# Supplementary material for: A Genome-Scale Metabolic Model of Anabaena 33047 to Guide Genetic Modifications to Overproduce Nylon Monomers
Source: Metabolites. 2021 Mar 15;11(3):168. doi: 10.3390/metabo11030168 (PMC7999273; doi:10.3390/metabo11030168)
Supplement: Supplementary file 1 [file metabolites-11-00168-s001.zip]

Archive with 24 entries (23 files):
- supp_info/
- supp_info/Table S1.xlsx
- __MACOSX/supp_info/._Table S1.xlsx
- supp_info/Additional File S1.docx
- __MACOSX/supp_info/._Additional File S1.docx
- supp_info/Table S5.xlsx
- __MACOSX/supp_info/._Table S5.xlsx
- supp_info/Additional File S3.xls
- __MACOSX/supp_info/._Additional File S3.xls
- supp_info/Additional File S5.mat
- supp_info/Table S4.xlsx
- __MACOSX/supp_info/._Table S4.xlsx
- supp_info/Additional File S4.xml
- __MACOSX/supp_info/._Additional File S4.xml
- supp_info/Figure S2.png
- __MACOSX/supp_info/._Figure S2.png
- supp_info/Table S3.xlsx
- __MACOSX/supp_info/._Table S3.xlsx
- supp_info/Figure S1.png
- __MACOSX/supp_info/._Figure S1.png
- supp_info/Table S2.xlsx
- __MACOSX/supp_info/._Table S2.xlsx
- supp_info/Additional File S2.pdf
- __MACOSX/supp_info/._Additional File S2.pdf
