# Supplementary material for: A Genome-Scale Metabolic Model of Anabaena 33047 to Guide Genetic Modifications to Overproduce Nylon Monomers
Source: Metabolites. 2021 Mar 15;11(3):168. doi: 10.3390/metabo11030168 (PMC7999273; doi:10.3390/metabo11030168)
Supplement: Supplementary file 1 [file metabolites-11-00168-s001.zip › supp_info/Table S1.xlsx]

## Sheet: vs iAM957 group1
Rxn_id	Formula1	Formula2	GPR	Subsys
rxn00157	cpd00022[c] + cpd00047[c] <=> cpd00010[c] + cpd00020[c]	Acetyl-CoA + Formate <=> CoA + Pyruvate	A3776_RS06860	Pyruvate metabolism
rxn00933	cpd00129[c] <=> cpd00567[c]	L-Proline <=> D-Proline	A3776_RS09580	Arginine and proline metabolism
rxn01068	cpd00003[c] + cpd00161[c] <=> cpd00004[c] + cpd00067[c] + cpd02211[c]	NAD + L-Threonine <=> NADH + H+ + L-2-Amino-acetoacetate	A3776_RS01320 or A3776_RS01330	Glycine, serine and threonine metabolism
rxn01132	cpd00009[c] + cpd00179[c] -> cpd00027[c] + cpd00501[c]	Phosphate + Maltose -> D-Glucose + beta-D-Glucose 1-phosphate	A3776_RS14345 or A3776_RS17110	Starch and sucrose metabolism
rxn01164	cpd00007[c] + cpd00188[c] -> cpd03555[c]	O2 + Arachidonate -> 15(S)-HPETE	A3776_RS05825	Arachidonic acid metabolism
rxn01366	cpd00009[c] + cpd00249[c] <=> cpd00092[c] + cpd00475[c]	Phosphate + Uridine <=> Uracil + Ribose 1-phosphate	A3776_RS21115 or A3776_RS22390	Pyrimidine metabolism
rxn01966	cpd00009[c] + cpd00794[c] -> cpd00027[c] + cpd00501[c]	Phosphate + TRHL -> D-Glucose + beta-D-Glucose 1-phosphate	A3776_RS14345 or A3776_RS17110	Starch and sucrose metabolism
rxn02590	cpd00007[c] + cpd01122[c] -> cpd02873[c]	O2 + Linoleate -> 13(S)-HPODE	A3776_RS05825	Arachidonic acid metabolism
rxn03126	cpd02935[c] + cpd08702[c] -> cpd02246[c] + cpd02817[c] + cpd08701[c]	CoM-S-S-CoB + Dihydromethanophenazine -> CoM + HTP + Methanophenazine	A3776_RS03795 or A3776_RS03810	Methane metabolism
rxn05206	cpd00205[p] <=> cpd00205[c]	K+ <=> K+	A3776_RS00205 or A3776_RS00210 or A3776_RS00230 or A3776_RS07020	Transport
rxn05918	cpd00067[c] + cpd00083[c] + cpd11619[c] <=> cpd00031[c] + cpd12407[c]	H+ + GDP-mannose + Dolichyl phosphate <=> GDP + Dolichyl phosphate D-mannose	A3776_RS19615	N-Glycan biosynthesis
rxn14346	cpd00001[c] + cpd01923[c] <=> cpd00035[c] + cpd01757[c]	H2O + N-Acetylmuramoyl-Ala <=> L-Alanine + N-Acetylmuramate	A3776_RS15610 or A3776_RS15615	Peptidoglycan biosynthesis
rxn16580	cpd00144[c] + cpd21097[c] <=> cpd00014[c] + cpd21096[c]	UDPglucuronate + D-Man-alpha-(1->3)-D-Glc-beta-(1->4)-D-Glc-alpha-1-diphospho-ditrans,octacis-undecaprenol <=> UDP + D-GlcA-beta-(1->2)-D-Man-alpha-(1->3)-D-Glc-beta-(1->4)-D-Glc-alpha-1-diphospho-ditrans,octacis-undecaprenol	A3776_RS05155	Unassigned

## Sheet: vs iAM957 group 2
Rxn_id	Formula1	Formula2	GPR	Subsys
dmb_syn	cpd00007[c] + cpd01270[c] <=> cpd00236[c] + cpd01997[c] + dialurate[c]	O2 + FMNH2 <=> D-Erythrose4-phosphate + Dimethylbenzimidazole + Dialurate	A3776_RS16420	Riboflavin metabolism
rxn00173	cpd00009[c] + cpd00022[c] <=> cpd00010[c] + cpd00196[c]	Phosphate + Acetyl-CoA <=> CoA + Acetylphosphate	A3776_RS21460	Taurine and hypotaurine metabolism
rxn00206	2 cpd00067[c] + 2 cpd00532[c] -> cpd00007[c] + cpd00025[c]	2 H+ + 2 O2- -> O2 + H2O2	A3776_RS01410 or A3776_RS09260	Photosynthesis
rxn00347	cpd00041[c] -> cpd00013[c] + cpd00106[c]	L-Aspartate -> NH3 + Fumarate	A3776_RS03865	Alanine, aspartate and glutamate metabolism
rxn00469	cpd00001[c] + cpd00342[c] <=> cpd00029[c] + cpd00064[c]	H2O + N-Acetylornithine <=> Acetate + Ornithine	A3776_RS04030 or A3776_RS04260 or A3776_RS12135	Arginine biosynthesis
rxn00589	cpd00004[c] + cpd00007[c] + 2 cpd00067[c] + cpd00599[c] -> cpd00001[c] + cpd00003[c] + cpd00011[c] + cpd00077[c]	NADH + O2 + 2 H+ + SALC -> H2O + NAD + CO2 + Catechol	A3776_RS08870	Dioxin degradation
rxn00738	cpd00001[c] + cpd00909[c] -> cpd00013[c] + cpd00094[c]	H2O + 1-Aminocyclopropane-1-carboxylate -> NH3 + 2-Oxobutyrate	A3776_RS18500	Cysteine and methionine metabolism
rxn00748	cpd00095[c] -> cpd00009[c] + cpd00428[c]	Glycerone-phosphate -> Phosphate + 2-Oxopropanal	A3776_RS02705	Propanoate metabolism
rxn00776	cpd00092[c] + cpd00101[c] -> cpd00001[c] + cpd00859[c]	Uracil + ribose-5-phosphate -> H2O + Pseudouridine 5-phosphate	Unknown	Pyrimidine metabolism
rxn01089	cpd00001[c] + cpd00878[c] -> cpd00027[c] + cpd00167[c]	H2O + Glucocerebroside -> D-Glucose + Ceramide	A3776_RS01025	Other glycan degradation
rxn01119	cpd00043[c] + cpd00286[c] <=> cpd00091[c] + cpd02745[c]	UDP-galactose + Undecaprenylphosphate <=> UMP + alpha-D-Galactosyl-diphosphoundecaprenol	A3776_RS03570	Lipopolysaccharide biosynthesis
rxn01134	cpd00179[c] <=> cpd00794[c]	Maltose <=> TRHL	A3776_RS11985	Starch and sucrose metabolism
rxn01544	cpd00103[c] + cpd00309[c] -> cpd00012[c] + cpd00067[c] + cpd00497[c]	PRPP + XAN -> PPi + H+ + XMP	A3776_RS09975	Purine metabolism
rxn01555	cpd00007[c] + cpd00067[c] + cpd00313[c] -> cpd00204[c] + cpd02754[c]	O2 + H+ + Quercetin -> CO + 2-Protocatechoylphloroglucinolcarboxylate	A3776_RS18565	Flavone and Flavonol Biosynthesis
rxn01724	cpd00007[c] + 2 cpd00376[c] -> 2 cpd00001[c] + 2 cpd00389[c]	O2 + 2 Bilirubin -> 2 H2O + 2 Biliverdin	A3776_RS13790	Porphyrin and chlorophyll metabolism
rxn02647	cpd00067[c] + cpd01264[c] <=> cpd00204[c] + cpd01250[c]	H+ + Octadecanal <=> CO + Heptadecane	A3776_RS16800	Cutin, suberine and wax biosynthesis
rxn02747	cpd00001[c] + cpd02705[c] -> cpd00067[c] + cpd01498[c]	H2O + 4-Carboxymethylenebut-2-en-4-olide -> H+ + Maleylacetate	A3776_RS02095	Chlorocyclohexane and chlorobenzene degradation
rxn02884	cpd00067[c] + cpd02507[c] -> cpd00011[c] + cpd01960[c]	H+ + 5-Carboxy-2-oxohept-3-enedioate -> CO2 + 2-Oxohept-3-enedioate	A3776_RS10650	Tyrosine metabolism
rxn02896	cpd03296[c] <=> cpd03972[c]	Isopenicillin N <=> Penicillin N	A3776_RS15775	Penicillin and cephalosporin biosynthesis
rxn02897	cpd00873[c] + cpd01997[c] <=> cpd00067[c] + cpd00218[c] + cpd02904[c]	Nicotinate ribonucleotide + Dimethylbenzimidazole <=> H+ + Niacin + alpha-Ribazole 5-phosphate	A3776_RS00705 or A3776_RS08090	Porphyrin and chlorophyll metabolism
rxn03150	cpd00001[c] + cpd02904[c] -> cpd00009[c] + cpd03423[c]	H2O + alpha-Ribazole 5-phosphate -> Phosphate + alpha-Ribazole	A3776_RS12605	Porphyrin and chlorophyll metabolism
rxn03236	cpd03897[c] <=> cpd00001[c] + cpd00231[c]	4a-Hydroxytetrahydrobiopterin <=> H2O + Dihydrobiopterin	A3776_RS21720	Folate biosynthesis
rxn03801	cpd00001[c] + cpd02864[c] -> cpd00067[c] + cpd03770[c]	H2O + cis-2-Chlorodienelactone -> H+ + 2-Chloromaleylacetate	A3776_RS02095	Chlorocyclohexane and chlorobenzene degradation
rxn03852	cpd00861[c] + cpd00946[c] <=> cpd00014[c] + cpd02967[c]	UDP-N-acetyl-D-mannosamine + Undecaprenyl diphospho N-acetyl-glucosamine <=> UDP + N-Acetyl-beta-D-mannosaminyl-1,4-N-acetyl-D- glucosaminyldiphosphoundecaprenol	A3776_RS11505	Glycerolipid metabolism
rxn03906	cpd00004[c] + cpd00007[c] + 2 cpd00067[c] + cpd02045[c] -> cpd00001[c] + cpd00003[c] + cpd00011[c] + cpd01932[c]	NADH + O2 + 2 H+ + 1-Hydroxy-2-naphthoate -> H2O + NAD + CO2 + 1,2-Naphthalenediol	A3776_RS08870	Dioxin degradation
rxn04036	cpd00001[c] + cpd08366[c] -> cpd00009[c] + cpd08367[c]	H2O + (2R)-Phosphosulfolactate -> Phosphate + (2R)-3-Sulfolactate	A3776_RS15805	Methane metabolism
rxn04650	cpd00001[c] + cpd09313[c] -> cpd00067[c] + cpd09314[c]	H2O + 2,5-Dichloro-carboxymethylenebut-2-en-4-olide -> H+ + 2,5-Dichloro-4-oxohex-2-enedioate	A3776_RS02095	Chlorocyclohexane and chlorobenzene degradation
rxn04724	cpd00004[c] + cpd00007[c] + 2 cpd00067[c] + cpd09791[c] -> cpd00001[c] + cpd00003[c] + cpd00011[c] + cpd01871[c]	NADH + O2 + 2 H+ + 3-Methylsalicylate -> H2O + NAD + CO2 + 3-Methylcatechol	A3776_RS08870	Dioxin degradation
rxn04745	cpd00004[c] + cpd00007[c] + 2 cpd00067[c] + cpd09812[c] -> cpd00001[c] + cpd00003[c] + cpd00011[c] + cpd09813[c]	NADH + O2 + 2 H+ + 4-Hydroxymethylsalicylate -> H2O + NAD + CO2 + 4-Hydroxymethylcatechol	A3776_RS08870	Dioxin degradation
rxn04748	cpd00004[c] + cpd00007[c] + 2 cpd00067[c] + cpd09806[c] -> cpd00001[c] + cpd00003[c] + cpd00011[c] + cpd04117[c]	NADH + O2 + 2 H+ + m-Cresotic acid -> H2O + NAD + CO2 + 4-Methylcatechol	A3776_RS08870	Dioxin degradation
rxn05064	2 cpd00067[c] + cpd01101[c] <=> cpd00011[c] + cpd00013[c]	2 H+ + Carbamate <=> CO2 + NH3	Unknown	Pyrimidine metabolism
rxn05092	cpd00007[c] + cpd11255[c] -> cpd00047[c] + 2 cpd00067[c] + cpd00869[c]	O2 + 1,2-dihydroxy-3-keto-5-methylthiopentene -> Formate + 2 H+ + 4-methylthio 2-oxobutyrate	A3776_RS16335	Cysteine and methionine metabolism
rxn05147	cpd00001[c] + cpd00002[c] + cpd00027[p] -> cpd00008[c] + cpd00009[c] + cpd00027[c] + cpd00067[c]	H2O + ATP + D-Glucose -> ADP + Phosphate + D-Glucose + H+	Unknown	Transport
rxn05189	cpd00001[c] + cpd00002[c] + cpd03725[p] -> cpd00008[c] + cpd00009[c] + cpd00067[c] + cpd03725[c]	H2O + ATP + Fe(III)dicitrate -> ADP + Phosphate + H+ + Fe(III)dicitrate	A3776_RS22130 or A3776_RS17000 or A3776_RS19875 or A3776_RS18880 or A3776_RS08145 or A3776_RS17015 or A3776_RS01345 or A3776_RS16975 or A3776_RS16970 or A3776_RS01350 or A3776_RS23560 or A3776_RS16980	Transport
rxn05312	cpd00067[p] + cpd00009[p] <=> cpd00009[c] + cpd00067[c]	H+ + Phosphate <=> Phosphate + H+	A3776_RS09530 or A3776_RS11030	Transport
rxn05533	cpd00001[c] + cpd00002[c] + cpd11593[p] -> cpd00008[c] + cpd00009[c] + cpd00067[c] + cpd11593[c]	H2O + ATP + ala-L-asp-L -> ADP + Phosphate + H+ + ala-L-asp-L	A3776_RS00835 or A3776_RS17265	Transport
rxn05602	cpd00067[p] + cpd00159[p] <=> cpd00067[c] + cpd00159[c]	H+ + L-Lactate <=> H+ + L-Lactate	A3776_RS08485	Transport
rxn05608	cpd00001[c] + cpd00002[c] + cpd01262[p] -> cpd00008[c] + cpd00009[c] + cpd00067[c] + cpd01262[c]	H2O + ATP + Amylotriose -> ADP + Phosphate + H+ + Amylotriose	A3776_RS10725 and A3776_RS10735	Transport
rxn06077	cpd00001[c] + cpd00060[c] + cpd11420[c] <=> cpd01914[c] + cpd11421[c]	H2O + L-Methionine + trdox <=> L-Methionine S-oxide + trdrd	A3776_RS06465	Cysteine and methionine metabolism
rxn06316	cpd11792[c] -> cpd11976[c]	Cyclomaltodextrin -> Maltodextrin	A3776_RS07820	Starch and sucrose metabolism
rxn06947	cpd00001[c] + cpd13364[c] <=> cpd00047[c] + cpd13365[c]	H2O + Formyl-L-methionyl peptide <=> Formate + Methionyl peptide	A3776_RS13230	Unassigned
rxn07099	cpd00001[c] + cpd11668[c] -> cpd00067[c] + cpd12884[c]	H2O + Penam -> H+ + Penicilloic acid	A3776_RS09330 or A3776_RS20550	Penicillin and cephalosporin biosynthesis
rxn07347	cpd00001[c] + cpd03220[c] <=> cpd14590[c]	H2O + gamma-Carotene <=> 1-Hydroxy-gamma-carotene	A3776_RS13590	Carotenoid biosynthesis
rxn07350	cpd00001[c] + cpd03217[c] <=> cpd14601[c]	H2O + Lycopene <=> Rhodopin	A3776_RS13590	Carotenoid biosynthesis
rxn07438	cpd00001[c] + cpd11420[c] + cpd12237[c] <=> cpd11421[c] + cpd14507[c]	H2O + trdox + Peptide-L-methionine <=> trdrd + Peptide-L-methionine (R)-S-oxide	A3776_RS12860	Unassigned
rxn07474	cpd00023[c] + cpd14876[c] <=> cpd00024[c] + cpd14874[c]	L-Glutamate + UDP-L-Ara4O <=> 2-Oxoglutarate + UDP-L-Ara4N	A3776_RS05230	Amino sugar and nucleotide sugar metabolism
rxn07580	cpd11470[c] + cpd14957[c] -> cpd00067[c] + cpd11493[c] + cpd14953[c]	Octanoyl-ACP + Apoprotein -> H+ + ACP + Protein N6-(octanoyl)lysine	A3776_RS13915	Lipoic acid metabolism
rxn07582	2 cpd00017[c] + 2 cpd00074[c] + cpd11470[c] <=> 2 cpd00060[c] + 2 cpd03091[c] + cpd14956[c]	2 S-Adenosyl-L-methionine + 2 S + Octanoyl-ACP <=> 2 L-Methionine + 2 5-Deoxyadenosine + Lipoyl-ACP	A3776_RS02515 or A3776_RS22800	Lipoic acid metabolism
rxn07865	cpd00026[c] + cpd01386[c] <=> cpd00014[c] + cpd15152[c]	UDP-glucose + Dihydrozeatin <=> UDP + Dihydrozeatin-O-glucoside	A3776_RS11375	Zeatin biosynthesis
rxn07908	cpd00001[c] + cpd15181[c] <=> 2 cpd00067[c] + cpd00552[c] + cpd01498[c]	H2O + 5-Fluoromuconolactone <=> 2 H+ + F- + Maleylacetate	A3776_RS02095	Chlorocyclohexane and chlorobenzene degradation
rxn07909	cpd00001[c] + cpd15180[c] <=> 2 cpd00067[c] + cpd00552[c] + cpd01498[c]	H2O + 4-Fluoromuconolactone <=> 2 H+ + F- + Maleylacetate	A3776_RS02095	Chlorocyclohexane and chlorobenzene degradation
rxn08040	cpd00037[c] + cpd00286[c] <=> cpd00091[c] + cpd00946[c]	UDP-N-acetylglucosamine + Undecaprenylphosphate <=> UMP + Undecaprenyl diphospho N-acetyl-glucosamine	A3776_RS10155 or A3776_RS10630	Lipopolysaccharide biosynthesis
rxn08711	cpd03831[c] + cpd15485[c] <=> cpd00008[c] + cpd15484[c]	ADP-L-glycero-D-manno-heptose + heptosyl-kdo2-lipidA <=> ADP + heptosyl-heptosyl-kdo2-lipidA	A3776_RS13025	Lipopolysaccharide biosynthesis
rxn08797	cpd00001[c] + cpd15331[c] <=> cpd00067[c] + cpd00080[c] + cpd03847[c]	H2O + 1-tetradecanoyl-sn-glycerol 3-phosphate <=> H+ + Glycerol-3-phosphate + Myristic acid	A3776_RS03915	Glycerophospholipid metabolism
rxn08799	cpd00001[c] + cpd15327[c] <=> 2 cpd00067[c] + cpd00080[c] + cpd00214[c]	H2O + 1-hexadecanoyl-sn-glycerol 3-phosphate <=> 2 H+ + Glycerol-3-phosphate + Palmitate	A3776_RS03915	Glycerophospholipid metabolism
rxn08801	cpd00001[c] + cpd15329[c] <=> cpd00067[c] + cpd00080[c] + cpd01080[c]	H2O + 1-octadecanoyl-sn-glycerol 3-phosphate <=> H+ + Glycerol-3-phosphate + ocdca	A3776_RS03915	Glycerophospholipid metabolism
rxn09296	cpd00025[c] + cpd11421[c] -> 2 cpd00001[c] + cpd11420[c]	H2O2 + trdrd -> 2 H2O + trdox	A3776_RS04445 or A3776_RS10145 or A3776_RS16650	Unassigned
rxn10174	cpd00001[c] + cpd00002[c] + cpd01329[p] -> cpd00008[c] + cpd00009[c] + cpd00067[c] + cpd01329[c]	H2O + ATP + Maltohexaose -> ADP + Phosphate + H+ + Maltohexaose	A3776_RS10725 and A3776_RS10735	Transport
rxn10473	cpd00099[p] <=> cpd00099[c]	Cl- <=> Cl-	A3776_RS01460	Transport
rxn11599	cpd00001[c] + cpd03292[c] -> cpd16471[c]	H2O + Penicillin G -> Benzylpenicilloic acid	A3776_RS09330 or A3776_RS20550	Penicillin and cephalosporin biosynthesis
rxn11650	cpd01270[c] + 2 cpd03914[c] <=> cpd00050[c] + 2 cpd00067[c] + 2 cpd03915[c]	FMNH2 + 2 Cob(II)yrinate diamide <=> FMN + 2 H+ + 2 Cob(I)yrinate diamide	A3776_RS16420	Porphyrin and chlorophyll metabolism
rxn14097	3 cpd00017[c] + cpd00119[c] <=> 3 cpd00019[c] + 3 cpd00067[c] + cpd03305[c]	3 S-Adenosyl-L-methionine + L-Histidine <=> 3 S-Adenosyl-homocysteine + 3 H+ + Hercynine	A3776_RS00235	Histidine metabolism
rxn14279	cpd00022[c] + cpd03024[c] <=> cpd00010[c] + cpd00067[c] + cpd17938[c]	Acetyl-CoA + Phosphinothricin <=> CoA + H+ + N-Acetylphinothricin	A3776_RS07245	Phosphonate and phosphinate metabolism
rxn15998	cpd00001[c] + cpd19508[c] -> cpd00067[c] + cpd19509[c]	H2O + 2,3,5-Trichlorodienelactone -> H+ + 2,3,5-Trichloromaleylacetate	A3776_RS02095	Chlorocyclohexane and chlorobenzene degradation
rxn16082	cpd00001[c] + cpd19575[c] <=> cpd00067[c] + cpd19576[c]	H2O + 3-Chloro-2-methyldienelactone <=> H+ + 3-Chloro-2-methylmaleylacetate	A3776_RS02095	Chlorocyclohexane and chlorobenzene degradation
rxn16084	cpd00001[c] + cpd19570[c] -> cpd00067[c] + cpd19571[c]	H2O + 2-Chloro-5-methyl-cis-dienelactone -> H+ + 2-Chloro-5-methylmaleylacetate	A3776_RS02095	Chlorocyclohexane and chlorobenzene degradation
rxn16149	cpd00006[c] + cpd00745[c] <=> cpd00005[c] + cpd00067[c] + cpd00191[c]	NADP + Hydracrylic acid <=> NADPH + H+ + 3-Oxopropanoate	A3776_RS20660	Carbon fixation pathways in prokaryotes
rxn16233	cpd00001[c] + 2 cpd00017[c] + cpd00868[c] + cpd02882[c] -> cpd00013[c] + 2 cpd00060[c] + 3 cpd00067[c] + cpd00180[c] + 2 cpd03091[c] + cpd15839[c]	H2O + 2 S-Adenosyl-L-methionine + p-hydroxyphenylpyruvate + 4--1-D-Ribitylamino-5-aminouracil -> NH3 + 2 L-Methionine + 3 H+ + Oxalate + 2 5-Deoxyadenosine + 7,8-didemethyl-8-hydroxy-5-deazariboflavin	A3776_RS19625 and A3776_RS21020	Methane metabolism
rxn16344	2 cpd00067[c] + cpd11420[c] + 2 cpd11620[c] -> cpd11421[c] + 2 cpd11621[c]	2 H+ + trdox + 2 Reducedferredoxin -> trdrd + 2 Oxidizedferredoxin	A3776_RS06645	Unassigned
rxn16443	cpd00007[c] + cpd20975[c] -> cpd00304[c] + cpd20976[c]	O2 + all-trans-8-Apo-beta-carotenal -> Retinal + (2E,4E,6E)-2,6-Dimethylocta-2,4,6-trienedial	A3776_RS04775	Retinol metabolism
rxn16484	cpd00001[c] + cpd00002[c] + cpd21015[c] <=> cpd00008[c] + cpd00067[c] + cpd21016[c]	H2O + ATP + 1,6-Anhydro-N-acetyl-beta-muramate <=> ADP + H+ + N-Acetyl-beta-muramate 6-phosphate	A3776_RS15140	Unassigned
rxn16485	cpd00026[c] + cpd19245[c] <=> cpd00091[c] + cpd21017[c]	UDP-glucose + di-trans,poly-cis-Undecaprenyl phosphate <=> UMP + alpha-D-Glucopyranosyl-diphospho-ditrans,octacis-undecaprenol	A3776_RS08340	Unassigned
rxn16498	cpd21010[c] <=> cpd14588[c]	9,15,9-tricis-zeta-Carotene <=> 9,9-Di-cis-zeta-carotene	A3776_RS08075	Carotenoid biosynthesis
rxn16574	cpd00002[c] + cpd03520[c] <=> cpd00012[c] + cpd21090[c]	ATP + Molybdopterin <=> PPi + Adenylated molybdopterin	A3776_RS04160	Folate biosynthesis
rxn16583	cpd00067[c] + cpd11574[c] + cpd21090[c] <=> cpd00001[c] + cpd00018[c] + cpd19503[c]	H+ + Molybdate + Adenylated molybdopterin <=> H2O + AMP + Molybdoenzyme molybdenum cofactor	A3776_RS21075	Folate biosynthesis
rxn16666	cpd00024[c] + cpd21200[c] <=> cpd00023[c] + cpd21066[c]	2-Oxoglutarate + UDP-4-amino-4,6-dideoxy-N-acetyl-beta-L-altrosamine <=> L-Glutamate + UDP-2-acetamido-2,6-dideoxy-beta-L-arabino-hexos-4-ulose	A3776_RS05230	Amino sugar and nucleotide sugar metabolism
rxn18987	cpd27490[c] <=> cpd27433[c]	Maltodextrins <=> MALTOOLIGOSYLTREHALOSE	A3776_RS12025	Starch and sucrose metabolism
rxn21378	cpd00103[c] + cpd01904[c] <=> cpd00012[c] + cpd15947[c]	PRPP + Decaprenol phosphate <=> PPi + decaprenylphosphoryl-beta-D-5-phosphoribose	A3776_RS16875	Arabinogalactan biosynthesis
rxn21471	cpd00067[c] + cpd01048[c] + cpd04105[c] <=> cpd00001[c] + cpd23272[c]	H+ + Arsenate + Mycothiol <=> H2O + arseno-mycothiol	A3776_RS02975	Unassigned
rxn24006	cpd00026[c] + cpd24525[c] <=> cpd00014[c] + cpd24528[c]	UDP-glucose + dihydrozeatin-9-N-glucoside <=> UDP + dihydrozeatin-9-N-glucoside-O-glucoside	A3776_RS11375	zeatin biosynthesis
rxn25839	cpd00002[c] + cpd28253[c] <=> cpd00012[c] + cpd22312[c]	ATP + Thi-S <=> PPi + Adenylated-ThiS-Proteins	A3776_RS12880	Thiamine metabolism
rxn26021	cpd00038[c] + cpd19503[c] <=> cpd00012[c] + cpd21167[c]	GTP + Molybdoenzyme molybdenum cofactor <=> PPi + MGD	A3776_RS08150	Folate biosynthesis
rxn27281	cpd00017[c] + cpd27089[c] + cpd28083[c] <=> cpd00060[c] + cpd00067[c] + cpd03091[c] + cpd27073[c] + cpd27088[c]	S-Adenosyl-L-methionine + Formate-acetyltransferase-glycine + Reduced-flavodoxins <=> L-Methionine + H+ + 5-Deoxyadenosine + Flavodoxins-Semiquinones + Formate-acetyltrans-glycine-radical	A3776_RS06855	Pyruvate metabolism
rxn39964	cpd00067[c] + cpd21472[c] -> cpd00013[c] + cpd21481[c]	H+ + 6-Carboxy-5,6,7,8-tetrahydropterin -> NH3 + 7-Carboxy-7-carbaguanine	A3776_RS03565	Folate biosynthesis
rxnAlDca	cis11hdl[c] + 2 cpd00005[c] + cpd00007[c] + cpd00067[c] <=> cpd00001[c] + 2 cpd00006[c] + cpd00047[c] + cpd05300[c]	cis-11-Hexdecenal + 2 NADPH + O2 + H+ <=> H2O + 2 NADP + Formate + Pentadecane	A3776_RS16800	Cutin, suberine and wax biosynthesis
rxnAlDcahep	2 cpd00005[c] + cpd00007[c] + cpd00067[c] + cpd01264[c] <=> cpd00001[c] + 2 cpd00006[c] + cpd00047[c] + cpd01250[c]	2 NADPH + O2 + H+ + Octadecanal <=> H2O + 2 NADP + Formate + Heptadecane	A3776_RS16800	Cutin, suberine and wax biosynthesis
R_RN0020	cpd00005[c] + cpd00007[c] + cpd00067[c] + cpd14591[c] -> cpd00001[c] + cpd00006[c] + cpd22952[c]	NADPH + O2 + H+ + Myxocoxanthin -> H2O + NADP + plectaniaxanthin	Unknown	Carotenoid biosynthesis
R_RN0022	cpd00272[c] + cpd14648[c] -> cpd00031[c] + cpd14668[c]	GDP-L-fucose + Myxol -> GDP + (3R,2'S)-Myxol 2'-alpha-L-fucoside	A3776_RS13580	Carotenoid biosynthesis
R_R07412	cpd00001[c] + 2 cpd00003[c] + cpd11313[c] -> 2 cpd00004[c] + 2 cpd00067[c] + cpd11312[c]	H2O + 2 NAD + hemeO -> 2 NADH + 2 H+ + hemeA	Unknown	Porphyrin and chlorophyll metabolism
R_R07463	cpd00007[c] + cpd00033[c] -> cpd00025[c] + cpd14545[c]	O2 + Glycine -> H2O2 + Iminoglycine	A3776_RS21340	Thiamine metabolism
R_R09977	cpd21479[c] -> cpd21480[c]	2-[(2R,5Z)-2-Carboxy-4-methylthiazol-5(2H)-ylidene]ethyl phosphate -> 2-(2-Carboxy-4-methylthiazol-5-yl)ethyl phosphate	Unknown	Thiamine metabolism
R_R07461m	cpd14548[c] + cpd22312[c] -> cpd00018[c] + cpd14547[c] + cpd28259[c]	C15812 + Adenylated-ThiS-Proteins -> AMP + C15811 + Thiocarboxyadenylated-ThiS-Proteins	Unknown	Thiamine metabolism
Mn+2abc	cpd00001[c] + cpd00002[c] + cpd20863[p] -> cpd00008[c] + cpd00009[c] + cpd00067[c] + cpd20863[c]	H2O + ATP + Mn2+ -> ADP + Phosphate + H+ + Mn2+	A3776_RS00585 or A3776_RS11115 or A3776_RS04345	Transport
R_R07517	cpd00006[c] + cpd14590[c] -> cpd00005[c] + cpd00067[c] + cpd14591[c]	NADP + 1-Hydroxy-gamma-carotene -> NADPH + H+ + Myxocoxanthin	Unknown	Carotenoid biosynthesis

## Sheet: vs model7120 group1
Rxn_id	Formula1	Formula2	GPR	Subsys
rxn00109	cpd00004[c] + 2 cpd00067[c] + cpd00165[c] -> cpd00001[c] + cpd00003[c] + cpd00013[c]	NADH + 2 H+ + Hydroxylamine -> H2O + NAD + NH3	A3776_RS08540	Nitrogen metabolism
rxn00157	cpd00022[c] + cpd00047[c] <=> cpd00010[c] + cpd00020[c]	Acetyl-CoA + Formate <=> CoA + Pyruvate	A3776_RS06860	Pyruvate metabolism
rxn00168	cpd00020[c] + cpd00067[c] -> cpd00011[c] + cpd00071[c]	Pyruvate + H+ -> CO2 + Acetaldehyde	A3776_RS09565	Glycolysis / Gluconeogenesis
rxn00298	cpd00001[c] + 2 cpd00003[c] + cpd00037[c] <=> 2 cpd00004[c] + 3 cpd00067[c] + cpd02782[c]	H2O + 2 NAD + UDP-N-acetylglucosamine <=> 2 NADH + 3 H+ + UDP-N-acetyl-D-glucosaminouronate	A3776_RS05160	Amino sugar and nucleotide sugar metabolism
rxn00589	cpd00004[c] + cpd00007[c] + 2 cpd00067[c] + cpd00599[c] -> cpd00001[c] + cpd00003[c] + cpd00011[c] + cpd00077[c]	NADH + O2 + 2 H+ + SALC -> H2O + NAD + CO2 + Catechol	A3776_RS08870	Dioxin degradation
rxn01134	cpd00179[c] <=> cpd00794[c]	Maltose <=> TRHL	A3776_RS11985	Starch and sucrose metabolism
rxn01164	cpd00007[c] + cpd00188[c] -> cpd03555[c]	O2 + Arachidonate -> 15(S)-HPETE	A3776_RS05825	Arachidonic acid metabolism
rxn01450	cpd00067[c] + cpd00278[c] -> cpd00011[c] + cpd00486[c]	H+ + Indolepyruvate -> CO2 + Indoleacetaldehyde	A3776_RS09565	Tryptophan metabolism
rxn02590	cpd00007[c] + cpd01122[c] -> cpd02873[c]	O2 + Linoleate -> 13(S)-HPODE	A3776_RS05825	Arachidonic acid metabolism
rxn02896	cpd03296[c] <=> cpd03972[c]	Isopenicillin N <=> Penicillin N	A3776_RS15775	Penicillin and cephalosporin biosynthesis
rxn03126	cpd02935[c] + cpd08702[c] -> cpd02246[c] + cpd02817[c] + cpd08701[c]	CoM-S-S-CoB + Dihydromethanophenazine -> CoM + HTP + Methanophenazine	A3776_RS03795 or A3776_RS03810	Methane metabolism
rxn03906	cpd00004[c] + cpd00007[c] + 2 cpd00067[c] + cpd02045[c] -> cpd00001[c] + cpd00003[c] + cpd00011[c] + cpd01932[c]	NADH + O2 + 2 H+ + 1-Hydroxy-2-naphthoate -> H2O + NAD + CO2 + 1,2-Naphthalenediol	A3776_RS08870	Dioxin degradation
rxn04724	cpd00004[c] + cpd00007[c] + 2 cpd00067[c] + cpd09791[c] -> cpd00001[c] + cpd00003[c] + cpd00011[c] + cpd01871[c]	NADH + O2 + 2 H+ + 3-Methylsalicylate -> H2O + NAD + CO2 + 3-Methylcatechol	A3776_RS08870	Dioxin degradation
rxn04745	cpd00004[c] + cpd00007[c] + 2 cpd00067[c] + cpd09812[c] -> cpd00001[c] + cpd00003[c] + cpd00011[c] + cpd09813[c]	NADH + O2 + 2 H+ + 4-Hydroxymethylsalicylate -> H2O + NAD + CO2 + 4-Hydroxymethylcatechol	A3776_RS08870	Dioxin degradation
rxn04748	cpd00004[c] + cpd00007[c] + 2 cpd00067[c] + cpd09806[c] -> cpd00001[c] + cpd00003[c] + cpd00011[c] + cpd04117[c]	NADH + O2 + 2 H+ + m-Cresotic acid -> H2O + NAD + CO2 + 4-Methylcatechol	A3776_RS08870	Dioxin degradation
rxn05918	cpd00067[c] + cpd00083[c] + cpd11619[c] <=> cpd00031[c] + cpd12407[c]	H+ + GDP-mannose + Dolichyl phosphate <=> GDP + Dolichyl phosphate D-mannose	A3776_RS19615	N-Glycan biosynthesis
rxn07474	cpd00023[c] + cpd14876[c] <=> cpd00024[c] + cpd14874[c]	L-Glutamate + UDP-L-Ara4O <=> 2-Oxoglutarate + UDP-L-Ara4N	A3776_RS05230	Amino sugar and nucleotide sugar metabolism
rxn16442	cpd20972[c] <=> cpd20992[c]	UDP-2,3-diacetamido-2,3-dideoxy-alpha-D-glucuronate <=> UDP-2,3-diacetamido-2,3-dideoxy-alpha-D-mannuronate	A3776_RS05265	Amino sugar and nucleotide sugar metabolism
rxn16580	cpd00144[c] + cpd21097[c] <=> cpd00014[c] + cpd21096[c]	UDPglucuronate + D-Man-alpha-(1->3)-D-Glc-beta-(1->4)-D-Glc-alpha-1-diphospho-ditrans,octacis-undecaprenol <=> UDP + D-GlcA-beta-(1->2)-D-Man-alpha-(1->3)-D-Glc-beta-(1->4)-D-Glc-alpha-1-diphospho-ditrans,octacis-undecaprenol	A3776_RS05155	Unassigned
rxn16666	cpd00024[c] + cpd21200[c] <=> cpd00023[c] + cpd21066[c]	2-Oxoglutarate + UDP-4-amino-4,6-dideoxy-N-acetyl-beta-L-altrosamine <=> L-Glutamate + UDP-2-acetamido-2,6-dideoxy-beta-L-arabino-hexos-4-ulose	A3776_RS05230	Amino sugar and nucleotide sugar metabolism
rxn27281	cpd00017[c] + cpd27089[c] + cpd28083[c] <=> cpd00060[c] + cpd00067[c] + cpd03091[c] + cpd27073[c] + cpd27088[c]	S-Adenosyl-L-methionine + Formate-acetyltransferase-glycine + Reduced-flavodoxins <=> L-Methionine + H+ + 5-Deoxyadenosine + Flavodoxins-Semiquinones + Formate-acetyltrans-glycine-radical	A3776_RS06855	Pyruvate metabolism
rxn40004	cpd00022[c] + cpd31054[c] -> cpd00010[c] + cpd00067[c] + cpd20972[c]	Acetyl-CoA + UDP-2-acetamido-3-amino-2,3-dideoxy-alpha-D-glucuronate -> CoA + H+ + UDP-2,3-diacetamido-2,3-dideoxy-alpha-D-glucuronate	A3776_RS05170	Amino sugar and nucleotide sugar metabolism
rxn05170	cpd00001[c] + cpd00002[c] + cpd00179[p] -> cpd00008[c] + cpd00009[c] + cpd00067[c] + cpd00179[c]	H2O + ATP + Maltose -> ADP + Phosphate + H+ + Maltose	A3776_RS10725 and A3776_RS10735	Transport
rxn05608	cpd00001[c] + cpd00002[c] + cpd01262[p] <=> cpd00008[c] + cpd00009[c] + cpd00067[c] + cpd01262[c]	H2O + ATP + Amylotriose <=> ADP + Phosphate + H+ + Amylotriose	A3776_RS10725 and A3776_RS10735	Transport
rxn10174	cpd00001[c] + cpd00002[c] + cpd01329[p] <=> cpd00008[c] + cpd00009[c] + cpd00067[c] + cpd01329[c]	H2O + ATP + Maltohexaose <=> ADP + Phosphate + H+ + Maltohexaose	A3776_RS10725 and A3776_RS10735	Transport

## Sheet: vs model7120 group2
Rxn_id	Formula1	Formula2	GPR	Subsys
UPHYDR	2 cpd11621[c] + cpd11640[c] -> 2 cpd00067[c] + 2 cpd11620[c]	2 Oxidizedferredoxin + H2 -> 2 H+ + 2 Reducedferredoxin	A3776_RS12315 and A3776_RS12320	Photosynthesis
rxn00016	cpd00001[c] + cpd01157[c] -> 2 cpd00122[c]	H2O + Chitobiose -> 2 N-Acetyl-D-glucosamine	A3776_RS21650	Other glycan degradation
rxn00056	cpd00007[c] + 4 cpd00067[c] + 4 cpd10515[c] <=> 2 cpd00001[c] + 4 cpd10516[c]	O2 + 4 H+ + 4 Fe+2 <=> 2 H2O + 4 Fe+3	A3776_RS14585 or A3776_RS21530	Porphyrin and chlorophyll metabolism
rxn00303	cpd00002[c] + cpd00038[c] -> cpd00018[c] + 2 cpd00067[c] + cpd02740[c]	ATP + GTP -> AMP + 2 H+ + Guanosine 5-triphosphate,3-diphosphate	A3776_RS07315 or A3776_RS04010	Purine metabolism
rxn00347	cpd00041[c] -> cpd00013[c] + cpd00106[c]	L-Aspartate -> NH3 + Fumarate	A3776_RS03865	Alanine, aspartate and glutamate metabolism
rxn00933	cpd00129[c] <=> cpd00567[c]	L-Proline <=> D-Proline	A3776_RS09580	Arginine and proline metabolism
rxn00947	cpd00002[c] + cpd00010[c] + cpd00214[c] -> cpd00012[c] + cpd00018[c] + cpd00067[c] + cpd00134[c]	ATP + CoA + Palmitate -> PPi + AMP + H+ + Palmitoyl-CoA	A3776_RS19770	Fatty acid biosynthesis
rxn01008	cpd00144[c] <=> cpd00472[c]	UDPglucuronate <=> UDPgalacturonate	A3776_RS06560	Amino sugar and nucleotide sugar metabolism
rxn01068	cpd00003[c] + cpd00161[c] <=> cpd00004[c] + cpd00067[c] + cpd02211[c]	NAD + L-Threonine <=> NADH + H+ + L-2-Amino-acetoacetate	A3776_RS01320 or A3776_RS01330	Glycine, serine and threonine metabolism
rxn01089	cpd00001[c] + cpd00878[c] -> cpd00027[c] + cpd00167[c]	H2O + Glucocerebroside -> D-Glucose + Ceramide	A3776_RS01025	Other glycan degradation
rxn01119	cpd00043[c] + cpd00286[c] <=> cpd00091[c] + cpd02745[c]	UDP-galactose + Undecaprenylphosphate <=> UMP + alpha-D-Galactosyl-diphosphoundecaprenol	A3776_RS03570	Lipopolysaccharide biosynthesis
rxn01132	cpd00009[c] + cpd00179[c] -> cpd00027[c] + cpd00501[c]	Phosphate + Maltose -> D-Glucose + beta-D-Glucose 1-phosphate	A3776_RS14345 or A3776_RS17110	Starch and sucrose metabolism
rxn01249	cpd00006[c] + cpd00263[c] <=> cpd00005[c] + cpd00067[c] + cpd00215[c]	NADP + Pyridoxol <=> NADPH + H+ + Pyridoxal	A3776_RS01045	Vitamin B6 metabolism
rxn01297	cpd00001[c] + cpd00003[c] + cpd00226[c] <=> cpd00004[c] + cpd00067[c] + cpd00309[c]	H2O + NAD + HYXN <=> NADH + H+ + XAN	A3776_RS12565 and A3776_RS12570	Purine metabolism
rxn01366	cpd00009[c] + cpd00249[c] <=> cpd00092[c] + cpd00475[c]	Phosphate + Uridine <=> Uracil + Ribose 1-phosphate	A3776_RS21115 or A3776_RS22390	Pyrimidine metabolism
rxn01374	cpd00001[c] + cpd00585[c] <=> cpd00250[c]	H2O + Creatinine <=> Creatine	A3776_RS09095	Arginine and proline metabolism
rxn01522	cpd00004[c] + cpd00067[c] + cpd00300[c] -> cpd00001[c] + cpd00003[c] + cpd00309[c]	NADH + H+ + Urate -> H2O + NAD + XAN	A3776_RS12565 and A3776_RS12570	Purine metabolism
rxn01544	cpd00103[c] + cpd00309[c] -> cpd00012[c] + cpd00067[c] + cpd00497[c]	PRPP + XAN -> PPi + H+ + XMP	A3776_RS09975	Purine metabolism
rxn01555	cpd00007[c] + cpd00067[c] + cpd00313[c] -> cpd00204[c] + cpd02754[c]	O2 + H+ + Quercetin -> CO + 2-Protocatechoylphloroglucinolcarboxylate	A3776_RS18565	Flavone and Flavonol Biosynthesis
rxn01669	cpd00001[c] + cpd00355[c] -> cpd00013[c] + cpd00873[c]	H2O + Nicotinamide ribonucleotide -> NH3 + Nicotinate ribonucleotide	A3776_RS10625	Nicotinate and nicotinamide metabolism
rxn01724	cpd00007[c] + 2 cpd00376[c] -> 2 cpd00001[c] + 2 cpd00389[c]	O2 + 2 Bilirubin -> 2 H2O + 2 Biliverdin	A3776_RS13790	Porphyrin and chlorophyll metabolism
rxn01748	cpd00001[c] + cpd01092[c] <=> cpd00067[c] + cpd00388[c]	H2O + Allantoin <=> H+ + Allantoate	A3776_RS06110	Purine metabolism
rxn01966	cpd00009[c] + cpd00794[c] -> cpd00027[c] + cpd00501[c]	Phosphate + TRHL -> D-Glucose + beta-D-Glucose 1-phosphate	A3776_RS14345 or A3776_RS17110	Starch and sucrose metabolism
rxn01967	cpd00501[c] <=> cpd00863[c]	beta-D-Glucose 1-phosphate <=> beta-D-Glucose 6-phosphate	A3776_RS12470	Starch and sucrose metabolism
rxn02647	cpd00067[c] + cpd01264[c] <=> cpd00204[c] + cpd01250[c]	H+ + Octadecanal <=> CO + Heptadecane	A3776_RS16800	Cutin, suberine and wax biosynthesis
rxn02747	cpd00001[c] + cpd02705[c] -> cpd00067[c] + cpd01498[c]	H2O + 4-Carboxymethylenebut-2-en-4-olide -> H+ + Maleylacetate	A3776_RS02095	Chlorocyclohexane and chlorobenzene degradation
rxn02884	cpd00067[c] + cpd02507[c] -> cpd00011[c] + cpd01960[c]	H+ + 5-Carboxy-2-oxohept-3-enedioate -> CO2 + 2-Oxohept-3-enedioate	A3776_RS10650	Tyrosine metabolism
rxn02922	cpd00001[c] + cpd02088[c] -> cpd00832[c] + cpd02885[c]	H2O + Globoside -> N-Acetyl-D-chondrosamine + Trihexosylceramide	A3776_RS21650	Other glycan degradation
rxn03236	cpd03897[c] <=> cpd00001[c] + cpd00231[c]	4a-Hydroxytetrahydrobiopterin <=> H2O + Dihydrobiopterin	A3776_RS21720	Folate biosynthesis
rxn03801	cpd00001[c] + cpd02864[c] -> cpd00067[c] + cpd03770[c]	H2O + cis-2-Chlorodienelactone -> H+ + 2-Chloromaleylacetate	A3776_RS02095	Chlorocyclohexane and chlorobenzene degradation
rxn03849	cpd00001[c] + cpd03963[c] -> cpd00013[c] + cpd00742[c]	H2O + Biuret -> NH3 + Allophanate	A3776_RS09120	Atrazine degradation
rxn03852	cpd00861[c] + cpd00946[c] <=> cpd00014[c] + cpd02967[c]	UDP-N-acetyl-D-mannosamine + Undecaprenyl diphospho N-acetyl-glucosamine <=> UDP + N-Acetyl-beta-D-mannosaminyl-1,4-N-acetyl-D- glucosaminyldiphosphoundecaprenol	A3776_RS11505	Glycerolipid metabolism
rxn04036	cpd00001[c] + cpd08366[c] -> cpd00009[c] + cpd08367[c]	H2O + (2R)-Phosphosulfolactate -> Phosphate + (2R)-3-Sulfolactate	A3776_RS15805	Methane metabolism
rxn04045	cpd00149[c] + cpd01620[c] <=> 4 cpd00067[c] + cpd08368[c]	Co2+ + Precorrin 2 <=> 4 H+ + Cobalt-precorrin 2	A3776_RS20120	Porphyrin and chlorophyll metabolism
rxn04650	cpd00001[c] + cpd09313[c] -> cpd00067[c] + cpd09314[c]	H2O + 2,5-Dichloro-carboxymethylenebut-2-en-4-olide -> H+ + 2,5-Dichloro-4-oxohex-2-enedioate	A3776_RS02095	Chlorocyclohexane and chlorobenzene degradation
rxn05736	cpd00002[c] + cpd00010[c] + cpd03847[c] -> cpd00012[c] + cpd00018[c] + cpd00067[c] + cpd01695[c]	ATP + CoA + Myristic acid -> PPi + AMP + H+ + Myristoyl-CoA	A3776_RS19770	Fatty acid biosynthesis
rxn05887	cpd00003[c] + cpd11640[c] -> cpd00004[c] + cpd00067[c]	NAD + H2 -> NADH + H+	A3776_RS09780 and A3776_RS09790 and A3776_RS09800 and A3776_RS09810 and A3776_RS09805	Photosynthesis
rxn06077	cpd00001[c] + cpd00060[c] + cpd11420[c] <=> cpd01914[c] + cpd11421[c]	H2O + L-Methionine + trdox <=> L-Methionine S-oxide + trdrd	A3776_RS06465	Cysteine and methionine metabolism
rxn06316	cpd11792[c] -> cpd11976[c]	Cyclomaltodextrin -> Maltodextrin	A3776_RS07820	Starch and sucrose metabolism
rxn06947	cpd00001[c] + cpd13364[c] <=> cpd00047[c] + cpd13365[c]	H2O + Formyl-L-methionyl peptide <=> Formate + Methionyl peptide	A3776_RS13230	Unassigned
rxn07099	cpd00001[c] + cpd11668[c] -> cpd00067[c] + cpd12884[c]	H2O + Penam -> H+ + Penicilloic acid	A3776_RS09330 or A3776_RS20550	Penicillin and cephalosporin biosynthesis
rxn07438	cpd00001[c] + cpd11420[c] + cpd12237[c] <=> cpd11421[c] + cpd14507[c]	H2O + trdox + Peptide-L-methionine <=> trdrd + Peptide-L-methionine (R)-S-oxide	A3776_RS12860	Unassigned
rxn07580	cpd11470[c] + cpd14957[c] -> cpd00067[c] + cpd11493[c] + cpd14953[c]	Octanoyl-ACP + Apoprotein -> H+ + ACP + Protein N6-(octanoyl)lysine	A3776_RS13915	Lipoic acid metabolism
rxn07582	2 cpd00017[c] + 2 cpd00074[c] + cpd11470[c] <=> 2 cpd00060[c] + 2 cpd03091[c] + cpd14956[c]	2 S-Adenosyl-L-methionine + 2 S + Octanoyl-ACP <=> 2 L-Methionine + 2 5-Deoxyadenosine + Lipoyl-ACP	A3776_RS02515 or A3776_RS22800	Lipoic acid metabolism
rxn07865	cpd00026[c] + cpd01386[c] <=> cpd00014[c] + cpd15152[c]	UDP-glucose + Dihydrozeatin <=> UDP + Dihydrozeatin-O-glucoside	A3776_RS11375	Zeatin biosynthesis
rxn07908	cpd00001[c] + cpd15181[c] <=> 2 cpd00067[c] + cpd00552[c] + cpd01498[c]	H2O + 5-Fluoromuconolactone <=> 2 H+ + F- + Maleylacetate	A3776_RS02095	Chlorocyclohexane and chlorobenzene degradation
rxn07909	cpd00001[c] + cpd15180[c] <=> 2 cpd00067[c] + cpd00552[c] + cpd01498[c]	H2O + 4-Fluoromuconolactone <=> 2 H+ + F- + Maleylacetate	A3776_RS02095	Chlorocyclohexane and chlorobenzene degradation
rxn08040	cpd00037[c] + cpd00286[c] <=> cpd00091[c] + cpd00946[c]	UDP-N-acetylglucosamine + Undecaprenylphosphate <=> UMP + Undecaprenyl diphospho N-acetyl-glucosamine	A3776_RS10155 or A3776_RS10630	Lipopolysaccharide biosynthesis
rxn08711	cpd03831[c] + cpd15485[c] <=> cpd00008[c] + cpd15484[c]	ADP-L-glycero-D-manno-heptose + heptosyl-kdo2-lipidA <=> ADP + heptosyl-heptosyl-kdo2-lipidA	A3776_RS13025	Lipopolysaccharide biosynthesis
rxn08797	cpd00001[c] + cpd15331[c] <=> cpd00067[c] + cpd00080[c] + cpd03847[c]	H2O + 1-tetradecanoyl-sn-glycerol 3-phosphate <=> H+ + Glycerol-3-phosphate + Myristic acid	A3776_RS03915	Glycerophospholipid metabolism
rxn08799	cpd00001[c] + cpd15327[c] <=> 2 cpd00067[c] + cpd00080[c] + cpd00214[c]	H2O + 1-hexadecanoyl-sn-glycerol 3-phosphate <=> 2 H+ + Glycerol-3-phosphate + Palmitate	A3776_RS03915	Glycerophospholipid metabolism
rxn08801	cpd00001[c] + cpd15329[c] <=> cpd00067[c] + cpd00080[c] + cpd01080[c]	H2O + 1-octadecanoyl-sn-glycerol 3-phosphate <=> H+ + Glycerol-3-phosphate + ocdca	A3776_RS03915	Glycerophospholipid metabolism
rxn09296	cpd00025[c] + cpd11421[c] -> 2 cpd00001[c] + cpd11420[c]	H2O2 + trdrd -> 2 H2O + trdox	A3776_RS04445 or A3776_RS10145 or A3776_RS16650	Unassigned
rxn09449	cpd00002[c] + cpd00010[c] + cpd01080[c] -> cpd00012[c] + cpd00018[c] + cpd00067[c] + cpd00327[c]	ATP + CoA + ocdca -> PPi + AMP + H+ + strcoa	A3776_RS19770	Fatty acid biosynthesis
rxn11599	cpd00001[c] + cpd03292[c] -> cpd16471[c]	H2O + Penicillin G -> Benzylpenicilloic acid	A3776_RS09330 or A3776_RS20550	Penicillin and cephalosporin biosynthesis
rxn14097	3 cpd00017[c] + cpd00119[c] <=> 3 cpd00019[c] + 3 cpd00067[c] + cpd03305[c]	3 S-Adenosyl-L-methionine + L-Histidine <=> 3 S-Adenosyl-homocysteine + 3 H+ + Hercynine	A3776_RS00235	Histidine metabolism
rxn14279	cpd00022[c] + cpd03024[c] <=> cpd00010[c] + cpd00067[c] + cpd17938[c]	Acetyl-CoA + Phosphinothricin <=> CoA + H+ + N-Acetylphinothricin	A3776_RS07245	Phosphonate and phosphinate metabolism
rxn14346	cpd00001[c] + cpd01923[c] <=> cpd00035[c] + cpd01757[c]	H2O + N-Acetylmuramoyl-Ala <=> L-Alanine + N-Acetylmuramate	A3776_RS15610 or A3776_RS15615	Peptidoglycan biosynthesis
rxn15998	cpd00001[c] + cpd19508[c] -> cpd00067[c] + cpd19509[c]	H2O + 2,3,5-Trichlorodienelactone -> H+ + 2,3,5-Trichloromaleylacetate	A3776_RS02095	Chlorocyclohexane and chlorobenzene degradation
rxn16082	cpd00001[c] + cpd19575[c] <=> cpd00067[c] + cpd19576[c]	H2O + 3-Chloro-2-methyldienelactone <=> H+ + 3-Chloro-2-methylmaleylacetate	A3776_RS02095	Chlorocyclohexane and chlorobenzene degradation
rxn16084	cpd00001[c] + cpd19570[c] -> cpd00067[c] + cpd19571[c]	H2O + 2-Chloro-5-methyl-cis-dienelactone -> H+ + 2-Chloro-5-methylmaleylacetate	A3776_RS02095	Chlorocyclohexane and chlorobenzene degradation
rxn16149	cpd00006[c] + cpd00745[c] <=> cpd00005[c] + cpd00067[c] + cpd00191[c]	NADP + Hydracrylic acid <=> NADPH + H+ + 3-Oxopropanoate	A3776_RS20660	Carbon fixation pathways in prokaryotes
rxn16443	cpd00007[c] + cpd20975[c] -> cpd00304[c] + cpd20976[c]	O2 + all-trans-8-Apo-beta-carotenal -> Retinal + (2E,4E,6E)-2,6-Dimethylocta-2,4,6-trienedial	A3776_RS04775	Retinol metabolism
rxn16484	cpd00001[c] + cpd00002[c] + cpd21015[c] <=> cpd00008[c] + cpd00067[c] + cpd21016[c]	H2O + ATP + 1,6-Anhydro-N-acetyl-beta-muramate <=> ADP + H+ + N-Acetyl-beta-muramate 6-phosphate	A3776_RS15140	Unassigned
rxn16485	cpd00026[c] + cpd19245[c] <=> cpd00091[c] + cpd21017[c]	UDP-glucose + di-trans,poly-cis-Undecaprenyl phosphate <=> UMP + alpha-D-Glucopyranosyl-diphospho-ditrans,octacis-undecaprenol	A3776_RS08340	Unassigned
rxn16567	cpd00001[c] + cpd02687[c] <=> cpd00029[c] + cpd21084[c]	H2O + Peptideglycan(N-acetyl-D-glucosamine) <=> Acetate + Peptidoglycan-D-glucosamine	A3776_RS07465	Peptidoglycan biosynthesis
rxn16574	cpd00002[c] + cpd03520[c] <=> cpd00012[c] + cpd21090[c]	ATP + Molybdopterin <=> PPi + Adenylated molybdopterin	A3776_RS04160	Folate biosynthesis
rxn16583	cpd00067[c] + cpd11574[c] + cpd21090[c] <=> cpd00001[c] + cpd00018[c] + cpd19503[c]	H+ + Molybdate + Adenylated molybdopterin <=> H2O + AMP + Molybdoenzyme molybdenum cofactor	A3776_RS21075	Folate biosynthesis
rxn16653	cpd00005[c] + cpd00007[c] + cpd00067[c] + cpd01266[c] <=> cpd00001[c] + cpd00006[c] + cpd21177[c]	NADPH + O2 + H+ + Pentalenene <=> H2O + NADP + Pentalen-13-ol	A3776_RS00280 or A3776_RS09640 or A3776_RS16150	Sesquiterpenoid and triterpenoid biosynthesis
rxn16654	cpd00005[c] + cpd00007[c] + cpd00067[c] + cpd21177[c] <=> 2 cpd00001[c] + cpd00006[c] + cpd21178[c]	NADPH + O2 + H+ + Pentalen-13-ol <=> 2 H2O + NADP + Pentalen-13-al	A3776_RS00280 or A3776_RS09640 or A3776_RS16150	Sesquiterpenoid and triterpenoid biosynthesis
rxn16715	cpd00013[c] + cpd00300[c] -> cpd00001[c] + cpd00067[c] + cpd21388[c]	NH3 + Urate -> H2O + H+ + 8-Oxoguanine	A3776_RS01375	Unassigned
rxn21378	cpd00103[c] + cpd01904[c] <=> cpd00012[c] + cpd15947[c]	PRPP + Decaprenol phosphate <=> PPi + decaprenylphosphoryl-beta-D-5-phosphoribose	A3776_RS16875	Arabinogalactan biosynthesis
rxn21471	cpd00067[c] + cpd01048[c] + cpd04105[c] <=> cpd00001[c] + cpd23272[c]	H+ + Arsenate + Mycothiol <=> H2O + arseno-mycothiol	A3776_RS02975	Unassigned
rxn24006	cpd00026[c] + cpd24525[c] <=> cpd00014[c] + cpd24528[c]	UDP-glucose + dihydrozeatin-9-N-glucoside <=> UDP + dihydrozeatin-9-N-glucoside-O-glucoside	A3776_RS11375	zeatin biosynthesis
rxn26021	cpd00038[c] + cpd19503[c] <=> cpd00012[c] + cpd21167[c]	GTP + Molybdoenzyme molybdenum cofactor <=> PPi + MGD	A3776_RS08150	Folate biosynthesis
rxn30040	cpd00001[c] + cpd00355[c] <=> cpd00873[c] + cpd19013[c]	H2O + Nicotinamide ribonucleotide <=> Nicotinate ribonucleotide + NH4+	A3776_RS10625	Nicotinate and nicotinamide metabolism
rxnAlDca	cis11hdl[c] + 2 cpd00005[c] + cpd00007[c] + cpd00067[c] <=> cpd00001[c] + 2 cpd00006[c] + cpd00047[c] + cpd05300[c]	cis-11-Hexdecenal + 2 NADPH + O2 + H+ <=> H2O + 2 NADP + Formate + Pentadecane	A3776_RS16800	Cutin, suberine and wax biosynthesis
rxnAlDcahep	2 cpd00005[c] + cpd00007[c] + cpd00067[c] + cpd01264[c] <=> cpd00001[c] + 2 cpd00006[c] + cpd00047[c] + cpd01250[c]	2 NADPH + O2 + H+ + Octadecanal <=> H2O + 2 NADP + Formate + Heptadecane	A3776_RS16800	Cutin, suberine and wax biosynthesis
rxn05206	cpd00205[p] <=> cpd00205[c]	K+ <=> K+	A3776_RS00205 or A3776_RS00210 or A3776_RS00230 or A3776_RS07020	Transport
rxn05223	cpd00001[c] + cpd00002[c] + cpd00104[p] -> cpd00008[c] + cpd00009[c] + cpd00067[c] + cpd00104[c]	H2O + ATP + BIOT -> ADP + Phosphate + H+ + BIOT	A3776_RS15175	Transport
rxn05312	cpd00067[p] + cpd00009[p] <=> cpd00009[c] + cpd00067[c]	H+ + Phosphate <=> Phosphate + H+	A3776_RS09530 or A3776_RS11030	Transport
rxn05533	cpd00001[c] + cpd00002[c] + cpd11593[p] -> cpd00008[c] + cpd00009[c] + cpd00067[c] + cpd11593[c]	H2O + ATP + ala-L-asp-L -> ADP + Phosphate + H+ + ala-L-asp-L	A3776_RS00835 or A3776_RS17265	Transport
rxn05602	cpd00067[p] + cpd00159[p] <=> cpd00067[c] + cpd00159[c]	H+ + L-Lactate <=> H+ + L-Lactate	A3776_RS08485	Transport
rxn10473	cpd00099[p] <=> cpd00099[c]	Cl- <=> Cl-	A3776_RS01460	Transport

## Sheet: vs model7120 group3
Rxn_id	Formula1	Formula2	GPR	Subsys
rxn00065	cpd00002[c] -> cpd00012[c] + cpd00067[c] + cpd00446[c]	ATP -> PPi + H+ + cAMP	A3776_RS06430 or A3776_RS18780 or A3776_RS00060 or A3776_RS14095 or A3776_RS14830 or A3776_RS17050 or A3776_RS17800 or A3776_RS18315 or A3776_RS21925 or A3776_RS22685	Purine metabolism
rxn00251	cpd00001[c] + cpd00011[c] + cpd00061[c] -> cpd00009[c] + cpd00032[c] + cpd00067[c]	H2O + CO2 + Phosphoenolpyruvate -> Phosphate + Oxaloacetate + H+	A3776_RS20435 or A3776_RS07835 or A3776_RS16425	Pyruvate metabolism
rxn00293	cpd00062[c] + cpd02611[c] -> cpd00012[c] + cpd00037[c]	UTP + N-Acetyl-D-glucosamine1-phosphate -> PPi + UDP-N-acetylglucosamine	A3776_RS12705	Amino sugar and nucleotide sugar metabolism
rxn00536	cpd00005[c] + cpd00067[c] + cpd00071[c] -> cpd00006[c] + cpd00363[c]	NADPH + H+ + Acetaldehyde -> NADP + Ethanol	A3776_RS01770 or A3776_RS04425	Glycolysis / Gluconeogenesis
rxn00763	cpd00004[c] + cpd00067[c] + cpd00448[c] -> cpd00003[c] + cpd00100[c]	NADH + H+ + D-Glyceraldehyde -> NAD + Glycerol	A3776_RS01770 or A3776_RS06850 or A3776_RS09485	Glycerolipid metabolism
rxn00973	cpd00137[c] <=> cpd00260[c]	Citrate <=> Isocitrate	A3776_RS00425	Citrate cycle (TCA cycle)
rxn01007	cpd00067[c] + cpd00144[c] <=> cpd00011[c] + cpd00163[c]	H+ + UDPglucuronate <=> CO2 + UDP-xylose	A3776_RS10610	Amino sugar and nucleotide sugar metabolism
rxn01242	cpd00020[c] + cpd00067[c] + cpd00213[c] -> cpd00011[c] + cpd00836[c]	Pyruvate + H+ + Lipoamide -> CO2 + S-Acetyldihydrolipoamide	A3776_RS15740 and A3776_RS20500	Glycolysis / Gluconeogenesis
rxn01426	cpd00017[c] + cpd00270[c] <=> cpd00019[c] + cpd00067[c] + cpd00321[c]	S-Adenosyl-L-methionine + Caffeoyl-CoA <=> S-Adenosyl-homocysteine + H+ + Feruloyl-CoA	A3776_RS08830	Phenylalanine metabolism
rxn01644	cpd00020[c] + cpd00346[c] -> 2 cpd00001[c] + cpd00067[c] + cpd02120[c]	Pyruvate + L-Aspartate4-semialdehyde -> 2 H2O + H+ + Dihydrodipicolinate	A3776_RS02035	Monobactam biosynthesis
rxn01750	cpd00390[c] -> cpd00001[c] + cpd00897[c]	CDP-glucose -> H2O + CDP-4-dehydro-6-deoxy-D-glucose	A3776_RS07155	Amino sugar and nucleotide sugar metabolism
rxn01871	cpd00022[c] + cpd00449[c] <=> cpd00010[c] + cpd00836[c]	Acetyl-CoA + Dihydrolipoamide <=> CoA + S-Acetyldihydrolipoamide	A3776_RS19785	Glycolysis / Gluconeogenesis
rxn02929	cpd00005[c] + cpd00067[c] + cpd02120[c] -> cpd00006[c] + cpd02465[c]	NADPH + H+ + Dihydrodipicolinate -> NADP + tetrahydrodipicolinate	A3776_RS04305	Monobactam biosynthesis
rxn02938	cpd00067[c] + cpd02893[c] <=> cpd00011[c] + cpd02140[c]	H+ + 5-Phosphoribosyl-4-carboxy-5-aminoimidazole <=> CO2 + AIR	A3776_RS01105 and A3776_RS13850	Purine metabolism
rxn03638	cpd00022[c] + cpd03671[c] -> cpd00010[c] + cpd00067[c] + cpd02611[c]	Acetyl-CoA + D-Glucosamine1-phosphate -> CoA + H+ + N-Acetyl-D-glucosamine1-phosphate	A3776_RS12705	Amino sugar and nucleotide sugar metabolism
rxn03843	cpd00113[c] + cpd00350[c] -> cpd00012[c] + cpd00067[c] + cpd08211[c]	Isopentenyldiphosphate + Farnesyldiphosphate -> PPi + H+ + trans,trans,cis-Geranylgeranyl diphosphate	A3776_RS03960	Terpenoid backbone biosynthesis
rxn03901	cpd00001[c] + cpd02229[c] -> cpd00009[c] + 2 cpd00067[c] + cpd00286[c]	H2O + Bactoprenyl diphosphate -> Phosphate + 2 H+ + Undecaprenylphosphate	A3776_RS05040	Peptidoglycan biosynthesis
rxn03904	cpd00286[c] + cpd02968[c] -> cpd00091[c] + cpd03494[c]	Undecaprenylphosphate + UDP-N-acetylmuramoyl-L-alanyl-D-glutamyl-6-carboxy-L-lysyl-D-alanyl- D-alanine -> UMP + Undecaprenyl-diphospho-N-acetylmuramoyl-L-alanyl-D-glutamyl-meso-2-6-diaminopimeloyl-D-alanyl-D-alanine	A3776_RS04145	Peptidoglycan biosynthesis
rxn04051	2 cpd00017[c] + cpd08373[c] <=> cpd00011[c] + 2 cpd00019[c] + cpd00067[c] + cpd08375[c]	2 S-Adenosyl-L-methionine + Cobalt-precorrin 6B <=> CO2 + 2 S-Adenosyl-homocysteine + H+ + Cobalt-precorrin 8	A3776_RS00890	Porphyrin and chlorophyll metabolism
rxn04308	7 cpd00113[c] + cpd08211[c] -> 7 cpd00012[c] + 7 cpd00067[c] + cpd02229[c]	7 Isopentenyldiphosphate + trans,trans,cis-Geranylgeranyl diphosphate -> 7 PPi + 7 H+ + Bactoprenyl diphosphate	A3776_RS03960	Terpenoid backbone biosynthesis
rxn05005	cpd00017[c] + cpd00774[c] -> cpd00019[c] + cpd00067[c] + cpd11206[c]	S-Adenosyl-L-methionine + UroporphyrinogenIII -> S-Adenosyl-homocysteine + H+ + Precorrin 1	A3776_RS11705 or A3776_RS20115	Porphyrin and chlorophyll metabolism
rxn05006	cpd00017[c] + cpd11206[c] -> cpd00019[c] + cpd01620[c]	S-Adenosyl-L-methionine + Precorrin 1 -> S-Adenosyl-homocysteine + Precorrin 2	A3776_RS11705 or A3776_RS20115	Porphyrin and chlorophyll metabolism
rxn06118	cpd00027[c] + cpd00421[c] -> cpd00012[c] + cpd00067[c] + cpd00079[c]	D-Glucose + Triphosphate -> PPi + H+ + D-glucose-6-phosphate	A3776_RS09090	Glycolysis / Gluconeogenesis
rxn08126	cpd00179[c] + cpd01262[c] <=> cpd00027[c] + cpd01399[c]	Maltose + Amylotriose <=> D-Glucose + Maltotetraose	A3776_RS00915	Starch and sucrose metabolism
rxn08127	cpd00179[c] + cpd01399[c] <=> cpd00027[c] + cpd15495[c]	Maltose + Maltotetraose <=> D-Glucose + Maltopentaose	A3776_RS00915	Starch and sucrose metabolism
rxn08128	cpd00179[c] + cpd15495[c] <=> cpd00027[c] + cpd01329[c]	Maltose + Maltopentaose <=> D-Glucose + Maltohexaose	A3776_RS00915	Starch and sucrose metabolism
rxn08180	cpd00017[c] + cpd00074[c] + cpd01311[c] -> cpd00060[c] + cpd00067[c] + cpd00104[c] + cpd03091[c]	S-Adenosyl-L-methionine + S + Dethiobiotin -> L-Methionine + H+ + BIOT + 5-Deoxyadenosine	A3776_RS15940	Biotin metabolism
rxn09072	cpd00003[c] + cpd03607[c] + cpd08289[c] -> 2 cpd00001[c] + cpd00004[c] + cpd00009[c] + cpd00011[c] + cpd00067[c] + cpd00478[c]	NAD + 4-(Phosphonooxy)-threonine + 1-deoxy-D-xylulose5-phosphate -> 2 H2O + NADH + Phosphate + CO2 + H+ + Pyridoxine phosphate	A3776_RS19245 and A3776_RS23100	Vitamin B6 metabolism
rxn09179	1.5 cpd00007[c] + cpd00791[c] -> 3 cpd00001[c] + cpd01476[c]	1.5 O2 + ProtoporphyrinogenIX -> 3 H2O + Protoporphyrin	A3776_RS15705	Porphyrin and chlorophyll metabolism
rxn16502	2 cpd00006[c] + cpd03215[c] <=> 2 cpd00005[c] + 2 cpd00067[c] + cpd03217[c]	2 NADP + zeta-Carotene <=> 2 NADPH + 2 H+ + Lycopene	A3776_RS00525	Carotenoid biosynthesis
rxn18987	cpd27490[c] <=> cpd27433[c]	Maltodextrins <=> MALTOOLIGOSYLTREHALOSE	A3776_RS12025	Starch and sucrose metabolism
peptgly_syn	cpd00001[c] + cpd03495[c] -> cpd00117[c] + cpd00286[c] + Peptidoglycan[c]	H2O + Undecaprenyl-diphospho-N-acetylmuramoyl--N-acetylglucosamine-L-ala-D-glu-meso-2-6-diaminopimeloyl-D-ala-D-ala -> D-Alanine + Undecaprenylphosphate + Peptidoglycan	A3776_RS01595 and A3776_RS17810	Peptidoglycan biosynthesis
CYTBDu	0.5 cpd00007[l] + cpd16503[l] -> cpd00001[l] + cpd07274[l]	0.5 O2 + Plastoquinol-9 -> H2O + Plastoquinone A	A3776_RS02530 and A3776_RS02525	Photosynthesis
CYTBDpp	0.5 cpd00007[p] + cpd16503[p] -> cpd00001[p] + cpd07274[p]	0.5 O2 + Plastoquinol-9 -> H2O + Plastoquinone A	A3776_RS02530 and A3776_RS02525	Oxidative phosphorylation
Cyanophycin_syn	2 cpd00002[c] + cpd00041[c] + cpd00051[c] -> 2 cpd00008[c] + 2 cpd00009[c] + cyanophycin[c]	2 ATP + L-Aspartate + L-Arginine -> 2 ADP + 2 Phosphate + cyanophycin[c]	A3776_RS00865 or A3776_RS06620	Unassigned
Cyanophycinase	2 cpd00001[c] + cyanophycin[c] -> cpd00041[c] + cpd00051[c]	2 H2O + cyanophycin[c] -> L-Aspartate + L-Arginine	A3776_RS00860 or A3776_RS12415	Unassigned
rxn05145	cpd00001[c] + cpd00002[c] + cpd00009[p] -> cpd00008[c] + 2 cpd00009[c] + cpd00067[c]	H2O + ATP + Phosphate -> ADP + 2 Phosphate + H+	(A3776_RS15160 or A3776_RS15495) and (A3776_RS15155 or A3776_RS15500 or A3776_RS15505) and (A3776_RS15165 or A3776_RS15490) and (A3776_RS02990 or A3776_RS15170 or A3776_RS15485)	Transport
Fe+2abc	cpd00001[c] + cpd00002[c] + cpd10515[p] -> cpd00008[c] + cpd00009[c] + cpd00067[c] + cpd10515[c]	H2O + ATP + Fe+2 -> ADP + Phosphate + H+ + Fe+2	A3776_RS06555 or A3776_RS06550 or A3776_RS12900	Transport

## Sheet: vs model7120 group4
Rxn_id	Formula1	Formula2	GPR	Subsys
CYO1b_syn	0.5 cpd00007[c] + 4 cpd00067[c] + 2 focytc_6[l] -> cpd00001[c] + 2 cpd00067[l] + 2 ficytc_6[l]	0.5 O2 + 4 H+ + 2 Ferrocytochrome c6 -> H2O + 2 H+ + 2 Ferricytochrome c6	(A3776_RS02440 or A3776_RS05890 or A3776_RS22930) and (A3776_RS02435 or A3776_RS05895 or A3776_RS22935) and (A3776_RS02445 or A3776_RS05885 or A3776_RS22925)	Oxidative phosphorylation
CYO1bpp_syn	0.5 cpd00007[p] + 4 cpd00067[c] + 2 focytc_6[p] -> cpd00001[p] + 2 cpd00067[p] + 2 ficytc_6[p]	0.5 O2 + 4 H+ + 2 Ferrocytochrome c6 -> H2O + 2 H+ + 2 Ferricytochrome c6	(A3776_RS02440 or A3776_RS05890 or A3776_RS22930) and (A3776_RS02435 or A3776_RS05895 or A3776_RS22935) and (A3776_RS02445 or A3776_RS05885 or A3776_RS22925)	Oxidative phosphorylation
rxn00018	cpd00001[x] + cpd00011[x] + cpd00871[x] -> 2 cpd00169[x] + 2 cpd00067[x]	H2O + CO2 + D-Ribulose 1,5-bisphosphate -> 2 3-Phosphoglycerate + 2 H+	A3776_RS13985 and A3776_RS13995	Glyoxylate and dicarboxylate metabolism
rxn00063	cpd00001[c] + cpd00002[c] -> cpd00012[c] + cpd00018[c] + 2 cpd00067[c]	H2O + ATP -> PPi + AMP + 2 H+	A3776_RS18995	Purine metabolism
rxn00171	cpd00004[c] + cpd00022[c] + cpd00067[c] -> cpd00003[c] + cpd00010[c] + cpd00071[c]	NADH + Acetyl-CoA + H+ -> NAD + CoA + Acetaldehyde	A3776_RS06850	Phenylalanine metabolism
rxn00231	cpd00001[c] + cpd03734[c] -> cpd00013[c] + cpd00029[c]	H2O + Acetamide -> NH3 + Acetate	A3776_RS18185	Arginine and proline metabolism
rxn00411	cpd00061[c] + cpd00067[c] + cpd00096[c] -> cpd00020[c] + cpd00052[c]	Phosphoenolpyruvate + H+ + CDP -> Pyruvate + CTP	A3776_RS05300 or A3776_RS22330 or A3776_RS16050	Glycolysis / Gluconeogenesis
rxn00460	cpd00014[c] + cpd00061[c] + cpd00067[c] -> cpd00020[c] + cpd00062[c]	UDP + Phosphoenolpyruvate + H+ -> Pyruvate + UTP	A3776_RS05300 or A3776_RS22330 or A3776_RS16050	Glycolysis / Gluconeogenesis
rxn00508	cpd00001[c] + cpd00003[c] + cpd00199[c] -> cpd00004[c] + cpd00036[c] + 2 cpd00067[c]	H2O + NAD + 4-Oxobutanoate -> NADH + Succinate + 2 H+	A3776_RS06440	Alanine, aspartate and glutamate metabolism
rxn00525	cpd00003[c] + cpd00616[c] -> cpd00004[c] + cpd00011[c] + cpd00069[c]	NAD + Pretyrosine -> NADH + CO2 + L-Tyrosine	A3776_RS14060	Phenylalanine, tyrosine and tryptophan biosynthesis
rxn00612	cpd00005[c] + cpd00067[c] + cpd00095[c] -> cpd00006[c] + cpd00080[c]	NADPH + H+ + Glycerone-phosphate -> NADP + Glycerol-3-phosphate	A3776_RS22795	Glycerophospholipid metabolism
rxn00776	cpd00092[c] + cpd00101[c] -> cpd00001[c] + cpd00859[c]	Uracil + ribose-5-phosphate -> H2O + Pseudouridine 5-phosphate	Unknown	Pyrimidine metabolism
rxn00783	cpd00945[c] <=> cpd00020[c] + cpd00102[c]	2-Dehydro-3-deoxy-D-galactonate 6-phosphate <=> Pyruvate + Glyceraldehyde3-phosphate	A3776_RS10780	Pentose phosphate pathway
rxn00797	cpd00001[c] + cpd00249[c] <=> cpd00092[c] + cpd00105[c]	H2O + Uridine <=> Uracil + D-Ribose	A3776_RS04540	Pyrimidine metabolism
rxn00869	cpd00003[c] + cpd00010[c] + cpd01011[c] <=> cpd00004[c] + cpd00067[c] + cpd00120[c]	NAD + CoA + Butanal <=> NADH + H+ + Butyryl-CoA	A3776_RS06850	Phenylalanine metabolism
rxn00881	cpd00001[c] + cpd00867[c] -> cpd00009[c] + cpd00121[c]	H2O + Inositol 1-phosphate -> Phosphate + L-Inositol	A3776_RS05105 or A3776_RS12930	Streptomycin biosynthesis
rxn00882	cpd00001[c] + cpd02230[c] -> cpd00009[c] + cpd00121[c]	H2O + Inositol 4-phosphate -> Phosphate + L-Inositol	A3776_RS05105 or A3776_RS12930	Streptomycin biosynthesis
rxn00929	cpd00004[c] + 2 cpd00067[c] + cpd02431[c] -> cpd00003[c] + cpd00129[c]	NADH + 2 H+ + 1-Pyrroline-5-carboxylate -> NAD + L-Proline	A3776_RS05400	Arginine and proline metabolism
rxn00950	cpd00001[c] + cpd00424[c] -> cpd00013[c] + cpd00020[c] + cpd00135[c]	H2O + Cystathionine -> NH3 + Pyruvate + Homocysteine	A3776_RS15040	Cysteine and methionine metabolism
rxn01011	cpd00003[c] + cpd00223[c] <=> cpd00004[c] + cpd00067[c] + cpd00145[c]	NAD + Glycerate <=> NADH + H+ + Hydroxypyruvate	A3776_RS10125	Glycine, serine and threonine metabolism
rxn01025	cpd00001[c] + cpd00067[c] + cpd01587[c] <=> cpd00013[c] + cpd00151[c]	H2O + H+ + 5-Methylcytosine <=> NH3 + Thymine	A3776_RS04535	Pyrimidine metabolism
rxn01103	cpd00001[c] + cpd00203[c] -> cpd00009[c] + cpd00067[c] + cpd00169[c]	H2O + 1,3-Bisphospho-D-glycerate -> Phosphate + H+ + 3-Phosphoglycerate	A3776_RS09480	Pyruvate metabolism
rxn01210	cpd00002[c] + cpd00023[c] + cpd00201[c] -> cpd00008[c] + cpd00009[c] + cpd00067[c] + cpd03524[c]	ATP + L-Glutamate + 10-Formyltetrahydrofolate -> ADP + Phosphate + H+ + 10-Formyl-THF-L-glutamate	A3776_RS16515	Folate biosynthesis
rxn01241	cpd00003[c] + cpd00449[c] <=> cpd00004[c] + cpd00067[c] + cpd00213[c]	NAD + Dihydrolipoamide <=> NADH + H+ + Lipoamide	A3776_RS19200	Glycolysis / Gluconeogenesis
rxn01269	cpd00006[c] + cpd00219[c] -> cpd00005[c] + cpd00011[c] + cpd00868[c]	NADP + Prephenate -> NADPH + CO2 + p-hydroxyphenylpyruvate	A3776_RS14060	Phenylalanine, tyrosine and tryptophan biosynthesis
rxn01385	cpd00004[c] + cpd00067[c] + cpd00259[c] -> cpd00003[c] + cpd00306[c]	NADH + H+ + D-Lyxulose -> NAD + Xylitol	A3776_RS11035 or A3776_RS22520	Pentose and glucuronate interconversions
rxn01840	cpd00001[c] + cpd00003[c] + cpd00464[c] <=> cpd00004[c] + cpd00067[c] + cpd00430[c]	H2O + NAD + alpha-Tolualdehyde <=> NADH + H+ + PACT	A3776_RS02000 or A3776_RS19000	Phenylalanine metabolism
rxn01843	cpd00001[c] + cpd00067[c] + cpd01647[c] <=> cpd00013[c] + cpd00430[c]	H2O + H+ + 2-Phenylacetamide <=> NH3 + PACT	A3776_RS18185	Arginine and proline metabolism
rxn02222	cpd00001[c] + cpd01747[c] -> cpd00013[c] + cpd00703[c]	H2O + Indole-3-acetamide -> NH3 + Indoleacetate	A3776_RS18185	Arginine and proline metabolism
rxn02339	cpd00024[c] + cpd01974[c] -> cpd00023[c] + cpd00830[c]	2-Oxoglutarate + 4-Hydroxy-L-glutamate -> L-Glutamate + 4-Hydroxy-2-oxoglutarate	A3776_RS20010	Arginine and proline metabolism
rxn02356	cpd00003[c] + cpd00851[c] -> cpd00004[c] + 2 cpd00067[c] + cpd02625[c]	NAD + trans-4-Hydroxy-L-proline -> NADH + 2 H+ + 3-Hydroxy-L-1-pyrroline-5-carboxylate	A3776_RS05400	Arginine and proline metabolism
rxn02826	cpd00001[c] + cpd00007[c] + cpd01758[c] -> cpd00013[c] + cpd00025[c] + cpd03529[c]	H2O + O2 + N-Acetylputrescine -> NH3 + H2O2 + N4-Acetylaminobutanal	A3776_RS21280	Glycine, serine and threonine metabolism
rxn03384	4 cpd00067[c] + cpd03414[c] -> 4 cpd00011[c] + cpd03416[c]	4 H+ + UroporphyrinogenI -> 4 CO2 + CoproporphyrinogenI	A3776_RS12820	Porphyrin and chlorophyll metabolism
rxn03504	cpd00001[c] + cpd03812[c] <=> cpd00029[c] + cpd03813[c]	H2O + N-Acetyl-D-galactosamine 6-phosphate <=> Acetate + D-Galactosamine 6-phosphate	A3776_RS13845	Galactose metabolism
rxn03839	cpd00001[c] + cpd01150[c] -> cpd00013[c] + cpd00400[c]	H2O + Acrylamide -> NH3 + Acrylate	A3776_RS18185	Arginine and proline metabolism
rxn03869	cpd00001[c] + cpd06707[c] -> cpd00013[c] + cpd00153[c]	H2O + Benzamide -> NH3 + Benzoate	A3776_RS18185	Arginine and proline metabolism
rxn04046	cpd00017[c] + cpd08368[c] <=> cpd00019[c] + cpd08369[c]	S-Adenosyl-L-methionine + Cobalt-precorrin 2 <=> S-Adenosyl-homocysteine + Cobalt-precorrin 3	A3776_RS16000	Porphyrin and chlorophyll metabolism
rxn04047	cpd00017[c] + cpd08369[c] <=> cpd00019[c] + cpd08370[c]	S-Adenosyl-L-methionine + Cobalt-precorrin 3 <=> S-Adenosyl-homocysteine + Cobalt-precorrin 4	A3776_RS15995	Porphyrin and chlorophyll metabolism
rxn04048	cpd00017[c] + cpd08370[c] <=> cpd00019[c] + cpd08371[c]	S-Adenosyl-L-methionine + Cobalt-precorrin 4 <=> S-Adenosyl-homocysteine + Cobalt-precorrin 5	A3776_RS04225	Porphyrin and chlorophyll metabolism
rxn04050	cpd00005[c] + 2 cpd00067[c] + cpd08372[c] <=> cpd00006[c] + cpd08373[c]	NADPH + 2 H+ + Cobalt-precorrin 6 <=> NADP + Cobalt-precorrin 6B	A3776_RS16025	Porphyrin and chlorophyll metabolism
rxn04052	cpd08375[c] <=> cpd00067[c] + cpd03421[c]	Cobalt-precorrin 8 <=> H+ + Cobyrinate	A3776_RS04295 or A3776_RS12085	Porphyrin and chlorophyll metabolism
rxn04159	cpd00005[c] + cpd00067[c] + cpd08632[c] -> cpd00006[c] + cpd01449[c]	NADPH + H+ + Divinyl chlorophyllide a -> NADP + Chlorophyllide	A3776_RS22505	Porphyrin and chlorophyll metabolism
rxn04943	cpd00003[c] + cpd01066[c] <=> cpd00004[c] + cpd00067[c] + cpd00212[c]	NAD + L-Iditol <=> NADH + H+ + L-Sorbose	A3776_RS11035 or A3776_RS22520	Pentose and glucuronate interconversions
rxn06377	cpd00033[c] + cpd00067[c] + cpd12005[c] -> cpd00011[c] + cpd11830[c]	Glycine + H+ + Lipoylprotein -> CO2 + S-Aminomethyldihydrolipoylprotein	A3776_RS14650	Glycine, serine and threonine metabolism
rxn06493	cpd00003[c] + cpd12225[c] <=> cpd00004[c] + cpd00067[c] + cpd12005[c]	NAD + Dihydrolipolprotein <=> NADH + H+ + Lipoylprotein	A3776_RS19200	Glycolysis / Gluconeogenesis
rxn07347	cpd00001[c] + cpd03220[c] <=> cpd14590[c]	H2O + gamma-Carotene <=> 1-Hydroxy-gamma-carotene	A3776_RS13590	Carotenoid biosynthesis
rxn07586	cpd00001[c] + cpd08371[c] <=> cpd00067[c] + cpd00071[c] + cpd14960[c]	H2O + Cobalt-precorrin 5 <=> H+ + Acetaldehyde + Cobalt-precorrin 5B	A3776_RS15995	Porphyrin and chlorophyll metabolism
rxn08194	cpd00002[c] + cpd00635[c] <=> cpd00166[c] + cpd00421[c]	ATP + Cbl <=> Calomide + Triphosphate	A3776_RS00480 or A3776_RS05775 or A3776_RS11890	Porphyrin and chlorophyll metabolism
rxn08764	cpd00005[c] + cpd00067[c] + cpd00498[c] -> cpd00006[c] + cpd02535[c]	NADPH + H+ + 2-Aceto-2-hydroxybutanoate -> NADP + 2,3-Dihydroxy-3-methylvalerate	A3776_RS18560	Valine, leucine and isoleucine biosynthesis
rxn08766	cpd00022[c] + cpd00067[c] + cpd11492[c] -> cpd00010[c] + cpd00011[c] + cpd11488[c]	Acetyl-CoA + H+ + Malonyl-acyl-carrierprotein- -> CoA + CO2 + Acetoacetyl-ACP	A3776_RS16710	Fatty acid biosynthesis
rxn09310	cpd00002[c] + cpd00069[c] + cpd00084[c] + cpd08289[c] -> cpd00001[c] + cpd00011[c] + cpd00012[c] + cpd00018[c] + cpd00035[c] + 2 cpd00067[c] + cpd02654[c] + cpd15378[c]	ATP + L-Tyrosine + L-Cysteine + 1-deoxy-D-xylulose5-phosphate -> H2O + CO2 + PPi + AMP + L-Alanine + 2 H+ + 4-Methyl-5--2-phosphoethyl-thiazole + 4-Hydroxy-benzylalcohol		Thiamine metabolism
rxn09562	cpd00067[c] + cpd00115[c] + cpd00126[c] <=> cpd00031[c] + cpd00177[c]	H+ + dATP + GMP <=> GDP + dADP	A3776_RS15655	Purine metabolism
rxn09896	cpd00004[c] + cpd00013[c] + cpd00067[c] + cpd03577[c] -> cpd00001[c] + cpd00003[c] + cpd00322[c]	NADH + NH3 + H+ + (R)-2-Oxo-3-methylpentanoate -> H2O + NAD + L-Isoleucine	A3776_RS09570	Valine, leucine and isoleucine degradation
rxn10202	cpd00067[c] + cpd00080[c] + cpd00134[c] -> cpd00010[c] + cpd15327[c]	H+ + Glycerol-3-phosphate + Palmitoyl-CoA -> CoA + 1-hexadecanoyl-sn-glycerol 3-phosphate	A3776_RS05365 and A3776_RS16705	Glycerolipid metabolism
rxn10203	cpd00080[c] + cpd01695[c] -> cpd00010[c] + cpd15331[c]	Glycerol-3-phosphate + Myristoyl-CoA -> CoA + 1-tetradecanoyl-sn-glycerol 3-phosphate	A3776_RS05365 and A3776_RS16705	Glycerolipid metabolism
rxn10204	cpd00080[c] + cpd00327[c] -> cpd00010[c] + cpd15329[c]	Glycerol-3-phosphate + strcoa -> CoA + 1-octadecanoyl-sn-glycerol 3-phosphate	A3776_RS05365 and A3776_RS16705	Glycerolipid metabolism
rxn15745	cpd00001[c] + cpd21016[c] <=> cpd00221[c] + cpd00293[c]	H2O + N-Acetyl-beta-muramate 6-phosphate <=> D-Lactate + N-Acetyl-D-glucosamine 6-phosphate	A3776_RS17665	Amino sugar and nucleotide sugar metabolism
rxn16440	cpd00001[c] + cpd00002[c] + cpd00053[c] + 2 cpd00067[c] + cpd03421[c] <=> cpd00008[c] + cpd00009[c] + cpd00023[c] + cpd20971[c]	H2O + ATP + L-Glutamine + 2 H+ + Cobyrinate <=> ADP + Phosphate + L-Glutamate + Cobyrinate c-monamide	A3776_RS12975	Porphyrin and chlorophyll metabolism
rxn16441	cpd00001[c] + cpd00002[c] + cpd00053[c] + cpd20971[c] <=> cpd00008[c] + cpd00009[c] + cpd00023[c] + 4 cpd00067[c] + cpd03914[c]	H2O + ATP + L-Glutamine + Cobyrinate c-monamide <=> ADP + Phosphate + L-Glutamate + 4 H+ + Cob(II)yrinate diamide	A3776_RS12975	Porphyrin and chlorophyll metabolism
rxn32855	cpd00706[c] + cpd19012[c] <=> cpd00020[c] + cpd00067[c] + cpd01211[c]	Mercaptopyruvate + Hydrogen cyanide <=> Pyruvate + H+ + Thiocyanate	A3776_RS10065 or A3776_RS12720	Cysteine and methionine metabolism
rxn37372	cpd00001[c] + cpd00003[c] + cpd00340[c] -> cpd00004[c] + cpd00024[c] + 2 cpd00067[c]	H2O + NAD + 2,5-Dioxopentanoate -> NADH + 2-Oxoglutarate + 2 H+	A3776_RS06600	Pentose and glucuronate interconversions
rxn38449	cpd00005[c] + cpd00007[c] + cpd00067[c] + cpd01420[c] <=> cpd00001[c] + cpd00006[c] + cpd05498[c]	NADPH + O2 + H+ + beta-Carotene <=> H2O + NADP + beta-Cryptoxanthin	A3776_RS05305	Carotenoid biosynthesis
rxn38450	cpd00005[c] + cpd00007[c] + cpd00067[c] + cpd05498[c] <=> cpd00001[c] + cpd00006[c] + cpd03637[c]	NADPH + O2 + H+ + beta-Cryptoxanthin <=> H2O + NADP + Zeaxanthin	A3776_RS05305	Carotenoid biosynthesis
R_RN0020	cpd00005[c] + cpd00007[c] + cpd00067[c] + cpd14591[c] -> cpd00001[c] + cpd00006[c] + cpd22952[c]	NADPH + O2 + H+ + Myxocoxanthin -> H2O + NADP + plectaniaxanthin	Unknown	Carotenoid biosynthesis
R_RN0021	cpd00004[c] + cpd00007[c] + cpd00067[c] + cpd22952[c] -> cpd00001[c] + cpd00003[c] + cpd14648[c]	NADH + O2 + H+ + plectaniaxanthin -> H2O + NAD + Myxol	A3776_RS05305	Carotenoid biosynthesis
R_R07557m	2 cpd00005[c] + 2 cpd00007[c] + 2 cpd00067[c] + cpd14668[c] -> 3 cpd00001[c] + 2 cpd00006[c] + cpd14669[c]	2 NADPH + 2 O2 + 2 H+ + (3R,2'S)-Myxol 2'-alpha-L-fucoside -> 3 H2O + 2 NADP + (3S,2'S)-4-Ketomyxol 2'-alpha-L-fucoside	A3776_RS09655	Carotenoid biosynthesis
R_RA0102	2 cpd00005[c] + 2 cpd00007[c] + 2 cpd00067[c] + cpd01420[c] -> 3 cpd00001[c] + 2 cpd00006[c] + cpd05499[c]	2 NADPH + 2 O2 + 2 H+ + beta-Carotene -> 3 H2O + 2 NADP + Echinenone	A3776_RS09655	Carotenoid biosynthesis
R_R07412	cpd00001[c] + 2 cpd00003[c] + cpd11313[c] -> 2 cpd00004[c] + 2 cpd00067[c] + cpd11312[c]	H2O + 2 NAD + hemeO -> 2 NADH + 2 H+ + hemeA	Unknown	Porphyrin and chlorophyll metabolism
Inorganicions_biomass	0.379 cpd00009[c] + 1.136 cpd00013[c] + 0.379 cpd00048[c] + 0.303 cpd00058[c] + 0.454 cpd00063[c] + 0.303 cpd00149[c] + 17.04 cpd00205[c] + 0.757 cpd00254[c] + 0.379 cpd00971[c] + 0.682 cpd10515[c] + 0.682 cpd10516[c] + 0.303 cpd11574[c] + 0.303 cpd00034[c] + 0.303 cpd20863[c] -> biomass_inorganicions[c]	0.379 Phosphate + 1.136 NH3 + 0.379 Sulfate + 0.303 Cu2+ + 0.454 Ca2+ + 0.303 Co2+ + 17.04 K+ + 0.757 Mg + 0.379 Na+ + 0.682 Fe+2 + 0.682 Fe+3 + 0.303 Molybdate + 0.303 Zn2+ + 0.303 Mn2+ -> biomass_inorganicions		Biomass
Cellwall_biomass	0.5182 cpd02930[c] + 0.5182 Peptidoglycan[c] -> biomass_cellwall[c]	0.5182 Lipid X + 0.5182 Peptidoglycan -> biomass_cellwall		Biomass
carb_biomass	cpd00026[c] -> cpd00014[c] + biomass_carb[c]	UDP-glucose -> UDP + biomass_carb		Biomass
biomass_eq_33047	53.35 cpd00001[c] + 53.35 cpd00002[c] + 0.18498 cpd00155[c] + 0.024616 cpd03002[c] + 0.026478 Peptidoglycan[c] + 0.43653 biomass_prot[c] + 0.027265 biomass_solpool[c] + 0.009763 biomass_inorganicions[c] + 0.023826 Biomass_pigments[c] + 0.085927 biomass_rna[c] + 0.004882 biomass_dna[c] + 0.095595 biomass_lipid[c] + 1.3339 biomass_carb[c] -> 53.35 cpd00008[c] + 53.35 cpd00009[c]	53.35 H2O + 53.35 ATP + 0.18498 Glycogen + 0.024616 Lipid A disaccharide + 0.026478 Peptidoglycan + 0.43653 biomass_prot + 0.027265 biomass_solpool + 0.009763 biomass_inorganicions + 0.023826 Biomass_pigments + 0.085927 biomass_rna + 0.004882 biomass_dna + 0.095595 biomass_lipid + 1.3339 biomass_carb -> 53.35 ADP + 53.35 Phosphate		Biomass
R_R07517	cpd00006[c] + cpd14590[c] -> cpd00005[c] + cpd00067[c] + cpd14591[c]	NADP + 1-Hydroxy-gamma-carotene -> NADPH + H+ + Myxocoxanthin	Unknown	Carotenoid biosynthesis
rxn05147	cpd00001[c] + cpd00002[c] + cpd00027[p] -> cpd00008[c] + cpd00009[c] + cpd00027[c] + cpd00067[c]	H2O + ATP + D-Glucose -> ADP + Phosphate + D-Glucose + H+	Unknown	Transport
rxn05176	cpd00001[c] + cpd00002[c] + cpd00268[p] -> cpd00008[c] + cpd00009[c] + cpd00067[c] + cpd00268[c]	H2O + ATP + H2S2O3 -> ADP + Phosphate + H+ + H2S2O3	A3776_RS12665 and (A3776_RS12670 or A3776_RS12675) and A3776_RS13680	Transport
rxn05516	cpd00001[c] + cpd00002[c] + cpd01012[c] -> cpd00008[c] + cpd00009[c] + cpd00067[c] + cpd01012[p]	H2O + ATP + Cd2+ -> ADP + Phosphate + H+ + Cd2+	A3776_RS12890 or A3776_RS17740	Transport
