# Supplementary material for: A Genome-Scale Metabolic Model of Anabaena 33047 to Guide Genetic Modifications to Overproduce Nylon Monomers
Source: Metabolites. 2021 Mar 15;11(3):168. doi: 10.3390/metabo11030168 (PMC7999273; doi:10.3390/metabo11030168)
Supplement: Supplementary file 1 [file metabolites-11-00168-s001.zip › supp_info/Table S5.xlsx]

## Sheet: Valerolactam
Candidate	Intervention type	Compartment
CA__vc	Upregulation	Vegetative Cell
rxn00018__vc	Upregulation	Vegetative Cell
rxn00337__vc	Upregulation	Vegetative Cell
rxn00553__vc	Upregulation	Vegetative Cell
rxn00747__vc	Upregulation	Vegetative Cell
rxn00777__vc	Upregulation	Vegetative Cell
rxn00782__vc	Upregulation	Vegetative Cell
rxn01100__vc	Upregulation	Vegetative Cell
rxn01111__vc	Upregulation	Vegetative Cell
rxn01200__vc	Upregulation	Vegetative Cell
rxn01644__vc	Upregulation	Vegetative Cell
rxn06874__hc	Upregulation	Heterocyst
rxn00312__vc	Upregulation	Vegetative Cell
rxn00203__vc	Upregulation	Vegetative Cell
rxn00248__vc	Upregulation	Vegetative Cell
rxn00251__vc	Upregulation	Vegetative Cell
rxn00549__vc	Upregulation	Vegetative Cell
rxn01345__vc	Upregulation	Vegetative Cell
rxn01116__vc	Upregulation	Vegetative Cell
rxn00786__vc	Upregulation	Vegetative Cell
rxn01333__vc	Upregulation	Vegetative Cell
rxn01334__vc	Upregulation	Vegetative Cell
rxn00256__vc	Downregulation	Vegetative Cell
rxn00799__vc	Upregulation	Vegetative Cell

## Sheet: Caprolactam
Candidate	Intervention type	Compartment
rxn00203__vc	Upregulation	Vegetative Cell
rxn00285__vc	Upregulation	Vegetative Cell
rxn00553__vc	Upregulation	Vegetative Cell
rxn00747__vc	Upregulation	Vegetative Cell
rxn00777__vc	Upregulation	Vegetative Cell
rxn00782__vc	Upregulation	Vegetative Cell
rxn01100__vc	Upregulation	Vegetative Cell
rxn01200__vc	Upregulation	Heterocyst
rxn06874__hc	Upregulation	Vegetative Cell
rxn00598__vc	Upregulation	Vegetative Cell
CA__vc	Upregulation	Vegetative Cell
rxn00018__vc	Upregulation	Vegetative Cell
rxn00251__vc	Upregulation	Vegetative Cell
rxn00256__vc	Upregulation	Vegetative Cell
rxn00509__vc	Upregulation	Vegetative Cell
rxn00549__vc	Upregulation	Vegetative Cell
rxn01111__vc	Upregulation	Vegetative Cell
rxn01333__vc	Upregulation	Vegetative Cell
rxn01345__vc	Upregulation	Vegetative Cell
rxn00786__vc	Upregulation	Vegetative Cell
rxn01334__vc	Upregulation	Vegetative Cell
rxn09272__vc	Knockdown	Vegetative Cell
