# Supplementary material for: A Genome-Scale Metabolic Model of Anabaena 33047 to Guide Genetic Modifications to Overproduce Nylon Monomers
Source: Metabolites. 2021 Mar 15;11(3):168. doi: 10.3390/metabo11030168 (PMC7999273; doi:10.3390/metabo11030168)
Supplement: Supplementary file 1 [file metabolites-11-00168-s001.zip › supp_info/Additional File S3.xls]

## Sheet: Reaction List
Abbreviation	Description	Reaction	Reaction description	GPR	Lower bound	Upper bound	Objective	Subsystem	Seed.reaction	Sbo
ATP_syn_l__vc	ATP synthetase(u)	3 cpd00008[vc] + 3 cpd00009[vc] + 14 cpd00067[vl] -> 3 cpd00001[vc] + 3 cpd00002[vc] + 11 cpd00067[vc]	3 ADP + 3 Phosphate + 14 H+ -> 3 H2O + 3 ATP + 11 H+	( A3776_RS10860 or A3776_RS13440 ) and ( A3776_RS10820 or A3776_RS10980 ) and ( A3776_RS10975 or A3776_RS10825 ) and A3776_RS13435 and A3776_RS13445 and ( A3776_RS13450 or A3776_RS13455 ) and A3776_RS13460	0	1000	0	Oxidative phosphorylation	rxn08173	SBO:0000176
ATP_syn_p__vc	ATP synthase (four protons for one ATP) (periplasm)	3 cpd00008[vc] + 3 cpd00009[vc] + 14 cpd00067[vp] -> 3 cpd00001[vc] + 3 cpd00002[vc] + 11 cpd00067[vc]	3 ADP + 3 Phosphate + 14 H+ -> 3 H2O + 3 ATP + 11 H+	( A3776_RS10860 or A3776_RS13440 ) and ( A3776_RS10820 or A3776_RS10980 ) and ( A3776_RS10975 or A3776_RS10825 ) and A3776_RS13435 and A3776_RS13445 and ( A3776_RS13450 or A3776_RS13455 ) and A3776_RS13460	0	1000	0	Oxidative phosphorylation	rxn08173	SBO:0000176
CA__vc	Carbonic anhydrase	cpd00242[vx] + cpd00067[vx] -> cpd00001[vx] + cpd00011[vx]	H2CO3 + H+ -> H2O + CO2	A3776_RS12905 or A3776_RS16325	0	1000	0	Nitrogen metabolism	rxn00102	SBO:0000176
CBFC2__vc	cytochrome b6/f complex	2 cpd00067[vc] + cpd16503[vl] + 2 ficytc_6[vl] -> 4 cpd00067[vl] + cpd07274[vl] + 2 focytc_6[vl]	2 H+ + Plastoquinol-9 + 2 Ferricytochrome c6 -> 4 H+ + Plastoquinone A + 2 Ferrocytochrome c6	A3776_RS13955 or A3776_RS22750	0	1000	0	Photosynthesis		SBO:0000176
CBFC2pp__vc	cytochrome b6/f complex periplasm	2 cpd00067[vc] + cpd16503[vp] + 2 ficytc_6[vp] -> 4 cpd00067[vp] + cpd07274[vp] + 2 focytc_6[vp]	2 H+ + Plastoquinol-9 + 2 Ferricytochrome c6 -> 4 H+ + Plastoquinone A + 2 Ferrocytochrome c6	A3776_RS13955 or A3776_RS22750	0	1000	0	Photosynthesis		SBO:0000176
CBFCpp__vc	cytochrome b6/f complex periplasm	2 cpd00067[vc] + 2 cpd12265[vp] + cpd16503[vp] -> 4 cpd00067[vp] + cpd07274[vp] + 2 cpd12239[vp]	2 H+ + 2 Oxidized plastocyanin + Plastoquinol-9 -> 4 H+ + Plastoquinone A + 2 Reduced plastocyanin	A3776_RS13955 or A3776_RS22750	0	1000	0	Photosynthesis	rxn12059	SBO:0000176
CBFCu__vc	cytochrome b6/f complex	2 cpd00067[vc] + 2 cpd12265[vl] + cpd16503[vl] -> 4 cpd00067[vl] + cpd07274[vl] + 2 cpd12239[vl]	2 H+ + 2 Oxidized plastocyanin + Plastoquinol-9 -> 4 H+ + Plastoquinone A + 2 Reduced plastocyanin	A3776_RS13955 or A3776_RS22750	0	1000	0	Photosynthesis	rxn12059	SBO:0000176
CYO1b2_syn__vc	cytochrome c oxidase, synechocystis (2 protons)	0.5 cpd00007[vc] + 4 cpd00067[vc] + 2 cpd12239[vl] -> cpd00001[vc] + 2 cpd00067[vl] + 2 cpd12265[vl]	0.5 O2 + 4 H+ + 2 Reduced plastocyanin -> H2O + 2 H+ + 2 Oxidized plastocyanin	A3776_RS02440 and A3776_RS02435 and A3776_RS02445	0	1000	0	Oxidative phosphorylation		SBO:0000176
CYO1b2pp_syn__vc	cytochrome c oxidase, synechocystis (2 protons periplasm)	0.5 cpd00007[vp] + 4 cpd00067[vc] + 2 cpd12239[vp] -> cpd00001[vp] + 2 cpd00067[vp] + 2 cpd12265[vp]	0.5 O2 + 4 H+ + 2 Reduced plastocyanin -> H2O + 2 H+ + 2 Oxidized plastocyanin	A3776_RS02440 and A3776_RS02435 and A3776_RS02445	0	1000	0	Oxidative phosphorylation		SBO:0000176
CYO1b_syn__vc	cytochrome c oxidase, synechocystis (2 protons)	0.5 cpd00007[vc] + 4 cpd00067[vc] + 2 focytc_6[vl] -> cpd00001[vc] + 2 cpd00067[vl] + 2 ficytc_6[vl]	0.5 O2 + 4 H+ + 2 Ferrocytochrome c6 -> H2O + 2 H+ + 2 Ferricytochrome c6	A3776_RS02440 and A3776_RS02435 and A3776_RS02445	0	1000	0	Oxidative phosphorylation	rxn00058	SBO:0000176
CYO1bpp_syn__vc	cytochrome c oxidase, synechocystis (2 protons)	0.5 cpd00007[vp] + 4 cpd00067[vc] + 2 focytc_6[vp] -> cpd00001[vp] + 2 cpd00067[vp] + 2 ficytc_6[vp]	0.5 O2 + 4 H+ + 2 Ferrocytochrome c6 -> H2O + 2 H+ + 2 Ferricytochrome c6	A3776_RS02440 and A3776_RS02435 and A3776_RS02445	0	1000	0	Oxidative phosphorylation	rxn00058	SBO:0000176
DES_6__vc	stearoyl-CoA desaturase (delta-6 desaturase)	cpd00007[vc] + 2 cpd00067[vc] + 2 cpd11620[vc] + cpd14882[vc] -> 2 cpd00001[vc] + 2 cpd11621[vc] + octe691215ACP[vc]	O2 + 2 H+ + 2 Reducedferredoxin + alpha-Linolenoyl-ACP -> 2 H2O + 2 Oxidizedferredoxin + OctadecatetraenoilACP	A3776_RS15055	0	1000	0	Linoleic acid metabolism		SBO:0000176
DES_6B__vc	stearoyl-CoA desaturase (delta-6 desaturase)	cpd00007[vc] + 2 cpd00067[vc] + 2 cpd11620[vc] + cpd14881[vc] -> 2 cpd00001[vc] + 2 cpd11621[vc] + octe6912ACP[vc]	O2 + 2 H+ + 2 Reducedferredoxin + Linoleoyl-ACP -> 2 H2O + 2 Oxidizedferredoxin + gamma-linolenoilACP	A3776_RS15055	0	1000	0	Linoleic acid metabolism		SBO:0000176
DHORD_PQ9__vc	dihydoorotic acid dehydrogenase (plastoquinone9)	cpd00282[vc] + cpd07274[vl] -> cpd00247[vc] + cpd16503[vl]	S-Dihydroorotate + Plastoquinone A -> Orotate + Plastoquinol-9	A3776_RS12690 or A3776_RS16110	0	1000	0	Pyrimidine metabolism	rxn08335	SBO:0000176
Desat12__vc	Fatty acid (n-18:2ACP) desaturase (delta 12)	cpd00007[vc] + 2 cpd00067[vc] + 2 cpd11620[vc] + cpd11825[vc] -> 2 cpd00001[vc] + 2 cpd11621[vc] + cpd14881[vc]	O2 + 2 H+ + 2 Reducedferredoxin + Octadecenoyl-ACP -> 2 H2O + 2 Oxidizedferredoxin + Linoleoyl-ACP	A3776_RS15055	0	1000	0	Biosynthesis of unsaturated fatty acids		SBO:0000176
Desat15__vc	Fatty acid (n-18:3ACP) desaturase (delta 15)	cpd00007[vc] + 2 cpd00067[vc] + 2 cpd11620[vc] + cpd14881[vc] -> 2 cpd00001[vc] + 2 cpd11621[vc] + cpd14882[vc]	O2 + 2 H+ + 2 Reducedferredoxin + Linoleoyl-ACP -> 2 H2O + 2 Oxidizedferredoxin + alpha-Linolenoyl-ACP	A3776_RS15055	0	1000	0	Biosynthesis of unsaturated fatty acids		SBO:0000176
Desat9__vc	Fatty acid (n-18:1ACP) desaturase (delta 9)	cpd00007[vc] + 2 cpd00067[vc] + 2 cpd11620[vc] + cpd12458[vc] -> 2 cpd00001[vc] + 2 cpd11621[vc] + cpd11825[vc]	O2 + 2 H+ + 2 Reducedferredoxin + Stearoyl-[acyl-carrier protein] -> 2 H2O + 2 Oxidizedferredoxin + Octadecenoyl-ACP	A3776_RS02215 or A3776_RS10050 or A3776_RS15045	0	1000	0	Biosynthesis of unsaturated fatty acids		SBO:0000176
FQR__vc	Cyclic Electron Flow	2 cpd00067[vc] + cpd07274[vl] + 2 cpd11620[vc] -> 2 cpd11621[vc] + cpd16503[vl]	2 H+ + Plastoquinone A + 2 Reducedferredoxin -> 2 Oxidizedferredoxin + Plastoquinol-9	A3776_RS06700	0	1000	0	Photosynthesis		SBO:0000176
Kabc__vc	potassium transport via ABC system	cpd00001[vc] + cpd00002[vc] + cpd00205[vp] -> cpd00008[vc] + cpd00009[vc] + cpd00067[vc] + cpd00205[vc]	H2O + ATP + K+ -> ADP + Phosphate + H+ + K+	A3776_RS09075 and A3776_RS09080 and A3776_RS09085	0	1000	0	Transport	rxn08762	SBO:0000185
MECDPDH_syn__vc	2C-methyl-D-erythritol 2,4 cyclodiphosphate dehydratase	2 cpd00067[vc] + cpd08301[vc] + 2 cpd11620[vc] -> cpd00001[vc] + cpd08615[vc] + 2 cpd11621[vc]	2 H+ + 2-C-methyl-D-erythritol2-4-cyclodiphosphate + 2 Reducedferredoxin -> H2O + 1-Hydroxy-2-methyl-2-butenyl 4-diphosphate + 2 Oxidizedferredoxin	A3776_RS13090	0	1000	0	Terpenoid backbone biosynthesis	rxn14070	SBO:0000176
NDH1_1p__vc	NAD(P)H dehydrogenase (plastoquinone-8 & 3 protons) (periplasm)	cpd00005[vc] + 4 cpd00067[vc] + cpd07274[vp] -> cpd00006[vc] + 3 cpd00067[vp] + cpd16503[vp]	NADPH + 4 H+ + Plastoquinone A -> NADP + 3 H+ + Plastoquinol-9	A3776_RS06230 and A3776_RS16180 and A3776_RS20905 and A3776_RS06215 and A3776_RS06220 and A3776_RS19180 and ( A3776_RS06225 or A3776_RS21975 ) and A3776_RS20895 and A3776_RS20900 and A3776_RS08395 and A3776_RS11390 and A3776_RS03245 and A3776_RS09810 and A3776_RS09805 and A3776_RS09800 and ( A3776_RS08060 or A3776_RS10415 or A3776_RS22280 ) and ( A3776_RS03760 or A3776_RS08065 or A3776_RS18720 )	0	1000	0	Oxidative phosphorylation		SBO:0000176
NDH1_1u__vc	NAD(P)H dehydrogenase (plastoquinone-8 & 3 protons) (tilacoide)	cpd00005[vc] + 4 cpd00067[vc] + cpd07274[vl] -> cpd00006[vc] + 3 cpd00067[vl] + cpd16503[vl]	NADPH + 4 H+ + Plastoquinone A -> NADP + 3 H+ + Plastoquinol-9	A3776_RS06230 and A3776_RS16180 and A3776_RS20905 and A3776_RS06215 and A3776_RS06220 and A3776_RS19180 and ( A3776_RS06225 or A3776_RS21975 ) and A3776_RS20895 and A3776_RS20900 and A3776_RS08395 and A3776_RS11390 and A3776_RS03245 and A3776_RS09810 and A3776_RS09805 and A3776_RS09800 and ( A3776_RS08060 or A3776_RS10415 or A3776_RS22280 ) and ( A3776_RS03760 or A3776_RS08065 or A3776_RS18720 )	0	1000	0	Oxidative phosphorylation		SBO:0000176
NDH1_2p__vc	NAD(P)H dehydrogenase (plastoquinone-8 & 3 protons) (periplasm)	cpd00004[vc] + 4 cpd00067[vc] + cpd07274[vp] -> cpd00003[vc] + 3 cpd00067[vp] + cpd16503[vp]	NADH + 4 H+ + Plastoquinone A -> NAD + 3 H+ + Plastoquinol-9	A3776_RS06230 and A3776_RS16180 and A3776_RS20905 and A3776_RS06215 and A3776_RS06220 and A3776_RS19180 and ( A3776_RS06225 or A3776_RS21975 ) and A3776_RS20895 and A3776_RS20900 and A3776_RS08395 and A3776_RS11390 and A3776_RS03245 and A3776_RS09810 and A3776_RS09805 and A3776_RS09800 and ( A3776_RS08060 or A3776_RS10415 or A3776_RS22280 ) and ( A3776_RS03760 or A3776_RS08065 or A3776_RS18720 )	0	1000	0	Oxidative phosphorylation		SBO:0000176
NDH1_2u__vc	NAD(P)H dehydrogenase (plastoquinone-8 & 3 protons) (tilacoide)	cpd00004[vc] + 4 cpd00067[vc] + cpd07274[vl] -> cpd00003[vc] + 3 cpd00067[vl] + cpd16503[vl]	NADH + 4 H+ + Plastoquinone A -> NAD + 3 H+ + Plastoquinol-9	A3776_RS06230 and A3776_RS16180 and A3776_RS20905 and A3776_RS06215 and A3776_RS06220 and A3776_RS19180 and ( A3776_RS06225 or A3776_RS21975 ) and A3776_RS20895 and A3776_RS20900 and A3776_RS08395 and A3776_RS11390 and A3776_RS03245 and A3776_RS09810 and A3776_RS09805 and A3776_RS09800 and ( A3776_RS08060 or A3776_RS10415 or A3776_RS22280 ) and ( A3776_RS03760 or A3776_RS08065 or A3776_RS18720 )	0	1000	0	Oxidative phosphorylation		SBO:0000176
NDH2_syn__vc	NADH dehydrogenase 2 (plastoquinone-8) (tilacoide)	cpd00004[vc] + cpd00067[vc] + cpd07274[vl] -> cpd00003[vc] + cpd16503[vl]	NADH + H+ + Plastoquinone A -> NAD + Plastoquinol-9	A3776_RS17150 or A3776_RS17155	0	1000	0	Oxidative phosphorylation	rxn36825	SBO:0000176
PFK__vc	phosphofructokinase	cpd00002[vc] + cpd00072[vc] -> cpd00008[vc] + cpd00067[vc] + cpd00290[vc]	ATP + D-fructose-6-phosphate -> ADP + H+ + D-fructose-1,6-bisphosphate	A3776_RS16105	0	1000	0	Glycolysis / Gluconeogenesis	rxn00545	SBO:0000176
PHYTFDH2__vc	Phytofluene dehydrogenase(2)	cpd00006[vc] + cpd03206[vc] -> cpd00005[vc] + cpd00067[vc] + cpd03215[vc]	NADP + Phytofluene -> NADPH + H+ + zeta-Carotene	A3776_RS03110	0	1000	0	Carotenoid biosynthesis	rxn03276	SBO:0000176
PNS3__vc	purine nucleosidase (inosine)	cpd00001[vc] + cpd00246[vc] -> cpd00105[vc] + cpd00226[vc]	H2O + Inosine -> D-Ribose + HYXN	A3776_RS04540	0	1000	0	Purine metabolism	rxn01299	SBO:0000176
PSP_L__vc	phosphoserine phosphatase (L-serine)	cpd00001[vc] + cpd00738[vc] -> cpd00009[vc] + cpd00054[vc]	H2O + phosphoserine -> Phosphate + L-Serine	A3776_RS22010	0	1000	0	Glycine, serine and threonine metabolism	rxn00420	SBO:0000176
SDPSYN__vc	all-trans-nonaprenyl-diphosphate synthase [geranyl-diphosphate specific]	7 cpd00113[vc] + cpd00283[vc] -> 7 cpd00012[vc] + 7 cpd00067[vc] + cpd02172[vc]	7 Isopentenyldiphosphate + Geranyldiphosphate -> 7 PPi + 7 H+ + Solanesyl diphosphate	A3776_RS15625	0	1000	0	Terpenoid backbone biosynthesis	rxn16110	SBO:0000176
THD2__vc	NAD(P) transhydrogenase	cpd00004[vc] + cpd00006[vc] + 2 cpd00067[vp] -> cpd00003[vc] + cpd00005[vc] + 2 cpd00067[vc]	NADH + NADP + 2 H+ -> NAD + NADPH + 2 H+	A3776_RS04690 and ( A3776_RS04695 or A3776_RS04700 )	0	1000	0	Nicotinate and nicotinamide metabolism	rxn09295	SBO:0000176
UPHYDR__vc	Uptake Hydrogenase	2 cpd11621[vc] + cpd11640[vc] -> 2 cpd00067[vc] + 2 cpd11620[vc]	2 Oxidizedferredoxin + H2 -> 2 H+ + 2 Reducedferredoxin	A3776_RS12315 and A3776_RS12320	0	1000	0	Photosynthesis	rxn05759	SBO:0000176
dmb_syn__vc	1.13.11.79	cpd00007[vc] + cpd01270[vc] <=> cpd00236[vc] + cpd01997[vc] + dialurate[vc]	O2 + FMNH2 <=> D-Erythrose4-phosphate + Dimethylbenzimidazole + Dialurate	A3776_RS16420	-1000	1000	0	Riboflavin metabolism		SBO:0000176
rxn00001__vc	diphosphate phosphohydrolase	cpd00001[vc] + cpd00012[vc] -> 2 cpd00009[vc] + cpd00067[vc]	H2O + PPi -> 2 Phosphate + H+	A3776_RS00620	0	1000	0	Oxidative phosphorylation	rxn00001	SBO:0000176
rxn00003__vc	pyruvate:pyruvate acetaldehydetransferase (decarboxylating)	2 cpd00020[vc] + cpd00067[vc] -> cpd00011[vc] + cpd00668[vc]	2 Pyruvate + H+ -> CO2 + ALCTT	A3776_RS09185 and ( A3776_RS21415 or A3776_RS06445 )	0	1000	0	Valine, leucine and isoleucine biosynthesis	rxn00003	SBO:0000176
rxn00006__vc	hydrogen-peroxide:hydrogen-peroxide oxidoreductase	2 cpd00025[vc] -> 2 cpd00001[vc] + cpd00007[vc]	2 H2O2 -> 2 H2O + O2	A3776_RS01340 or A3776_RS06170	0	1000	0	Tryptophan metabolism	rxn00006	SBO:0000176
rxn00010__vc	glyoxylate carboxy-lyase (dimerizing; tartronate-semialdehyde-forming)	2 cpd00040[vc] + cpd00067[vc] -> cpd00011[vc] + cpd00843[vc]	2 Glyoxalate + H+ -> CO2 + Tartronate semialdehyde	A3776_RS06445	0	1000	0	Glyoxylate and dicarboxylate metabolism	rxn00010	SBO:0000176
rxn00011__vc	pyruvate:thiamin diphosphate acetaldehydetransferase (decarboxylating)	cpd00020[vc] + cpd00056[vc] + cpd00067[vc] -> cpd00011[vc] + cpd03049[vc]	Pyruvate + TPP + H+ -> CO2 + 2-Hydroxyethyl-ThPP	A3776_RS09185 and ( A3776_RS21415 or A3776_RS06445 )	0	1000	0	Glycolysis / Gluconeogenesis	rxn00011	SBO:0000176
rxn00016__vc	chitobiose N-acetylglucosaminohydrolase	cpd00001[vc] + cpd01157[vc] -> 2 cpd00122[vc]	H2O + Chitobiose -> 2 N-Acetyl-D-glucosamine	A3776_RS21650	0	1000	0	Other glycan degradation	rxn00016	SBO:0000176
rxn00018__vc	3-phospho-D-glycerate carboxy-lyase (dimerizing; D-ribulose-1,5-bisphosphate-forming)	cpd00001[vx] + cpd00011[vx] + cpd00871[vx] -> 2 cpd00169[vx] + 2 cpd00067[vx]	H2O + CO2 + D-Ribulose 1,5-bisphosphate -> 2 3-Phosphoglycerate + 2 H+	A3776_RS13985 and A3776_RS13995	0	1000	0	Glyoxylate and dicarboxylate metabolism	rxn00018	SBO:0000176
rxn00029__vc	5-aminolevulinate hydro-lyase (adding 5-aminolevulinate and cyclizing; porphobilinogen-forming)	2 cpd00338[vc] -> 2 cpd00001[vc] + cpd00067[vc] + cpd00689[vc]	2 5-Aminolevulinate -> 2 H2O + H+ + Porphobilinogen	A3776_RS15750 or A3776_RS16040	0	1000	0	Porphyrin and chlorophyll metabolism	rxn00029	SBO:0000176
rxn00048__vc	6,7-Dimethyl-8-(1-D-ribityl)lumazine:6,7-dimethyl-8-(1-D-ribityl)lumazine 2,3-butanediyltransferase	cpd00067[vc] + 2 cpd02656[vc] -> cpd00220[vc] + cpd02882[vc]	H+ + 2 6-7-Dimethyl-8--1-D-ribityllumazine -> Riboflavin + 4--1-D-Ribitylamino-5-aminouracil	A3776_RS18240	0	1000	0	Riboflavin metabolism	rxn00048	SBO:0000176
rxn00056__vc	Fe(II):oxygen oxidoreductase	cpd00007[vc] + 4 cpd00067[vc] + 4 cpd10515[vc] <=> 2 cpd00001[vc] + 4 cpd10516[vc]	O2 + 4 H+ + 4 Fe+2 <=> 2 H2O + 4 Fe+3	A3776_RS14585 or A3776_RS21530	-1000	1000	0	Porphyrin and chlorophyll metabolism	rxn00056	SBO:0000176
rxn00060__vc	porphobilinogen:(4-[2-carboxyethyl]-3-[carboxymethyl]pyrrol-2-yl)methyltransferase (hydrolysing)	cpd00001[vc] + 4 cpd00689[vc] -> 4 cpd00013[vc] + cpd00755[vc]	H2O + 4 Porphobilinogen -> 4 NH3 + Hydroxymethylbilane	A3776_RS02695	0	1000	0	Porphyrin and chlorophyll metabolism	rxn00060	SBO:0000176
rxn00063__vc	ATP diphosphohydrolase (diphosphate-forming)	cpd00001[vc] + cpd00002[vc] -> cpd00012[vc] + cpd00018[vc] + 2 cpd00067[vc]	H2O + ATP -> PPi + AMP + 2 H+	A3776_RS18995	0	1000	0	Purine metabolism	rxn00063	SBO:0000176
rxn00065__vc	ATP diphosphate-lyase (cyclizing; 3',5'-cyclic-AMP-forming)	cpd00002[vc] -> cpd00012[vc] + cpd00067[vc] + cpd00446[vc]	ATP -> PPi + H+ + cAMP	A3776_RS06430 or A3776_RS18780 or A3776_RS00060 or A3776_RS14095 or A3776_RS14830 or A3776_RS17050 or A3776_RS17800 or A3776_RS18315 or A3776_RS21925 or A3776_RS22685	0	1000	0	Purine metabolism	rxn00065	SBO:0000176
rxn00077__vc	ATP:NAD+ 2'-phosphotransferase	cpd00002[vc] + cpd00003[vc] -> cpd00006[vc] + cpd00008[vc] + cpd00067[vc]	ATP + NAD -> NADP + ADP + H+	A3776_RS06210 or A3776_RS19230	0	1000	0	Nicotinate and nicotinamide metabolism	rxn00077	SBO:0000176
rxn00086__vc	glutathione:NADP+ oxidoreductase	cpd00005[vc] + cpd00067[vc] + cpd00111[vc] -> cpd00006[vc] + 2 cpd00042[vc]	NADPH + H+ + Oxidized glutathione -> NADP + 2 GSH	A3776_RS04575	0	1000	0	Glutathione metabolism	rxn00086	SBO:0000176
rxn00096__vc	ADP:ATP adenylyltransferase	cpd00002[vc] + cpd00008[vc] <=> cpd00009[vc] + cpd00067[vc] + cpd00924[vc]	ATP + ADP <=> Phosphate + H+ + AppppA	A3776_RS18845	-1000	1000	0	Purine metabolism	rxn00096	SBO:0000176
rxn00097__vc	ATP:AMP phosphotransferase	cpd00002[vc] + cpd00018[vc] + cpd00067[vc] <=> 2 cpd00008[vc]	ATP + AMP + H+ <=> 2 ADP	A3776_RS03345 or A3776_RS11885	-1000	1000	0	Purine metabolism	rxn00097	SBO:0000176
rxn00100__vc	ATP:dephospho-CoA 3'-phosphotransferase	cpd00002[vc] + cpd00655[vc] -> cpd00008[vc] + cpd00010[vc] + cpd00067[vc]	ATP + Dephospho-CoA -> ADP + CoA + H+	A3776_RS16135	0	1000	0	Pantothenate and CoA biosynthesis	rxn00100	SBO:0000176
rxn00101__vc	Urea amidohydrolase	cpd00001[vc] + 2 cpd00067[vc] + cpd00073[vc] -> cpd00011[vc] + 2 cpd00013[vc]	H2O + 2 H+ + Urea -> CO2 + 2 NH3	A3776_RS01970 and A3776_RS01975 and A3776_RS01985	0	1000	0	Arginine biosynthesis	rxn00101	SBO:0000176
rxn00104__vc	polyphosphate kinase	cpd00002[vc] + cpd00012[vc] <=> cpd00008[vc] + cpd00421[vc]	ATP + PPi <=> ADP + Triphosphate	A3776_RS11280	-1000	1000	0	Oxidative phosphorylation	rxn00104	SBO:0000176
rxn00105__vc	ATP:nicotinamide-nucleotide adenylyltransferase	cpd00002[vc] + cpd00355[vc] -> cpd00003[vc] + cpd00012[vc]	ATP + Nicotinamide ribonucleotide -> NAD + PPi	A3776_RS22205 or A3776_RS20210	0	1000	0	Nicotinate and nicotinamide metabolism	rxn00105	SBO:0000176
rxn00109__vc	ammonia:NAD+ oxidoreductase	cpd00004[vc] + 2 cpd00067[vc] + cpd00165[vc] -> cpd00001[vc] + cpd00003[vc] + cpd00013[vc]	NADH + 2 H+ + Hydroxylamine -> H2O + NAD + NH3	A3776_RS08540	0	1000	0	Nitrogen metabolism	rxn00109	SBO:0000176
rxn00117__vc	ATP:UDP phosphotransferase	cpd00002[vc] + cpd00014[vc] <=> cpd00008[vc] + cpd00062[vc]	ATP + UDP <=> ADP + UTP	A3776_RS18160	-1000	1000	0	Purine metabolism	rxn00117	SBO:0000176
rxn00119__vc	ATP:UMP phosphotransferase	cpd00002[vc] + cpd00067[vc] + cpd00091[vc] <=> cpd00008[vc] + cpd00014[vc]	ATP + H+ + UMP <=> ADP + UDP	A3776_RS01180	-1000	1000	0	Pyrimidine metabolism	rxn00119	SBO:0000176
rxn00122__vc	ATP:FMN adenylyltransferase	cpd00002[vc] + cpd00050[vc] -> cpd00012[vc] + cpd00015[vc]	ATP + FMN -> PPi + FAD	A3776_RS01880	0	1000	0	Riboflavin metabolism	rxn00122	SBO:0000176
rxn00126__vc	ATP:L-methionine S-adenosyltransferase	cpd00001[vc] + cpd00002[vc] + cpd00060[vc] -> cpd00009[vc] + cpd00012[vc] + cpd00017[vc] + cpd00067[vc]	H2O + ATP + L-Methionine -> Phosphate + PPi + S-Adenosyl-L-methionine + H+	A3776_RS06690 or A3776_RS11945	0	1000	0	Cysteine and methionine metabolism	rxn00126	SBO:0000176
rxn00137__vc	Adenosine 3',5'-bisphosphate 3'-phosphohydrolase	cpd00001[vc] + cpd00045[vc] -> cpd00009[vc] + cpd00018[vc]	H2O + Adenosine 3-5-bisphosphate -> Phosphate + AMP	A3776_RS19480	0	1000	0	Sulfur metabolism	rxn00137	SBO:0000176
rxn00138__vc	deamido-NAD+:ammonia ligase (AMP-forming)	cpd00002[vc] + cpd00013[vc] + cpd00638[vc] -> cpd00003[vc] + cpd00012[vc] + cpd00018[vc] + 2 cpd00067[vc]	ATP + NH3 + Deamido-NAD -> NAD + PPi + AMP + 2 H+	A3776_RS20220	0	1000	0	Nicotinate and nicotinamide metabolism	rxn00138	SBO:0000176
rxn00139__vc	AMP:diphosphate phospho-D-ribosyltransferase	cpd00103[vc] + cpd00128[vc] -> cpd00012[vc] + cpd00018[vc] + cpd00067[vc]	PRPP + Adenine -> PPi + AMP + H+	A3776_RS15200	0	1000	0	Purine metabolism	rxn00139	SBO:0000176
rxn00141__vc	S-Adenosyl-L-homocysteine hydrolase	cpd00001[vc] + cpd00019[vc] -> cpd00135[vc] + cpd00182[vc]	H2O + S-Adenosyl-homocysteine -> Homocysteine + Adenosine	A3776_RS07015	0	1000	0	Cysteine and methionine metabolism	rxn00141	SBO:0000176
rxn00147__vc	ATP:pyruvate,water phosphotransferase	cpd00001[vc] + cpd00002[vc] + cpd00020[vc] -> cpd00009[vc] + cpd00018[vc] + cpd00061[vc] + 3 cpd00067[vc]	H2O + ATP + Pyruvate -> Phosphate + AMP + Phosphoenolpyruvate + 3 H+	A3776_RS01500 or A3776_RS16060 or A3776_RS18135 or A3776_RS15970	0	1000	0	Pyruvate metabolism	rxn00147	SBO:0000176
rxn00148__vc	ATP:pyruvate 2-O-phosphotransferase	cpd00008[vc] + cpd00061[vc] + cpd00067[vc] -> cpd00002[vc] + cpd00020[vc]	ADP + Phosphoenolpyruvate + H+ -> ATP + Pyruvate	A3776_RS05300 or A3776_RS22330 or A3776_RS16050	0	1000	0	Glycolysis / Gluconeogenesis	rxn00148	SBO:0000176
rxn00157__vc	Acetyl-CoA:formate C-acetyltransferase	cpd00022[vc] + cpd00047[vc] <=> cpd00010[vc] + cpd00020[vc]	Acetyl-CoA + Formate <=> CoA + Pyruvate	A3776_RS06860	-1000	1000	0	Pyruvate metabolism	rxn00157	SBO:0000176
rxn00161__vc	(S)-Malate:NADP+ oxidoreductase(oxaloacetate-decarboxylating)	cpd00006[vc] + cpd00130[vc] -> cpd00005[vc] + cpd00011[vc] + cpd00020[vc]	NADP + L-Malate -> NADPH + CO2 + Pyruvate	A3776_RS21625	0	1000	0	Pyruvate metabolism	rxn00161	SBO:0000176
rxn00165__vc	L-serine ammonia-lyase	cpd00054[vc] -> cpd00013[vc] + cpd00020[vc]	L-Serine -> NH3 + Pyruvate	A3776_RS01130	0	1000	0	Glycine, serine and threonine metabolism	rxn00165	SBO:0000176
rxn00168__vc	pyruvate carboxy-lyase (acetaldehyde-forming)	cpd00020[vc] + cpd00067[vc] -> cpd00011[vc] + cpd00071[vc]	Pyruvate + H+ -> CO2 + Acetaldehyde	A3776_RS09565	0	1000	0	Glycolysis / Gluconeogenesis	rxn00168	SBO:0000176
rxn00171__vc	acetaldehyde:NAD+ oxidoreductase (CoA-acetylating)	cpd00004[vc] + cpd00022[vc] + cpd00067[vc] -> cpd00003[vc] + cpd00010[vc] + cpd00071[vc]	NADH + Acetyl-CoA + H+ -> NAD + CoA + Acetaldehyde	A3776_RS06850	0	1000	0	Phenylalanine metabolism	rxn00171	SBO:0000176
rxn00173__vc	acetyl-CoA:phosphate acetyltransferase	cpd00009[vc] + cpd00022[vc] <=> cpd00010[vc] + cpd00196[vc]	Phosphate + Acetyl-CoA <=> CoA + Acetylphosphate	A3776_RS21460	-1000	1000	0	Taurine and hypotaurine metabolism	rxn00173	SBO:0000176
rxn00175__vc	Acetate:CoA ligase (AMP-forming)	cpd00002[vc] + cpd00010[vc] + cpd00029[vc] -> cpd00012[vc] + cpd00018[vc] + cpd00022[vc] + cpd00067[vc]	ATP + CoA + Acetate -> PPi + AMP + Acetyl-CoA + H+	A3776_RS18320	0	1000	0	Glycolysis / Gluconeogenesis	rxn00175	SBO:0000176
rxn00179__vc	ATP:L-glutamate 5-phosphotransferase	cpd00002[vc] + cpd00023[vc] -> cpd00008[vc] + cpd02097[vc]	ATP + L-Glutamate -> ADP + L-Glutamyl 5-phosphate	A3776_RS11675	0	1000	0	Arginine and proline metabolism	rxn00179	SBO:0000176
rxn00183__vc	L-Glutamate 5-semialdehyde:NAD+ oxidoreductase	cpd00001[vc] + cpd00003[vc] + cpd00858[vc] <=> cpd00004[vc] + cpd00023[vc] + 2 cpd00067[vc]	H2O + NAD + L-Glutamate5-semialdehyde <=> NADH + L-Glutamate + 2 H+	A3776_RS20035	-1000	1000	0	Alanine, aspartate and glutamate metabolism	rxn00183	SBO:0000176
rxn00184__vc	L-Glutamate:NADP+ oxidoreductase (deaminating)	cpd00005[vc] + cpd00013[vc] + cpd00024[vc] + cpd00067[vc] -> cpd00001[vc] + cpd00006[vc] + cpd00023[vc]	NADPH + NH3 + 2-Oxoglutarate + H+ -> H2O + NADP + L-Glutamate	A3776_RS04770	0	1000	0	Arginine biosynthesis	rxn00184	SBO:0000176
rxn00186__vc	5-oxo-L-proline amidohydrolase (ATP-hydrolysing)	2 cpd00001[vc] + cpd00002[vc] + cpd01293[vc] -> cpd00008[vc] + cpd00009[vc] + cpd00023[vc] + cpd00067[vc]	2 H2O + ATP + 5-Oxoproline -> ADP + Phosphate + L-Glutamate + H+	A3776_RS16590	0	1000	0	Glutathione metabolism	rxn00186	SBO:0000176
rxn00187__vc	L-Glutamate:ammonia ligase (ADP-forming)	cpd00002[vc] + cpd00013[vc] + cpd00023[vc] -> cpd00008[vc] + cpd00009[vc] + cpd00053[vc] + cpd00067[vc]	ATP + NH3 + L-Glutamate -> ADP + Phosphate + L-Glutamine + H+	A3776_RS11080	0	1000	0	Arginine biosynthesis	rxn00187	SBO:0000176
rxn00189__vc	L-Glutamine amidohydrolase	cpd00001[vc] + cpd00053[vc] -> cpd00013[vc] + cpd00023[vc]	H2O + L-Glutamine -> NH3 + L-Glutamate	A3776_RS01395 or A3776_RS09150	0	1000	0	Arginine biosynthesis	rxn00189	SBO:0000176
rxn00190__vc	Deamido-NAD+:L-glutamine amido-ligase (AMP-forming)	cpd00001[vc] + cpd00002[vc] + cpd00053[vc] + cpd00638[vc] -> cpd00003[vc] + cpd00012[vc] + cpd00018[vc] + cpd00023[vc] + 2 cpd00067[vc]	H2O + ATP + L-Glutamine + Deamido-NAD -> NAD + PPi + AMP + L-Glutamate + 2 H+	A3776_RS20220	0	1000	0	Nicotinate and nicotinamide metabolism	rxn00190	SBO:0000176
rxn00192__vc	acetyl-CoA:L-glutamate N-acetyltransferase	cpd00022[vc] + cpd00023[vc] -> cpd00010[vc] + cpd00067[vc] + cpd00477[vc]	Acetyl-CoA + L-Glutamate -> CoA + H+ + N-Acetyl-L-glutamate	A3776_RS17495	0	1000	0	Arginine biosynthesis	rxn00192	SBO:0000176
rxn00193__vc	glutamate racemase	cpd00023[vc] <=> cpd00186[vc]	L-Glutamate <=> D-Glutamate	A3776_RS15620	-1000	1000	0	D-Glutamine and D-glutamate metabolism	rxn00193	SBO:0000176
rxn00196__vc	2,5-dioxopentanoate:NADP+ 5-oxidoreductase	cpd00001[vc] + cpd00006[vc] + cpd00340[vc] -> cpd00005[vc] + cpd00024[vc] + 2 cpd00067[vc]	H2O + NADP + 2,5-Dioxopentanoate -> NADPH + 2-Oxoglutarate + 2 H+	A3776_RS06600	0	1000	0	Pentose and glucuronate interconversions	rxn00196	SBO:0000176
rxn00198__vc	Isocitrate:NADP+ oxidoreductase (decarboxylating)	cpd00006[vc] + cpd00260[vc] -> cpd00005[vc] + cpd00011[vc] + cpd00024[vc]	NADP + Isocitrate -> NADPH + CO2 + 2-Oxoglutarate	A3776_RS20350	0	1000	0	Citrate cycle (TCA cycle)	rxn00198	SBO:0000176
rxn00202__vc	acetyl-CoA:2-oxoglutarate C-acetyltransferase (thioester-hydrolysing, carboxymethyl forming)	cpd00001[vc] + cpd00022[vc] + cpd00024[vc] -> cpd00010[vc] + cpd00067[vc] + cpd00919[vc]	H2O + Acetyl-CoA + 2-Oxoglutarate -> CoA + H+ + Homocitrate	A3776_RS12070 or A3776_RS22300	0	1000	0	Lysine biosynthesis	rxn00202	SBO:0000176
rxn00203__vc	2-Oxoglutarate carboxy-lyase	cpd00024[vc] + cpd00067[vc] -> cpd00011[vc] + cpd00199[vc]	2-Oxoglutarate + H+ -> CO2 + 4-Oxobutanoate	A3776_RS06445	0	1000	0	Citrate cycle (TCA cycle)	rxn00203	SBO:0000176
rxn00206__vc	superoxide:superoxide oxidoreductase	2 cpd00067[vc] + 2 cpd00532[vc] -> cpd00007[vc] + cpd00025[vc]	2 H+ + 2 O2- -> O2 + H2O2	A3776_RS01410 or A3776_RS09260	0	1000	0	Photosynthesis	rxn00206	SBO:0000176
rxn00208__vc	Pyridoxamine-5'-phosphate:oxygen oxidoreductase (deaminating)	cpd00001[vc] + cpd00007[vc] + cpd00493[vc] -> cpd00013[vc] + cpd00016[vc] + cpd00025[vc]	H2O + O2 + Pyridoxamine phosphate -> NH3 + Pyridoxal phosphate + H2O2	A3776_RS08210 or A3776_RS11925 or A3776_RS19040	0	1000	0	Vitamin B6 metabolism	rxn00208	SBO:0000176
rxn00209__vc	Pyridoxine 5-phosphate:oxygen oxidoreductase	cpd00007[vc] + cpd00478[vc] -> cpd00016[vc] + cpd00025[vc]	O2 + Pyridoxine phosphate -> Pyridoxal phosphate + H2O2	A3776_RS08210 or A3776_RS11925 or A3776_RS19040	0	1000	0	Vitamin B6 metabolism	rxn00209	SBO:0000176
rxn00211__vc	UDP-glucose:NAD+ 6-oxidoreductase	cpd00001[vc] + 2 cpd00003[vc] + cpd00026[vc] <=> 2 cpd00004[vc] + 3 cpd00067[vc] + cpd00144[vc]	H2O + 2 NAD + UDP-glucose <=> 2 NADH + 3 H+ + UDPglucuronate	A3776_RS10615	-1000	1000	0	Pentose and glucuronate interconversions	rxn00211	SBO:0000176
rxn00214__vc	UDP-glucose 4-epimerase	cpd00026[vc] <=> cpd00043[vc]	UDP-glucose <=> UDP-galactose	A3776_RS05560 or A3776_RS08325 or A3776_RS05250	-1000	1000	0	Galactose metabolism	rxn00214	SBO:0000176
rxn00216__vc	ATP:D-glucose 6-phosphotransferase	cpd00002[vc] + cpd00027[vc] -> cpd00008[vc] + cpd00067[vc] + cpd00079[vc]	ATP + D-Glucose -> ADP + H+ + D-glucose-6-phosphate	A3776_RS02165 or A3776_RS03075 or A3776_RS11205	0	1000	0	Glycolysis / Gluconeogenesis	rxn00216	SBO:0000176
rxn00224__vc	protoheme ferro-lyase (protoporphyrin-forming)	cpd01476[vc] + cpd10515[vc] -> cpd00028[vc] + 2 cpd00067[vc]	Protoporphyrin + Fe+2 -> Heme + 2 H+	A3776_RS09410 or A3776_RS07385	0	1000	0	Porphyrin and chlorophyll metabolism	rxn00224	SBO:0000176
rxn00225__vc	ATP:acetate phosphotransferase	cpd00002[vc] + cpd00029[vc] -> cpd00008[vc] + cpd00196[vc]	ATP + Acetate -> ADP + Acetylphosphate	A3776_RS22320	0	1000	0	Pyruvate metabolism	rxn00225	SBO:0000176
rxn00227__vc	Acetyl phosphate phosphohydrolase	cpd00001[vc] + cpd00196[vc] -> cpd00009[vc] + cpd00029[vc] + cpd00067[vc]	H2O + Acetylphosphate -> Phosphate + Acetate + H+	A3776_RS09480	0	1000	0	Pyruvate metabolism	rxn00227	SBO:0000176
rxn00231__vc	Acetamide amidohydrolase	cpd00001[vc] + cpd03734[vc] -> cpd00013[vc] + cpd00029[vc]	H2O + Acetamide -> NH3 + Acetate	A3776_RS18185	0	1000	0	Arginine and proline metabolism	rxn00231	SBO:0000176
rxn00237__vc	ATP:GDP phosphotransferase	cpd00002[vc] + cpd00031[vc] <=> cpd00008[vc] + cpd00038[vc]	ATP + GDP <=> ADP + GTP	A3776_RS18160	-1000	1000	0	Purine metabolism	rxn00237	SBO:0000176
rxn00239__vc	ATP:GMP phosphotransferase	cpd00002[vc] + cpd00067[vc] + cpd00126[vc] -> cpd00008[vc] + cpd00031[vc]	ATP + H+ + GMP -> ADP + GDP	A3776_RS15655	0	1000	0	Purine metabolism	rxn00239	SBO:0000176
rxn00242__vc	guanosine-3',5'-bis(diphosphate) 3'-diphosphohydrolase	cpd00001[vc] + cpd00905[vc] -> cpd00012[vc] + cpd00031[vc]	H2O + Guanosine 3,5-bis(diphosphate) -> PPi + GDP	A3776_RS07315	0	1000	0	Purine metabolism	rxn00242	SBO:0000176
rxn00248__vc	(S)-malate:NAD+ oxidoreductase	cpd00003[vc] + cpd00130[vc] <=> cpd00004[vc] + cpd00032[vc] + cpd00067[vc]	NAD + L-Malate <=> NADH + Oxaloacetate + H+	A3776_RS07725	-1000	1000	0	Citrate cycle (TCA cycle)	rxn00248	SBO:0000176
rxn00251__vc	phosphate:oxaloacetate carboxy-lyase (adding phosphate;phosphoenolpyruvate-forming)	cpd00001[vc] + cpd00011[vc] + cpd00061[vc] -> cpd00009[vc] + cpd00032[vc] + cpd00067[vc]	H2O + CO2 + Phosphoenolpyruvate -> Phosphate + Oxaloacetate + H+	A3776_RS20435 or A3776_RS07835 or A3776_RS16425	0	1000	0	Pyruvate metabolism	rxn00251	SBO:0000176
rxn00256__vc	acetyl-CoA:oxaloacetate C-acetyltransferase (thioester-hydrolysing)	cpd00001[vc] + cpd00022[vc] + cpd00032[vc] -> cpd00010[vc] + cpd00067[vc] + cpd00137[vc]	H2O + Acetyl-CoA + Oxaloacetate -> CoA + H+ + Citrate	A3776_RS06235	0	1000	0	Citrate cycle (TCA cycle)	rxn00256	SBO:0000176
rxn00260__vc	L-Aspartate:2-oxoglutarate aminotransferase	cpd00024[vc] + cpd00041[vc] <=> cpd00023[vc] + cpd00032[vc]	2-Oxoglutarate + L-Aspartate <=> L-Glutamate + Oxaloacetate	A3776_RS12065 or A3776_RS14845 or A3776_RS20010	-1000	1000	0	Arginine biosynthesis	rxn00260	SBO:0000176
rxn00262__vc	L-Aspartic acid:oxygen oxidoreductase (deaminating)	cpd00001[vc] + cpd00007[vc] + cpd00041[vc] -> cpd00013[vc] + cpd00025[vc] + cpd00032[vc]	H2O + O2 + L-Aspartate -> NH3 + H2O2 + Oxaloacetate	A3776_RS05060	0	1000	0	Alanine, aspartate and glutamate metabolism	rxn00262	SBO:0000176
rxn00269__vc	glycine:oxygen oxidoreductase (deaminating)	cpd00001[vc] + cpd00007[vc] + cpd00033[vc] -> cpd00013[vc] + cpd00025[vc] + cpd00040[vc]	H2O + O2 + Glycine -> NH3 + H2O2 + Glyoxalate	A3776_RS11605	0	1000	0	Glycine, serine and threonine metabolism	rxn00269	SBO:0000176
rxn00272__vc	L-Alanine:glyoxylate aminotransferase	cpd00035[vc] + cpd00040[vc] -> cpd00020[vc] + cpd00033[vc]	L-Alanine + Glyoxalate -> Pyruvate + Glycine	A3776_RS14455	0	1000	0	Alanine, aspartate and glutamate metabolism	rxn00272	SBO:0000176
rxn00275__vc	Glycine:2-oxoglutarate aminotransferase	cpd00023[vc] + cpd00040[vc] -> cpd00024[vc] + cpd00033[vc]	L-Glutamate + Glyoxalate -> 2-Oxoglutarate + Glycine	A3776_RS14455 or A3776_RS03000	0	1000	0	Glycine, serine and threonine metabolism	rxn00275	SBO:0000176
rxn00278__vc	L-Alanine:NAD+ oxidoreductase (deaminating)	cpd00004[vc] + cpd00013[vc] + cpd00020[vc] + cpd00067[vc] -> cpd00001[vc] + cpd00003[vc] + cpd00035[vc]	NADH + NH3 + Pyruvate + H+ -> H2O + NAD + L-Alanine	A3776_RS02470	0	1000	0	Alanine, aspartate and glutamate metabolism	rxn00278	SBO:0000176
rxn00283__vc	alanine racemase	cpd00035[vc] <=> cpd00117[vc]	L-Alanine <=> D-Alanine	A3776_RS06255	-1000	1000	0	D-Alanine metabolism	rxn00283	SBO:0000176
rxn00285__vc	Succinate:CoA ligase (ADP-forming)	cpd00002[vc] + cpd00010[vc] + cpd00036[vc] <=> cpd00008[vc] + cpd00009[vc] + cpd00078[vc]	ATP + CoA + Succinate <=> ADP + Phosphate + Succinyl-CoA	A3776_RS12785 and A3776_RS12790	-1000	1000	0	Citrate cycle (TCA cycle)	rxn00285	SBO:0000176
rxn00289__vc	(2S,3R)-3-hydroxybutane-1,2,3-tricarboxylate pyruvate-lyase (succinate-forming)	cpd02799[vc] <=> cpd00020[vc] + cpd00036[vc]	Methylisocitrate <=> Pyruvate + Succinate	A3776_RS06145	-1000	1000	0	Propanoate metabolism	rxn00289	SBO:0000176
rxn00292__vc	UDP-N-acetyl-D-glucosamine 2-epimerase	cpd00001[vc] + cpd00037[vc] <=> cpd00014[vc] + cpd00492[vc]	H2O + UDP-N-acetylglucosamine <=> UDP + N-Acetyl-D-mannosamine	A3776_RS02675	-1000	1000	0	Amino sugar and nucleotide sugar metabolism	rxn00292	SBO:0000176
rxn00293__vc	UTP:N-acetyl-alpha-D-glucosamine-1-phosphate uridylyltransferase	cpd00062[vc] + cpd02611[vc] -> cpd00012[vc] + cpd00037[vc]	UTP + N-Acetyl-D-glucosamine1-phosphate -> PPi + UDP-N-acetylglucosamine	A3776_RS12705	0	1000	0	Amino sugar and nucleotide sugar metabolism	rxn00293	SBO:0000176
rxn00297__vc	UDP-N-acetyl-D-glucosamine 2-epimerase	cpd00037[vc] <=> cpd00861[vc]	UDP-N-acetylglucosamine <=> UDP-N-acetyl-D-mannosamine	A3776_RS02675	-1000	1000	0	Amino sugar and nucleotide sugar metabolism	rxn00297	SBO:0000176
rxn00298__vc	UDP-N-acetyl-D-glucosamine:NAD+ 6-oxidoreductase	cpd00001[vc] + 2 cpd00003[vc] + cpd00037[vc] <=> 2 cpd00004[vc] + 3 cpd00067[vc] + cpd02782[vc]	H2O + 2 NAD + UDP-N-acetylglucosamine <=> 2 NADH + 3 H+ + UDP-N-acetyl-D-glucosaminouronate	A3776_RS05160	-1000	1000	0	Amino sugar and nucleotide sugar metabolism	rxn00298	SBO:0000176
rxn00299__vc	GTP 7,8-8,9-dihydrolase	cpd00001[vc] + cpd00038[vc] -> cpd00047[vc] + 2 cpd00067[vc] + cpd02978[vc]	H2O + GTP -> Formate + 2 H+ + 7,8-Dihydroneopterin 3-triphosphate	A3776_RS16780 or A3776_RS21820	0	1000	0	Folate biosynthesis	rxn00299	SBO:0000176
rxn00300__vc	GTP 7,8-8,9-dihydrolase (diphosphate-forming)	3 cpd00001[vc] + cpd00038[vc] -> cpd00012[vc] + cpd00047[vc] + 3 cpd00067[vc] + cpd00957[vc]	3 H2O + GTP -> PPi + Formate + 3 H+ + 2,5-Diamino-6-(5-phosphoribosylamino)-4-pyrimidineone	A3776_RS22120	0	1000	0	Riboflavin metabolism	rxn00300	SBO:0000176
rxn00301__vc	GTP diphosphohydrolase (diphosphate-forming)	cpd00001[vc] + cpd00038[vc] -> cpd00012[vc] + 2 cpd00067[vc] + cpd00126[vc]	H2O + GTP -> PPi + 2 H+ + GMP	A3776_RS18995	0	1000	0	Purine metabolism	rxn00301	SBO:0000176
rxn00303__vc	ATP:GTP 3'-diphosphotransferase	cpd00002[vc] + cpd00038[vc] -> cpd00018[vc] + 2 cpd00067[vc] + cpd02740[vc]	ATP + GTP -> AMP + 2 H+ + Guanosine 5-triphosphate,3-diphosphate	A3776_RS07315 or A3776_RS04010	0	1000	0	Purine metabolism	rxn00303	SBO:0000176
rxn00304__vc	GTP:pyruvate 2-O-phosphotransferase	cpd00031[vc] + cpd00061[vc] + cpd00067[vc] -> cpd00020[vc] + cpd00038[vc]	GDP + Phosphoenolpyruvate + H+ -> Pyruvate + GTP	A3776_RS05300 or A3776_RS22330 or A3776_RS16050	0	1000	0	Glycolysis / Gluconeogenesis	rxn00304	SBO:0000176
rxn00313__vc	meso-2,6-diaminoheptanedioate carboxy-lyase (L-lysine-forming)	cpd00067[vc] + cpd00516[vc] -> cpd00011[vc] + cpd00039[vc]	H+ + meso-2,6-Diaminopimelate -> CO2 + L-Lysine	A3776_RS03970	0	1000	0	Lysine biosynthesis	rxn00313	SBO:0000176
rxn00322__vc	L-lysine carboxy-lyase (cadaverine-forming)	cpd00039[vc] + cpd00067[vc] -> cpd00011[vc] + cpd01155[vc]	L-Lysine + H+ -> CO2 + Cadaverine	A3776_RS16925	0	1000	0	Lysine degradation	rxn00322	SBO:0000176
rxn00328__vc	4-hydroxy-2-oxoglutarate glyoxylate-lyase (pyruvate-forming)	cpd00830[vc] <=> cpd00020[vc] + cpd00040[vc]	4-Hydroxy-2-oxoglutarate <=> Pyruvate + Glyoxalate	A3776_RS10780	-1000	1000	0	Glyoxylate and dicarboxylate metabolism	rxn00328	SBO:0000176
rxn00333__vc	Glycolate:oxygen 2-oxidoreductase	cpd00007[vc] + cpd00139[vc] -> cpd00025[vc] + cpd00040[vc]	O2 + Glycolate -> H2O2 + Glyoxalate	A3776_RS13345	0	1000	0	Glyoxylate and dicarboxylate metabolism	rxn00333	SBO:0000176
rxn00337__vc	ATP:L-aspartate 4-phosphotransferase	cpd00002[vc] + cpd00041[vc] -> cpd00008[vc] + cpd01977[vc]	ATP + L-Aspartate -> ADP + 4-Phospho-L-aspartate	A3776_RS02190 or A3776_RS03970 or A3776_RS06705	0	1000	0	Glycine, serine and threonine metabolism	rxn00337	SBO:0000176
rxn00338__vc	L-aspartate:oxygen oxidoreductase	cpd00007[vc] + cpd00041[vc] -> cpd00025[vc] + cpd03470[vc]	O2 + L-Aspartate -> H2O2 + Iminoaspartate	A3776_RS05060	0	1000	0	Alanine, aspartate and glutamate metabolism	rxn00338	SBO:0000176
rxn00342__vc	L-Asparagine amidohydrolase	cpd00001[vc] + cpd00132[vc] -> cpd00013[vc] + cpd00041[vc]	H2O + L-Asparagine -> NH3 + L-Aspartate	A3776_RS12700 or A3776_RS03510	0	1000	0	Alanine, aspartate and glutamate metabolism	rxn00342	SBO:0000176
rxn00345__vc	N-Acetyl-L-aspartate amidohydrolase	cpd00001[vc] + cpd00767[vc] <=> cpd00029[vc] + cpd00041[vc]	H2O + N-Acetyl-L-aspartate <=> Acetate + L-Aspartate	A3776_RS12795	-1000	1000	0	Alanine, aspartate and glutamate metabolism	rxn00345	SBO:0000176
rxn00346__vc	L-aspartate 1-carboxy-lyase (beta-alanine-forming)	cpd00041[vc] + cpd00067[vc] -> cpd00011[vc] + cpd00085[vc]	L-Aspartate + H+ -> CO2 + beta-Alanine	A3776_RS00615	0	1000	0	beta-Alanine metabolism	rxn00346	SBO:0000176
rxn00347__vc	L-Aspartate ammonia-lyase	cpd00041[vc] -> cpd00013[vc] + cpd00106[vc]	L-Aspartate -> NH3 + Fumarate	A3776_RS03865	0	1000	0	Alanine, aspartate and glutamate metabolism	rxn00347	SBO:0000176
rxn00350__vc	glutathione gamma-glutamylaminopeptidase	cpd00001[vc] + cpd00042[vc] -> cpd00023[vc] + cpd01017[vc]	H2O + GSH -> L-Glutamate + Cys-Gly	A3776_RS01755	0	1000	0	Glutathione metabolism	rxn00350	SBO:0000176
rxn00351__vc	gamma-L-glutamyl-L-cysteine:glycine ligase (ADP-forming)	cpd00002[vc] + cpd00033[vc] + cpd00506[vc] -> cpd00008[vc] + cpd00009[vc] + cpd00042[vc] + cpd00067[vc]	ATP + Glycine + gamma-Glutamylcysteine -> ADP + Phosphate + GSH + H+	A3776_RS21000	0	1000	0	Cysteine and methionine metabolism	rxn00351	SBO:0000176
rxn00360__vc	3'-Phospho-5'-adenylyl sulfate 3'-phosphohydrolase	cpd00001[vc] + cpd00044[vc] -> cpd00009[vc] + cpd00193[vc]	H2O + 3-phosphoadenylylsulfate -> Phosphate + APS	A3776_RS19480	0	1000	0	Sulfur metabolism	rxn00360	SBO:0000176
rxn00361__vc	ATP:adenylylsulfate 3'-phosphotransferase	cpd00002[vc] + cpd00193[vc] -> cpd00008[vc] + cpd00044[vc] + cpd00067[vc]	ATP + APS -> ADP + 3-phosphoadenylylsulfate + H+	A3776_RS17220	0	1000	0	Purine metabolism	rxn00361	SBO:0000176
rxn00364__vc	ATP:CMP phosphotransferase	cpd00002[vc] + cpd00046[vc] + cpd00067[vc] <=> cpd00008[vc] + cpd00096[vc]	ATP + CMP + H+ <=> ADP + CDP	A3776_RS01405	-1000	1000	0	Pyrimidine metabolism	rxn00364	SBO:0000176
rxn00376__vc	N-Formyl-L-aspartate amidohydrolase	cpd00001[vc] + cpd00769[vc] <=> cpd00041[vc] + cpd00047[vc]	H2O + N-Formyl-L-aspartate <=> L-Aspartate + Formate	A3776_RS12795	-1000	1000	0	Histidine metabolism	rxn00376	SBO:0000176
rxn00377__vc	S-Formylglutathione hydrolase	cpd00001[vc] + cpd00759[vc] -> cpd00042[vc] + cpd00047[vc] + cpd00067[vc]	H2O + S-Formylglutathione -> GSH + Formate + H+	A3776_RS13275	0	1000	0	Methane metabolism	rxn00377	SBO:0000176
rxn00379__vc	ATP:sulfate adenylyltransferase	cpd00002[vc] + cpd00048[vc] -> cpd00012[vc] + cpd00193[vc]	ATP + Sulfate -> PPi + APS	A3776_RS22855	0	1000	0	Purine metabolism	rxn00379	SBO:0000176
rxn00392__vc	ATP:riboflavin 5'-phosphotransferase	cpd00002[vc] + cpd00220[vc] -> cpd00008[vc] + cpd00050[vc]	ATP + Riboflavin -> ADP + FMN	A3776_RS01880	0	1000	0	Riboflavin metabolism	rxn00392	SBO:0000176
rxn00394__vc	L-Arginine amidinohydrolase	cpd00001[vc] + cpd00051[vc] <=> cpd00064[vc] + cpd00073[vc]	H2O + L-Arginine <=> Ornithine + Urea	A3776_RS18735	-1000	1000	0	Arginine biosynthesis	rxn00394	SBO:0000176
rxn00395__vc	L-Arginine iminohydrolase	cpd00001[vc] + cpd00051[vc] -> cpd00013[vc] + cpd00274[vc]	H2O + L-Arginine -> NH3 + Citrulline	A3776_RS02235	0	1000	0	Arginine biosynthesis	rxn00395	SBO:0000176
rxn00405__vc	L-arginine carboxy-lyase (agmatine-forming)	cpd00051[vc] + cpd00067[vc] -> cpd00011[vc] + cpd00152[vc]	L-Arginine + H+ -> CO2 + Agmatine	A3776_RS16925 or A3776_RS18155	0	1000	0	Arginine and proline metabolism	rxn00405	SBO:0000176
rxn00407__vc	CTP aminohydrolase	cpd00001[vc] + cpd00052[vc] + cpd00067[vc] -> cpd00013[vc] + cpd00062[vc]	H2O + CTP + H+ -> NH3 + UTP	A3776_RS11895	0	1000	0	Pyrimidine metabolism	rxn00407	SBO:0000176
rxn00409__vc	ATP:CDP phosphotransferase	cpd00002[vc] + cpd00096[vc] <=> cpd00008[vc] + cpd00052[vc]	ATP + CDP <=> ADP + CTP	A3776_RS18160	-1000	1000	0	Purine metabolism	rxn00409	SBO:0000176
rxn00410__vc	UTP:ammonia ligase (ADP-forming)	cpd00002[vc] + cpd00013[vc] + cpd00062[vc] -> cpd00008[vc] + cpd00009[vc] + cpd00052[vc] + 2 cpd00067[vc]	ATP + NH3 + UTP -> ADP + Phosphate + CTP + 2 H+	A3776_RS02260	0	1000	0	Pyrimidine metabolism	rxn00410	SBO:0000176
rxn00411__vc	CTP:pyruvate 2-O-phosphotransferase	cpd00061[vc] + cpd00067[vc] + cpd00096[vc] -> cpd00020[vc] + cpd00052[vc]	Phosphoenolpyruvate + H+ + CDP -> Pyruvate + CTP	A3776_RS05300 or A3776_RS22330 or A3776_RS16050	0	1000	0	Glycolysis / Gluconeogenesis	rxn00411	SBO:0000176
rxn00412__vc	UTP:L-glutamine amido-ligase (ADP-forming)	cpd00001[vc] + cpd00002[vc] + cpd00053[vc] + cpd00062[vc] -> cpd00008[vc] + cpd00009[vc] + cpd00023[vc] + cpd00052[vc] + 2 cpd00067[vc]	H2O + ATP + L-Glutamine + UTP -> ADP + Phosphate + L-Glutamate + CTP + 2 H+	A3776_RS02260	0	1000	0	Pyrimidine metabolism	rxn00412	SBO:0000176
rxn00414__vc	hydrogen-carbonate:L-glutamine amido-ligase (ADP-forming, carbamate-phosphorylating)	cpd00001[vc] + 2 cpd00002[vc] + cpd00053[vc] + cpd00242[vc] -> 2 cpd00008[vc] + cpd00009[vc] + cpd00023[vc] + 2 cpd00067[vc] + cpd00146[vc]	H2O + 2 ATP + L-Glutamine + H2CO3 -> 2 ADP + Phosphate + L-Glutamate + 2 H+ + Carbamoylphosphate	A3776_RS00770 and A3776_RS19415	0	1000	0	Pyrimidine metabolism	rxn00414	SBO:0000176
rxn00416__vc	L-aspartate:L-glutamine amido-ligase (AMP-forming)	cpd00001[vc] + cpd00002[vc] + cpd00041[vc] + cpd00053[vc] -> cpd00012[vc] + cpd00018[vc] + cpd00023[vc] + 2 cpd00067[vc] + cpd00132[vc]	H2O + ATP + L-Aspartate + L-Glutamine -> PPi + AMP + L-Glutamate + 2 H+ + L-Asparagine	A3776_RS05185 or A3776_RS05260	0	1000	0	Alanine, aspartate and glutamate metabolism	rxn00416	SBO:0000176
rxn00422__vc	L-Serine:pyruvate aminotransferase	cpd00020[vc] + cpd00054[vc] <=> cpd00035[vc] + cpd00145[vc]	Pyruvate + L-Serine <=> L-Alanine + Hydroxypyruvate	A3776_RS14455	-1000	1000	0	Glycine, serine and threonine metabolism	rxn00422	SBO:0000176
rxn00423__vc	acetyl-CoA:L-serine O-acetyltransferase	cpd00022[vc] + cpd00054[vc] -> cpd00010[vc] + cpd00722[vc]	Acetyl-CoA + L-Serine -> CoA + O-Acetyl-L-serine	A3776_RS19045 or A3776_RS22315	0	1000	0	Cysteine and methionine metabolism	rxn00423	SBO:0000176
rxn00424__vc	L-Serine:glyoxylate aminotransferase	cpd00040[vc] + cpd00054[vc] -> cpd00033[vc] + cpd00145[vc]	Glyoxalate + L-Serine -> Glycine + Hydroxypyruvate	A3776_RS14455	0	1000	0	Glycine, serine and threonine metabolism	rxn00424	SBO:0000176
rxn00438__vc	ATP:thiamin-phosphate phosphotransferase	cpd00002[vc] + cpd00793[vc] <=> cpd00008[vc] + cpd00056[vc]	ATP + Thiamine phosphate <=> ADP + TPP	A3776_RS22215	-1000	1000	0	Thiamine metabolism	rxn00438	SBO:0000176
rxn00459__vc	2-phospho-D-glycerate hydro-lyase (phosphoenolpyruvate-forming)	cpd00482[vc] <=> cpd00001[vc] + cpd00061[vc]	2-Phospho-D-glycerate <=> H2O + Phosphoenolpyruvate	A3776_RS22110	-1000	1000	0	Glycolysis / Gluconeogenesis	rxn00459	SBO:0000176
rxn00460__vc	UTP:pyruvate 2-O-phosphotransferase	cpd00014[vc] + cpd00061[vc] + cpd00067[vc] -> cpd00020[vc] + cpd00062[vc]	UDP + Phosphoenolpyruvate + H+ -> Pyruvate + UTP	A3776_RS05300 or A3776_RS22330 or A3776_RS16050	0	1000	0	Glycolysis / Gluconeogenesis	rxn00460	SBO:0000176
rxn00461__vc	Phosphoenolpyruvate:UDP-N-acetyl-D-glucosamine 1-carboxyvinyl-transferase	cpd00037[vc] + cpd00061[vc] -> cpd00009[vc] + cpd02820[vc]	UDP-N-acetylglucosamine + Phosphoenolpyruvate -> Phosphate + UDP-N-acetylglucosamine enolpyruvate	A3776_RS13355	0	1000	0	Amino sugar and nucleotide sugar metabolism	rxn00461	SBO:0000176
rxn00463__vc	Uridine triphosphate pyrophosphohydrolase	cpd00001[vc] + cpd00062[vc] -> cpd00012[vc] + 2 cpd00067[vc] + cpd00091[vc]	H2O + UTP -> PPi + 2 H+ + UMP	A3776_RS18995	0	1000	0	Pyrimidine metabolism	rxn00463	SBO:0000176
rxn00467__vc	L-Ornithine:2-oxo-acid aminotransferase	cpd00024[vc] + cpd00064[vc] -> cpd00023[vc] + cpd00858[vc]	2-Oxoglutarate + Ornithine -> L-Glutamate + L-Glutamate5-semialdehyde	A3776_RS15150	0	1000	0	Arginine and proline metabolism	rxn00467	SBO:0000176
rxn00469__vc	N2-Acetyl-L-ornithine amidohydrolase	cpd00001[vc] + cpd00342[vc] <=> cpd00029[vc] + cpd00064[vc]	H2O + N-Acetylornithine <=> Acetate + Ornithine	A3776_RS04030 or A3776_RS04260 or A3776_RS12135	-1000	1000	0	Arginine biosynthesis	rxn00469	SBO:0000176
rxn00474__vc	L-serine hydro-lyase (adding indole; L-tryptophan-forming)	cpd00054[vc] + cpd00359[vc] -> cpd00001[vc] + cpd00065[vc]	L-Serine + indol -> H2O + L-Tryptophan	A3776_RS18370 or A3776_RS19275	0	1000	0	Tryptophan metabolism	rxn00474	SBO:0000176
rxn00493__vc	L-Phenylalanine:2-oxoglutarate aminotransferase	cpd00024[vc] + cpd00066[vc] <=> cpd00023[vc] + cpd00143[vc]	2-Oxoglutarate + L-Phenylalanine <=> L-Glutamate + Phenylpyruvate	A3776_RS12065 or A3776_RS14845 or A3776_RS20010	-1000	1000	0	Phenylalanine, tyrosine and tryptophan biosynthesis	rxn00493	SBO:0000176
rxn00506__vc	Acetaldehyde:NAD+ oxidoreductase	cpd00004[vc] + cpd00029[vc] + 2 cpd00067[vc] -> cpd00001[vc] + cpd00003[vc] + cpd00071[vc]	NADH + Acetate + 2 H+ -> H2O + NAD + Acetaldehyde	A3776_RS02000 or A3776_RS19000	0	1000	0	Glycolysis / Gluconeogenesis	rxn00506	SBO:0000176
rxn00508__vc	Succinate-semialdehyde:NAD+ oxidoreductase	cpd00001[vc] + cpd00003[vc] + cpd00199[vc] -> cpd00004[vc] + cpd00036[vc] + 2 cpd00067[vc]	H2O + NAD + 4-Oxobutanoate -> NADH + Succinate + 2 H+	A3776_RS06440	0	1000	0	Alanine, aspartate and glutamate metabolism	rxn00508	SBO:0000176
rxn00509__vc	Succinate-semialdehyde:NADP+ oxidoreductase	cpd00001[vc] + cpd00006[vc] + cpd00199[vc] -> cpd00005[vc] + cpd00036[vc] + 2 cpd00067[vc]	H2O + NADP + 4-Oxobutanoate -> NADPH + Succinate + 2 H+	A3776_RS06440	0	1000	0	Alanine, aspartate and glutamate metabolism	rxn00509	SBO:0000176
rxn00512__vc	Glycolate:NAD+ oxidoreductase	cpd00003[vc] + cpd00139[vc] -> cpd00004[vc] + cpd00040[vc] + cpd00067[vc]	NAD + Glycolate -> NADH + Glyoxalate + H+	A3776_RS13345 or ( A3776_RS17185 and A3776_RS17180 and A3776_RS21160 )	0	1000	0	Glyoxylate and dicarboxylate metabolism	rxn00512	SBO:0000176
rxn00514__vc	Inosine 5'-triphosphate pyrophosphohydrolase	cpd00001[vc] + cpd00068[vc] -> cpd00012[vc] + 2 cpd00067[vc] + cpd00114[vc]	H2O + ITP -> PPi + 2 H+ + IMP	A3776_RS18995	0	1000	0	Purine metabolism	rxn00514	SBO:0000176
rxn00515__vc	ATP:IDP phosphotransferase	cpd00002[vc] + cpd00090[vc] <=> cpd00008[vc] + cpd00068[vc]	ATP + IDP <=> ADP + ITP	A3776_RS18160	-1000	1000	0	Purine metabolism	rxn00515	SBO:0000176
rxn00525__vc	L-arogenate:NAD+ oxidoreductase	cpd00003[vc] + cpd00616[vc] -> cpd00004[vc] + cpd00011[vc] + cpd00069[vc]	NAD + Pretyrosine -> NADH + CO2 + L-Tyrosine	A3776_RS14060	0	1000	0	Phenylalanine, tyrosine and tryptophan biosynthesis	rxn00525	SBO:0000176
rxn00526__vc	L-arogenate:NADP+ oxidoreductase	cpd00006[vc] + cpd00616[vc] -> cpd00005[vc] + cpd00011[vc] + cpd00069[vc]	NADP + Pretyrosine -> NADPH + CO2 + L-Tyrosine	A3776_RS14060	0	1000	0	Phenylalanine, tyrosine and tryptophan biosynthesis	rxn00526	SBO:0000176
rxn00527__vc	L-tyrosine:2-oxoglutarate aminotransferase	cpd00024[vc] + cpd00069[vc] <=> cpd00023[vc] + cpd00868[vc]	2-Oxoglutarate + L-Tyrosine <=> L-Glutamate + p-hydroxyphenylpyruvate	A3776_RS14845 or A3776_RS12065 or A3776_RS20010	-1000	1000	0	Phenylalanine, tyrosine and tryptophan biosynthesis	rxn00527	SBO:0000176
rxn00533__vc	Acetyl-CoA:carbon-dioxide ligase (ADP-forming)	cpd00002[vc] + cpd00022[vc] + cpd00242[vc] -> cpd00008[vc] + cpd00009[vc] + cpd00067[vc] + cpd00070[vc]	ATP + Acetyl-CoA + H2CO3 -> ADP + Phosphate + H+ + Malonyl-CoA	( A3776_RS01690 and A3776_RS16790 ) and A3776_RS22235 and A3776_RS02370	0	1000	0	Fatty acid biosynthesis	rxn00533	SBO:0000176
rxn00536__vc	Ethanol:NADP+ oxidoreductase	cpd00005[vc] + cpd00067[vc] + cpd00071[vc] -> cpd00006[vc] + cpd00363[vc]	NADPH + H+ + Acetaldehyde -> NADP + Ethanol	A3776_RS01770 or A3776_RS04425	0	1000	0	Glycolysis / Gluconeogenesis	rxn00536	SBO:0000176
rxn00543__vc	ethanol:NAD+ oxidoreductase	cpd00004[vc] + cpd00067[vc] + cpd00071[vc] -> cpd00003[vc] + cpd00363[vc]	NADH + H+ + Acetaldehyde -> NAD + Ethanol	A3776_RS06850 or A3776_RS09485	0	1000	0	Glycolysis / Gluconeogenesis	rxn00543	SBO:0000176
rxn00547__vc	ATP:D-fructose 6-phosphotransferase	cpd00002[vc] + cpd00082[vc] -> cpd00008[vc] + cpd00067[vc] + cpd00072[vc]	ATP + D-Fructose -> ADP + H+ + D-fructose-6-phosphate	A3776_RS22990	0	1000	0	Starch and sucrose metabolism	rxn00547	SBO:0000176
rxn00548__vc	D-fructose-6-phosphate D-erythrose-4-phosphate-lyase (adding phosphate; acetyl-phosphate-forming)	cpd00009[vc] + cpd00072[vc] -> cpd00001[vc] + cpd00196[vc] + cpd00236[vc]	Phosphate + D-fructose-6-phosphate -> H2O + Acetylphosphate + D-Erythrose4-phosphate	A3776_RS09675 or A3776_RS22340	0	1000	0	Carbon fixation in photosynthetic organisms	rxn00548	SBO:0000176
rxn00549__vc	D-Fructose-1,6-bisphosphate 1-phosphohydrolase	cpd00001[vc] + cpd00290[vc] -> cpd00009[vc] + cpd00072[vc]	H2O + D-fructose-1,6-bisphosphate -> Phosphate + D-fructose-6-phosphate	A3776_RS07680 or A3776_RS19020	0	1000	0	Glycolysis / Gluconeogenesis	rxn00549	SBO:0000176
rxn00552__vc	D-glucosamine-6-phosphate aminohydrolase (ketol isomerizing)	cpd00001[vc] + cpd00288[vc] -> cpd00013[vc] + cpd00072[vc]	H2O + D-Glucosamine phosphate -> NH3 + D-fructose-6-phosphate	A3776_RS14950	0	1000	0	Amino sugar and nucleotide sugar metabolism	rxn00552	SBO:0000176
rxn00553__vc	UDP-glucose:D-fructose-6-phosphate 2-alpha-D-glucosyltransferase	cpd00026[vc] + cpd00072[vc] -> cpd00014[vc] + cpd01693[vc]	UDP-glucose + D-fructose-6-phosphate -> UDP + 6-Phosphosucrose	A3776_RS15770 or A3776_RS22910	0	1000	0	Starch and sucrose metabolism	rxn00553	SBO:0000176
rxn00555__vc	L-glutamine:D-fructose-6-phosphate isomerase (deaminating)	cpd00053[vc] + cpd00072[vc] -> cpd00023[vc] + cpd00288[vc]	L-Glutamine + D-fructose-6-phosphate -> L-Glutamate + D-Glucosamine phosphate	A3776_RS07955	0	1000	0	Alanine, aspartate and glutamate metabolism	rxn00555	SBO:0000176
rxn00558__vc	D-glucose-6-phosphate aldose-ketose-isomerase	cpd00079[vc] <=> cpd00072[vc]	D-glucose-6-phosphate <=> D-fructose-6-phosphate	A3776_RS07710 or A3776_RS07090	-1000	1000	0	Glycolysis / Gluconeogenesis	rxn00558	SBO:0000176
rxn00559__vc	D-mannose-6-phosphate aldose-ketose-isomerase	cpd00235[vc] <=> cpd00072[vc]	D-mannose-6-phosphate <=> D-fructose-6-phosphate	A3776_RS05010 or A3776_RS07480	-1000	1000	0	Fructose and mannose metabolism	rxn00559	SBO:0000176
rxn00578__vc	sucrose-6F-phosphate phosphohydrolase	cpd00001[vc] + cpd01693[vc] -> cpd00009[vc] + cpd00076[vc]	H2O + 6-Phosphosucrose -> Phosphate + Sucrose	A3776_RS01255	0	1000	0	Starch and sucrose metabolism	rxn00578	SBO:0000176
rxn00579__vc	UDP-glucose:D-fructose 2-alpha-D-glucosyltransferase	cpd00014[vc] + cpd00076[vc] -> cpd00026[vc] + cpd00082[vc]	UDP + Sucrose -> UDP-glucose + D-Fructose	A3776_RS05755 or A3776_RS14350	0	1000	0	Starch and sucrose metabolism	rxn00579	SBO:0000176
rxn00589__vc	salicylate,NADH:oxygen oxidoreductase (1-hydroxylating, decarboxylating)	cpd00004[vc] + cpd00007[vc] + 2 cpd00067[vc] + cpd00599[vc] -> cpd00001[vc] + cpd00003[vc] + cpd00011[vc] + cpd00077[vc]	NADH + O2 + 2 H+ + SALC -> H2O + NAD + CO2 + Catechol	A3776_RS08870	0	1000	0	Dioxin degradation	rxn00589	SBO:0000176
rxn00604__vc	D-glucose-6-phosphate:NADP+ 1-oxidoreductase	cpd00006[vc] + cpd00079[vc] -> cpd00005[vc] + cpd00067[vc] + cpd00911[vc]	NADP + D-glucose-6-phosphate -> NADPH + H+ + 6-phospho-D-glucono-1-5-lactone	A3776_RS19010	0	1000	0	Pentose phosphate pathway	rxn00604	SBO:0000176
rxn00611__vc	sn-Glycerol-3-phosphate:NAD+ 2-oxidoreductase	cpd00004[vc] + cpd00067[vc] + cpd00095[vc] -> cpd00003[vc] + cpd00080[vc]	NADH + H+ + Glycerone-phosphate -> NAD + Glycerol-3-phosphate	A3776_RS22795	0	1000	0	Glycerophospholipid metabolism	rxn00611	SBO:0000176
rxn00612__vc	sn-Glycerol-3-phosphate:NADP+ 2-oxidoreductase	cpd00005[vc] + cpd00067[vc] + cpd00095[vc] -> cpd00006[vc] + cpd00080[vc]	NADPH + H+ + Glycerone-phosphate -> NADP + Glycerol-3-phosphate	A3776_RS22795	0	1000	0	Glycerophospholipid metabolism	rxn00612	SBO:0000176
rxn00615__vc	ATP:glycerol 3-phosphotransferase	cpd00002[vc] + cpd00100[vc] -> cpd00008[vc] + cpd00067[vc] + cpd00080[vc]	ATP + Glycerol -> ADP + H+ + Glycerol-3-phosphate	A3776_RS19965	0	1000	0	Glycerolipid metabolism	rxn00615	SBO:0000176
rxn00634__vc	D-Glucitol:NAD+ 2-oxidoreductase	cpd00003[vc] + cpd00588[vc] <=> cpd00004[vc] + cpd00067[vc] + cpd00082[vc]	NAD + Sorbitol <=> NADH + H+ + D-Fructose	A3776_RS11035 or A3776_RS22520	-1000	1000	0	Pentose and glucuronate interconversions	rxn00634	SBO:0000176
rxn00640__vc	GDP:D-mannose-1-phosphate guanylyltransferase	cpd00031[vc] + cpd00485[vc] -> cpd00009[vc] + cpd00083[vc]	GDP + D-Mannose1-phosphate -> Phosphate + GDP-mannose	A3776_RS17860	0	1000	0	Fructose and mannose metabolism	rxn00640	SBO:0000176
rxn00641__vc	GTP:alpha-D-mannose-1-phosphate guanylyltransferase	cpd00038[vc] + cpd00485[vc] -> cpd00012[vc] + cpd00083[vc]	GTP + D-Mannose1-phosphate -> PPi + GDP-mannose	A3776_RS07225 or A3776_RS17860 or A3776_RS18150	0	1000	0	Fructose and mannose metabolism	rxn00641	SBO:0000176
rxn00642__vc	GDP-mannose 4,6-hydro-lyase (GDP-4-dehydro-6-deoxy-D-mannose-forming)	cpd00083[vc] -> cpd00001[vc] + cpd00900[vc]	GDP-mannose -> H2O + GDP-4-dehydro-D-rhamnose	A3776_RS00670 or A3776_RS10085	0	1000	0	Fructose and mannose metabolism	rxn00642	SBO:0000176
rxn00646__vc	L-glutamate:L-cysteine gamma-ligase (ADP-forming)	cpd00002[vc] + cpd00023[vc] + cpd00084[vc] -> cpd00008[vc] + cpd00009[vc] + cpd00067[vc] + cpd00506[vc]	ATP + L-Glutamate + L-Cysteine -> ADP + Phosphate + H+ + gamma-Glutamylcysteine	A3776_RS12140 or A3776_RS22175	0	1000	0	Cysteine and methionine metabolism	rxn00646	SBO:0000176
rxn00647__vc	L-Cysteine:2-oxoglutarate aminotransferase	cpd00024[vc] + cpd00084[vc] <=> cpd00023[vc] + cpd00706[vc]	2-Oxoglutarate + L-Cysteine <=> L-Glutamate + Mercaptopyruvate	A3776_RS20010	-1000	1000	0	Arginine biosynthesis	rxn00647	SBO:0000176
rxn00649__vc	O3-acetyl-L-serine:hydrogen-sulfide 2-amino-2-carboxyethyltransferase	cpd00239[vc] + cpd00722[vc] -> cpd00029[vc] + cpd00084[vc]	H2S + O-Acetyl-L-serine -> Acetate + L-Cysteine	A3776_RS05865 or A3776_RS10235 or A3776_RS13825 or A3776_RS21735	0	1000	0	Cysteine and methionine metabolism	rxn00649	SBO:0000176
rxn00653__vc	3-aminopropanal:NAD+ oxidoreductase	cpd00004[vc] + 2 cpd00067[vc] + cpd00085[vc] -> cpd00001[vc] + cpd00003[vc] + cpd01504[vc]	NADH + 2 H+ + beta-Alanine -> H2O + NAD + 3-Aminopropanal	A3776_RS02000 or A3776_RS19000	0	1000	0	Glycolysis / Gluconeogenesis	rxn00653	SBO:0000176
rxn00657__vc	beta-alanine:2-oxoglutarate aminotransferase	cpd00024[vc] + cpd00085[vc] <=> cpd00023[vc] + cpd00191[vc]	2-Oxoglutarate + beta-Alanine <=> L-Glutamate + 3-Oxopropanoate	A3776_RS15150	-1000	1000	0	beta-Alanine metabolism	rxn00657	SBO:0000176
rxn00689__vc	Tetrahydrofolate:L-glutamate gamma-ligase (ADP-forming)	cpd00002[vc] + cpd00023[vc] + cpd00087[vc] -> cpd00008[vc] + cpd00009[vc] + cpd00067[vc] + cpd06227[vc]	ATP + L-Glutamate + Tetrahydrofolate -> ADP + Phosphate + H+ + THF-L-glutamate	A3776_RS16515	0	1000	0	Folate biosynthesis	rxn00689	SBO:0000176
rxn00691__vc	10-Formyltetrahydrofolate amidohydrolase	cpd00001[vc] + cpd00201[vc] -> cpd00047[vc] + cpd00067[vc] + cpd00087[vc]	H2O + 10-Formyltetrahydrofolate -> Formate + H+ + Tetrahydrofolate	A3776_RS08970	0	1000	0	Glyoxylate and dicarboxylate metabolism	rxn00691	SBO:0000176
rxn00692__vc	5,10-Methylenetetrahydrofolate:glycine hydroxymethyltransferase	cpd00001[vc] + cpd00033[vc] + cpd00125[vc] <=> cpd00054[vc] + cpd00087[vc]	H2O + Glycine + 5-10-Methylenetetrahydrofolate <=> L-Serine + Tetrahydrofolate	A3776_RS10635	-1000	1000	0	Glycine, serine and threonine metabolism	rxn00692	SBO:0000176
rxn00693__vc	5-Methyltetrahydrofolate:L-homocysteine S-methyltransferase	cpd00135[vc] + cpd00345[vc] -> cpd00060[vc] + cpd00087[vc]	Homocysteine + 5-Methyltetrahydrofolate -> L-Methionine + Tetrahydrofolate	A3776_RS21990	0	1000	0	Cysteine and methionine metabolism	rxn00693	SBO:0000176
rxn00702__vc	CTP:alpha-D-glucose-1-phosphate cytidylyltransferase	cpd00052[vc] + cpd00089[vc] <=> cpd00012[vc] + cpd00390[vc]	CTP + Glucose-1-phosphate <=> PPi + CDP-glucose	A3776_RS07160	-1000	1000	0	Starch and sucrose metabolism	rxn00702	SBO:0000176
rxn00704__vc	alpha-D-Glucose 1-phosphate 1,6-phosphomutase	cpd00089[vc] <=> cpd00079[vc]	Glucose-1-phosphate <=> D-glucose-6-phosphate	A3776_RS08020	-1000	1000	0	Glycolysis / Gluconeogenesis	rxn00704	SBO:0000176
rxn00708__vc	Uridine 5'-monophosphate phosphohydrolase	cpd00001[vc] + cpd00091[vc] <=> cpd00009[vc] + cpd00249[vc]	H2O + UMP <=> Phosphate + Uridine	A3776_RS01895 or A3776_RS08345	-1000	1000	0	Purine metabolism	rxn00708	SBO:0000176
rxn00710__vc	orotidine-5'-phosphate carboxy-lyase (UMP-forming)	cpd00067[vc] + cpd00810[vc] -> cpd00011[vc] + cpd00091[vc]	H+ + Orotidylic acid -> CO2 + UMP	A3776_RS00125 or A3776_RS04645	0	1000	0	Pyrimidine metabolism	rxn00710	SBO:0000176
rxn00711__vc	UMP:diphosphate phospho-alpha-D-ribosyltransferase	cpd00012[vc] + cpd00067[vc] + cpd00091[vc] <=> cpd00092[vc] + cpd00103[vc]	PPi + H+ + UMP <=> Uracil + PRPP	A3776_RS01480	-1000	1000	0	Pyrimidine metabolism	rxn00711	SBO:0000176
rxn00717__vc	Cytosine aminohydrolase	cpd00001[vc] + cpd00067[vc] + cpd00307[vc] -> cpd00013[vc] + cpd00092[vc]	H2O + H+ + Cytosine -> NH3 + Uracil	A3776_RS04535	0	1000	0	Pyrimidine metabolism	rxn00717	SBO:0000176
rxn00726__vc	chorismate pyruvate-lyase (amino-accepting; anthranilate-forming)	cpd00013[vc] + cpd00216[vc] -> cpd00001[vc] + cpd00020[vc] + cpd00067[vc] + cpd00093[vc]	NH3 + Chorismate -> H2O + Pyruvate + H+ + Anthranilate	( A3776_RS01550 and A3776_RS10330 ) or A3776_RS04935	0	1000	0	Phenylalanine, tyrosine and tryptophan biosynthesis	rxn00726	SBO:0000176
rxn00727__vc	Chorismate pyruvate-lyase (amino-accepting)	cpd00053[vc] + cpd00216[vc] -> cpd00020[vc] + cpd00023[vc] + cpd00067[vc] + cpd00093[vc]	L-Glutamine + Chorismate -> Pyruvate + L-Glutamate + H+ + Anthranilate	( A3776_RS01550 and A3776_RS10330 ) or A3776_RS04935	0	1000	0	Phenylalanine, tyrosine and tryptophan biosynthesis	rxn00727	SBO:0000176
rxn00735__vc	(2R,3S)-3-methylmalate:NAD+ oxidoreductase	cpd00004[vc] + cpd00011[vc] + cpd00094[vc] <=> cpd00003[vc] + cpd03593[vc]	NADH + CO2 + 2-Oxobutyrate <=> NAD + D-erythro-3-Methylmalate	A3776_RS01705	-1000	1000	0	Valine, leucine and isoleucine biosynthesis	rxn00735	SBO:0000176
rxn00737__vc	L-threonine ammonia-lyase (2-oxobutanoate-forming)	cpd00161[vc] -> cpd00013[vc] + cpd00094[vc]	L-Threonine -> NH3 + 2-Oxobutyrate	A3776_RS01130	0	1000	0	Glycine, serine and threonine metabolism	rxn00737	SBO:0000176
rxn00738__vc	1-aminocyclopropane-1-carboxylate aminohydrolase (isomerizing)	cpd00001[vc] + cpd00909[vc] -> cpd00013[vc] + cpd00094[vc]	H2O + 1-Aminocyclopropane-1-carboxylate -> NH3 + 2-Oxobutyrate	A3776_RS18500	0	1000	0	Cysteine and methionine metabolism	rxn00738	SBO:0000176
rxn00747__vc	D-glyceraldehyde-3-phosphate aldose-ketose-isomerase	cpd00102[vc] <=> cpd00095[vc]	Glyceraldehyde3-phosphate <=> Glycerone-phosphate	A3776_RS10895	-1000	1000	0	Glycolysis / Gluconeogenesis	rxn00747	SBO:0000176
rxn00748__vc	glycerone-phosphate phosphate-lyase (methylglyoxal-forming)	cpd00095[vc] -> cpd00009[vc] + cpd00428[vc]	Glycerone-phosphate -> Phosphate + 2-Oxopropanal	A3776_RS02705	0	1000	0	Propanoate metabolism	rxn00748	SBO:0000176
rxn00762__vc	glycerol:NAD+ 2-oxidoreductase	cpd00003[vc] + cpd00100[vc] -> cpd00004[vc] + cpd00067[vc] + cpd00157[vc]	NAD + Glycerol -> NADH + H+ + Glycerone	A3776_RS03005	0	1000	0	Glycerolipid metabolism	rxn00762	SBO:0000176
rxn00763__vc	Glycerol:NAD+ oxidoreductase	cpd00004[vc] + cpd00067[vc] + cpd00448[vc] -> cpd00003[vc] + cpd00100[vc]	NADH + H+ + D-Glyceraldehyde -> NAD + Glycerol	A3776_RS01770 or A3776_RS06850 or A3776_RS09485	0	1000	0	Glycerolipid metabolism	rxn00763	SBO:0000176
rxn00765__vc	Glycerol:NADP+ oxidoreductase	cpd00005[vc] + cpd00067[vc] + cpd00448[vc] -> cpd00006[vc] + cpd00100[vc]	NADPH + H+ + D-Glyceraldehyde -> NADP + Glycerol	A3776_RS06850 or A3776_RS09485	0	1000	0	Glycolysis / Gluconeogenesis	rxn00765	SBO:0000176
rxn00770__vc	ATP:D-ribose-5-phosphate diphosphotransferase	cpd00002[vc] + cpd00101[vc] -> cpd00018[vc] + cpd00067[vc] + cpd00103[vc]	ATP + ribose-5-phosphate -> AMP + H+ + PRPP	A3776_RS04015	0	1000	0	Pentose phosphate pathway	rxn00770	SBO:0000176
rxn00772__vc	ATP:D-ribose 5-phosphotransferase	cpd00008[vc] + cpd00067[vc] + cpd00101[vc] -> cpd00002[vc] + cpd00105[vc]	ADP + H+ + ribose-5-phosphate -> ATP + D-Ribose	A3776_RS04530	0	1000	0	Pentose phosphate pathway	rxn00772	SBO:0000176
rxn00775__vc	ADP-ribose ribophosphohydrolase	cpd00018[vc] + 2 cpd00067[vc] + cpd00101[vc] -> cpd00001[vc] + cpd00251[vc]	AMP + 2 H+ + ribose-5-phosphate -> H2O + ADPribose	A3776_RS00815 or A3776_RS00920 or A3776_RS01000	0	1000	0	Purine metabolism	rxn00775	SBO:0000176
rxn00776__vc	uracil hydro-lyase (adding D-ribose 5-phosphate;pseudouridine-5'-phosphate-forming)	cpd00092[vc] + cpd00101[vc] -> cpd00001[vc] + cpd00859[vc]	Uracil + ribose-5-phosphate -> H2O + Pseudouridine 5-phosphate	Unknown	0	1000	0	Pyrimidine metabolism	rxn00776	SBO:0000176
rxn00777__vc	D-ribose-5-phosphate aldose-ketose-isomerase	cpd00101[vc] <=> cpd00171[vc]	ribose-5-phosphate <=> D-Ribulose5-phosphate	A3776_RS09340	-1000	1000	0	Pentose phosphate pathway	rxn00777	SBO:0000176
rxn00781__vc	D-glyceraldehyde-3-phosphate:NAD+ oxidoreductase (phosphorylating)	cpd00003[vc] + cpd00009[vc] + cpd00102[vc] -> cpd00004[vc] + cpd00067[vc] + cpd00203[vc]	NAD + Phosphate + Glyceraldehyde3-phosphate -> NADH + H+ + 1,3-Bisphospho-D-glycerate	A3776_RS02985 or A3776_RS22335	0	1000	0	Glycolysis / Gluconeogenesis	rxn00781	SBO:0000176
rxn00782__vc	D-glyceraldehyde-3-phosphate:NADP+ oxidoreductase (phosphorylating)	cpd00005[vc] + cpd00067[vc] + cpd00203[vc] -> cpd00006[vc] + cpd00009[vc] + cpd00102[vc]	NADPH + H+ + 1,3-Bisphospho-D-glycerate -> NADP + Phosphate + Glyceraldehyde3-phosphate	A3776_RS22210	0	1000	0	Glycolysis / Gluconeogenesis	rxn00782	SBO:0000176
rxn00783__vc	2-dehydro-3-deoxy-D-galactonate-6-phosphate D-glyceraldehyde-3-phosphate-lyase (pyruvate-forming)	cpd00945[vc] <=> cpd00020[vc] + cpd00102[vc]	2-Dehydro-3-deoxy-D-galactonate 6-phosphate <=> Pyruvate + Glyceraldehyde3-phosphate	A3776_RS10780	-1000	1000	0	Pentose phosphate pathway	rxn00783	SBO:0000176
rxn00784__vc	2-deoxy-D-ribose-5-phosphate acetaldehyde-lyase (D-glyceraldehyde-3-phosphate-forming)	cpd00510[vc] -> cpd00071[vc] + cpd00102[vc]	deoxyribose-5-phosphate -> Acetaldehyde + Glyceraldehyde3-phosphate	A3776_RS03460	0	1000	0	Pentose phosphate pathway	rxn00784	SBO:0000176
rxn00785__vc	D-Fructose 6-phosphate:D-glyceraldehyde-3-phosphate glycolaldehyde transferase	cpd00072[vc] + cpd00102[vc] <=> cpd00198[vc] + cpd00236[vc]	D-fructose-6-phosphate + Glyceraldehyde3-phosphate <=> D-Xylulose5-phosphate + D-Erythrose4-phosphate	A3776_RS03700 or A3776_RS10870 or A3776_RS08320	-1000	1000	0	Pentose phosphate pathway	rxn00785	SBO:0000176
rxn00786__vc	D-fructose-1,6-bisphosphate D-glyceraldehyde-3-phosphate-lyase (glycerone-phosphate-forming)	cpd00290[vc] <=> cpd00095[vc] + cpd00102[vc]	D-fructose-1,6-bisphosphate <=> Glycerone-phosphate + Glyceraldehyde3-phosphate	A3776_RS20005 or A3776_RS20480	-1000	1000	0	Glycolysis / Gluconeogenesis	rxn00786	SBO:0000176
rxn00789__vc	1-(5-phospho-D-ribosyl)-ATP:diphosphate phospho-alpha-D-ribosyl-transferase	cpd00002[vc] + cpd00103[vc] -> cpd00012[vc] + cpd00067[vc] + cpd01775[vc]	ATP + PRPP -> PPi + H+ + Phosphoribosyl-ATP	A3776_RS02935 and A3776_RS12920	0	1000	0	Histidine metabolism	rxn00789	SBO:0000176
rxn00790__vc	5-phosphoribosylamine:diphosphate phospho-alpha-D-ribosyltransferase (glutamate-amidating)	cpd00001[vc] + cpd00053[vc] + cpd00103[vc] -> cpd00012[vc] + cpd00023[vc] + cpd00067[vc] + cpd01982[vc]	H2O + L-Glutamine + PRPP -> PPi + L-Glutamate + H+ + 5-Phosphoribosylamine	A3776_RS15215	0	1000	0	Purine metabolism	rxn00790	SBO:0000176
rxn00791__vc	N-(5-Phospho-D-ribosyl)anthranilate:pyrophosphate phosphoribosyl-transferase	cpd00093[vc] + cpd00103[vc] -> cpd00012[vc] + cpd00067[vc] + cpd02642[vc]	Anthranilate + PRPP -> PPi + H+ + N-5-phosphoribosyl-anthranilate	A3776_RS19425	0	1000	0	Phenylalanine, tyrosine and tryptophan biosynthesis	rxn00791	SBO:0000176
rxn00792__vc	biotin:CoA ligase (AMP-forming)	cpd00012[vc] + cpd03517[vc] -> cpd00002[vc] + cpd00104[vc]	PPi + Biotinyl-5-AMP -> ATP + BIOT	A3776_RS18250	0	1000	0	Biotin metabolism	rxn00792	SBO:0000176
rxn00797__vc	Uridine ribohydrolase	cpd00001[vc] + cpd00249[vc] <=> cpd00092[vc] + cpd00105[vc]	H2O + Uridine <=> Uracil + D-Ribose	A3776_RS04540	-1000	1000	0	Pyrimidine metabolism	rxn00797	SBO:0000176
rxn00799__vc	(S)-malate hydro-lyase (fumarate-forming)	cpd00130[vc] <=> cpd00001[vc] + cpd00106[vc]	L-Malate <=> H2O + Fumarate	A3776_RS00630	-1000	1000	0	Citrate cycle (TCA cycle)	rxn00799	SBO:0000176
rxn00800__vc	N6-(1,2-dicarboxyethyl)AMP AMP-lyase (fumarate-forming)	cpd02375[vc] <=> cpd00018[vc] + cpd00106[vc]	Adenylosuccinate <=> AMP + Fumarate	A3776_RS09395	-1000	1000	0	Purine metabolism	rxn00800	SBO:0000176
rxn00802__vc	2-(Nomega-L-arginino)succinate arginine-lyase (fumarate-forming)	cpd02152[vc] <=> cpd00051[vc] + cpd00106[vc]	L-Argininosuccinate <=> L-Arginine + Fumarate	A3776_RS00820 or A3776_RS22650	-1000	1000	0	Arginine biosynthesis	rxn00802	SBO:0000176
rxn00806__vc	L-Leucine:2-oxoglutarate aminotransferase	cpd00024[vc] + cpd00107[vc] <=> cpd00023[vc] + cpd00200[vc]	2-Oxoglutarate + L-Leucine <=> L-Glutamate + 4MOP	A3776_RS12100	-1000	1000	0	Valine, leucine and isoleucine degradation	rxn00806	SBO:0000176
rxn00830__vc	Isopentenyl-diphosphate delta3-delta2-isomerase	cpd00113[vc] <=> cpd00202[vc]	Isopentenyldiphosphate <=> DMAPP	A3776_RS06615 or A3776_RS17230	-1000	1000	0	Terpenoid backbone biosynthesis	rxn00830	SBO:0000176
rxn00832__vc	IMP 1,2-hydrolase (decyclizing)	cpd00001[vc] + cpd00114[vc] <=> cpd02884[vc]	H2O + IMP <=> FAICAR	A3776_RS06180	-1000	1000	0	Purine metabolism	rxn00832	SBO:0000176
rxn00834__vc	IMP:NAD+ oxidoreductase	cpd00001[vc] + cpd00003[vc] + cpd00114[vc] -> cpd00004[vc] + cpd00067[vc] + cpd00497[vc]	H2O + NAD + IMP -> NADH + H+ + XMP	A3776_RS16645	0	1000	0	Purine metabolism	rxn00834	SBO:0000176
rxn00838__vc	IMP:L-aspartate ligase (GDP-forming)	cpd00038[vc] + cpd00041[vc] + cpd00114[vc] -> cpd00009[vc] + cpd00031[vc] + 2 cpd00067[vc] + cpd02375[vc]	GTP + L-Aspartate + IMP -> Phosphate + GDP + 2 H+ + Adenylosuccinate	A3776_RS10260	0	1000	0	Purine metabolism	rxn00838	SBO:0000176
rxn00839__vc	ATP:dADP phosphotransferase	cpd00002[vc] + cpd00177[vc] -> cpd00008[vc] + cpd00115[vc]	ATP + dADP -> ADP + dATP	A3776_RS18160	0	1000	0	Purine metabolism	rxn00839	SBO:0000176
rxn00851__vc	D-alanine:D-alanine ligase (ADP-forming)	cpd00002[vc] + 2 cpd00117[vc] -> cpd00008[vc] + cpd00009[vc] + cpd00067[vc] + cpd00731[vc]	ATP + 2 D-Alanine -> ADP + Phosphate + H+ + Ala-Ala	A3776_RS14515	0	1000	0	D-Alanine metabolism	rxn00851	SBO:0000176
rxn00858__vc	Agmatine amidinohydrolase	cpd00001[vc] + cpd00152[vc] -> cpd00073[vc] + cpd00118[vc]	H2O + Agmatine -> Urea + Putrescine	A3776_RS18735	0	1000	0	Arginine and proline metabolism	rxn00858	SBO:0000176
rxn00863__vc	L-histidinal:NAD+ oxidoreductase	cpd00001[vc] + cpd00003[vc] + cpd01324[vc] -> cpd00004[vc] + 2 cpd00067[vc] + cpd00119[vc]	H2O + NAD + L-Histidinal -> NADH + 2 H+ + L-Histidine	A3776_RS00080 or A3776_RS00215 or A3776_RS22605	0	1000	0	Histidine metabolism	rxn00863	SBO:0000176
rxn00869__vc	butanal:NAD+ oxidoreductase (CoA-acylating)	cpd00003[vc] + cpd00010[vc] + cpd01011[vc] <=> cpd00004[vc] + cpd00067[vc] + cpd00120[vc]	NAD + CoA + Butanal <=> NADH + H+ + Butyryl-CoA	A3776_RS06850	-1000	1000	0	Phenylalanine metabolism	rxn00869	SBO:0000176
rxn00881__vc	1D-myo-Inositol 1-phosphate phosphohydrolase	cpd00001[vc] + cpd00867[vc] -> cpd00009[vc] + cpd00121[vc]	H2O + Inositol 1-phosphate -> Phosphate + L-Inositol	A3776_RS05105 or A3776_RS12930	0	1000	0	Streptomycin biosynthesis	rxn00881	SBO:0000176
rxn00882__vc	1D-myo-Inositol 4-phosphate phosphohydrolase	cpd00001[vc] + cpd02230[vc] -> cpd00009[vc] + cpd00121[vc]	H2O + Inositol 4-phosphate -> Phosphate + L-Inositol	A3776_RS05105 or A3776_RS12930	0	1000	0	Streptomycin biosynthesis	rxn00882	SBO:0000176
rxn00883__vc	1D-myo-Inositol 3-phosphate phosphohydrolase	cpd00001[vc] + cpd02484[vc] -> cpd00009[vc] + cpd00121[vc]	H2O + Inositol 3-phosphate -> Phosphate + L-Inositol	A3776_RS05105 or A3776_RS12930	0	1000	0	Streptomycin biosynthesis	rxn00883	SBO:0000176
rxn00897__vc	N-acetyl-D-glucosamine 2-epimerase	cpd00122[vc] <=> cpd00492[vc]	N-Acetyl-D-glucosamine <=> N-Acetyl-D-mannosamine	A3776_RS07060	-1000	1000	0	Amino sugar and nucleotide sugar metabolism	rxn00897	SBO:0000176
rxn00898__vc	2,3-Dihydroxy-3-methylbutanoate hydro-lyase	cpd02498[vc] -> cpd00001[vc] + cpd00123[vc]	2,3-Dihydroxy-isovalerate -> H2O + 3-Methyl-2-oxobutanoate	A3776_RS21355	0	1000	0	Valine, leucine and isoleucine biosynthesis	rxn00898	SBO:0000176
rxn00902__vc	acetyl-CoA:3-methyl-2-oxobutanoate C-acetyltransferase (thioester-hydrolysing, carboxymethyl-forming)	cpd00001[vc] + cpd00022[vc] + cpd00123[vc] -> cpd00010[vc] + cpd00067[vc] + cpd01646[vc]	H2O + Acetyl-CoA + 3-Methyl-2-oxobutanoate -> CoA + H+ + 2-Isopropylmalate	A3776_RS01920 or A3776_RS12855 or A3776_RS11620	0	1000	0	Valine, leucine and isoleucine biosynthesis	rxn00902	SBO:0000176
rxn00903__vc	L-Valine:2-oxoglutarate aminotransferase	cpd00023[vc] + cpd00123[vc] -> cpd00024[vc] + cpd00156[vc]	L-Glutamate + 3-Methyl-2-oxobutanoate -> 2-Oxoglutarate + L-Valine	A3776_RS12100	0	1000	0	Cysteine and methionine metabolism	rxn00903	SBO:0000176
rxn00904__vc	L-Valine:pyruvate aminotransferase	cpd00020[vc] + cpd00156[vc] <=> cpd00035[vc] + cpd00123[vc]	Pyruvate + L-Valine <=> L-Alanine + 3-Methyl-2-oxobutanoate	A3776_RS13260	-1000	1000	0	Valine, leucine and isoleucine biosynthesis	rxn00904	SBO:0000176
rxn00907__vc	5,10-methylenetetrahydrofolate:NADP+ oxidoreductase	cpd00006[vc] + cpd00125[vc] -> cpd00005[vc] + cpd00347[vc]	NADP + 5-10-Methylenetetrahydrofolate -> NADPH + 5-10-Methenyltetrahydrofolate	A3776_RS23070	0	1000	0	One carbon pool by folate	rxn00907	SBO:0000176
rxn00908__vc	glycine synthase	cpd00003[vc] + cpd00033[vc] + cpd00087[vc] -> cpd00004[vc] + cpd00011[vc] + cpd00013[vc] + cpd00125[vc]	NAD + Glycine + Tetrahydrofolate -> NADH + CO2 + NH3 + 5-10-Methylenetetrahydrofolate	A3776_RS04845 and A3776_RS14650 and A3776_RS19200 and A3776_RS14655	0	1000	0	Glycine, serine and threonine metabolism	rxn00908	SBO:0000176
rxn00912__vc	5,10-Methylenetetrahydrofolate:3-methyl-2-oxobutanoate hydroxymethyltransferase	cpd00001[vc] + cpd00123[vc] + cpd00125[vc] -> cpd00087[vc] + cpd00712[vc]	H2O + 3-Methyl-2-oxobutanoate + 5-10-Methylenetetrahydrofolate -> Tetrahydrofolate + 2-Dehydropantoate	A3776_RS13975	0	1000	0	Pantothenate and CoA biosynthesis	rxn00912	SBO:0000176
rxn00915__vc	GMP:diphosphate 5-phospho-alpha-D-ribosyltransferase	cpd00103[vc] + cpd00207[vc] -> cpd00012[vc] + cpd00067[vc] + cpd00126[vc]	PRPP + Guanine -> PPi + H+ + GMP	A3776_RS15200	0	1000	0	Purine metabolism	rxn00915	SBO:0000176
rxn00916__vc	Xanthosine-5'-phosphate:ammonia ligase (AMP-forming)	cpd00002[vc] + cpd00013[vc] + cpd00497[vc] -> cpd00012[vc] + cpd00018[vc] + 3 cpd00067[vc] + cpd00126[vc]	ATP + NH3 + XMP -> PPi + AMP + 3 H+ + GMP	A3776_RS08470	0	1000	0	Purine metabolism	rxn00916	SBO:0000176
rxn00917__vc	Xanthosine-5'-phosphate:L-glutamine amido-ligase (AMP-forming)	cpd00001[vc] + cpd00002[vc] + cpd00053[vc] + cpd00497[vc] -> cpd00012[vc] + cpd00018[vc] + cpd00023[vc] + 3 cpd00067[vc] + cpd00126[vc]	H2O + ATP + L-Glutamine + XMP -> PPi + AMP + L-Glutamate + 3 H+ + GMP	A3776_RS08470	0	1000	0	Purine metabolism	rxn00917	SBO:0000176
rxn00927__vc	Adenosine ribohydrolase	cpd00001[vc] + cpd00182[vc] -> cpd00105[vc] + cpd00128[vc]	H2O + Adenosine -> D-Ribose + Adenine	A3776_RS04540	0	1000	0	Purine metabolism	rxn00927	SBO:0000176
rxn00929__vc	L-Proline:NAD+ 5-oxidoreductase	cpd00004[vc] + 2 cpd00067[vc] + cpd02431[vc] -> cpd00003[vc] + cpd00129[vc]	NADH + 2 H+ + 1-Pyrroline-5-carboxylate -> NAD + L-Proline	A3776_RS05400	0	1000	0	Arginine and proline metabolism	rxn00929	SBO:0000176
rxn00931__vc	L-Proline:NADP+ 5-oxidoreductase	cpd00005[vc] + 2 cpd00067[vc] + cpd02431[vc] -> cpd00006[vc] + cpd00129[vc]	NADPH + 2 H+ + 1-Pyrroline-5-carboxylate -> NADP + L-Proline	A3776_RS05400	0	1000	0	Arginine and proline metabolism	rxn00931	SBO:0000176
rxn00933__vc	proline racemase	cpd00129[vc] <=> cpd00567[vc]	L-Proline <=> D-Proline	A3776_RS09580	-1000	1000	0	Arginine and proline metabolism	rxn00933	SBO:0000176
rxn00942__vc	N-ribosylnicotinamide ribohydrolase	cpd00001[vc] + cpd02016[vc] <=> cpd00067[vc] + cpd00105[vc] + cpd00133[vc]	H2O + N-Ribosylnicotinamide <=> H+ + D-Ribose + Nicotinamide	A3776_RS04540	-1000	1000	0	Purine metabolism	rxn00942	SBO:0000176
rxn00947__vc	Palmitate:CoA ligase (AMP-forming)	cpd00002[vc] + cpd00010[vc] + cpd00214[vc] -> cpd00012[vc] + cpd00018[vc] + cpd00067[vc] + cpd00134[vc]	ATP + CoA + Palmitate -> PPi + AMP + H+ + Palmitoyl-CoA	A3776_RS19770	0	1000	0	Fatty acid biosynthesis	rxn00947	SBO:0000176
rxn00950__vc	Cystathionine L-homocysteine-lyase (deaminating)	cpd00001[vc] + cpd00424[vc] -> cpd00013[vc] + cpd00020[vc] + cpd00135[vc]	H2O + Cystathionine -> NH3 + Pyruvate + Homocysteine	A3776_RS15040	0	1000	0	Cysteine and methionine metabolism	rxn00950	SBO:0000176
rxn00952__vc	O-acetyl-L-homoserine:hydrogen sulfide S-(3-amino-3-carboxypropyl)transferase	cpd00239[vc] + cpd00790[vc] -> cpd00029[vc] + cpd00135[vc]	H2S + O-Acetyl-L-homoserine -> Acetate + Homocysteine	A3776_RS05865 or A3776_RS10235 or A3776_RS13825 or A3776_RS21735	0	1000	0	Cysteine and methionine metabolism	rxn00952	SBO:0000176
rxn00973__vc	citrate hydroxymutase	cpd00137[vc] <=> cpd00260[vc]	Citrate <=> Isocitrate	A3776_RS00425	-1000	1000	0	Citrate cycle (TCA cycle)	rxn00973	SBO:0000176
rxn00979__vc	glycolaldehyde:NAD+ oxidoreductase	cpd00001[vc] + cpd00003[vc] + cpd00229[vc] -> cpd00004[vc] + 2 cpd00067[vc] + cpd00139[vc]	H2O + NAD + Glycolaldehyde -> NADH + 2 H+ + Glycolate	A3776_RS06600	0	1000	0	Glyoxylate and dicarboxylate metabolism	rxn00979	SBO:0000176
rxn00980__vc	2-Phosphoglycolate phosphohydrolase	cpd00001[vc] + cpd00727[vc] -> cpd00009[vc] + cpd00139[vc]	H2O + 2-Phosphoglycolate -> Phosphate + Glycolate	A3776_RS11545 or A3776_RS13650	0	1000	0	Glyoxylate and dicarboxylate metabolism	rxn00980	SBO:0000176
rxn01000__vc	prephenate hydro-lyase (decarboxylating; phenylpyruvate-forming)	cpd00067[vc] + cpd00219[vc] -> cpd00001[vc] + cpd00011[vc] + cpd00143[vc]	H+ + Prephenate -> H2O + CO2 + Phenylpyruvate	A3776_RS07520	0	1000	0	Phenylalanine, tyrosine and tryptophan biosynthesis	rxn01000	SBO:0000176
rxn01007__vc	UDP-D-glucuronate carboxy-lyase (UDP-D-xylose-forming)	cpd00067[vc] + cpd00144[vc] <=> cpd00011[vc] + cpd00163[vc]	H+ + UDPglucuronate <=> CO2 + UDP-xylose	A3776_RS10610	-1000	1000	0	Amino sugar and nucleotide sugar metabolism	rxn01007	SBO:0000176
rxn01008__vc	UDP-glucuronate 4-epimerase	cpd00144[vc] <=> cpd00472[vc]	UDPglucuronate <=> UDPgalacturonate	A3776_RS06560	-1000	1000	0	Amino sugar and nucleotide sugar metabolism	rxn01008	SBO:0000176
rxn01011__vc	D-Glycerate:NAD+ 2-oxidoreductase	cpd00003[vc] + cpd00223[vc] <=> cpd00004[vc] + cpd00067[vc] + cpd00145[vc]	NAD + Glycerate <=> NADH + H+ + Hydroxypyruvate	A3776_RS10125	-1000	1000	0	Glycine, serine and threonine metabolism	rxn01011	SBO:0000176
rxn01018__vc	carbamoyl-phosphate:L-aspartate carbamoyltransferase	cpd00041[vc] + cpd00146[vc] -> cpd00009[vc] + cpd00067[vc] + cpd00343[vc]	L-Aspartate + Carbamoylphosphate -> Phosphate + H+ + N-Carbamoyl-L-aspartate	A3776_RS15380	0	1000	0	Pyrimidine metabolism	rxn01018	SBO:0000176
rxn01019__vc	Carbamoyl-phosphate:L-ornithine carbamoyltransferase	cpd00064[vc] + cpd00146[vc] -> cpd00009[vc] + cpd00067[vc] + cpd00274[vc]	Ornithine + Carbamoylphosphate -> Phosphate + H+ + Citrulline	A3776_RS00015	0	1000	0	Arginine biosynthesis	rxn01019	SBO:0000176
rxn01022__vc	S-methyl-5'-thioadenosine:phosphate S-methyl-5-thio-alpha-D-ribosyl-transferase	cpd00009[vc] + cpd00147[vc] -> cpd00128[vc] + cpd02574[vc]	Phosphate + 5-Methylthioadenosine -> Adenine + methylthioribose-1-phosphate	A3776_RS22845	0	1000	0	Cysteine and methionine metabolism	rxn01022	SBO:0000176
rxn01025__vc	5-Methylcytosine aminohydrolase	cpd00001[vc] + cpd00067[vc] + cpd01587[vc] <=> cpd00013[vc] + cpd00151[vc]	H2O + H+ + 5-Methylcytosine <=> NH3 + Thymine	A3776_RS04535	-1000	1000	0	Pyrimidine metabolism	rxn01025	SBO:0000176
rxn01045__vc	L-Valine:NAD+ oxidoreductase(deaminating)	cpd00004[vc] + cpd00013[vc] + cpd00067[vc] + cpd00123[vc] -> cpd00001[vc] + cpd00003[vc] + cpd00156[vc]	NADH + NH3 + H+ + 3-Methyl-2-oxobutanoate -> H2O + NAD + L-Valine	A3776_RS09570	0	1000	0	Valine, leucine and isoleucine degradation	rxn01045	SBO:0000176
rxn01068__vc	L-threonine:NAD+ oxidoreductase	cpd00003[vc] + cpd00161[vc] <=> cpd00004[vc] + cpd00067[vc] + cpd02211[vc]	NAD + L-Threonine <=> NADH + H+ + L-2-Amino-acetoacetate	A3776_RS01320 or A3776_RS01330	-1000	1000	0	Glycine, serine and threonine metabolism	rxn01068	SBO:0000176
rxn01069__vc	O-phospho-L-homoserine phosphate-lyase (adding water;L-threonine-forming)	cpd00001[vc] + cpd00809[vc] -> cpd00009[vc] + cpd00161[vc]	H2O + O-Phospho-L-homoserine -> Phosphate + L-Threonine	A3776_RS17620 or A3776_RS17975	0	1000	0	Glycine, serine and threonine metabolism	rxn01069	SBO:0000176
rxn01089__vc	D-Glucosyl-N-acylsphingosine glucohydrolase	cpd00001[vc] + cpd00878[vc] -> cpd00027[vc] + cpd00167[vc]	H2O + Glucocerebroside -> D-Glucose + Ceramide	A3776_RS01025	0	1000	0	Other glycan degradation	rxn01089	SBO:0000176
rxn01100__vc	ATP:3-phospho-D-glycerate 1-phosphotransferase	cpd00002[vc] + cpd00169[vc] <=> cpd00008[vc] + cpd00203[vc]	ATP + 3-Phosphoglycerate <=> ADP + 1,3-Bisphospho-D-glycerate	A3776_RS01285	-1000	1000	0	Glycolysis / Gluconeogenesis	rxn01100	SBO:0000176
rxn01101__vc	3-Phospho-D-glycerate:NAD+ 2-oxidoreductase	cpd00003[vc] + cpd00169[vc] -> cpd00004[vc] + cpd00067[vc] + cpd02069[vc]	NAD + 3-Phosphoglycerate -> NADH + H+ + 3-Phosphonooxypyruvate	A3776_RS10125	0	1000	0	Glycine, serine and threonine metabolism	rxn01101	SBO:0000176
rxn01102__vc	ATP:(R)-glycerate 3-phosphotransferase	cpd00002[vc] + cpd00223[vc] -> cpd00008[vc] + cpd00067[vc] + cpd00169[vc]	ATP + Glycerate -> ADP + H+ + 3-Phosphoglycerate	A3776_RS06005	0	1000	0	Glycine, serine and threonine metabolism	rxn01102	SBO:0000176
rxn01103__vc	3-Phospho-D-glyceroyl phosphate phosphohydrolase	cpd00001[vc] + cpd00203[vc] -> cpd00009[vc] + cpd00067[vc] + cpd00169[vc]	H2O + 1,3-Bisphospho-D-glycerate -> Phosphate + H+ + 3-Phosphoglycerate	A3776_RS09480	0	1000	0	Pyruvate metabolism	rxn01103	SBO:0000176
rxn01106__vc	2-Phospho-D-glycerate 2,3-phosphomutase	cpd00482[vc] <=> cpd00169[vc]	2-Phospho-D-glycerate <=> 3-Phosphoglycerate	A3776_RS03430 or A3776_RS15870	-1000	1000	0	Glycolysis / Gluconeogenesis	rxn01106	SBO:0000176
rxn01111__vc	ATP:D-ribulose-5-phosphate 1-phosphotransferase	cpd00002[vc] + cpd00171[vc] -> cpd00008[vc] + cpd00067[vc] + cpd00871[vc]	ATP + D-Ribulose5-phosphate -> ADP + H+ + D-Ribulose 1,5-bisphosphate	A3776_RS06695 or A3776_RS07830	0	1000	0	Carbon fixation in photosynthetic organisms	rxn01111	SBO:0000176
rxn01115__vc	6-phospho-D-gluconate:NADP+ 2-oxidoreductase (decarboxylating)	cpd00006[vc] + cpd00284[vc] -> cpd00005[vc] + cpd00011[vc] + cpd00171[vc]	NADP + 6-Phospho-D-gluconate -> NADPH + CO2 + D-Ribulose5-phosphate	A3776_RS16830	0	1000	0	Pentose phosphate pathway	rxn01115	SBO:0000176
rxn01116__vc	D-Ribulose-5-phosphate 3-epimerase	cpd00171[vc] <=> cpd00198[vc]	D-Ribulose5-phosphate <=> D-Xylulose5-phosphate	A3776_RS21850	-1000	1000	0	Pentose phosphate pathway	rxn01116	SBO:0000176
rxn01119__vc	UDP-galactose:undecaprenyl-phosphate galactose phosphotransferase	cpd00043[vc] + cpd00286[vc] <=> cpd00091[vc] + cpd02745[vc]	UDP-galactose + Undecaprenylphosphate <=> UMP + alpha-D-Galactosyl-diphosphoundecaprenol	A3776_RS03570	-1000	1000	0	Lipopolysaccharide biosynthesis	rxn01119	SBO:0000176
rxn01127__vc	ATP:dAMP phosphotransferase	cpd00002[vc] + cpd00067[vc] + cpd00294[vc] <=> cpd00008[vc] + cpd00177[vc]	ATP + H+ + dAMP <=> ADP + dADP	A3776_RS03345 or A3776_RS11885	-1000	1000	0	Purine metabolism	rxn01127	SBO:0000176
rxn01132__vc	Maltose:phosphate 1-beta-D-glucosyltransferase	cpd00009[vc] + cpd00179[vc] -> cpd00027[vc] + cpd00501[vc]	Phosphate + Maltose -> D-Glucose + beta-D-Glucose 1-phosphate	A3776_RS14345 or A3776_RS17110	0	1000	0	Starch and sucrose metabolism	rxn01132	SBO:0000176
rxn01134__vc	Maltose alpha-D-glucosylmutase	cpd00179[vc] <=> cpd00794[vc]	Maltose <=> TRHL	A3776_RS11985	-1000	1000	0	Starch and sucrose metabolism	rxn01134	SBO:0000176
rxn01137__vc	Adenosine aminohydrolase	cpd00001[vc] + cpd00067[vc] + cpd00182[vc] -> cpd00013[vc] + cpd00246[vc]	H2O + H+ + Adenosine -> NH3 + Inosine	A3776_RS10250	0	1000	0	Purine metabolism	rxn01137	SBO:0000176
rxn01153__vc	D-Glutamine amidohydrolase	cpd00001[vc] + cpd00610[vc] -> cpd00013[vc] + cpd00186[vc]	H2O + D-Glutamine -> NH3 + D-Glutamate	A3776_RS01395 or A3776_RS09150	0	1000	0	D-Glutamine and D-glutamate metabolism	rxn01153	SBO:0000176
rxn01164__vc	Arachidonate:oxygen 15-oxidoreductase	cpd00007[vc] + cpd00188[vc] -> cpd03555[vc]	O2 + Arachidonate -> 15(S)-HPETE	A3776_RS05825	0	1000	0	Arachidonic acid metabolism	rxn01164	SBO:0000176
rxn01184__vc	APS:ATP adenylyltransferase	cpd00048[vc] + cpd00067[vc] + cpd00924[vc] -> cpd00002[vc] + cpd00193[vc]	Sulfate + H+ + AppppA -> ATP + APS	A3776_RS18845	0	1000	0	Purine metabolism	rxn01184	SBO:0000176
rxn01187__vc	D-Xylulose 5-phosphate D-glyceraldehyde-3-phosphate-lyase (adding phosphate; acetyl-phosphate-forming)	cpd00009[vc] + cpd00198[vc] -> cpd00001[vc] + cpd00102[vc] + cpd00196[vc]	Phosphate + D-Xylulose5-phosphate -> H2O + Glyceraldehyde3-phosphate + Acetylphosphate	A3776_RS22340	0	1000	0	Pentose phosphate pathway	rxn01187	SBO:0000176
rxn01200__vc	Sedoheptulose-7-phosphate:D-glyceraldehyde-3-phosphate glycolaldehyde transferase	cpd00102[vc] + cpd00238[vc] <=> cpd00101[vc] + cpd00198[vc]	Glyceraldehyde3-phosphate + Sedoheptulose7-phosphate <=> ribose-5-phosphate + D-Xylulose5-phosphate	A3776_RS03700 or A3776_RS10870 or A3776_RS08320	-1000	1000	0	Pentose phosphate pathway	rxn01200	SBO:0000176
rxn01204__vc	4-aminobutanoate:2-oxoglutarate aminotransferase	cpd00024[vc] + cpd00281[vc] -> cpd00023[vc] + cpd00199[vc]	2-Oxoglutarate + GABA -> L-Glutamate + 4-Oxobutanoate	A3776_RS15150	0	1000	0	Alanine, aspartate and glutamate metabolism	rxn01204	SBO:0000176
rxn01208__vc	R01652	cpd00067[vc] + cpd02605[vc] -> cpd00011[vc] + cpd00200[vc]	H+ + 2-isopropyl-3-oxosuccinate -> CO2 + 4MOP	Spontaneous	0	1000	0	Valine, leucine and isoleucine biosynthesis	rxn01208	SBO:0000176
rxn01210__vc	10-Formyltetrahydrofolate:L-glutamate ligase (ADP-forming)	cpd00002[vc] + cpd00023[vc] + cpd00201[vc] -> cpd00008[vc] + cpd00009[vc] + cpd00067[vc] + cpd03524[vc]	ATP + L-Glutamate + 10-Formyltetrahydrofolate -> ADP + Phosphate + H+ + 10-Formyl-THF-L-glutamate	A3776_RS16515	0	1000	0	Folate biosynthesis	rxn01210	SBO:0000176
rxn01211__vc	5,10-Methenyltetrahydrofolate 5-hydrolase (decyclizing)	cpd00001[vc] + cpd00347[vc] <=> cpd00067[vc] + cpd00201[vc]	H2O + 5-10-Methenyltetrahydrofolate <=> H+ + 10-Formyltetrahydrofolate	A3776_RS23070	-1000	1000	0	One carbon pool by folate	rxn01211	SBO:0000176
rxn01213__vc	GPPSYN-RXN	cpd00113[vc] + cpd00202[vc] -> cpd00012[vc] + cpd00067[vc] + cpd00283[vc]	Isopentenyldiphosphate + DMAPP -> PPi + H+ + Geranyldiphosphate	A3776_RS15625 or A3776_RS23075	0	1000	0	Terpenoid backbone biosynthesis	rxn01213	SBO:0000176
rxn01219__vc	ATP:dCMP phosphotransferase	cpd00002[vc] + cpd00067[vc] + cpd00206[vc] <=> cpd00008[vc] + cpd00533[vc]	ATP + H+ + dCMP <=> ADP + dCDP	A3776_RS01405	-1000	1000	0	Pyrimidine metabolism	rxn01219	SBO:0000176
rxn01226__vc	Guanosine ribohydrolase	cpd00001[vc] + cpd00311[vc] -> cpd00105[vc] + cpd00207[vc]	H2O + Guanosine -> D-Ribose + Guanine	A3776_RS04540	0	1000	0	Purine metabolism	rxn01226	SBO:0000176
rxn01241__vc	Dihydrolipoamide:NAD+ oxidoreductase	cpd00003[vc] + cpd00449[vc] <=> cpd00004[vc] + cpd00067[vc] + cpd00213[vc]	NAD + Dihydrolipoamide <=> NADH + H+ + Lipoamide	A3776_RS19200	-1000	1000	0	Glycolysis / Gluconeogenesis	rxn01241	SBO:0000176
rxn01242__vc	pyruvate:[dihydrolipoyllysine-residue acetyltransferase]-lipoyllysine 2-oxidoreductase (decarboxylating, acceptor-acetylating)	cpd00020[vc] + cpd00067[vc] + cpd00213[vc] -> cpd00011[vc] + cpd00836[vc]	Pyruvate + H+ + Lipoamide -> CO2 + S-Acetyldihydrolipoamide	A3776_RS15740 and A3776_RS20500	0	1000	0	Glycolysis / Gluconeogenesis	rxn01242	SBO:0000176
rxn01249__vc	Pyridoxine:NADP+ 4-oxidoreductase	cpd00006[vc] + cpd00263[vc] <=> cpd00005[vc] + cpd00067[vc] + cpd00215[vc]	NADP + Pyridoxol <=> NADPH + H+ + Pyridoxal	A3776_RS01045	-1000	1000	0	Vitamin B6 metabolism	rxn01249	SBO:0000176
rxn01255__vc	5-O-(1-Carboxyvinyl)-3-phosphoshikimate phosphate-lyase (chorismate-forming)	cpd00932[vc] -> cpd00009[vc] + cpd00216[vc]	5-O--1-Carboxyvinyl-3-phosphoshikimate -> Phosphate + Chorismate	A3776_RS19150	0	1000	0	Phenylalanine, tyrosine and tryptophan biosynthesis	rxn01255	SBO:0000176
rxn01256__vc	Chorismate pyruvatemutase	cpd00216[vc] -> cpd00219[vc]	Chorismate -> Prephenate	A3776_RS05320	0	1000	0	Phenylalanine, tyrosine and tryptophan biosynthesis	rxn01256	SBO:0000176
rxn01257__vc	chorismate:L-glutamine aminotransferase	cpd00053[vc] + cpd00216[vc] -> cpd00023[vc] + cpd08210[vc]	L-Glutamine + Chorismate -> L-Glutamate + ADC	A3776_RS05425	0	1000	0	Folate biosynthesis	rxn01257	SBO:0000176
rxn01258__vc	chorismate hydroxymutase	cpd00216[vc] <=> cpd00658[vc]	Chorismate <=> Isochorismate	A3776_RS12965	-1000	1000	0	Ubiquinone and other terpenoid-quinone biosynthesis	rxn01258	SBO:0000176
rxn01268__vc	Prephenate:NAD+ oxidoreductase(decarboxylating)	cpd00003[vc] + cpd00219[vc] -> cpd00004[vc] + cpd00011[vc] + cpd00868[vc]	NAD + Prephenate -> NADH + CO2 + p-hydroxyphenylpyruvate	A3776_RS14060	0	1000	0	Phenylalanine, tyrosine and tryptophan biosynthesis	rxn01268	SBO:0000176
rxn01269__vc	Prephenate:NADP+ oxidoreductase(decarboxylating)	cpd00006[vc] + cpd00219[vc] -> cpd00005[vc] + cpd00011[vc] + cpd00868[vc]	NADP + Prephenate -> NADPH + CO2 + p-hydroxyphenylpyruvate	A3776_RS14060	0	1000	0	Phenylalanine, tyrosine and tryptophan biosynthesis	rxn01269	SBO:0000176
rxn01274__vc	(R)-S-Lactoylglutathione hydrolase	cpd00001[vc] + cpd02182[vc] -> cpd00042[vc] + cpd00067[vc] + cpd00221[vc]	H2O + (R)-S-Lactoylglutathione -> GSH + H+ + D-Lactate	A3776_RS08720 or A3776_RS12840 or A3776_RS16165	0	1000	0	Pyruvate metabolism	rxn01274	SBO:0000176
rxn01275__vc	ATP:D-Gluconate 6-phosphotransferase	cpd00002[vc] + cpd00222[vc] -> cpd00008[vc] + cpd00067[vc] + cpd00284[vc]	ATP + GLCN -> ADP + H+ + 6-Phospho-D-gluconate	A3776_RS23010	0	1000	0	Pentose phosphate pathway	rxn01275	SBO:0000176
rxn01281__vc	(R)-Glycerate:NADP+ oxidoreductase	cpd00005[vc] + cpd00067[vc] + cpd00843[vc] -> cpd00006[vc] + cpd00223[vc]	NADPH + H+ + Tartronate semialdehyde -> NADP + Glycerate	A3776_RS11665	0	1000	0	Glyoxylate and dicarboxylate metabolism	rxn01281	SBO:0000176
rxn01286__vc	D-Glyceraldehyde:NAD+ oxidoreductase	cpd00001[vc] + cpd00003[vc] + cpd00448[vc] <=> cpd00004[vc] + 2 cpd00067[vc] + cpd00223[vc]	H2O + NAD + D-Glyceraldehyde <=> NADH + 2 H+ + Glycerate	A3776_RS02000 or A3776_RS19000	-1000	1000	0	Glycolysis / Gluconeogenesis	rxn01286	SBO:0000176
rxn01297__vc	hypoxanthine:NAD+ oxidoreductase	cpd00001[vc] + cpd00003[vc] + cpd00226[vc] <=> cpd00004[vc] + cpd00067[vc] + cpd00309[vc]	H2O + NAD + HYXN <=> NADH + H+ + XAN	A3776_RS12565 and A3776_RS12570	-1000	1000	0	Purine metabolism	rxn01297	SBO:0000176
rxn01300__vc	ATP:L-homoserine O-phosphotransferase	cpd00002[vc] + cpd00227[vc] -> cpd00008[vc] + cpd00067[vc] + cpd00809[vc]	ATP + L-Homoserine -> ADP + H+ + O-Phospho-L-homoserine	A3776_RS10405	0	1000	0	Glycine, serine and threonine metabolism	rxn01300	SBO:0000176
rxn01302__vc	L-homoserine:NADP+ oxidoreductase	cpd00005[vc] + cpd00067[vc] + cpd00346[vc] -> cpd00006[vc] + cpd00227[vc]	NADPH + H+ + L-Aspartate4-semialdehyde -> NADP + L-Homoserine	A3776_RS02190 or A3776_RS06705 or A3776_RS16665	0	1000	0	Glycine, serine and threonine metabolism	rxn01302	SBO:0000176
rxn01303__vc	Acetyl-CoA:L-homoserine O-acetyltransferase	cpd00022[vc] + cpd00227[vc] -> cpd00010[vc] + cpd00790[vc]	Acetyl-CoA + L-Homoserine -> CoA + O-Acetyl-L-homoserine	A3776_RS19390	0	1000	0	Cysteine and methionine metabolism	rxn01303	SBO:0000176
rxn01329__vc	D-mannose 6-phosphate 1,6-phosphomutase	cpd00235[vc] <=> cpd00485[vc]	D-mannose-6-phosphate <=> D-Mannose1-phosphate	A3776_RS07225	-1000	1000	0	Fructose and mannose metabolism	rxn01329	SBO:0000176
rxn01331__vc	D-erythrose 4-phosphate:NAD+ oxidoreductase	cpd00001[vc] + cpd00003[vc] + cpd00236[vc] <=> cpd00004[vc] + 2 cpd00067[vc] + cpd02147[vc]	H2O + NAD + D-Erythrose4-phosphate <=> NADH + 2 H+ + 4-Phosphoerythronate	A3776_RS22335 or A3776_RS22210 or A3776_RS02985	-1000	1000	0	Vitamin B6 metabolism	rxn01331	SBO:0000176
rxn01333__vc	sedoheptulose-7-phosphate:D-glyceraldehyde-3-phosphate glyceronetransferase	cpd00102[vc] + cpd00238[vc] <=> cpd00072[vc] + cpd00236[vc]	Glyceraldehyde3-phosphate + Sedoheptulose7-phosphate <=> D-fructose-6-phosphate + D-Erythrose4-phosphate	A3776_RS19015 or A3776_RS22325 or A3776_RS04325	-1000	1000	0	Pentose phosphate pathway	rxn01333	SBO:0000176
rxn01334__vc	Sedoheptulose 1,7-bisphosphate D-glyceraldehyde-3-phosphate-lyase	cpd00349[vc] <=> cpd00095[vc] + cpd00236[vc]	Sedoheptulose 1,7-bisphosphate <=> Glycerone-phosphate + D-Erythrose4-phosphate	A3776_RS20005 or A3776_RS20480	-1000	1000	0	Glycolysis / Gluconeogenesis	rxn01334	SBO:0000176
rxn01343__vc	ATP:Sedoheptulose 7-phosphate 1-phosphotransferase	cpd00002[vc] + cpd00238[vc] -> cpd00008[vc] + cpd00067[vc] + cpd00349[vc]	ATP + Sedoheptulose7-phosphate -> ADP + H+ + Sedoheptulose 1,7-bisphosphate	A3776_RS16105	0	1000	0	Glycolysis / Gluconeogenesis	rxn01343	SBO:0000176
rxn01345__vc	Sedoheptulose 1,7-bisphosphate 1-phosphohydrolase	cpd00001[vc] + cpd00349[vc] -> cpd00009[vc] + cpd00238[vc]	H2O + Sedoheptulose 1,7-bisphosphate -> Phosphate + Sedoheptulose7-phosphate	A3776_RS07680	0	1000	0	Carbon fixation in photosynthetic organisms	rxn01345	SBO:0000176
rxn01351__vc	2'-Deoxyguanosine 5'-triphosphate diphosphohydrolase	cpd00001[vc] + cpd00241[vc] -> cpd00012[vc] + 2 cpd00067[vc] + cpd00296[vc]	H2O + dGTP -> PPi + 2 H+ + dGMP	A3776_RS18995	0	1000	0	Purine metabolism	rxn01351	SBO:0000176
rxn01353__vc	ATP:dGDP phosphotransferase	cpd00002[vc] + cpd00295[vc] <=> cpd00008[vc] + cpd00241[vc]	ATP + dGDP <=> ADP + dGTP	A3776_RS18160	-1000	1000	0	Purine metabolism	rxn01353	SBO:0000176
rxn01362__vc	Orotidine-5'-phosphate:diphosphate phospho-alpha-D-ribosyl-transferase	cpd00103[vc] + cpd00247[vc] -> cpd00012[vc] + cpd00067[vc] + cpd00810[vc]	PRPP + Orotate -> PPi + H+ + Orotidylic acid	A3776_RS00125 or A3776_RS02560	0	1000	0	Pyrimidine metabolism	rxn01362	SBO:0000176
rxn01366__vc	Uridine:phosphate alpha-D-ribosyltransferase	cpd00009[vc] + cpd00249[vc] <=> cpd00092[vc] + cpd00475[vc]	Phosphate + Uridine <=> Uracil + Ribose 1-phosphate	A3776_RS21115 or A3776_RS22390	-1000	1000	0	Pyrimidine metabolism	rxn01366	SBO:0000176
rxn01374__vc	Creatinine amidohydrolase	cpd00001[vc] + cpd00585[vc] <=> cpd00250[vc]	H2O + Creatinine <=> Creatine	A3776_RS09095	-1000	1000	0	Arginine and proline metabolism	rxn01374	SBO:0000176
rxn01385__vc	Xylitol:NAD+ 2-oxidoreductase (D-xylulose-forming)	cpd00004[vc] + cpd00067[vc] + cpd00259[vc] -> cpd00003[vc] + cpd00306[vc]	NADH + H+ + D-Lyxulose -> NAD + Xylitol	A3776_RS11035 or A3776_RS22520	0	1000	0	Pentose and glucuronate interconversions	rxn01385	SBO:0000176
rxn01416__vc	thiosulfate:cyanide sulfurtranserase	cpd00150[vc] + cpd00268[vc] <=> cpd00067[vc] + cpd00081[vc] + cpd01211[vc]	HCN + H2S2O3 <=> H+ + Sulfite + Thiocyanate	A3776_RS10065 or A3776_RS12720 or A3776_RS12835	-1000	1000	0	Sulfur metabolism	rxn01416	SBO:0000176
rxn01426__vc	S-Adenosyl-L-methionine:caffeoyl-CoA 3-O-methyltransferase	cpd00017[vc] + cpd00270[vc] <=> cpd00019[vc] + cpd00067[vc] + cpd00321[vc]	S-Adenosyl-L-methionine + Caffeoyl-CoA <=> S-Adenosyl-homocysteine + H+ + Feruloyl-CoA	A3776_RS08830	-1000	1000	0	Phenylalanine metabolism	rxn01426	SBO:0000176
rxn01434__vc	L-Citrulline:L-aspartate ligase (AMP-forming)	cpd00002[vc] + cpd00041[vc] + cpd00274[vc] -> cpd00012[vc] + cpd00018[vc] + 2 cpd00067[vc] + cpd02152[vc]	ATP + L-Aspartate + Citrulline -> PPi + AMP + 2 H+ + L-Argininosuccinate	A3776_RS10680	0	1000	0	Arginine biosynthesis	rxn01434	SBO:0000176
rxn01450__vc	3-(indol-3-yl)pyruvate carboxy-lyase [(2-indol-3-yl)acetaldehyde-forming]	cpd00067[vc] + cpd00278[vc] -> cpd00011[vc] + cpd00486[vc]	H+ + Indolepyruvate -> CO2 + Indoleacetaldehyde	A3776_RS09565	0	1000	0	Tryptophan metabolism	rxn01450	SBO:0000176
rxn01459__vc	4-Aminobutyraldehyde:NAD+ oxidoreductase	cpd00001[vc] + cpd00006[vc] + cpd00434[vc] -> cpd00005[vc] + 2 cpd00067[vc] + cpd00281[vc]	H2O + NADP + 4-Aminobutanal -> NADPH + 2 H+ + GABA	A3776_RS02000 or A3776_RS19000	0	1000	0	Glycolysis / Gluconeogenesis	rxn01459	SBO:0000176
rxn01462__vc	4-Guanidinobutanoate amidinohydrolase	cpd00001[vc] + cpd00762[vc] <=> cpd00073[vc] + cpd00281[vc]	H2O + 4-Guanidinobutanoate <=> Urea + GABA	A3776_RS18735	-1000	1000	0	Arginine and proline metabolism	rxn01462	SBO:0000176
rxn01465__vc	(S)-dihydroorotate amidohydrolase	cpd00001[vc] + cpd00282[vc] <=> cpd00067[vc] + cpd00343[vc]	H2O + S-Dihydroorotate <=> H+ + N-Carbamoyl-L-aspartate	A3776_RS11825 or A3776_RS15865	-1000	1000	0	Pyrimidine metabolism	rxn01465	SBO:0000176
rxn01466__vc	Geranyl-diphosphate:isopentenyl-diphosphate geranyltrans-transferase	cpd00113[vc] + cpd00283[vc] -> cpd00012[vc] + cpd00067[vc] + cpd00350[vc]	Isopentenyldiphosphate + Geranyldiphosphate -> PPi + H+ + Farnesyldiphosphate	A3776_RS15625 or A3776_RS23075	0	1000	0	Terpenoid backbone biosynthesis	rxn01466	SBO:0000176
rxn01476__vc	6-Phospho-D-glucono-1,5-lactone lactonohydrolase	cpd00001[vc] + cpd00911[vc] -> cpd00067[vc] + cpd00284[vc]	H2O + 6-phospho-D-glucono-1-5-lactone -> H+ + 6-Phospho-D-gluconate	A3776_RS11870	0	1000	0	Pentose phosphate pathway	rxn01476	SBO:0000176
rxn01484__vc	N-Acetyl-D-glucosamine-6-phosphate amidohydrolase	cpd00001[vc] + cpd00293[vc] <=> cpd00029[vc] + cpd00288[vc]	H2O + N-Acetyl-D-glucosamine 6-phosphate <=> Acetate + D-Glucosamine phosphate	A3776_RS13845	-1000	1000	0	Galactose metabolism	rxn01484	SBO:0000176
rxn01485__vc	D-Glucosamine 1-phosphate 1,6-phosphomutase	cpd03671[vc] <=> cpd00288[vc]	D-Glucosamine1-phosphate <=> D-Glucosamine phosphate	A3776_RS10170	-1000	1000	0	Amino sugar and nucleotide sugar metabolism	rxn01485	SBO:0000176
rxn01486__vc	trans,trans-Farnesyl-diphosphate:isopentenyl-diphosphate farnesyltranstransferase	cpd00113[vc] + cpd00350[vc] -> cpd00012[vc] + cpd00067[vc] + cpd00289[vc]	Isopentenyldiphosphate + Farnesyldiphosphate -> PPi + H+ + Geranylgeranyl diphosphate	A3776_RS15625 or A3776_RS23075	0	1000	0	Terpenoid backbone biosynthesis	rxn01486	SBO:0000176
rxn01487__vc	geranylgeranyl reductase	3 cpd00005[vc] + 3 cpd00067[vc] + cpd00289[vc] -> 3 cpd00006[vc] + cpd03214[vc]	3 NADPH + 3 H+ + Geranylgeranyl diphosphate -> 3 NADP + Phytyl diphosphate	A3776_RS13675	0	1000	0	Terpenoid backbone biosynthesis	rxn01487	SBO:0000176
rxn01489__vc	Geranylgeranyl-diphosphate:geranylgeranyl-diphosphate geranylgeranyltransferase	2 cpd00289[vc] -> cpd00012[vc] + cpd00067[vc] + cpd02168[vc]	2 Geranylgeranyl diphosphate -> PPi + H+ + Prephytoene diphosphate	A3776_RS03115	0	1000	0	Carotenoid biosynthesis	rxn01489	SBO:0000176
rxn01509__vc	ATP:dGMP phosphotransferase	cpd00002[vc] + cpd00067[vc] + cpd00296[vc] <=> cpd00008[vc] + cpd00295[vc]	ATP + H+ + dGMP <=> ADP + dGDP	A3776_RS15655	-1000	1000	0	Purine metabolism	rxn01509	SBO:0000176
rxn01512__vc	ATP:dTDP phosphotransferase	cpd00002[vc] + cpd00297[vc] <=> cpd00008[vc] + cpd00357[vc]	ATP + dTDP <=> ADP + TTP	A3776_RS18160	-1000	1000	0	Purine metabolism	rxn01512	SBO:0000176
rxn01513__vc	ATP:dTMP phosphotransferase	cpd00002[vc] + cpd00067[vc] + cpd00298[vc] <=> cpd00008[vc] + cpd00297[vc]	ATP + H+ + dTMP <=> ADP + dTDP	A3776_RS17085	-1000	1000	0	Pyrimidine metabolism	rxn01513	SBO:0000176
rxn01517__vc	ATP:dUMP phosphotransferase	cpd00002[vc] + cpd00067[vc] + cpd00299[vc] <=> cpd00008[vc] + cpd00978[vc]	ATP + H+ + dUMP <=> ADP + dUDP	A3776_RS01180	-1000	1000	0	Pyrimidine metabolism	rxn01517	SBO:0000176
rxn01519__vc	dUTP nucleotidohydrolase	cpd00001[vc] + cpd00358[vc] -> cpd00012[vc] + 2 cpd00067[vc] + cpd00299[vc]	H2O + dUTP -> PPi + 2 H+ + dUMP	A3776_RS18995	0	1000	0	Pyrimidine metabolism	rxn01519	SBO:0000176
rxn01522__vc	xanthine:NAD+ oxidoreductase	cpd00004[vc] + cpd00067[vc] + cpd00300[vc] -> cpd00001[vc] + cpd00003[vc] + cpd00309[vc]	NADH + H+ + Urate -> H2O + NAD + XAN	A3776_RS12565 and A3776_RS12570	0	1000	0	Purine metabolism	rxn01522	SBO:0000176
rxn01537__vc	Thiamin hydrolase	cpd00001[vc] + cpd00305[vc] -> cpd00939[vc] + cpd02636[vc]	H2O + Thiamin -> Toxopyrimidine + 4-Methyl-5--2-hydroxyethyl-thiazole	A3776_RS21360	0	1000	0	Thiamine metabolism	rxn01537	SBO:0000176
rxn01544__vc	XMP:pyrophosphate phosphoribosyltransferase	cpd00103[vc] + cpd00309[vc] -> cpd00012[vc] + cpd00067[vc] + cpd00497[vc]	PRPP + XAN -> PPi + H+ + XMP	A3776_RS09975	0	1000	0	Purine metabolism	rxn01544	SBO:0000176
rxn01545__vc	Xanthosine ribohydrolase	cpd00001[vc] + cpd01217[vc] -> cpd00105[vc] + cpd00309[vc]	H2O + Xanthosine -> D-Ribose + XAN	A3776_RS04540	0	1000	0	Purine metabolism	rxn01545	SBO:0000176
rxn01555__vc	quercetin:oxygen 2,3-oxidoreductase (decyclizing)	cpd00007[vc] + cpd00067[vc] + cpd00313[vc] -> cpd00204[vc] + cpd02754[vc]	O2 + H+ + Quercetin -> CO + 2-Protocatechoylphloroglucinolcarboxylate	A3776_RS18565	0	1000	0	Flavone and Flavonol Biosynthesis	rxn01555	SBO:0000176
rxn01575__vc	L-Isoleucine:2-oxoglutarate aminotransferase	cpd00024[vc] + cpd00322[vc] <=> cpd00023[vc] + cpd00508[vc]	2-Oxoglutarate + L-Isoleucine <=> L-Glutamate + 3MOP	A3776_RS12100	-1000	1000	0	Cysteine and methionine metabolism	rxn01575	SBO:0000176
rxn01603__vc	7,8-dihydropteroate:L-glutamate ligase (ADP-forming)	cpd00002[vc] + cpd00023[vc] + cpd00683[vc] -> cpd00008[vc] + cpd00009[vc] + cpd00067[vc] + cpd00330[vc]	ATP + L-Glutamate + Dihydropteroate -> ADP + Phosphate + H+ + Dihydrofolate	A3776_RS16515	0	1000	0	Folate biosynthesis	rxn01603	SBO:0000176
rxn01629__vc	(S)-4-Amino-5-oxopentanoate 4,5-aminomutase	cpd02345[vc] -> cpd00338[vc]	L-Glutamate1-semialdehyde -> 5-Aminolevulinate	A3776_RS00070	0	1000	0	Porphyrin and chlorophyll metabolism	rxn01629	SBO:0000176
rxn01636__vc	N2-Acetyl-L-ornithine:L-glutamate N-acetyltransferase	cpd00023[vc] + cpd00342[vc] <=> cpd00064[vc] + cpd00477[vc]	L-Glutamate + N-Acetylornithine <=> Ornithine + N-Acetyl-L-glutamate	A3776_RS17495	-1000	1000	0	Arginine biosynthesis	rxn01636	SBO:0000176
rxn01637__vc	N2-Acetyl-L-ornithine:2-oxoglutarate aminotransferase	cpd00024[vc] + cpd00342[vc] <=> cpd00023[vc] + cpd00918[vc]	2-Oxoglutarate + N-Acetylornithine <=> L-Glutamate + 2-Acetamido-5-oxopentanoate	A3776_RS12535 or A3776_RS15150	-1000	1000	0	Arginine biosynthesis	rxn01637	SBO:0000176
rxn01643__vc	L-Aspartate-4-semialdehyde:NADP+ oxidoreductase (phosphorylating)	cpd00005[vc] + cpd00067[vc] + cpd01977[vc] -> cpd00006[vc] + cpd00009[vc] + cpd00346[vc]	NADPH + H+ + 4-Phospho-L-aspartate -> NADP + Phosphate + L-Aspartate4-semialdehyde	A3776_RS02040	0	1000	0	Glycine, serine and threonine metabolism	rxn01643	SBO:0000176
rxn01644__vc	L-Aspartate-4-semialdehyde hydro-lyase (adding pyruvate and cyclizing)	cpd00020[vc] + cpd00346[vc] -> 2 cpd00001[vc] + cpd00067[vc] + cpd02120[vc]	Pyruvate + L-Aspartate4-semialdehyde -> 2 H2O + H+ + Dihydrodipicolinate	A3776_RS02035	0	1000	0	Monobactam biosynthesis	rxn01644	SBO:0000176
rxn01652__vc	S-Aminomethyldihydrolipoylprotein:(6S)-tetrahydrofolate aminomethyltransferase (ammonia-forming)	cpd00001[vc] + cpd00347[vc] <=> cpd00067[vc] + cpd02197[vc]	H2O + 5-10-Methenyltetrahydrofolate <=> H+ + 5-Formyltetrahydrofolate	A3776_RS04845	-1000	1000	0	Glycine, serine and threonine metabolism	rxn01652	SBO:0000176
rxn01653__vc	5-Formyltetrahydrofolate cyclo-ligase (ADP-forming)	cpd00002[vc] + cpd02197[vc] -> cpd00008[vc] + cpd00009[vc] + cpd00347[vc]	ATP + 5-Formyltetrahydrofolate -> ADP + Phosphate + 5-10-Methenyltetrahydrofolate	A3776_RS00680	0	1000	0	One carbon pool by folate	rxn01653	SBO:0000176
rxn01669__vc	Nicotinamide-D-ribonucleotide amidohydrolase	cpd00001[vc] + cpd00355[vc] -> cpd00013[vc] + cpd00873[vc]	H2O + Nicotinamide ribonucleotide -> NH3 + Nicotinate ribonucleotide	A3776_RS10625	0	1000	0	Nicotinate and nicotinamide metabolism	rxn01669	SBO:0000176
rxn01672__vc	dCTP aminohydrolase	cpd00001[vc] + cpd00067[vc] + cpd00356[vc] -> cpd00013[vc] + cpd00358[vc]	H2O + H+ + dCTP -> NH3 + dUTP	A3776_RS11895	0	1000	0	Pyrimidine metabolism	rxn01672	SBO:0000176
rxn01673__vc	ATP:dCDP phosphotransferase	cpd00002[vc] + cpd00533[vc] <=> cpd00008[vc] + cpd00356[vc]	ATP + dCDP <=> ADP + dCTP	A3776_RS18160	-1000	1000	0	Purine metabolism	rxn01673	SBO:0000176
rxn01675__vc	dTTP:alpha-D-glucose-1-phosphate thymidylyltransferase	cpd00089[vc] + cpd00357[vc] -> cpd00012[vc] + cpd00626[vc]	Glucose-1-phosphate + TTP -> PPi + dTDPglucose	A3776_RS05285	0	1000	0	Streptomycin biosynthesis	rxn01675	SBO:0000176
rxn01678__vc	ATP:dUDP phosphotransferase	cpd00002[vc] + cpd00978[vc] <=> cpd00008[vc] + cpd00358[vc]	ATP + dUDP <=> ADP + dUTP	A3776_RS18160	-1000	1000	0	Purine metabolism	rxn01678	SBO:0000176
rxn01682__vc	(1S,2R)-1-C-(indol-3-yl)glycerol 3-phosphate D-glyceraldehyde-3-phosphate-lyase	cpd02210[vc] <=> cpd00102[vc] + cpd00359[vc]	Indoleglycerol phosphate <=> Glyceraldehyde3-phosphate + indol	A3776_RS19275	-1000	1000	0	Glycine, serine and threonine metabolism	rxn01682	SBO:0000176
rxn01723__vc	Bilirubin:NADP+ oxidoreductase	cpd00006[vc] + cpd00376[vc] <=> cpd00005[vc] + cpd00067[vc] + cpd00389[vc]	NADP + Bilirubin <=> NADPH + H+ + Biliverdin	A3776_RS14610	-1000	1000	0	Porphyrin and chlorophyll metabolism	rxn01723	SBO:0000176
rxn01724__vc	Bilirubin:oxygen oxidoreductase	cpd00007[vc] + 2 cpd00376[vc] -> 2 cpd00001[vc] + 2 cpd00389[vc]	O2 + 2 Bilirubin -> 2 H2O + 2 Biliverdin	A3776_RS13790	0	1000	0	Porphyrin and chlorophyll metabolism	rxn01724	SBO:0000176
rxn01739__vc	ATP:shikimate 3-phosphotransferase	cpd00002[vc] + cpd00383[vc] -> cpd00008[vc] + cpd00067[vc] + cpd02030[vc]	ATP + Shikimate -> ADP + H+ + 3-phosphoshikimate	A3776_RS08190	0	1000	0	Phenylalanine, tyrosine and tryptophan biosynthesis	rxn01739	SBO:0000176
rxn01740__vc	Shikimate:NADP+ 3-oxidoreductase	cpd00005[vc] + cpd00067[vc] + cpd01716[vc] -> cpd00006[vc] + cpd00383[vc]	NADPH + H+ + 3-Dehydroshikimate -> NADP + Shikimate	A3776_RS19165	0	1000	0	Phenylalanine, tyrosine and tryptophan biosynthesis	rxn01740	SBO:0000176
rxn01748__vc	Allantoin amidohydrolase	cpd00001[vc] + cpd01092[vc] <=> cpd00067[vc] + cpd00388[vc]	H2O + Allantoin <=> H+ + Allantoate	A3776_RS06110	-1000	1000	0	Purine metabolism	rxn01748	SBO:0000176
rxn01750__vc	CDPglucose 4,6-hydro-lyase	cpd00390[vc] -> cpd00001[vc] + cpd00897[vc]	CDP-glucose -> H2O + CDP-4-dehydro-6-deoxy-D-glucose	A3776_RS07155	0	1000	0	Amino sugar and nucleotide sugar metabolism	rxn01750	SBO:0000176
rxn01790__vc	(R)-Pantoate:NADP+ 2-oxidoreductase	cpd00005[vc] + cpd00067[vc] + cpd00712[vc] -> cpd00006[vc] + cpd00408[vc]	NADPH + H+ + 2-Dehydropantoate -> NADP + Pantoate	A3776_RS04100	0	1000	0	Pantothenate and CoA biosynthesis	rxn01790	SBO:0000176
rxn01791__vc	(R)-Pantoate:beta-alanine ligase (AMP-forming)	cpd00002[vc] + cpd00085[vc] + cpd00408[vc] -> cpd00012[vc] + cpd00018[vc] + 2 cpd00067[vc] + cpd00644[vc]	ATP + beta-Alanine + Pantoate -> PPi + AMP + 2 H+ + PAN	A3776_RS01405	0	1000	0	beta-Alanine metabolism	rxn01791	SBO:0000176
rxn01827__vc	4-Hydroxyphenylpyruvate:oxygen oxidoreductase (hydroxylating,decarboxylating)	cpd00007[vc] + cpd00868[vc] -> cpd00011[vc] + cpd00426[vc]	O2 + p-hydroxyphenylpyruvate -> CO2 + Homogentisate	A3776_RS00105	0	1000	0	Ubiquinone and other terpenoid-quinone biosynthesis	rxn01827	SBO:0000176
rxn01833__vc	aminoacetone:oxygen oxidoreductase(deaminating)	cpd00001[vc] + cpd00007[vc] + cpd01298[vc] -> cpd00013[vc] + cpd00025[vc] + cpd00428[vc]	H2O + O2 + Aminoacetone -> NH3 + H2O2 + 2-Oxopropanal	A3776_RS21280	0	1000	0	Glycine, serine and threonine metabolism	rxn01833	SBO:0000176
rxn01834__vc	(R)-S-Lactoylglutathione methylglyoxal-lyase (isomerizing)	cpd02182[vc] <=> cpd00042[vc] + cpd00428[vc]	(R)-S-Lactoylglutathione <=> GSH + 2-Oxopropanal	A3776_RS22105 or A3776_RS02965	-1000	1000	0	Pyruvate metabolism	rxn01834	SBO:0000176
rxn01840__vc	Phenylacetaldehyde:NAD+ oxidoreductase	cpd00001[vc] + cpd00003[vc] + cpd00464[vc] <=> cpd00004[vc] + cpd00067[vc] + cpd00430[vc]	H2O + NAD + alpha-Tolualdehyde <=> NADH + H+ + PACT	A3776_RS02000 or A3776_RS19000	-1000	1000	0	Phenylalanine metabolism	rxn01840	SBO:0000176
rxn01843__vc	2-phenylacetamide amidohydrolase	cpd00001[vc] + cpd00067[vc] + cpd01647[vc] <=> cpd00013[vc] + cpd00430[vc]	H2O + H+ + 2-Phenylacetamide <=> NH3 + PACT	A3776_RS18185	-1000	1000	0	Arginine and proline metabolism	rxn01843	SBO:0000176
rxn01858__vc	Deoxyadenosine aminohydrolase	cpd00013[vc] + cpd03279[vc] -> cpd00001[vc] + cpd00067[vc] + cpd00438[vc]	NH3 + Deoxyinosine -> H2O + H+ + Deoxyadenosine	A3776_RS10250	0	1000	0	Purine metabolism	rxn01858	SBO:0000176
rxn01870__vc	D-Fructose 1-phosphate D-glyceraldehyde-3-phosphate-lyase	cpd00802[vc] <=> cpd00095[vc] + cpd00448[vc]	D-fructose-1-phosphate <=> Glycerone-phosphate + D-Glyceraldehyde	A3776_RS20005 or A3776_RS20480	-1000	1000	0	Glycolysis / Gluconeogenesis	rxn01870	SBO:0000176
rxn01871__vc	acetyl-CoA:enzyme N6-(dihydrolipoyl)lysine S-acetyltransferase	cpd00022[vc] + cpd00449[vc] <=> cpd00010[vc] + cpd00836[vc]	Acetyl-CoA + Dihydrolipoamide <=> CoA + S-Acetyldihydrolipoamide	A3776_RS19785	-1000	1000	0	Glycolysis / Gluconeogenesis	rxn01871	SBO:0000176
rxn01917__vc	ATP:N-acetyl-L-glutamate 5-phosphotransferase	cpd00002[vc] + cpd00477[vc] -> cpd00008[vc] + cpd02552[vc]	ATP + N-Acetyl-L-glutamate -> ADP + n-acetylglutamyl-phosphate	A3776_RS08195	0	1000	0	Arginine biosynthesis	rxn01917	SBO:0000176
rxn01962__vc	XTP pyrophosphohydrolase	cpd00001[vc] + cpd00530[vc] -> cpd00012[vc] + 2 cpd00067[vc] + cpd00497[vc]	H2O + XTP -> PPi + 2 H+ + XMP	A3776_RS02610	0	1000	0	Purine metabolism	rxn01962	SBO:0000176
rxn01964__vc	L-serine hydro-lyase [adding 1-C-(indol-3-yl)glycerol 3-phosphate; L-tryptophan and glyceraldehyde-3-phosphate-forming]	cpd00054[vc] + cpd02210[vc] -> cpd00001[vc] + cpd00065[vc] + cpd00102[vc]	L-Serine + Indoleglycerol phosphate -> H2O + L-Tryptophan + Glyceraldehyde3-phosphate	A3776_RS19275	0	1000	0	Glycine, serine and threonine metabolism	rxn01964	SBO:0000176
rxn01966__vc	alpha,alpha-Trehalose:orthophosphate beta-D-glucosyltransferase	cpd00009[vc] + cpd00794[vc] -> cpd00027[vc] + cpd00501[vc]	Phosphate + TRHL -> D-Glucose + beta-D-Glucose 1-phosphate	A3776_RS14345 or A3776_RS17110	0	1000	0	Starch and sucrose metabolism	rxn01966	SBO:0000176
rxn01967__vc	beta-D-Glucose 1-phosphate 1,6-phosphomutase	cpd00501[vc] <=> cpd00863[vc]	beta-D-Glucose 1-phosphate <=> beta-D-Glucose 6-phosphate	A3776_RS12470	-1000	1000	0	Starch and sucrose metabolism	rxn01967	SBO:0000176
rxn01974__vc	LL-2,6-Diaminoheptanedioate 2-epimerase	cpd00504[vc] <=> cpd00516[vc]	LL-2,6-Diaminopimelate <=> meso-2,6-Diaminopimelate	A3776_RS18420	-1000	1000	0	Lysine biosynthesis	rxn01974	SBO:0000176
rxn01987__vc	R02750	cpd00002[vc] + cpd01242[vc] -> cpd00008[vc] + cpd00067[vc] + cpd00510[vc]	ATP + Thyminose -> ADP + H+ + deoxyribose-5-phosphate	A3776_RS04530	0	1000	0	Pentose phosphate pathway	rxn01987	SBO:0000176
rxn01997__vc	dTDPglucose 4,6-hydro-lyase	cpd00626[vc] -> cpd00001[vc] + cpd00521[vc]	dTDPglucose -> H2O + dTDP-4-oxo-6-deoxy-D-glucose	A3776_RS00645 or A3776_RS21110	0	1000	0	Streptomycin biosynthesis	rxn01997	SBO:0000176
rxn02000__vc	dTDP-4-dehydro-6-deoxy-D-glucose 3,5-epimerase	cpd00521[vc] -> cpd00522[vc]	dTDP-4-oxo-6-deoxy-D-glucose -> dTDP-4-oxo-L-rhamnose	A3776_RS05275 or A3776_RS07145	0	1000	0	Streptomycin biosynthesis	rxn02000	SBO:0000176
rxn02003__vc	dTDP-6-deoxy-L-mannose:NADP+ 4-oxidoreductase	cpd00005[vc] + cpd00067[vc] + cpd00522[vc] -> cpd00006[vc] + cpd02113[vc]	NADPH + H+ + dTDP-4-oxo-L-rhamnose -> NADP + dTDP-rhamnose	A3776_RS05280 or A3776_RS14630	0	1000	0	Streptomycin biosynthesis	rxn02003	SBO:0000176
rxn02008__vc	UDP-N-acetylmuramoyl-L-alanine:D-glutamate ligase(ADP-forming)	cpd00002[vc] + cpd00186[vc] + cpd00890[vc] -> cpd00008[vc] + cpd00009[vc] + cpd00067[vc] + cpd00525[vc]	ATP + D-Glutamate + UDP-N-acetylmuramoyl-L-alanine -> ADP + Phosphate + H+ + UDP-N-acetylmuramoyl-L-alanyl-D-glutamate	A3776_RS16295	0	1000	0	D-Glutamine and D-glutamate metabolism	rxn02008	SBO:0000176
rxn02011__vc	UDP-N-acetylmuramoyl-L-alanyl-D-glutamate:(L)-meso-2,6-diaminoheptanedioate gamma-ligase (ADP-forming)	cpd00002[vc] + cpd00516[vc] + cpd00525[vc] -> cpd00008[vc] + cpd00009[vc] + cpd00067[vc] + cpd02964[vc]	ATP + meso-2,6-Diaminopimelate + UDP-N-acetylmuramoyl-L-alanyl-D-glutamate -> ADP + Phosphate + H+ + UDP-N-acetylmuramoyl-L-alanyl-D-gamma-glutamyl-meso-2-6-diaminopimelate	A3776_RS05740	0	1000	0	Lysine biosynthesis	rxn02011	SBO:0000176
rxn02155__vc	ATP:nicotinamide-nucleotide adenylyltransferase	cpd00002[vc] + cpd00873[vc] <=> cpd00012[vc] + cpd00638[vc]	ATP + Nicotinate ribonucleotide <=> PPi + Deamido-NAD	A3776_RS22205 or A3776_RS20210	-1000	1000	0	Nicotinate and nicotinamide metabolism	rxn02155	SBO:0000176
rxn02159__vc	L-Histidinol:NAD+ oxidoreductase	cpd00003[vc] + cpd00641[vc] <=> cpd00004[vc] + cpd00067[vc] + cpd01324[vc]	NAD + L-Histidinol <=> NADH + H+ + L-Histidinal	A3776_RS00080 or A3776_RS00215 or A3776_RS22605	-1000	1000	0	Histidine metabolism	rxn02159	SBO:0000176
rxn02160__vc	L-Histidinol-phosphate phosphohydrolase	cpd00001[vc] + cpd00807[vc] -> cpd00009[vc] + cpd00641[vc]	H2O + L-histidinol-phosphate -> Phosphate + L-Histidinol	A3776_RS08290	0	1000	0	Histidine metabolism	rxn02160	SBO:0000176
rxn02175__vc	ATP:pantetheine-4'-phosphate adenylyltransferase	cpd00002[vc] + cpd00834[vc] <=> cpd00012[vc] + cpd00655[vc]	ATP + Phosphopantetheine <=> PPi + Dephospho-CoA	A3776_RS04215	-1000	1000	0	Pantothenate and CoA biosynthesis	rxn02175	SBO:0000176
rxn02186__vc	2,3-Dihydroxy-3-methylbutanoate:NADP+ oxidoreductase (isomerizing)	cpd00005[vc] + cpd00067[vc] + cpd00668[vc] -> cpd00006[vc] + cpd02498[vc]	NADPH + H+ + ALCTT -> NADP + 2,3-Dihydroxy-isovalerate	A3776_RS18560	0	1000	0	Valine, leucine and isoleucine biosynthesis	rxn02186	SBO:0000176
rxn02200__vc	2-amino-4-hydroxy-6-hydroxymethyl-7,8-dihydropteridine:4-aminobenzoate 2-amino-4-hydroxydihydropteridine-6-methenyltransferase	cpd00443[vc] + cpd00954[vc] <=> cpd00001[vc] + cpd00683[vc]	ABEE + 6-hydroxymethyl dihydropterin <=> H2O + Dihydropteroate	A3776_RS10890	-1000	1000	0	Folate biosynthesis	rxn02200	SBO:0000176
rxn02201__vc	2-amino-4-hydroxy-6-hydroxymethyl-7,8-dihydropteridine-diphosphate:4-aminobenzoate 2-amino-4-hydroxydihydropteridine-6-methenyltransferase	cpd00443[vc] + cpd02920[vc] -> cpd00012[vc] + cpd00683[vc]	ABEE + 2-Amino-4-hydroxy-6-hydroxymethyl-7-8-dihydropteridinediphosphate -> PPi + Dihydropteroate	A3776_RS10890	0	1000	0	Folate biosynthesis	rxn02201	SBO:0000176
rxn02212__vc	2-Dehydro-3-deoxy-D-arabino-heptonate 7-phosphate phosphate-lyase (cyclyzing)	cpd02857[vc] -> cpd00009[vc] + cpd00699[vc]	DAHP -> Phosphate + 5-Dehydroquinate	A3776_RS15930	0	1000	0	Phenylalanine, tyrosine and tryptophan biosynthesis	rxn02212	SBO:0000176
rxn02213__vc	3-Dehydroquinate hydro-lyase	cpd00699[vc] -> cpd00001[vc] + cpd01716[vc]	5-Dehydroquinate -> H2O + 3-Dehydroshikimate	A3776_RS21320	0	1000	0	Phenylalanine, tyrosine and tryptophan biosynthesis	rxn02213	SBO:0000176
rxn02222__vc	Indole-3-acetamide amidohydrolase	cpd00001[vc] + cpd01747[vc] -> cpd00013[vc] + cpd00703[vc]	H2O + Indole-3-acetamide -> NH3 + Indoleacetate	A3776_RS18185	0	1000	0	Arginine and proline metabolism	rxn02222	SBO:0000176
rxn02251__vc	D-Ribulose 1,5-bisphosphate oxygenase	cpd00007[vx] + cpd00871[vx] -> cpd00727[vx] + cpd00169[vx] + 2 cpd00067[vx]	O2 + D-Ribulose 1,5-bisphosphate -> 2-Phosphoglycolate + 3-Phosphoglycerate + 2 H+	A3776_RS13985 and A3776_RS13995	0	1000	0	Glyoxylate and dicarboxylate metabolism	rxn02251	SBO:0000176
rxn02264__vc	Hydroxymethylbilane hydro-lyase(cyclizing)	cpd00755[vc] -> cpd00001[vc] + cpd00774[vc]	Hydroxymethylbilane -> H2O + UroporphyrinogenIII	A3776_RS06975 or A3776_RS11705	0	1000	0	Porphyrin and chlorophyll metabolism	rxn02264	SBO:0000176
rxn02275__vc	4-Guanidinobutanamide amidohydrolase	cpd00001[vc] + cpd01973[vc] -> cpd00013[vc] + cpd00762[vc]	H2O + 4-Guanidinobutanamide -> NH3 + 4-Guanidinobutanoate	A3776_RS18185	0	1000	0	Arginine and proline metabolism	rxn02275	SBO:0000176
rxn02277__vc	7,8-Diaminononanoate:carbon-dioxide cyclo-ligase	cpd00002[vc] + cpd00011[vc] + cpd00764[vc] -> cpd00008[vc] + cpd00009[vc] + 3 cpd00067[vc] + cpd01311[vc]	ATP + CO2 + 7-8-Diaminononanoate -> ADP + Phosphate + 3 H+ + Dethiobiotin	A3776_RS04025 or A3776_RS22545	0	1000	0	Biotin metabolism	rxn02277	SBO:0000176
rxn02285__vc	UDP-N-acetylmuramate:NADP+ oxidoreductase	cpd00005[vc] + cpd00067[vc] + cpd02820[vc] -> cpd00006[vc] + cpd00773[vc]	NADPH + H+ + UDP-N-acetylglucosamine enolpyruvate -> NADP + UDP-MurNAc	A3776_RS22195	0	1000	0	Amino sugar and nucleotide sugar metabolism	rxn02285	SBO:0000176
rxn02286__vc	UDP-N-acetylmuramate:L-alanine ligase (ADP-forming)	cpd00002[vc] + cpd00035[vc] + cpd00773[vc] -> cpd00008[vc] + cpd00009[vc] + cpd00067[vc] + cpd00890[vc]	ATP + L-Alanine + UDP-MurNAc -> ADP + Phosphate + H+ + UDP-N-acetylmuramoyl-L-alanine	A3776_RS22200	0	1000	0	D-Glutamine and D-glutamate metabolism	rxn02286	SBO:0000176
rxn02288__vc	Uroporphyrinogen-III carboxy-lyase	4 cpd00067[vc] + cpd00774[vc] -> 4 cpd00011[vc] + cpd02083[vc]	4 H+ + UroporphyrinogenIII -> 4 CO2 + CoproporphyrinogenIII	A3776_RS12820	0	1000	0	Porphyrin and chlorophyll metabolism	rxn02288	SBO:0000176
rxn02297__vc	6-Carboxyhexanoyl-CoA:L-alanine C-carboxyhexanoyltransferase (decarboxylating)	cpd00035[vc] + cpd00067[vc] + cpd00782[vc] <=> cpd00010[vc] + cpd00011[vc] + cpd00800[vc]	L-Alanine + H+ + Pimeloyl-CoA <=> CoA + CO2 + 8-Amino-7-oxononanoate	A3776_RS01270	-1000	1000	0	Biotin metabolism	rxn02297	SBO:0000176
rxn02303__vc	Coproporphyrinogen:oxygen oxidoreductase(decarboxylating)	cpd00007[vc] + 2 cpd00067[vc] + cpd02083[vc] -> 2 cpd00001[vc] + 2 cpd00011[vc] + cpd00791[vc]	O2 + 2 H+ + CoproporphyrinogenIII -> 2 H2O + 2 CO2 + ProtoporphyrinogenIX	A3776_RS10035 or A3776_RS10570	0	1000	0	Porphyrin and chlorophyll metabolism	rxn02303	SBO:0000176
rxn02305__vc	2-methyl-4-amino-5-hydroxymethylpyrimidine-diphosphate:4-methyl-5-(2-phosphoethyl)-thiazole 2-methyl-4-aminopyridine-5-methenyltransferase	cpd00067[vc] + cpd02654[vc] + cpd02894[vc] -> cpd00012[vc] + cpd00793[vc]	H+ + 4-Methyl-5--2-phosphoethyl-thiazole + 4-Amino-2-methyl-5-diphosphomethylpyrimidine -> PPi + Thiamine phosphate	A3776_RS08910	0	1000	0	Thiamine metabolism	rxn02305	SBO:0000176
rxn02320__vc	5-Amino-2-oxopentanoate:2-oxoglutarate aminotransferase	cpd00023[vc] + cpd00930[vc] -> cpd00024[vc] + cpd00807[vc]	L-Glutamate + imidazole acetol-phosphate -> 2-Oxoglutarate + L-histidinol-phosphate	A3776_RS12065 or A3776_RS14845	0	1000	0	Histidine metabolism	rxn02320	SBO:0000176
rxn02339__vc	4-Hydroxy-L-glutamate:2-oxoglutarate aminotransferase	cpd00024[vc] + cpd01974[vc] -> cpd00023[vc] + cpd00830[vc]	2-Oxoglutarate + 4-Hydroxy-L-glutamate -> L-Glutamate + 4-Hydroxy-2-oxoglutarate	A3776_RS20010	0	1000	0	Arginine and proline metabolism	rxn02339	SBO:0000176
rxn02341__vc	N-[(R)-4'-Phosphopantothenoyl]-L-cysteine carboxy-lyase	cpd00067[vc] + cpd02666[vc] -> cpd00011[vc] + cpd00834[vc]	H+ + (R)-4-Phosphopantothenoyl-L-cysteine -> CO2 + Phosphopantetheine	A3776_RS09765	0	1000	0	Pantothenate and CoA biosynthesis	rxn02341	SBO:0000176
rxn02356__vc	trans-4-Hydroxy-L-proline:NAD+ 5-oxidoreductase	cpd00003[vc] + cpd00851[vc] -> cpd00004[vc] + 2 cpd00067[vc] + cpd02625[vc]	NAD + trans-4-Hydroxy-L-proline -> NADH + 2 H+ + 3-Hydroxy-L-1-pyrroline-5-carboxylate	A3776_RS05400	0	1000	0	Arginine and proline metabolism	rxn02356	SBO:0000176
rxn02358__vc	trans-4-Hydroxy-L-proline:NADP+ 5-oxidoreductase	cpd00006[vc] + cpd00851[vc] -> cpd00005[vc] + 2 cpd00067[vc] + cpd02625[vc]	NADP + trans-4-Hydroxy-L-proline -> NADPH + 2 H+ + 3-Hydroxy-L-1-pyrroline-5-carboxylate	A3776_RS05400	0	1000	0	Arginine and proline metabolism	rxn02358	SBO:0000176
rxn02373__vc	L-glutamate-5-semialdehyde:NADP+ 5-oxidoreductase (phosphorylating)	cpd00005[vc] + cpd00067[vc] + cpd02097[vc] -> cpd00006[vc] + cpd00009[vc] + cpd00858[vc]	NADPH + H+ + L-Glutamyl 5-phosphate -> NADP + Phosphate + L-Glutamate5-semialdehyde	A3776_RS12970 or A3776_RS15065	0	1000	0	Arginine and proline metabolism	rxn02373	SBO:0000176
rxn02402__vc	Nicotinate-nucleotide:pyrophosphate phosphoribosyltransferase (carboxylating)	cpd00067[vc] + cpd00103[vc] + cpd02333[vc] -> cpd00011[vc] + cpd00012[vc] + cpd00873[vc]	H+ + PRPP + Quinolinate -> CO2 + PPi + Nicotinate ribonucleotide	A3776_RS02535	0	1000	0	Nicotinate and nicotinamide metabolism	rxn02402	SBO:0000176
rxn02449__vc	guanosine 3'-diphosphate 5'-triphosphate 5'-phosphohydrolase	cpd00001[vc] + cpd02740[vc] -> cpd00009[vc] + cpd00067[vc] + cpd00905[vc]	H2O + Guanosine 5-triphosphate,3-diphosphate -> Phosphate + H+ + Guanosine 3,5-bis(diphosphate)	A3776_RS22355	0	1000	0	Purine metabolism	rxn02449	SBO:0000176
rxn02465__vc	N-acetyl-L-glutamate-5-semialdehyde:NADP+ 5-oxidoreductase (phosphrylating)	cpd00006[vc] + cpd00009[vc] + cpd00918[vc] <=> cpd00005[vc] + cpd00067[vc] + cpd02552[vc]	NADP + Phosphate + 2-Acetamido-5-oxopentanoate <=> NADPH + H+ + n-acetylglutamyl-phosphate	A3776_RS10905 or A3776_RS22115	-1000	1000	0	Arginine biosynthesis	rxn02465	SBO:0000176
rxn02473__vc	D-erythro-1-(Imidazol-4-yl)glycerol 3-phosphate hydro-lyase	cpd02843[vc] -> cpd00001[vc] + cpd00930[vc]	D-erythro-imidazol-glycerol-phosphate -> H2O + imidazole acetol-phosphate	A3776_RS08290	0	1000	0	Histidine metabolism	rxn02473	SBO:0000176
rxn02474__vc	5-amino-6-(5-phosphoribitylamino)uracil:NADP+ 1'-oxidoreductase	cpd00005[vc] + cpd00067[vc] + cpd00931[vc] -> cpd00006[vc] + cpd02720[vc]	NADPH + H+ + 5-Amino-6--5-phosphoribosylaminouracil -> NADP + 5-Amino-6--5-phosphoribitylaminouracil	A3776_RS08370 or A3776_RS15575	0	1000	0	Riboflavin metabolism	rxn02474	SBO:0000176
rxn02475__vc	2,5-Diamino-6-hydroxy-4-(5-phosphoribosylamino)-pyrimidine 2-aminohydrolase	cpd00001[vc] + cpd00067[vc] + cpd00957[vc] -> cpd00013[vc] + cpd00931[vc]	H2O + H+ + 2,5-Diamino-6-(5-phosphoribosylamino)-4-pyrimidineone -> NH3 + 5-Amino-6--5-phosphoribosylaminouracil	A3776_RS15575	0	1000	0	Riboflavin metabolism	rxn02475	SBO:0000176
rxn02476__vc	Phosphoenolpyruvate:3-phosphoshikimate 5-O-(1-carboxyvinyl)-transferase	cpd00061[vc] + cpd02030[vc] -> cpd00009[vc] + cpd00932[vc]	Phosphoenolpyruvate + 3-phosphoshikimate -> Phosphate + 5-O--1-Carboxyvinyl-3-phosphoshikimate	A3776_RS11920	0	1000	0	Phenylalanine, tyrosine and tryptophan biosynthesis	rxn02476	SBO:0000176
rxn02484__vc	ATP:4-amino-5-hydroxymethyl-2-methylpyrimidine 5-phosphotransferase	cpd00002[vc] + cpd00939[vc] -> cpd00008[vc] + cpd00067[vc] + cpd02775[vc]	ATP + Toxopyrimidine -> ADP + H+ + 4-Amino-5-phosphomethyl-2-methylpyrimidine	A3776_RS02630	0	1000	0	Thiamine metabolism	rxn02484	SBO:0000176
rxn02503__vc	ATP:2-amino-4-hydroxy-6-hydroxymethyl-7,8-dihydropteridine 6'-pyrophosphotransferase	cpd00002[vc] + cpd00954[vc] -> cpd00018[vc] + 2 cpd00067[vc] + cpd02920[vc]	ATP + 6-hydroxymethyl dihydropterin -> AMP + 2 H+ + 2-Amino-4-hydroxy-6-hydroxymethyl-7-8-dihydropteridinediphosphate	A3776_RS00995 or A3776_RS10890 or A3776_RS11265	0	1000	0	Folate biosynthesis	rxn02503	SBO:0000176
rxn02504__vc	2-amino-4-hydroxy-6-(D-erythro-1,2,3-trihydroxypropyl)-7,8-dihydropteridine glycolaldehyde-lyase	cpd02961[vc] -> cpd00229[vc] + cpd00954[vc]	Dihydroneopterin -> Glycolaldehyde + 6-hydroxymethyl dihydropterin	A3776_RS10890	0	1000	0	Folate biosynthesis	rxn02504	SBO:0000176
rxn02507__vc	1-(2-Carboxyphenylamino)-1-deoxy-D-ribulose-5-phosphate carboxy-lyase(cyclizing)	cpd00067[vc] + cpd00956[vc] -> cpd00001[vc] + cpd00011[vc] + cpd02210[vc]	H+ + 1-(2-carboxyphenylamino)-1-deoxyribulose 5-phosphate -> H2O + CO2 + Indoleglycerol phosphate	A3776_RS04925 or A3776_RS19205	0	1000	0	Phenylalanine, tyrosine and tryptophan biosynthesis	rxn02507	SBO:0000176
rxn02508__vc	N-(5-Phospho-beta-D-ribosyl)anthranilate ketol-isomerase	cpd02642[vc] -> cpd00956[vc]	N-5-phosphoribosyl-anthranilate -> 1-(2-carboxyphenylamino)-1-deoxyribulose 5-phosphate	A3776_RS16465	0	1000	0	Phenylalanine, tyrosine and tryptophan biosynthesis	rxn02508	SBO:0000176
rxn02590__vc	Linoleate:oxygen 13-oxidoreductase	cpd00007[vc] + cpd01122[vc] -> cpd02873[vc]	O2 + Linoleate -> 13(S)-HPODE	A3776_RS05825	0	1000	0	Arachidonic acid metabolism	rxn02590	SBO:0000176
rxn02647__vc	Octadecanal alkane-lyase	cpd00067[vc] + cpd01264[vc] <=> cpd00204[vc] + cpd01250[vc]	H+ + Octadecanal <=> CO + Heptadecane	A3776_RS16800	-1000	1000	0	Cutin, suberine and wax biosynthesis	rxn02647	SBO:0000176
rxn02716__vc	Chlorophyllide-a:NADP+ 7,8-oxidoreductase	cpd00005[vc] + cpd00067[vc] + cpd01845[vc] -> cpd00006[vc] + cpd01449[vc]	NADPH + H+ + Protochlorophyllide -> NADP + Chlorophyllide	A3776_RS17575	0	1000	0	Porphyrin and chlorophyll metabolism	rxn02716	SBO:0000176
rxn02733__vc	Magnesium-protoporphyrin IX chelatase	cpd00001[vc] + cpd00002[vc] + cpd00254[vc] + cpd01476[vc] <=> cpd00008[vc] + cpd00009[vc] + 3 cpd00067[vc] + cpd02216[vc]	H2O + ATP + Mg + Protoporphyrin <=> ADP + Phosphate + 3 H+ + Mg-protoporphyrin IX	( A3776_RS01120 or A3776_RS20590 ) and ( A3776_RS07355 or A3776_RS12495 ) and A3776_RS13625	-1000	1000	0	Porphyrin and chlorophyll metabolism	rxn02733	SBO:0000176
rxn02747__vc	4-Carboxymethylenebut-2-en-4-olide lactonohydrolase	cpd00001[vc] + cpd02705[vc] -> cpd00067[vc] + cpd01498[vc]	H2O + 4-Carboxymethylenebut-2-en-4-olide -> H+ + Maleylacetate	A3776_RS02095	0	1000	0	Chlorocyclohexane and chlorobenzene degradation	rxn02747	SBO:0000176
rxn02749__vc	(R)-2-Methylmalate hydro-lyase	cpd00001[vc] + cpd01502[vc] -> cpd01700[vc]	H2O + Citraconate -> D-Citramalate	A3776_RS08885 and A3776_RS08890	0	1000	0	Valine, leucine and isoleucine biosynthesis	rxn02749	SBO:0000176
rxn02751__vc	R03898	cpd00001[vc] + cpd01502[vc] <=> cpd03593[vc]	H2O + Citraconate <=> D-erythro-3-Methylmalate	A3776_RS08885 and A3776_RS08890	-1000	1000	0	Valine, leucine and isoleucine biosynthesis	rxn02751	SBO:0000176
rxn02775__vc	S-adenosyl-L-methionine:precorrin-4 C20-methyltransferase	cpd00017[vc] + cpd01620[vc] -> cpd00019[vc] + cpd00067[vc] + cpd03420[vc]	S-Adenosyl-L-methionine + Precorrin 2 -> S-Adenosyl-homocysteine + H+ + Precorrin 3A	A3776_RS16000	0	1000	0	Porphyrin and chlorophyll metabolism	rxn02775	SBO:0000176
rxn02789__vc	2-Isopropylmalate hydro-lyase	cpd01646[vc] <=> cpd00001[vc] + cpd01710[vc]	2-Isopropylmalate <=> H2O + 2-Isopropylmaleate	A3776_RS08885 and A3776_RS08890	-1000	1000	0	Valine, leucine and isoleucine biosynthesis	rxn02789	SBO:0000176
rxn02811__vc	3-Isopropylmalate hydro-lyase	cpd02693[vc] <=> cpd00001[vc] + cpd01710[vc]	3-Isopropylmalate <=> H2O + 2-Isopropylmaleate	A3776_RS08885 and A3776_RS08890	-1000	1000	0	Valine, leucine and isoleucine biosynthesis	rxn02811	SBO:0000176
rxn02826__vc	N-Acetylputrescine:oxygen oxidoreductase(deaminating)(flavin-containing)	cpd00001[vc] + cpd00007[vc] + cpd01758[vc] -> cpd00013[vc] + cpd00025[vc] + cpd03529[vc]	H2O + O2 + N-Acetylputrescine -> NH3 + H2O2 + N4-Acetylaminobutanal	A3776_RS21280	0	1000	0	Glycine, serine and threonine metabolism	rxn02826	SBO:0000176
rxn02831__vc	O-Succinylbenzoate:CoA ligase (AMP-forming)	cpd00002[vc] + cpd00010[vc] + cpd01772[vc] -> cpd00012[vc] + cpd00018[vc] + cpd00067[vc] + cpd02021[vc]	ATP + CoA + Succinylbenzoate -> PPi + AMP + H+ + Succinylbenzoyl-CoA	A3776_RS12950	0	1000	0	Ubiquinone and other terpenoid-quinone biosynthesis	rxn02831	SBO:0000176
rxn02832__vc	(1R,6R)-6-hydroxy-2-succinylcyclohexa-2,4-diene-1-carboxylate hydrolyase (2-succinylbenzoate-forming)	cpd03451[vc] -> cpd00001[vc] + cpd01772[vc]	SHCHC -> H2O + Succinylbenzoate	A3776_RS12955	0	1000	0	Ubiquinone and other terpenoid-quinone biosynthesis	rxn02832	SBO:0000176
rxn02834__vc	Phosphoribosyl-ATP pyrophosphohydrolase	cpd00001[vc] + cpd01775[vc] -> cpd00012[vc] + 2 cpd00067[vc] + cpd01777[vc]	H2O + Phosphoribosyl-ATP -> PPi + 2 H+ + Phosphoribosyl-AMP	A3776_RS00080 or A3776_RS00215 or A3776_RS22605	0	1000	0	Histidine metabolism	rxn02834	SBO:0000176
rxn02835__vc	1-(5-phospho-D-ribosyl)-AMP 1,6-hydrolase	cpd00001[vc] + cpd01777[vc] -> cpd02979[vc]	H2O + Phosphoribosyl-AMP -> phosphoribosylformiminoaicar-phosphate	A3776_RS00080 or A3776_RS00215 or A3776_RS22605	0	1000	0	Histidine metabolism	rxn02835	SBO:0000176
rxn02884__vc	5-Oxopent-3-ene-1,2,5-tricarboxylate carboxy-lyase	cpd00067[vc] + cpd02507[vc] -> cpd00011[vc] + cpd01960[vc]	H+ + 5-Carboxy-2-oxohept-3-enedioate -> CO2 + 2-Oxohept-3-enedioate	A3776_RS10650	0	1000	0	Tyrosine metabolism	rxn02884	SBO:0000176
rxn02895__vc	5-Phospho-D-ribosylamine:glycine ligase (ADP-forming)	cpd00002[vc] + cpd00033[vc] + cpd01982[vc] -> cpd00008[vc] + cpd00009[vc] + cpd00067[vc] + cpd02394[vc]	ATP + Glycine + 5-Phosphoribosylamine -> ADP + Phosphate + H+ + GAR	A3776_RS06565	0	1000	0	Purine metabolism	rxn02895	SBO:0000176
rxn02896__vc	R04147	cpd03296[vc] <=> cpd03972[vc]	Isopenicillin N <=> Penicillin N	A3776_RS15775	-1000	1000	0	Penicillin and cephalosporin biosynthesis	rxn02896	SBO:0000176
rxn02897__vc	Nicotinate-nucleotide:dimethylbenzimidazole phospho-D-ribosyltransferase	cpd00873[vc] + cpd01997[vc] <=> cpd00067[vc] + cpd00218[vc] + cpd02904[vc]	Nicotinate ribonucleotide + Dimethylbenzimidazole <=> H+ + Niacin + alpha-Ribazole 5-phosphate	A3776_RS00705 or A3776_RS08090	-1000	1000	0	Porphyrin and chlorophyll metabolism	rxn02897	SBO:0000176
rxn02914__vc	3-Phosphoserine:2-oxoglutarate aminotransferase	cpd00024[vc] + cpd00738[vc] <=> cpd00023[vc] + cpd02069[vc]	2-Oxoglutarate + phosphoserine <=> L-Glutamate + 3-Phosphonooxypyruvate	A3776_RS16160	-1000	1000	0	Glycine, serine and threonine metabolism	rxn02914	SBO:0000176
rxn02922__vc	Trihexosylceramide N-acetylhexosaminohydrolase	cpd00001[vc] + cpd02088[vc] -> cpd00832[vc] + cpd02885[vc]	H2O + Globoside -> N-Acetyl-D-chondrosamine + Trihexosylceramide	A3776_RS21650	0	1000	0	Other glycan degradation	rxn02922	SBO:0000176
rxn02929__vc	2,3,4,5-Tetrahydrodipicolinate:NADP+ oxidoreductase	cpd00005[vc] + cpd00067[vc] + cpd02120[vc] -> cpd00006[vc] + cpd02465[vc]	NADPH + H+ + Dihydrodipicolinate -> NADP + tetrahydrodipicolinate	A3776_RS04305	0	1000	0	Monobactam biosynthesis	rxn02929	SBO:0000176
rxn02937__vc	2-(Formamido)-N1-(5-phosphoribosyl)acetamidine cyclo-ligase (ADP-forming)	cpd00002[vc] + cpd02826[vc] -> cpd00008[vc] + cpd00009[vc] + cpd00067[vc] + cpd02140[vc]	ATP + 5-Phosphoribosylformylglycinamidine -> ADP + Phosphate + H+ + AIR	A3776_RS01425	0	1000	0	Purine metabolism	rxn02937	SBO:0000176
rxn02938__vc	1-(5-phospho-D-ribosyl)-5-amino-4-imidazolecarboxylate carboxy-lyase	cpd00067[vc] + cpd02893[vc] <=> cpd00011[vc] + cpd02140[vc]	H+ + 5-Phosphoribosyl-4-carboxy-5-aminoimidazole <=> CO2 + AIR	A3776_RS01105 and A3776_RS13850	-1000	1000	0	Purine metabolism	rxn02938	SBO:0000176
rxn02939__vc	4-phospho-D-erythronate:NAD+ 2-oxidoreductase	cpd00003[vc] + cpd02147[vc] <=> cpd00004[vc] + cpd00067[vc] + cpd03606[vc]	NAD + 4-Phosphoerythronate <=> NADH + H+ + 2-Oxo-3-hydroxy-4-phosphobutanoate	A3776_RS10125	-1000	1000	0	Vitamin B6 metabolism	rxn02939	SBO:0000176
rxn02959__vc	S-adenosyl-L-methionine:magnesium-protoporphyrin-IX O-methyltransferase	cpd00017[vc] + cpd00067[vc] + cpd02216[vc] -> cpd00019[vc] + cpd02762[vc]	S-Adenosyl-L-methionine + H+ + Mg-protoporphyrin IX -> S-Adenosyl-homocysteine + Mg-Protoporphyrin IX 13-monomethyl ester	A3776_RS13780	0	1000	0	Porphyrin and chlorophyll metabolism	rxn02959	SBO:0000176
rxn02986__vc	2-amino-4-hydroxy-6-(erythro-1,2,3-trihydroxypropyl) dihydropteridine triphosphate lyase	cpd02978[vc] -> cpd00421[vc] + cpd02315[vc]	7,8-Dihydroneopterin 3-triphosphate -> Triphosphate + 6-Pyruvoyltetrahydropterin	A3776_RS21745	0	1000	0	Folate biosynthesis	rxn02986	SBO:0000176
rxn02988__vc	glycerone phosphate:iminosuccinate alkyltransferase (cyclizing)	cpd00095[vc] + cpd03470[vc] -> 2 cpd00001[vc] + cpd00009[vc] + cpd00067[vc] + cpd02333[vc]	Glycerone-phosphate + Iminoaspartate -> 2 H2O + Phosphate + H+ + Quinolinate	A3776_RS05975	0	1000	0	Nicotinate and nicotinamide metabolism	rxn02988	SBO:0000176
rxn03004__vc	10-Formyltetrahydrofolate:5'-phosphoribosylglycinamide formyltransferase	cpd00201[vc] + cpd02394[vc] <=> cpd00067[vc] + cpd00087[vc] + cpd02678[vc]	10-Formyltetrahydrofolate + GAR <=> H+ + Tetrahydrofolate + N-Formyl-GAR	A3776_RS00450 or A3776_RS14915	-1000	1000	0	Purine metabolism	rxn03004	SBO:0000176
rxn03057__vc	5-Methylthio-5-deoxy-D-ribose-1-phosphate ketol-isomerase	cpd02574[vc] -> cpd02791[vc]	methylthioribose-1-phosphate -> methylthioribulose-1-phosphate	A3776_RS04005	0	1000	0	Cysteine and methionine metabolism	rxn03057	SBO:0000176
rxn03062__vc	3-Isopropylmalate:NAD+ oxidoreductase	cpd00003[vc] + cpd02693[vc] -> cpd00004[vc] + cpd00067[vc] + cpd02605[vc]	NAD + 3-Isopropylmalate -> NADH + H+ + 2-isopropyl-3-oxosuccinate	A3776_RS01705	0	1000	0	Valine, leucine and isoleucine biosynthesis	rxn03062	SBO:0000176
rxn03068__vc	(R)-2,3-Dihydroxy-3-methylbutanoate:NADP+ oxidoreductase (isomerizing)	cpd00006[vc] + cpd02498[vc] <=> cpd00005[vc] + cpd00067[vc] + cpd02569[vc]	NADP + 2,3-Dihydroxy-isovalerate <=> NADPH + H+ + 2-Oxo-3-hydroxyisovalerate	A3776_RS18560	-1000	1000	0	Valine, leucine and isoleucine biosynthesis	rxn03068	SBO:0000176
rxn03075__vc	ATP:4-methyl-5-(2-hydroxyethyl)-thiazole 2-phosphotransferase	cpd00002[vc] + cpd02636[vc] -> cpd00008[vc] + cpd00067[vc] + cpd02654[vc]	ATP + 4-Methyl-5--2-hydroxyethyl-thiazole -> ADP + H+ + 4-Methyl-5--2-phosphoethyl-thiazole	A3776_RS08910	0	1000	0	Thiamine metabolism	rxn03075	SBO:0000176
rxn03080__vc	5-amino-6-(D-ribitylamino)uracil butanedionetransferase	cpd02882[vc] + cpd11225[vc] -> 2 cpd00001[vc] + cpd00009[vc] + cpd00067[vc] + cpd02656[vc]	4--1-D-Ribitylamino-5-aminouracil + 3-4-dihydroxy-2-butanone4-phosphate -> 2 H2O + Phosphate + H+ + 6-7-Dimethyl-8--1-D-ribityllumazine	A3776_RS15080 or A3776_RS18240	0	1000	0	Riboflavin metabolism	rxn03080	SBO:0000176
rxn03084__vc	5'-Phosphoribosylformylglycinamide:L-glutamine amido-ligase (ADP-forming)	cpd00001[vc] + cpd00002[vc] + cpd00053[vc] + cpd02678[vc] -> cpd00008[vc] + cpd00009[vc] + cpd00023[vc] + cpd00067[vc] + cpd02826[vc]	H2O + ATP + L-Glutamine + N-Formyl-GAR -> ADP + Phosphate + L-Glutamate + H+ + 5-Phosphoribosylformylglycinamidine	A3776_RS15225 and A3776_RS10315 and A3776_RS10320	0	1000	0	Purine metabolism	rxn03084	SBO:0000176
rxn03108__vc	ATP:4-amino-2-methyl-5-phosphomethylpyrimidine phosphotransferase	cpd00002[vc] + cpd02775[vc] <=> cpd00008[vc] + cpd02894[vc]	ATP + 4-Amino-5-phosphomethyl-2-methylpyrimidine <=> ADP + 4-Amino-2-methyl-5-diphosphomethylpyrimidine	A3776_RS02630 or A3776_RS08910	-1000	1000	0	Thiamine metabolism	rxn03108	SBO:0000176
rxn03126__vc	Coenzyme B:coenzyme M:methanophenazine oxidoreductase	cpd02935[vc] + cpd08702[vc] -> cpd02246[vc] + cpd02817[vc] + cpd08701[vc]	CoM-S-S-CoB + Dihydromethanophenazine -> CoM + HTP + Methanophenazine	A3776_RS03795 or A3776_RS03810	0	1000	0	Methane metabolism	rxn03126	SBO:0000176
rxn03136__vc	1-(5'-Phosphoribosyl)-5-amino-4-(N-succinocarboxamide)-imidazole AMP-lyase	cpd02921[vc] <=> cpd00106[vc] + cpd02851[vc]	SAICAR <=> Fumarate + AICAR	A3776_RS09395	-1000	1000	0	Purine metabolism	rxn03136	SBO:0000176
rxn03137__vc	10-Formyltetrahydrofolate:5'-phosphoribosyl-5-amino-4-imidazolecarboxamide formyltransferase	cpd00201[vc] + cpd02851[vc] <=> cpd00087[vc] + cpd02884[vc]	10-Formyltetrahydrofolate + AICAR <=> Tetrahydrofolate + FAICAR	A3776_RS06180	-1000	1000	0	Purine metabolism	rxn03137	SBO:0000176
rxn03141__vc	UDP-N-acetylmuramoyl-L-alanyl-D-glutamyl-L-lysine:alanyl-D-alanine	cpd00002[vc] + cpd00731[vc] + cpd03490[vc] -> cpd00008[vc] + cpd00009[vc] + cpd00067[vc] + cpd02862[vc]	ATP + Ala-Ala + UDP-N-acetylmuramoyl-L-alanyl-gamma-D-glutamyl-L-lysine -> ADP + Phosphate + H+ + UDPMurAc(oyl-L-Ala-D-gamma-Glu-L-Lys-D-Ala-D-Ala)	A3776_RS23110	0	1000	0	Lysine biosynthesis	rxn03141	SBO:0000176
rxn03146__vc	UDP-3-O-[(3R)-3-hydroxymyristoyl]-N-acetylglucosamine amidohydrolase	cpd00001[vc] + cpd02886[vc] -> cpd00029[vc] + cpd03584[vc]	H2O + UDP-3-O-(beta-hydroxymyristoyl)-N-acetylglucosamine -> Acetate + UDP-3-O-(beta-hydroxymyristoyl)-D-glucosamine	A3776_RS10495	0	1000	0	Lipopolysaccharide biosynthesis	rxn03146	SBO:0000176
rxn03147__vc	1-(5-Phosphoribosyl)-5-amino-4-carboxyimidazole:L-aspartate ligase (ADP-forming)	cpd00002[vc] + cpd00041[vc] + cpd02893[vc] -> cpd00008[vc] + cpd00009[vc] + 2 cpd00067[vc] + cpd02921[vc]	ATP + L-Aspartate + 5-Phosphoribosyl-4-carboxy-5-aminoimidazole -> ADP + Phosphate + 2 H+ + SAICAR	A3776_RS10485	0	1000	0	Purine metabolism	rxn03147	SBO:0000176
rxn03150__vc	R04594	cpd00001[vc] + cpd02904[vc] -> cpd00009[vc] + cpd03423[vc]	H2O + alpha-Ribazole 5-phosphate -> Phosphate + alpha-Ribazole	A3776_RS12605	0	1000	0	Porphyrin and chlorophyll metabolism	rxn03150	SBO:0000176
rxn03159__vc	UDP-2,3-bis(3-hydroxytetradecanoyl)glucosamine:2,3-bis-(3-hydroxytetradecanoyl)-alpha-D-glucosaminyl-1-phosphate 2,3-bis(3-hydroxytetradecanoyl)-glucosaminyltransferase	cpd02835[vc] + cpd02930[vc] -> cpd00014[vc] + cpd03002[vc]	UDP-2,3-bis(3-hydroxytetradecanoyl)glucosamine + Lipid X -> UDP + Lipid A disaccharide	A3776_RS07360 or A3776_RS10510	0	1000	0	Lipopolysaccharide biosynthesis	rxn03159	SBO:0000176
rxn03164__vc	UDP-N-acetylmuramoyl-L-alanyl-D-glutamyl-meso-2,6-diaminoheptanedioate:D-alanyl-D-alanine ligase(ADP-forming)	cpd00002[vc] + cpd00731[vc] + cpd02964[vc] -> cpd00008[vc] + cpd00009[vc] + cpd00067[vc] + cpd02968[vc]	ATP + Ala-Ala + UDP-N-acetylmuramoyl-L-alanyl-D-gamma-glutamyl-meso-2-6-diaminopimelate -> ADP + Phosphate + H+ + UDP-N-acetylmuramoyl-L-alanyl-D-glutamyl-6-carboxy-L-lysyl-D-alanyl- D-alanine	A3776_RS23110	0	1000	0	Lysine biosynthesis	rxn03164	SBO:0000176
rxn03167__vc	2-Amino-4-hydroxy-6-(erythro-1,2,3-trihydroxypropyl) dihydropteridine triphosphate phosphohydrolase (alkaline optimum)	3 cpd00001[vc] + cpd02978[vc] -> 3 cpd00009[vc] + 2 cpd00067[vc] + cpd02961[vc]	3 H2O + 7,8-Dihydroneopterin 3-triphosphate -> 3 Phosphate + 2 H+ + Dihydroneopterin	A3776_RS17425 or A3776_RS18110 or A3776_RS10910 or A3776_RS14475 or A3776_RS19605	0	1000	0	Folate biosynthesis	rxn03167	SBO:0000176
rxn03175__vc	N-(5'-Phospho-D-ribosylformimino)-5-amino-1- (5''-phospho-D-ribosyl)-4-imidazolecarboxamide ketol-isomerase	cpd02979[vc] -> cpd02991[vc]	phosphoribosylformiminoaicar-phosphate -> phosphoribulosylformimino-AICAR-phosphate	A3776_RS18295	0	1000	0	Histidine metabolism	rxn03175	SBO:0000176
rxn03194__vc	(S)-2-Aceto-2-hydroxybutanoate pyruvate-lyase (carboxylating)	cpd00094[vc] + cpd03049[vc] <=> cpd00056[vc] + cpd00498[vc]	2-Oxobutyrate + 2-Hydroxyethyl-ThPP <=> TPP + 2-Aceto-2-hydroxybutanoate	A3776_RS09185 and ( A3776_RS21415 or A3776_RS06445 )	-1000	1000	0	Valine, leucine and isoleucine biosynthesis	rxn03194	SBO:0000176
rxn03236__vc	4a-hydroxytetrahydrobiopterin hydro-lyase	cpd03897[vc] <=> cpd00001[vc] + cpd00231[vc]	4a-Hydroxytetrahydrobiopterin <=> H2O + Dihydrobiopterin	A3776_RS21720	-1000	1000	0	Folate biosynthesis	rxn03236	SBO:0000176
rxn03384__vc	Uroporphyrinogen I carboxy-lyase	4 cpd00067[vc] + cpd03414[vc] -> 4 cpd00011[vc] + cpd03416[vc]	4 H+ + UroporphyrinogenI -> 4 CO2 + CoproporphyrinogenI	A3776_RS12820	0	1000	0	Porphyrin and chlorophyll metabolism	rxn03384	SBO:0000176
rxn03397__vc	UDP-L-rhamnose:flavonol-3-O-D-glucoside L-rhamnosyltransferase	cpd00017[vc] + cpd03447[vc] -> cpd00019[vc] + cpd00067[vc] + cpd03448[vc]	S-Adenosyl-L-methionine + 2-Octaprenyl-6-methoxy-1,4-benzoquinone -> S-Adenosyl-homocysteine + H+ + 2-Octaprenyl-3-methyl-6-methoxy-1,4-benzoquinone	A3776_RS09415	0	1000	0	Ubiquinone and other terpenoid-quinone biosynthesis	rxn03397	SBO:0000176
rxn03408__vc	UDP-N-acetyl-D-glucosamine:undecaprenyl-diphospho-N-acetylmuramoyl-L-alanyl-gamma-D-glutamyl-meso-2,6-diaminopimeloyl-D-alanyl-D-alanine 4-beta-N-acetylglucosaminlytransferase	cpd00037[vc] + cpd03494[vc] -> cpd00014[vc] + cpd03495[vc]	UDP-N-acetylglucosamine + Undecaprenyl-diphospho-N-acetylmuramoyl-L-alanyl-D-glutamyl-meso-2-6-diaminopimeloyl-D-alanyl-D-alanine -> UDP + Undecaprenyl-diphospho-N-acetylmuramoyl--N-acetylglucosamine-L-ala-D-glu-meso-2-6-diaminopimeloyl-D-ala-D-ala	A3776_RS20650	0	1000	0	Peptidoglycan biosynthesis	rxn03408	SBO:0000176
rxn03435__vc	(R)-2,3-Dihydroxy-3-methylpentanoate:NADP+ oxidoreductase (isomerizing)	cpd00006[vc] + cpd02535[vc] <=> cpd00005[vc] + cpd00067[vc] + cpd10162[vc]	NADP + 2,3-Dihydroxy-3-methylvalerate <=> NADPH + H+ + (R)-3-Hydroxy-3-methyl-2-oxopentanoate	A3776_RS18560	-1000	1000	0	Valine, leucine and isoleucine biosynthesis	rxn03435	SBO:0000176
rxn03437__vc	(R)-2,3-Dihydroxy-3-methylpentanoate hydro-lyase	cpd02535[vc] -> cpd00001[vc] + cpd00508[vc]	2,3-Dihydroxy-3-methylvalerate -> H2O + 3MOP	A3776_RS21355	0	1000	0	Valine, leucine and isoleucine biosynthesis	rxn03437	SBO:0000176
rxn03445__vc	O-Phospho-4-hydroxy-L-threonine:2-oxoglutarate aminotransferase	cpd00024[vc] + cpd03607[vc] <=> cpd00023[vc] + cpd03606[vc]	2-Oxoglutarate + 4-(Phosphonooxy)-threonine <=> L-Glutamate + 2-Oxo-3-hydroxy-4-phosphobutanoate	A3776_RS16160	-1000	1000	0	Glycine, serine and threonine metabolism	rxn03445	SBO:0000176
rxn03491__vc	S-Adenosyl-L-methionine:1-precorrin-6Y C5,15-methyltransferase (C-12-decarboxylating)	2 cpd00017[vc] + cpd03760[vc] -> cpd00011[vc] + 2 cpd00019[vc] + 2 cpd00067[vc] + cpd03835[vc]	2 S-Adenosyl-L-methionine + Precorrin 6B -> CO2 + 2 S-Adenosyl-homocysteine + 2 H+ + Precorrin 8	A3776_RS16010	0	1000	0	Porphyrin and chlorophyll metabolism	rxn03491	SBO:0000176
rxn03492__vc	precorrin-6Y:NADP+ oxidoreductase	cpd00005[vc] + cpd00067[vc] + cpd03761[vc] -> cpd00006[vc] + cpd03760[vc]	NADPH + H+ + Precorrin 6A -> NADP + Precorrin 6B	A3776_RS16025	0	1000	0	Porphyrin and chlorophyll metabolism	rxn03492	SBO:0000176
rxn03504__vc	N-acetyl-D-galactosamine 6-phosphate amidohydrolase	cpd00001[vc] + cpd03812[vc] <=> cpd00029[vc] + cpd03813[vc]	H2O + N-Acetyl-D-galactosamine 6-phosphate <=> Acetate + D-Galactosamine 6-phosphate	A3776_RS13845	-1000	1000	0	Galactose metabolism	rxn03504	SBO:0000176
rxn03512__vc	Precorrin 8X 11,12-methylmutase	3 cpd00067[vc] + cpd03835[vc] -> cpd03832[vc]	3 H+ + Precorrin 8 -> Hydrogenobyrinate	A3776_RS04295 or A3776_RS12085 or A3776_RS16005	0	1000	0	Porphyrin and chlorophyll metabolism	rxn03512	SBO:0000176
rxn03513__vc	S-adenosyl-L-methionine:precorrin-3B C17-methyltransferase	cpd00017[vc] + cpd03833[vc] -> cpd00019[vc] + 2 cpd00067[vc] + cpd03834[vc]	S-Adenosyl-L-methionine + Precorrin 3B -> S-Adenosyl-homocysteine + 2 H+ + Precorrin 4	A3776_RS15995	0	1000	0	Porphyrin and chlorophyll metabolism	rxn03513	SBO:0000176
rxn03514__vc	S-adenosyl-L-methionine:precorrin-4 C11 methyltransferase	cpd00017[vc] + cpd03834[vc] -> cpd00019[vc] + cpd00067[vc] + cpd03839[vc]	S-Adenosyl-L-methionine + Precorrin 4 -> S-Adenosyl-homocysteine + H+ + Precorrin 5	A3776_RS04225	0	1000	0	Porphyrin and chlorophyll metabolism	rxn03514	SBO:0000176
rxn03532__vc	precorrin-3A,NADH:oxygen oxidoreductase (20-hydroxylating)	cpd00004[vc] + cpd00007[vc] + 2 cpd00067[vc] + cpd03420[vc] <=> cpd00001[vc] + cpd00003[vc] + cpd03833[vc]	NADH + O2 + 2 H+ + Precorrin 3A <=> H2O + NAD + Precorrin 3B	A3776_RS11455	-1000	1000	0	Porphyrin and chlorophyll metabolism	rxn03532	SBO:0000176
rxn03534__vc	R05219	cpd00001[vc] + cpd00017[vc] + cpd03839[vc] <=> cpd00019[vc] + cpd00029[vc] + 2 cpd00067[vc] + cpd03761[vc]	H2O + S-Adenosyl-L-methionine + Precorrin 5 <=> S-Adenosyl-homocysteine + Acetate + 2 H+ + Precorrin 6A	A3776_RS08475	-1000	1000	0	Porphyrin and chlorophyll metabolism	rxn03534	SBO:0000176
rxn03535__vc	ATP:cob(I)yrinic acid-a,c-diamide Cobeta-adenosyltransferase	cpd00002[vc] + cpd03915[vc] -> cpd00421[vc] + cpd03916[vc]	ATP + Cob(I)yrinate diamide -> Triphosphate + Adenosyl cobyrinate diamide	A3776_RS00480 or A3776_RS05775 or A3776_RS11890	0	1000	0	Porphyrin and chlorophyll metabolism	rxn03535	SBO:0000176
rxn03536__vc	R05221	cpd00002[vc] + cpd03918[vc] <=> cpd00008[vc] + cpd00067[vc] + cpd03919[vc]	ATP + Adenosyl cobinamide <=> ADP + H+ + Adenosyl cobinamide phosphate	A3776_RS14130	-1000	1000	0	Porphyrin and chlorophyll metabolism	rxn03536	SBO:0000176
rxn03537__vc	R05222	cpd00038[vc] + cpd03919[vc] -> cpd00012[vc] + cpd03920[vc]	GTP + Adenosyl cobinamide phosphate -> PPi + Adenosylcobinamide-GDP	A3776_RS14130	0	1000	0	Porphyrin and chlorophyll metabolism	rxn03537	SBO:0000176
rxn03538__vc	R05223	cpd03423[vc] + cpd03920[vc] -> cpd00067[vc] + cpd00126[vc] + cpd00166[vc]	alpha-Ribazole + Adenosylcobinamide-GDP -> H+ + GMP + Calomide	A3776_RS09525	0	1000	0	Porphyrin and chlorophyll metabolism	rxn03538	SBO:0000176
rxn03540__vc	R05225	4 cpd00001[vc] + 4 cpd00002[vc] + 4 cpd00053[vc] + cpd03916[vc] -> 4 cpd00008[vc] + 4 cpd00009[vc] + 4 cpd00023[vc] + 4 cpd00067[vc] + cpd03917[vc]	4 H2O + 4 ATP + 4 L-Glutamine + Adenosyl cobyrinate diamide -> 4 ADP + 4 Phosphate + 4 L-Glutamate + 4 H+ + Adenosylcobyric acid	A3776_RS00540	0	1000	0	Porphyrin and chlorophyll metabolism	rxn03540	SBO:0000176
rxn03542__vc	hydrogenobyrinic-acid-a,c-diamide:cobalt cobalt-ligase (ADP-forming)	cpd00001[vc] + cpd00002[vc] + cpd00149[vc] + cpd03913[vc] <=> cpd00008[vc] + cpd00009[vc] + 5 cpd00067[vc] + cpd03914[vc]	H2O + ATP + Co2+ + Hydrogenobyrinate diamide <=> ADP + Phosphate + 5 H+ + Cob(II)yrinate diamide	A3776_RS22780 or A3776_RS23475	-1000	1000	0	Porphyrin and chlorophyll metabolism	rxn03542	SBO:0000176
rxn03638__vc	Acetyl-CoA:D-glucosamine-1-phosphate N-acetyltransferase	cpd00022[vc] + cpd03671[vc] -> cpd00010[vc] + cpd00067[vc] + cpd02611[vc]	Acetyl-CoA + D-Glucosamine1-phosphate -> CoA + H+ + N-Acetyl-D-glucosamine1-phosphate	A3776_RS12705	0	1000	0	Amino sugar and nucleotide sugar metabolism	rxn03638	SBO:0000176
rxn03646__vc	carotenoid beta-end group lyase (decyclizing)	cpd03217[vc] -> cpd03220[vc]	Lycopene -> gamma-Carotene	A3776_RS11630 or A3776_RS18770	0	1000	0	Carotenoid biosynthesis	rxn03646	SBO:0000176
rxn03801__vc	R05511	cpd00001[vc] + cpd02864[vc] -> cpd00067[vc] + cpd03770[vc]	H2O + cis-2-Chlorodienelactone -> H+ + 2-Chloromaleylacetate	A3776_RS02095	0	1000	0	Chlorocyclohexane and chlorobenzene degradation	rxn03801	SBO:0000176
rxn03839__vc	R05551	cpd00001[vc] + cpd01150[vc] -> cpd00013[vc] + cpd00400[vc]	H2O + Acrylamide -> NH3 + Acrylate	A3776_RS18185	0	1000	0	Arginine and proline metabolism	rxn03839	SBO:0000176
rxn03841__vc	4-amino-4-deoxychorismate pyruvate-lyase	cpd08210[vc] -> cpd00020[vc] + cpd00067[vc] + cpd00443[vc]	ADC -> Pyruvate + H+ + ABEE	A3776_RS12100	0	1000	0	Folate biosynthesis	rxn03841	SBO:0000176
rxn03843__vc	Farnesyl diphosphate:Isopentenyl diphosphate farnesyl cistransferase	cpd00113[vc] + cpd00350[vc] -> cpd00012[vc] + cpd00067[vc] + cpd08211[vc]	Isopentenyldiphosphate + Farnesyldiphosphate -> PPi + H+ + trans,trans,cis-Geranylgeranyl diphosphate	A3776_RS03960	0	1000	0	Terpenoid backbone biosynthesis	rxn03843	SBO:0000176
rxn03849__vc	biuret amidohydrolase	cpd00001[vc] + cpd03963[vc] -> cpd00013[vc] + cpd00742[vc]	H2O + Biuret -> NH3 + Allophanate	A3776_RS09120	0	1000	0	Atrazine degradation	rxn03849	SBO:0000176
rxn03852__vc	UDP-N-acetyl-D-mannosamine:N-acetyl-beta-D-glucosaminyldiphosphoundecaprenol beta-1,4-N-acetylmannosaminyltransferase	cpd00861[vc] + cpd00946[vc] <=> cpd00014[vc] + cpd02967[vc]	UDP-N-acetyl-D-mannosamine + Undecaprenyl diphospho N-acetyl-glucosamine <=> UDP + N-Acetyl-beta-D-mannosaminyl-1,4-N-acetyl-D- glucosaminyldiphosphoundecaprenol	A3776_RS11505	-1000	1000	0	Glycerolipid metabolism	rxn03852	SBO:0000176
rxn03869__vc	Acylamide aminohydrolase	cpd00001[vc] + cpd06707[vc] -> cpd00013[vc] + cpd00153[vc]	H2O + Benzamide -> NH3 + Benzoate	A3776_RS18185	0	1000	0	Arginine and proline metabolism	rxn03869	SBO:0000176
rxn03884__vc	2-dehydro-3-deoxy-D-gluconate-6-phosphate D-glyceraldehyde-3-phosphate-lyase	cpd02711[vc] <=> cpd00020[vc] + cpd00102[vc]	2-Keto-3-deoxy-6-phosphogluconate <=> Pyruvate + Glyceraldehyde3-phosphate	A3776_RS10780	-1000	1000	0	Pentose phosphate pathway	rxn03884	SBO:0000176
rxn03901__vc	undecaprenyl-diphosphate phosphohydrolase	cpd00001[vc] + cpd02229[vc] -> cpd00009[vc] + 2 cpd00067[vc] + cpd00286[vc]	H2O + Bactoprenyl diphosphate -> Phosphate + 2 H+ + Undecaprenylphosphate	A3776_RS05040	0	1000	0	Peptidoglycan biosynthesis	rxn03901	SBO:0000176
rxn03904__vc	UDP-N-acetylmuramoyl-L-alanyl-gamma-D-glutamyl-meso-2,6-diaminopimeloyl-D-alanyl-D-alanine:undecaprenyl-phosphate phospho-N-acetylmuramoyl-pentapeptide-transferase	cpd00286[vc] + cpd02968[vc] -> cpd00091[vc] + cpd03494[vc]	Undecaprenylphosphate + UDP-N-acetylmuramoyl-L-alanyl-D-glutamyl-6-carboxy-L-lysyl-D-alanyl- D-alanine -> UMP + Undecaprenyl-diphospho-N-acetylmuramoyl-L-alanyl-D-glutamyl-meso-2-6-diaminopimeloyl-D-alanyl-D-alanine	A3776_RS04145	0	1000	0	Peptidoglycan biosynthesis	rxn03904	SBO:0000176
rxn03906__vc	1-hydroxy-2-naphthoate,NADH:oxygen oxidoreductase (2-hydroxylating, decarboxylating)	cpd00004[vc] + cpd00007[vc] + 2 cpd00067[vc] + cpd02045[vc] -> cpd00001[vc] + cpd00003[vc] + cpd00011[vc] + cpd01932[vc]	NADH + O2 + 2 H+ + 1-Hydroxy-2-naphthoate -> H2O + NAD + CO2 + 1,2-Naphthalenediol	A3776_RS08870	0	1000	0	Dioxin degradation	rxn03906	SBO:0000176
rxn03907__vc	CTP: 2-C-Methyl-D-erythritol 4-phosphate cytidylyltransferase	cpd00052[vc] + cpd08286[vc] -> cpd00012[vc] + cpd08287[vc]	CTP + 2-C-methyl-D-erythritol4-phosphate -> PPi + 4--cytidine5-diphospho-2-C-methyl-D-erythritol	A3776_RS13030	0	1000	0	Terpenoid backbone biosynthesis	rxn03907	SBO:0000176
rxn03908__vc	ATP:4-(Cytidine 5'-diphospho)-2-C-methyl-D-erythritol 2-phosphotransferase	cpd00002[vc] + cpd08287[vc] -> cpd00008[vc] + cpd00067[vc] + cpd08288[vc]	ATP + 4--cytidine5-diphospho-2-C-methyl-D-erythritol -> ADP + H+ + 2-phospho-4--cytidine5-diphospho-2-C-methyl-D-erythritol	A3776_RS04950	0	1000	0	Terpenoid backbone biosynthesis	rxn03908	SBO:0000176
rxn03909__vc	1-Deoxy-D-xylulose-5-phosphate pyruvate-lyase (carboxylating)	cpd00020[vc] + cpd00067[vc] + cpd00102[vc] -> cpd00011[vc] + cpd08289[vc]	Pyruvate + H+ + Glyceraldehyde3-phosphate -> CO2 + 1-deoxy-D-xylulose5-phosphate	A3776_RS09350	0	1000	0	Thiamine metabolism	rxn03909	SBO:0000176
rxn03910__vc	2-Phospho-4-(cytidine 5'-diphospho)-2-C-methyl-D-erythritol CMP-lyase (cyclizing)	cpd08288[vc] <=> cpd00046[vc] + cpd08301[vc]	2-phospho-4--cytidine5-diphospho-2-C-methyl-D-erythritol <=> CMP + 2-C-methyl-D-erythritol2-4-cyclodiphosphate	A3776_RS00850	-1000	1000	0	Terpenoid backbone biosynthesis	rxn03910	SBO:0000176
rxn03933__vc	UDP-N-acetyl-D-glucosamine:N-acetyl-alpha-D-muramyl(oyl-L-Ala-gamma-D-Glu-L-Lys-D-Ala-D-Ala)-diphosphoundecaprenol 4-beta-N-acetylglucosaminlytransferase	cpd00037[vc] + cpd02948[vc] <=> cpd00014[vc] + cpd03491[vc]	UDP-N-acetylglucosamine + MurAc(oyl-L-Ala-D-gamma-Glu-L-Lys-D-Ala-D-Ala)-diphospho- undecaprenol <=> UDP + Undecaprenyl-diphospho-N-acetylmuramoyl-(N-acetylglucosamine)-L-alanyl-gamma-D-glutamyl-L-lysyl-D-alanyl-D-alanine	A3776_RS20650	-1000	1000	0	Peptidoglycan biosynthesis	rxn03933	SBO:0000176
rxn03958__vc	1-Deoxy-D-xylulose-5-phosphate isomeroreductase	cpd00005[vc] + cpd00067[vc] + cpd08289[vc] -> cpd00006[vc] + cpd08286[vc]	NADPH + H+ + 1-deoxy-D-xylulose5-phosphate -> NADP + 2-C-methyl-D-erythritol4-phosphate	A3776_RS07430	0	1000	0	Terpenoid backbone biosynthesis	rxn03958	SBO:0000176
rxn03962__vc	GDP-L-fucose:NADP+ 4-oxidoreductase (3,5-epimerizing)	cpd00006[vc] + cpd00272[vc] <=> cpd00005[vc] + cpd00067[vc] + cpd00900[vc]	NADP + GDP-L-fucose <=> NADPH + H+ + GDP-4-dehydro-D-rhamnose	A3776_RS00675	-1000	1000	0	Fructose and mannose metabolism	rxn03962	SBO:0000176
rxn03975__vc	FMNH2:NADP+ oxidoreductase	cpd00006[vc] + cpd01270[vc] <=> cpd00005[vc] + cpd00050[vc] + cpd00067[vc]	NADP + FMNH2 <=> NADPH + FMN + H+	A3776_RS07380	-1000	1000	0	Riboflavin metabolism	rxn03975	SBO:0000176
rxn04027__vc	UDP-6-sulfo-6-deoxyglucose sulfohydrolase	cpd00026[vc] + cpd00081[vc] -> cpd00001[vc] + cpd08358[vc]	UDP-glucose + Sulfite -> H2O + UDP-6-sulfoquinovose	A3776_RS10470	0	1000	0	Amino sugar and nucleotide sugar metabolism	rxn04027	SBO:0000176
rxn04036__vc	(R)-2-phospho-3-sulfolactate phosphohydrolase	cpd00001[vc] + cpd08366[vc] -> cpd00009[vc] + cpd08367[vc]	H2O + (2R)-Phosphosulfolactate -> Phosphate + (2R)-3-Sulfolactate	A3776_RS15805	0	1000	0	Methane metabolism	rxn04036	SBO:0000176
rxn04045__vc	sirohydrochlorin cobalt-lyase	cpd00149[vc] + cpd01620[vc] <=> 4 cpd00067[vc] + cpd08368[vc]	Co2+ + Precorrin 2 <=> 4 H+ + Cobalt-precorrin 2	A3776_RS20120	-1000	1000	0	Porphyrin and chlorophyll metabolism	rxn04045	SBO:0000176
rxn04046__vc	Cobalt-precorrin-2 C(20)-methyltransferase	cpd00017[vc] + cpd08368[vc] <=> cpd00019[vc] + cpd08369[vc]	S-Adenosyl-L-methionine + Cobalt-precorrin 2 <=> S-Adenosyl-homocysteine + Cobalt-precorrin 3	A3776_RS16000	-1000	1000	0	Porphyrin and chlorophyll metabolism	rxn04046	SBO:0000176
rxn04047__vc	R05809	cpd00017[vc] + cpd08369[vc] <=> cpd00019[vc] + cpd08370[vc]	S-Adenosyl-L-methionine + Cobalt-precorrin 3 <=> S-Adenosyl-homocysteine + Cobalt-precorrin 4	A3776_RS15995	-1000	1000	0	Porphyrin and chlorophyll metabolism	rxn04047	SBO:0000176
rxn04048__vc	cobalt-precorrin-4 methyltransferase	cpd00017[vc] + cpd08370[vc] <=> cpd00019[vc] + cpd08371[vc]	S-Adenosyl-L-methionine + Cobalt-precorrin 4 <=> S-Adenosyl-homocysteine + Cobalt-precorrin 5	A3776_RS04225	-1000	1000	0	Porphyrin and chlorophyll metabolism	rxn04048	SBO:0000176
rxn04050__vc	R05812	cpd00005[vc] + 2 cpd00067[vc] + cpd08372[vc] <=> cpd00006[vc] + cpd08373[vc]	NADPH + 2 H+ + Cobalt-precorrin 6 <=> NADP + Cobalt-precorrin 6B	A3776_RS16025	-1000	1000	0	Porphyrin and chlorophyll metabolism	rxn04050	SBO:0000176
rxn04051__vc	R05813	2 cpd00017[vc] + cpd08373[vc] <=> cpd00011[vc] + 2 cpd00019[vc] + cpd00067[vc] + cpd08375[vc]	2 S-Adenosyl-L-methionine + Cobalt-precorrin 6B <=> CO2 + 2 S-Adenosyl-homocysteine + H+ + Cobalt-precorrin 8	A3776_RS00890	-1000	1000	0	Porphyrin and chlorophyll metabolism	rxn04051	SBO:0000176
rxn04052__vc	R05814	cpd08375[vc] <=> cpd00067[vc] + cpd03421[vc]	Cobalt-precorrin 8 <=> H+ + Cobyrinate	A3776_RS04295 or A3776_RS12085	-1000	1000	0	Porphyrin and chlorophyll metabolism	rxn04052	SBO:0000176
rxn04113__vc	isopentenyl-diphosphate:NAD(P)+ oxidoreductase	cpd00005[vc] + cpd00067[vc] + cpd08615[vc] -> cpd00001[vc] + cpd00006[vc] + cpd00113[vc]	NADPH + H+ + 1-Hydroxy-2-methyl-2-butenyl 4-diphosphate -> H2O + NADP + Isopentenyldiphosphate	A3776_RS13900	0	1000	0	Terpenoid backbone biosynthesis	rxn04113	SBO:0000176
rxn04152__vc	magnesium-protoporphyrin-IX 13-monomethyl ester,NADPH:oxygen oxidoreductase (hydroxylating)	cpd00005[vc] + cpd00007[vc] + cpd00067[vc] + cpd02762[vc] -> cpd00001[vc] + cpd00006[vc] + cpd08629[vc]	NADPH + O2 + H+ + Mg-Protoporphyrin IX 13-monomethyl ester -> H2O + NADP + 13(1)-Hydroxy-Mg-protoporphyrin IX 13-monomethyl ester	A3776_RS06150 or A3776_RS10030 or A3776_RS17900	0	1000	0	Porphyrin and chlorophyll metabolism	rxn04152	SBO:0000176
rxn04153__vc	magnesium-protoporphyrin-IX 13-monomethyl ester,NADPH:oxygen oxidoreductase (hydroxylating)	cpd00005[vc] + cpd00007[vc] + cpd08629[vc] -> 2 cpd00001[vc] + cpd00006[vc] + cpd08630[vc]	NADPH + O2 + 13(1)-Hydroxy-Mg-protoporphyrin IX 13-monomethyl ester -> 2 H2O + NADP + 13(1)-Oxo-Mg-protoporphyrin IX 13-monomethyl ester	A3776_RS06150 or A3776_RS10030 or A3776_RS17900	0	1000	0	Porphyrin and chlorophyll metabolism	rxn04153	SBO:0000176
rxn04153_an__vc	magnesium-protoporphyrin-IX 13-monomethyl ester,NADPH:oxygen (anaerobic)	cpd00005[vc] + cpd00007[vc] + cpd08629[vc] -> 2 cpd00001[vc] + cpd00006[vc] + cpd08630[vc]	NADPH + O2 + 13(1)-Hydroxy-Mg-protoporphyrin IX 13-monomethyl ester -> 2 H2O + NADP + 13(1)-Oxo-Mg-protoporphyrin IX 13-monomethyl ester	A3776_RS06150 or A3776_RS10030 or A3776_RS17900	0	1000	0	Porphyrin and chlorophyll metabolism	rxn04153	SBO:0000176
rxn04154__vc	magnesium-protoporphyrin-IX 13-monomethyl ester,NADPH:oxygen oxidoreductase (hydroxylating)	cpd00005[vc] + cpd00007[vc] + cpd00067[vc] + cpd08630[vc] -> 2 cpd00001[vc] + cpd00006[vc] + cpd08631[vc]	NADPH + O2 + H+ + 13(1)-Oxo-Mg-protoporphyrin IX 13-monomethyl ester -> 2 H2O + NADP + Divinylprotochlorophyllide	A3776_RS06150 or A3776_RS10030 or A3776_RS17900	0	1000	0	Porphyrin and chlorophyll metabolism	rxn04154	SBO:0000176
rxn04159__vc	chlorophyllide-a:NADP+ oxidoreductase	cpd00005[vc] + cpd00067[vc] + cpd08632[vc] -> cpd00006[vc] + cpd01449[vc]	NADPH + H+ + Divinyl chlorophyllide a -> NADP + Chlorophyllide	A3776_RS22505	0	1000	0	Porphyrin and chlorophyll metabolism	rxn04159	SBO:0000176
rxn04160__vc	ATP-dependent ferredoxin:protochlorophyllide-a 7,8-oxidoreductase	2 cpd00001[vc] + 2 cpd00002[vc] + cpd01845[vc] + 2 cpd11620[vc] -> 2 cpd00008[vc] + 2 cpd00009[vc] + cpd01449[vc] + 2 cpd11621[vc]	2 H2O + 2 ATP + Protochlorophyllide + 2 Reducedferredoxin -> 2 ADP + 2 Phosphate + Chlorophyllide + 2 Oxidizedferredoxin	A3776_RS03585 and A3776_RS03595 and A3776_RS21270	0	1000	0	Porphyrin and chlorophyll metabolism	rxn04160	SBO:0000176
rxn04161__vc	chlorophyllide-a:phytyl-diphosphate phytyltransferase	cpd00067[vc] + cpd01449[vc] + cpd03214[vc] -> cpd00012[vc] + cpd03148[vc]	H+ + Chlorophyllide + Phytyl diphosphate -> PPi + Chlorophyll a	A3776_RS05125	0	1000	0	Porphyrin and chlorophyll metabolism	rxn04161	SBO:0000176
rxn04308__vc	(2E,6E)-farnesyl-diphosphate:isopentenyl-diphosphate cistransferase (adding 8 isopentenyl units)	7 cpd00113[vc] + cpd08211[vc] -> 7 cpd00012[vc] + 7 cpd00067[vc] + cpd02229[vc]	7 Isopentenyldiphosphate + trans,trans,cis-Geranylgeranyl diphosphate -> 7 PPi + 7 H+ + Bactoprenyl diphosphate	A3776_RS03960	0	1000	0	Terpenoid backbone biosynthesis	rxn04308	SBO:0000176
rxn04384__vc	adenosylcobyric acid:(R)-1-aminopropan-2-yl phosphate ligase	cpd00002[vc] + cpd02547[vc] + cpd03917[vc] -> cpd00008[vc] + cpd00009[vc] + cpd00067[vc] + cpd03919[vc]	ATP + (R)-1-Aminopropan-2-yl phosphate + Adenosylcobyric acid -> ADP + Phosphate + H+ + Adenosyl cobinamide phosphate	A3776_RS01475	0	1000	0	Porphyrin and chlorophyll metabolism	rxn04384	SBO:0000176
rxn04385__vc	L-threonine-O-3-phosphate carboxy-lyase	cpd00067[vc] + cpd08928[vc] -> cpd00011[vc] + cpd02547[vc]	H+ + L-Threonine phosphate -> CO2 + (R)-1-Aminopropan-2-yl phosphate	A3776_RS08245	0	1000	0	Porphyrin and chlorophyll metabolism	rxn04385	SBO:0000176
rxn04650__vc	4-carboxymethylenebut-2-en-4-olide lactonohydrolase	cpd00001[vc] + cpd09313[vc] -> cpd00067[vc] + cpd09314[vc]	H2O + 2,5-Dichloro-carboxymethylenebut-2-en-4-olide -> H+ + 2,5-Dichloro-4-oxohex-2-enedioate	A3776_RS02095	0	1000	0	Chlorocyclohexane and chlorobenzene degradation	rxn04650	SBO:0000176
rxn04704__vc	coproporphyrinogen-III:S-adenosyl-L-methionine oxidoreductase(decarboxylating)	2 cpd00017[vc] + cpd02083[vc] -> 2 cpd00011[vc] + 2 cpd00060[vc] + cpd00791[vc] + 2 cpd03091[vc]	2 S-Adenosyl-L-methionine + CoproporphyrinogenIII -> 2 CO2 + 2 L-Methionine + ProtoporphyrinogenIX + 2 5-Deoxyadenosine	A3776_RS06160 or A3776_RS10045	0	1000	0	Porphyrin and chlorophyll metabolism	rxn04704	SBO:0000176
rxn04705__vc	chlorophyllide-a:NADP+ oxidoreductase	cpd00005[vc] + cpd00067[vc] + cpd08631[vc] <=> cpd00006[vc] + cpd01845[vc]	NADPH + H+ + Divinylprotochlorophyllide <=> NADP + Protochlorophyllide	A3776_RS22505 or A3776_RS15030	-1000	1000	0	Porphyrin and chlorophyll metabolism	rxn04705	SBO:0000176
rxn04724__vc	salicylate,NADH:oxygen oxidoreductase (1-hydroxylating,decarboxylating)	cpd00004[vc] + cpd00007[vc] + 2 cpd00067[vc] + cpd09791[vc] -> cpd00001[vc] + cpd00003[vc] + cpd00011[vc] + cpd01871[vc]	NADH + O2 + 2 H+ + 3-Methylsalicylate -> H2O + NAD + CO2 + 3-Methylcatechol	A3776_RS08870	0	1000	0	Dioxin degradation	rxn04724	SBO:0000176
rxn04745__vc	salicylate,NADH:oxygen oxidoreductase (1-hydroxylating,decarboxylating)	cpd00004[vc] + cpd00007[vc] + 2 cpd00067[vc] + cpd09812[vc] -> cpd00001[vc] + cpd00003[vc] + cpd00011[vc] + cpd09813[vc]	NADH + O2 + 2 H+ + 4-Hydroxymethylsalicylate -> H2O + NAD + CO2 + 4-Hydroxymethylcatechol	A3776_RS08870	0	1000	0	Dioxin degradation	rxn04745	SBO:0000176
rxn04748__vc	salicylate,NADH:oxygen oxidoreductase (1-hydroxylating,decarboxylating)	cpd00004[vc] + cpd00007[vc] + 2 cpd00067[vc] + cpd09806[vc] -> cpd00001[vc] + cpd00003[vc] + cpd00011[vc] + cpd04117[vc]	NADH + O2 + 2 H+ + m-Cresotic acid -> H2O + NAD + CO2 + 4-Methylcatechol	A3776_RS08870	0	1000	0	Dioxin degradation	rxn04748	SBO:0000176
rxn04792__vc	S-(hydroxymethyl)glutathione dehydrogenase	cpd00003[vc] + cpd09879[vc] <=> cpd00004[vc] + cpd00067[vc] + cpd00759[vc]	NAD + S-(Hydroxymethyl)glutathione <=> NADH + H+ + S-Formylglutathione	A3776_RS13265	-1000	1000	0	Methane metabolism	rxn04792	SBO:0000176
rxn04943__vc	L-iditol:NAD+ 2-oxidoreductase	cpd00003[vc] + cpd01066[vc] <=> cpd00004[vc] + cpd00067[vc] + cpd00212[vc]	NAD + L-Iditol <=> NADH + H+ + L-Sorbose	A3776_RS11035 or A3776_RS22520	-1000	1000	0	Pentose and glucuronate interconversions	rxn04943	SBO:0000176
rxn04954__vc	5-methyltetrahydrofolate:NAD+ oxidoreductase	cpd00005[vc] + cpd00067[vc] + cpd00125[vc] -> cpd00006[vc] + cpd00345[vc]	NADPH + H+ + 5-10-Methylenetetrahydrofolate -> NADP + 5-Methyltetrahydrofolate	A3776_RS03780	0	1000	0	One carbon pool by folate	rxn04954	SBO:0000176
rxn04996__vc	dimethyallyl diphosphate:NADP+ oxidoreductase	cpd00005[vc] + cpd00067[vc] + cpd08615[vc] -> cpd00001[vc] + cpd00006[vc] + cpd00202[vc]	NADPH + H+ + 1-Hydroxy-2-methyl-2-butenyl 4-diphosphate -> H2O + NADP + DMAPP	A3776_RS13900	0	1000	0	Terpenoid backbone biosynthesis	rxn04996	SBO:0000176
rxn05004__vc	S-adenosyl-L-methionine:gamma-tocopherol 5-O-methyltransferase	cpd00017[vc] + cpd01631[vc] -> cpd00019[vc] + cpd00067[vc] + cpd01628[vc]	S-Adenosyl-L-methionine + gamma-Tocopherol -> S-Adenosyl-homocysteine + H+ + Vitamin E	A3776_RS11720	0	1000	0	Ubiquinone and other terpenoid-quinone biosynthesis	rxn05004	SBO:0000176
rxn05005__vc	S-adenosyl-L-methionine:uroporphyrinogen-III C-methyltransferase	cpd00017[vc] + cpd00774[vc] -> cpd00019[vc] + cpd00067[vc] + cpd11206[vc]	S-Adenosyl-L-methionine + UroporphyrinogenIII -> S-Adenosyl-homocysteine + H+ + Precorrin 1	A3776_RS11705 or A3776_RS20115	0	1000	0	Porphyrin and chlorophyll metabolism	rxn05005	SBO:0000176
rxn05006__vc	S-adenosyl-L-methionine:precorrin-1 C-methyltransferase	cpd00017[vc] + cpd11206[vc] -> cpd00019[vc] + cpd01620[vc]	S-Adenosyl-L-methionine + Precorrin 1 -> S-Adenosyl-homocysteine + Precorrin 2	A3776_RS11705 or A3776_RS20115	0	1000	0	Porphyrin and chlorophyll metabolism	rxn05006	SBO:0000176
rxn05023__vc	1,4-dihydroxy-2-naphthoyl-CoA hydrolase	cpd00001[vc] + cpd11217[vc] -> cpd00010[vc] + cpd00067[vc] + cpd02295[vc]	H2O + 1,4-Dihydroxy-2-naphthoyl-CoA -> CoA + H+ + 1-4-Dihydroxy-2-naphthoate	A3776_RS11805	0	1000	0	Ubiquinone and other terpenoid-quinone biosynthesis	rxn05023	SBO:0000176
rxn05024__vc	4-(2-carboxyphenyl)-4-oxobutanoyl-CoA dehydratase (cyclizing)	cpd00067[vc] + cpd02021[vc] -> cpd00001[vc] + cpd11217[vc]	H+ + Succinylbenzoyl-CoA -> H2O + 1,4-Dihydroxy-2-naphthoyl-CoA	A3776_RS04475	0	1000	0	Ubiquinone and other terpenoid-quinone biosynthesis	rxn05024	SBO:0000176
rxn05029__vc	ATP:cobinamide Cobeta-adenosyltransferase	cpd00002[vc] + cpd03422[vc] <=> cpd00421[vc] + cpd03918[vc]	ATP + Cobinamide <=> Triphosphate + Adenosyl cobinamide	A3776_RS00480 or A3776_RS05775 or A3776_RS11890	-1000	1000	0	Porphyrin and chlorophyll metabolism	rxn05029	SBO:0000176
rxn05034__vc	solanesyl-diphosphate:4-hydroxybenzoate nonaprenyltransferase	cpd00136[vc] + cpd02172[vc] -> cpd00012[vc] + cpd00067[vc] + cpd02419[vc]	4-Hydroxybenzoate + Solanesyl diphosphate -> PPi + H+ + Nonaprenyl-4-hydroxybenzoate	A3776_RS22345	0	1000	0	Ubiquinone and other terpenoid-quinone biosynthesis	rxn05034	SBO:0000176
rxn05040__vc	D-ribulose 5-phosphate formate-lyase (L-3,4-dihydroxybutan-2-one 4-phosphate-forming)	cpd00171[vc] -> cpd00047[vc] + cpd00067[vc] + cpd11225[vc]	D-Ribulose5-phosphate -> Formate + H+ + 3-4-dihydroxy-2-butanone4-phosphate	A3776_RS22120	0	1000	0	Riboflavin metabolism	rxn05040	SBO:0000176
rxn05054__vc	adenosylcobyric acid:(R)-1-aminopropan-2-ol ligase (ADP-forming)	cpd00002[vc] + cpd02039[vc] + cpd03917[vc] -> cpd00008[vc] + cpd00009[vc] + cpd00067[vc] + cpd03918[vc]	ATP + 1-Aminopropan-2-ol + Adenosylcobyric acid -> ADP + Phosphate + H+ + Adenosyl cobinamide	A3776_RS01475	0	1000	0	Porphyrin and chlorophyll metabolism	rxn05054	SBO:0000176
rxn05064__vc	carbamate hydro-lyase	2 cpd00067[vc] + cpd01101[vc] <=> cpd00011[vc] + cpd00013[vc]	2 H+ + Carbamate <=> CO2 + NH3	Unknown	-1000	1000	0	Pyrimidine metabolism	rxn05064	SBO:0000176
rxn05092__vc	1,2-dihydroxy-5-(methylthio)pent-1-en-3-one:oxygen oxidoreductase (formate-forming)	cpd00007[vc] + cpd11255[vc] -> cpd00047[vc] + 2 cpd00067[vc] + cpd00869[vc]	O2 + 1,2-dihydroxy-3-keto-5-methylthiopentene -> Formate + 2 H+ + 4-methylthio 2-oxobutyrate	A3776_RS16335	0	1000	0	Cysteine and methionine metabolism	rxn05092	SBO:0000176
rxn05109__vc	R07399	cpd00001[vc] + cpd00020[vc] + cpd00022[vc] -> cpd00010[vc] + cpd00067[vc] + cpd01700[vc]	H2O + Pyruvate + Acetyl-CoA -> CoA + H+ + D-Citramalate	A3776_RS11620	0	1000	0	Valine, leucine and isoleucine biosynthesis	rxn05109	SBO:0000176
rxn05114__vc	5-amino-1-(5-phospho-D-ribosyl)imidazole:carbon-dioxide ligase (ADP-forming)	cpd00002[vc] + cpd00242[vc] + cpd02140[vc] -> cpd00008[vc] + cpd00009[vc] + 2 cpd00067[vc] + cpd11310[vc]	ATP + H2CO3 + AIR -> ADP + Phosphate + 2 H+ + 5-phosphoribosyl-5-carboxyaminoimidazole	A3776_RS01105	0	1000	0	Purine metabolism	rxn05114	SBO:0000176
rxn05145__vc	phosphate-transporting ATPase	cpd00001[vc] + cpd00002[vc] + cpd00009[vp] -> cpd00008[vc] + 2 cpd00009[vc] + cpd00067[vc]	H2O + ATP + Phosphate -> ADP + 2 Phosphate + H+	( A3776_RS15160 or A3776_RS15495 ) and ( A3776_RS15155 or A3776_RS15500 or A3776_RS15505 ) and ( A3776_RS15165 or A3776_RS15490 ) and ( A3776_RS02990 or A3776_RS15170 or A3776_RS15485 )	0	1000	0	Transport	rxn05145	SBO:0000185
rxn05147__vc	D-Glucose-ABC transport	cpd00001[vc] + cpd00002[vc] + cpd00027[vp] -> cpd00008[vc] + cpd00009[vc] + cpd00027[vc] + cpd00067[vc]	H2O + ATP + D-Glucose -> ADP + Phosphate + D-Glucose + H+	Unknown	0	1000	0	Transport	rxn05147	SBO:0000185
rxn05153__vc	sulfate-transporting ATPase	cpd00001[vc] + cpd00002[vc] + cpd00048[vp] -> cpd00008[vc] + cpd00009[vc] + cpd00048[vc] + cpd00067[vc]	H2O + ATP + Sulfate -> ADP + Phosphate + Sulfate + H+	A3776_RS12665 and ( A3776_RS12670 or A3776_RS12675 ) and A3776_RS13680	0	1000	0	Transport	rxn05153	SBO:0000185
rxn05155__vc	ATP phosphohydrolase (polar-amino-acid-importing)	cpd00001[vc] + cpd00002[vc] + cpd00053[vp] -> cpd00008[vc] + cpd00009[vc] + cpd00053[vc] + cpd00067[vc]	H2O + ATP + L-Glutamine -> ADP + Phosphate + L-Glutamine + H+	( A3776_RS03550 and A3776_RS03545 and A3776_RS03540 and A3776_RS03535 ) or A3776_RS13925	0	1000	0	Transport	rxn05155	SBO:0000185
rxn05161__vc	nonpolar-amino-acid-transporting ATPase	cpd00001[vc] + cpd00002[vc] + cpd00107[vp] -> cpd00008[vc] + cpd00009[vc] + cpd00067[vc] + cpd00107[vc]	H2O + ATP + L-Leucine -> ADP + Phosphate + H+ + L-Leucine	( A3776_RS11215 and A3776_RS11225 and A3776_RS11230 and A3776_RS11235 and A3776_RS11240 ) or ( A3776_RS02505 and A3776_RS03125 and A3776_RS07690 and A3776_RS07695 and A3776_RS12910 ) or ( A3776_RS00735 and A3776_RS03550 and A3776_RS03545 and A3776_RS03540 and A3776_RS03535 )	0	1000	0	Transport	rxn05161	SBO:0000185
rxn05163__vc	putrescine transport via ABC system	cpd00001[vc] + cpd00002[vc] + cpd00118[vp] -> cpd00008[vc] + cpd00009[vc] + cpd00067[vc] + cpd00118[vc]	H2O + ATP + Putrescine -> ADP + Phosphate + H+ + Putrescine	( A3776_RS09890 or A3776_RS00715 ) and A3776_RS17540 and A3776_RS09885 and A3776_RS09900	0	1000	0	Transport	rxn05163	SBO:0000185
rxn05165__vc	nonpolar-amino-acid-transporting ATPase	cpd00001[vc] + cpd00002[vc] + cpd00129[vp] -> cpd00008[vc] + cpd00009[vc] + cpd00067[vc] + cpd00129[vc]	H2O + ATP + L-Proline -> ADP + Phosphate + H+ + L-Proline	( A3776_RS02505 and A3776_RS03125 and A3776_RS07690 and A3776_RS07695 and A3776_RS12910 ) or ( A3776_RS00735 and A3776_RS03550 and A3776_RS03545 and A3776_RS03540 and A3776_RS03535 )	0	1000	0	Transport	rxn05165	SBO:0000185
rxn05168__vc	nonpolar-amino-acid-transporting ATPase	cpd00001[vc] + cpd00002[vc] + cpd00156[vp] -> cpd00008[vc] + cpd00009[vc] + cpd00067[vc] + cpd00156[vc]	H2O + ATP + L-Valine -> ADP + Phosphate + H+ + L-Valine	( A3776_RS11215 and A3776_RS11225 and A3776_RS11230 and A3776_RS11235 and A3776_RS11240 ) or ( A3776_RS02505 and A3776_RS03125 and A3776_RS07690 and A3776_RS07695 and A3776_RS12910 ) or ( A3776_RS00735 and A3776_RS03550 and A3776_RS03545 and A3776_RS03540 and A3776_RS03535 )	0	1000	0	Transport	rxn05168	SBO:0000185
rxn05170__vc	TRANS-RXNAVI-26732.ce.brachyexp.CPD-3609_CPD-3609	cpd00001[vc] + cpd00002[vc] + cpd00179[vp] -> cpd00008[vc] + cpd00009[vc] + cpd00067[vc] + cpd00179[vc]	H2O + ATP + Maltose -> ADP + Phosphate + H+ + Maltose	A3776_RS10725 and A3776_RS10735	0	1000	0	Transport	rxn05170	SBO:0000185
rxn05175__vc	spermidine transport via ABC system	cpd00001[vc] + cpd00002[vc] + cpd00264[vp] -> cpd00008[vc] + cpd00009[vc] + cpd00067[vc] + cpd00264[vc]	H2O + ATP + Spermidine -> ADP + Phosphate + H+ + Spermidine	( A3776_RS09890 or A3776_RS00715 ) and A3776_RS17540 and A3776_RS09885 and A3776_RS09900	0	1000	0	Transport	rxn05175	SBO:0000185
rxn05176__vc	thiosulfate transport via ABC system	cpd00001[vc] + cpd00002[vc] + cpd00268[vp] -> cpd00008[vc] + cpd00009[vc] + cpd00067[vc] + cpd00268[vc]	H2O + ATP + H2S2O3 -> ADP + Phosphate + H+ + H2S2O3	A3776_RS12665 and ( A3776_RS12670 or A3776_RS12675 ) and A3776_RS13680	0	1000	0	Transport	rxn05176	SBO:0000185
rxn05179__vc	nonpolar-amino-acid-transporting ATPase	cpd00001[vc] + cpd00002[vc] + cpd00322[vp] -> cpd00008[vc] + cpd00009[vc] + cpd00067[vc] + cpd00322[vc]	H2O + ATP + L-Isoleucine -> ADP + Phosphate + H+ + L-Isoleucine	( A3776_RS11215 and A3776_RS11225 and A3776_RS11230 and A3776_RS11235 and A3776_RS11240 ) or ( A3776_RS02505 and A3776_RS03125 and A3776_RS07690 and A3776_RS07695 and A3776_RS12910 ) or ( A3776_RS00735 and A3776_RS03550 and A3776_RS03545 and A3776_RS03540 and A3776_RS03535 )	0	1000	0	Transport	rxn05179	SBO:0000185
rxn05189__vc	Fe(III)dicitrate-ABC transport	cpd00001[vc] + cpd00002[vc] + cpd03725[vp] -> cpd00008[vc] + cpd00009[vc] + cpd00067[vc] + cpd03725[vc]	H2O + ATP + Fe(III)dicitrate -> ADP + Phosphate + H+ + Fe(III)dicitrate	A3776_RS22130 or A3776_RS17000 or A3776_RS19875 or A3776_RS18880 or A3776_RS08145 or A3776_RS17015 or A3776_RS01345 or A3776_RS16975 or A3776_RS16970 or A3776_RS01350 or A3776_RS23560 or A3776_RS16980	0	1000	0	Transport	rxn05189	SBO:0000185
rxn05206__vc	TRANS-RXN-187.ce	cpd00205[vp] <=> cpd00205[vc]	K+ <=> K+	A3776_RS00205 or A3776_RS00210 or A3776_RS00230 or A3776_RS07020	-1000	1000	0	Transport	rxn05206	SBO:0000185
rxn05209__vc	TRANS-RXNBWI-115525.ce.maizeexp.NA+_NA+	cpd00067[vc] + cpd00971[vp] <=> cpd00067[vp] + cpd00971[vc]	H+ + Na+ <=> H+ + Na+	Unknown	-1000	1000	0	Transport	rxn05209	SBO:0000185
rxn05219__vc	nonpolar-amino-acid-transporting ATPase	cpd00001[vc] + cpd00002[vc] + cpd00060[vp] -> cpd00008[vc] + cpd00009[vc] + cpd00060[vc] + cpd00067[vc]	H2O + ATP + L-Methionine -> ADP + Phosphate + L-Methionine + H+	( A3776_RS02505 and A3776_RS03125 and A3776_RS07690 and A3776_RS07695 and A3776_RS12910 ) or A3776_RS07625 or ( A3776_RS00735 and A3776_RS03550 and A3776_RS03545 and A3776_RS03540 and A3776_RS03535 )	0	1000	0	Transport	rxn05219	SBO:0000185
rxn05223__vc	Biotin ABC transporter	cpd00001[vc] + cpd00002[vc] + cpd00104[vp] -> cpd00008[vc] + cpd00009[vc] + cpd00067[vc] + cpd00104[vc]	H2O + ATP + BIOT -> ADP + Phosphate + H+ + BIOT	A3776_RS15175	0	1000	0	Transport	rxn05223	SBO:0000185
rxn05231__vc	2'-Deoxyadenosine 5'-diphosphate:oxidized-thioredoxin 2'-oxidoreductase	cpd00008[vc] + cpd11421[vc] -> cpd00001[vc] + cpd00177[vc] + cpd11420[vc]	ADP + trdrd -> H2O + dADP + trdox	A3776_RS19035	0	1000	0	Purine metabolism	rxn05231	SBO:0000176
rxn05233__vc	2'-Deoxyguanosine 5'-diphosphate:oxidized-thioredoxin 2'-oxidoreductase	cpd00031[vc] + cpd11421[vc] -> cpd00001[vc] + cpd00295[vc] + cpd11420[vc]	GDP + trdrd -> H2O + dGDP + trdox	A3776_RS19035	0	1000	0	Purine metabolism	rxn05233	SBO:0000176
rxn05239__vc	adenosine 3',5'-bisphosphate,sulfite:oxidized-thioredoxin oxidoreductase (3'-phosphoadenosine-5'-phosphosulfate -forming)	cpd00044[vc] + cpd11421[vc] -> cpd00045[vc] + cpd00067[vc] + cpd00081[vc] + cpd11420[vc]	3-phosphoadenylylsulfate + trdrd -> Adenosine 3-5-bisphosphate + H+ + Sulfite + trdox	A3776_RS07085 or A3776_RS09615	0	1000	0	Sulfur metabolism	rxn05239	SBO:0000176
rxn05289__vc	NADPH:oxidized-thioredoxin oxidoreductase	cpd00005[vc] + cpd00067[vc] + cpd11420[vc] -> cpd00006[vc] + cpd11421[vc]	NADPH + H+ + trdox -> NADP + trdrd	A3776_RS02150 or A3776_RS13950	0	1000	0	Selenocompound metabolism	rxn05289	SBO:0000176
rxn05312__vc	Inorganic phosphate transporter	cpd00067[vp] + cpd00009[vp] <=> cpd00009[vc] + cpd00067[vc]	H+ + Phosphate <=> Phosphate + H+	A3776_RS09530 or A3776_RS11030	-1000	1000	0	Transport	rxn05312	SBO:0000185
rxn05334__vc	(3R)-3-Hydroxybutanoyl-[acyl-carrier-protein] hydro-lyase	cpd11483[vc] -> cpd00001[vc] + cpd11471[vc]	(R)-3-Hydroxyoctanoyl-[acyl-carrier protein] -> H2O + (2E)-Octenoyl-[acp]	A3776_RS10500	0	1000	0	Fatty acid biosynthesis	rxn05334	SBO:0000176
rxn05336__vc	(3R)-3-Hydroxypalmitoyl-[acyl-carrier-protein]:NADP+ oxidoreductase	cpd00006[vc] + cpd11481[vc] <=> cpd00005[vc] + cpd00067[vc] + cpd11485[vc]	NADP + R-3-hydroxypalmitoyl-acyl-carrierprotein- <=> NADPH + H+ + 3-oxohexadecanoyl-acp	A3776_RS10150 or A3776_RS11585 or A3776_RS17260 or A3776_RS21595	-1000	1000	0	Fatty acid biosynthesis	rxn05336	SBO:0000176
rxn05337__vc	(3R)-3-Hydroxyhexanoyl-[acyl-carrier-protein]:NADP+ oxidoreductase	cpd00006[vc] + cpd11479[vc] <=> cpd00005[vc] + cpd00067[vc] + cpd11486[vc]	NADP + D-3-Hydroxyhexanoyl-[acp] <=> NADPH + H+ + 3-Oxohexanoyl-[acp]	A3776_RS10150 or A3776_RS11585 or A3776_RS17260 or A3776_RS21595	-1000	1000	0	Fatty acid biosynthesis	rxn05337	SBO:0000176
rxn05338__vc	(3R)-3-Hydroxydecanoyl-[acyl-carrier-protein]:NADP+ oxidoreductase	cpd00006[vc] + cpd11482[vc] <=> cpd00005[vc] + cpd00067[vc] + cpd11487[vc]	NADP + (R)-3-Hydroxydecanoyl-[acyl-carrier protein] <=> NADPH + H+ + 3-oxodecanoyl-acp	A3776_RS10150 or A3776_RS11585 or A3776_RS17260 or A3776_RS21595	-1000	1000	0	Fatty acid biosynthesis	rxn05338	SBO:0000176
rxn05339__vc	(3R)-3-Hydroxybutanoyl-[acyl-carrier protein]:NADP+ oxidoreductase	cpd00006[vc] + cpd11478[vc] <=> cpd00005[vc] + cpd00067[vc] + cpd11488[vc]	NADP + (R)-3-Hydroxybutanoyl-[acyl-carrier protein] <=> NADPH + H+ + Acetoacetyl-ACP	A3776_RS10150 or A3776_RS11585 or A3776_RS17260 or A3776_RS21595	-1000	1000	0	Fatty acid biosynthesis	rxn05339	SBO:0000176
rxn05340__vc	(3R)-3-Hydroxydodecanoyl-[acyl-carrier-protein]:NADP+ oxidoreductase	cpd00006[vc] + cpd11480[vc] <=> cpd00005[vc] + cpd00067[vc] + cpd11489[vc]	NADP + D-3-Hydroxydodecanoyl-[acp] <=> NADPH + H+ + 3-oxododecanoyl-acp	A3776_RS10150 or A3776_RS11585 or A3776_RS17260 or A3776_RS21595	-1000	1000	0	Fatty acid biosynthesis	rxn05340	SBO:0000176
rxn05341__vc	(3R)-3-Hydroxyoctanoyl-[acyl-carrier-protein]:NADP+ oxidoreductase	cpd00006[vc] + cpd11483[vc] <=> cpd00005[vc] + cpd00067[vc] + cpd11490[vc]	NADP + (R)-3-Hydroxyoctanoyl-[acyl-carrier protein] <=> NADPH + H+ + 3-oxooctanoyl-acp	A3776_RS10150 or A3776_RS11585 or A3776_RS17260 or A3776_RS21595	-1000	1000	0	Fatty acid biosynthesis	rxn05341	SBO:0000176
rxn05342__vc	(3R)-3-Hydroxytetradecanoyl-[acyl-carrier-protein]:NADP+ oxidoreductase	cpd00005[vc] + cpd00067[vc] + cpd11491[vc] -> cpd00006[vc] + cpd11484[vc]	NADPH + H+ + 3-oxotetradecanoyl-acp -> NADP + HMA	A3776_RS10150 or A3776_RS11585 or A3776_RS17260 or A3776_RS21595	0	1000	0	Fatty acid biosynthesis	rxn05342	SBO:0000176
rxn05343__vc	Octanoyl-[acyl-carrier protein]:malonyl-[acyl-carrier-protein] C-acyltransferase (decarboxylating)	cpd00067[vc] + cpd11470[vc] + cpd11492[vc] -> cpd00011[vc] + cpd11487[vc] + cpd11493[vc]	H+ + Octanoyl-ACP + Malonyl-acyl-carrierprotein- -> CO2 + 3-oxodecanoyl-acp + ACP	A3776_RS03695 or A3776_RS06755 or A3776_RS17100	0	1000	0	Fatty acid biosynthesis	rxn05343	SBO:0000176
rxn05344__vc	Tetradecanoyl-[acyl-carrier protein]:malonyl-[acyl-carrier-protein] C-acyltransferase (decarboxylating)	cpd00067[vc] + cpd11466[vc] + cpd11492[vc] -> cpd00011[vc] + cpd11485[vc] + cpd11493[vc]	H+ + Myristoyl-ACP + Malonyl-acyl-carrierprotein- -> CO2 + 3-oxohexadecanoyl-acp + ACP	A3776_RS03695 or A3776_RS06755 or A3776_RS17100	0	1000	0	Fatty acid biosynthesis	rxn05344	SBO:0000176
rxn05345__vc	dodecanoyl-[acyl-carrier-protein]:malonyl-[acyl-carrier-protein] C-acyltransferase (decarboxylating)	cpd00067[vc] + cpd11468[vc] + cpd11492[vc] -> cpd00011[vc] + cpd11491[vc] + cpd11493[vc]	H+ + Dodecanoyl-ACP + Malonyl-acyl-carrierprotein- -> CO2 + 3-oxotetradecanoyl-acp + ACP	A3776_RS03695 or A3776_RS06755 or A3776_RS17100	0	1000	0	Fatty acid biosynthesis	rxn05345	SBO:0000176
rxn05346__vc	butyryl-[acyl-carrier protein]:malonyl-[acyl-carrier-protein] C-acyltransferase (decarboxylating)	cpd00067[vc] + cpd11464[vc] + cpd11492[vc] -> cpd00011[vc] + cpd11486[vc] + cpd11493[vc]	H+ + Butyryl-ACP + Malonyl-acyl-carrierprotein- -> CO2 + 3-Oxohexanoyl-[acp] + ACP	A3776_RS03695 or A3776_RS06755 or A3776_RS17100	0	1000	0	Fatty acid biosynthesis	rxn05346	SBO:0000176
rxn05347__vc	Acyl-[acyl-carrier-protein]:malonyl-[acyl-carrier-protein] C-acyltransferase (decarboxylating)	cpd00067[vc] + cpd11492[vc] + cpd11494[vc] -> cpd00011[vc] + cpd11488[vc] + cpd11493[vc]	H+ + Malonyl-acyl-carrierprotein- + Acetyl-ACP -> CO2 + Acetoacetyl-ACP + ACP	A3776_RS03695 or A3776_RS06755 or A3776_RS17100	0	1000	0	Fatty acid biosynthesis	rxn05347	SBO:0000176
rxn05348__vc	Decanoyl-[acyl-carrier protein]:malonyl-[acyl-carrier-protein] C-acyltransferase (decarboxylating)	cpd00067[vc] + cpd11474[vc] + cpd11492[vc] -> cpd00011[vc] + cpd11489[vc] + cpd11493[vc]	H+ + Decanoyl-ACP + Malonyl-acyl-carrierprotein- -> CO2 + 3-oxododecanoyl-acp + ACP	A3776_RS03695 or A3776_RS06755 or A3776_RS17100	0	1000	0	Fatty acid biosynthesis	rxn05348	SBO:0000176
rxn05349__vc	acetyl-CoA:[acyl-carrier-protein] S-acetyltransferase	cpd00022[vc] + cpd11493[vc] <=> cpd00010[vc] + cpd11494[vc]	Acetyl-CoA + ACP <=> CoA + Acetyl-ACP	A3776_RS16710	-1000	1000	0	Fatty acid biosynthesis	rxn05349	SBO:0000176
rxn05350__vc	hexanoyl-[acyl-carrier protein]:malonyl-[acyl-carrier-protein] C-acyltransferase (decarboxylating)	cpd00067[vc] + cpd11472[vc] + cpd11492[vc] -> cpd00011[vc] + cpd11490[vc] + cpd11493[vc]	H+ + Hexanoyl-ACP + Malonyl-acyl-carrierprotein- -> CO2 + 3-oxooctanoyl-acp + ACP	A3776_RS03695 or A3776_RS06755 or A3776_RS17100	0	1000	0	Fatty acid biosynthesis	rxn05350	SBO:0000176
rxn05351__vc	Tetradecanoyl-[acyl-carrier protein]:malonyl-CoA C-acyltransferase(decarboxylating, oxoacyl- and enoyl-reducing and thioester-hydrolysing)	cpd00005[vc] + cpd00067[vc] + cpd11467[vc] -> cpd00006[vc] + cpd11466[vc]	NADPH + H+ + (2E)-Tetradecenoyl-[acp] -> NADP + Myristoyl-ACP	A3776_RS08285 or A3776_RS06100	0	1000	0	Fatty acid biosynthesis	rxn05351	SBO:0000176
rxn05352__vc	Octanoyl-[acyl-carrier protein]:malonyl-CoA C-acyltransferase(decarboxylating, oxoacyl- and enoyl-reducing and thioester-hydrolysing)	cpd00005[vc] + cpd00067[vc] + cpd11471[vc] -> cpd00006[vc] + cpd11470[vc]	NADPH + H+ + (2E)-Octenoyl-[acp] -> NADP + Octanoyl-ACP	A3776_RS08285	0	1000	0	Fatty acid biosynthesis	rxn05352	SBO:0000176
rxn05353__vc	Butyryl-[acyl-carrier protein]:malonyl-CoA C-acyltransferase(decarboxylating, oxoacyl- and enoyl-reducing and thioester-hydrolysing)	cpd00005[vc] + cpd00067[vc] + cpd11465[vc] -> cpd00006[vc] + cpd11464[vc]	NADPH + H+ + But-2-enoyl-[acyl-carrier protein] -> NADP + Butyryl-ACP	A3776_RS08285 or A3776_RS06100	0	1000	0	Fatty acid biosynthesis	rxn05353	SBO:0000176
rxn05355__vc	Dodecanoyl-[acyl-carrier protein]: malonyl-CoA C-acyltransferase(decarboxylating, oxoacyl- and enoyl-reducing and thioester-hydrolysing)	cpd00005[vc] + cpd00067[vc] + cpd11469[vc] -> cpd00006[vc] + cpd11468[vc]	NADPH + H+ + (2E)-Dodecenoyl-[acp] -> NADP + Dodecanoyl-ACP	A3776_RS08285	0	1000	0	Fatty acid biosynthesis	rxn05355	SBO:0000176
rxn05356__vc	Decanoyl-[acyl-carrier protein]:malonyl-CoA C-acyltransferase(decarboxylating, oxoacyl- and enoyl-reducing and thioester-hydrolysing)	cpd00005[vc] + cpd00067[vc] + cpd11475[vc] -> cpd00006[vc] + cpd11474[vc]	NADPH + H+ + (2E)-Decenoyl-[acp] -> NADP + Decanoyl-ACP	A3776_RS08285 or A3776_RS06100	0	1000	0	Fatty acid biosynthesis	rxn05356	SBO:0000176
rxn05357__vc	Hexanoyl-[acyl-carrier protein]:oxoacyl- and enoyl-reducing and thioester-hydrolysing)	cpd00005[vc] + cpd00067[vc] + cpd11473[vc] -> cpd00006[vc] + cpd11472[vc]	NADPH + H+ + (2E)-Hexenoyl-[acp] -> NADP + Hexanoyl-ACP	A3776_RS08285	0	1000	0	Fatty acid biosynthesis	rxn05357	SBO:0000176
rxn05465__vc	Malonyl-CoA:[acyl-carrier-protein] S-malonyltransferase	cpd00070[vc] + cpd11493[vc] <=> cpd00010[vc] + cpd11492[vc]	Malonyl-CoA + ACP <=> CoA + Malonyl-acyl-carrierprotein-	A3776_RS16715	-1000	1000	0	Fatty acid biosynthesis	rxn05465	SBO:0000176
rxn05513__vc	TRANS-RXN-194.ce	cpd00001[vc] + cpd00002[vc] + cpd00063[vp] -> cpd00008[vc] + cpd00009[vc] + cpd00063[vc] + cpd00067[vc]	H2O + ATP + Ca2+ -> ADP + Phosphate + Ca2+ + H+	A3776_RS11940 or A3776_RS19680 or A3776_RS20150	0	1000	0	Transport	rxn05513	SBO:0000185
rxn05516__vc	Cadmium-translocating P-type ATPase	cpd00001[vc] + cpd00002[vc] + cpd01012[vc] -> cpd00008[vc] + cpd00009[vc] + cpd00067[vc] + cpd01012[vp]	H2O + ATP + Cd2+ -> ADP + Phosphate + H+ + Cd2+	A3776_RS12890 or A3776_RS17740	0	1000	0	Transport	rxn05516	SBO:0000185
rxn05528__vc	Copper-transporting ATPase	cpd00001[vc] + cpd00002[vc] + cpd00058[vc] -> cpd00008[vc] + cpd00009[vc] + cpd00067[vc] + cpd00058[vp]	H2O + ATP + Cu2+ -> ADP + Phosphate + H+ + Cu2+	A3776_RS06845 or A3776_RS12890 or A3776_RS17740 or A3776_RS17745	0	1000	0	Transport	rxn05528	SBO:0000185
rxn05533__vc	oligopeptide-transporting ATPase	cpd00001[vc] + cpd00002[vc] + cpd11593[vp] -> cpd00008[vc] + cpd00009[vc] + cpd00067[vc] + cpd11593[vc]	H2O + ATP + ala-L-asp-L -> ADP + Phosphate + H+ + ala-L-asp-L	A3776_RS00835 or A3776_RS17265	0	1000	0	Transport	rxn05533	SBO:0000185
rxn05602__vc	L-lactate reversible transport via proton symport	cpd00067[vp] + cpd00159[vp] <=> cpd00067[vc] + cpd00159[vc]	H+ + L-Lactate <=> H+ + L-Lactate	A3776_RS08485	-1000	1000	0	Transport	rxn05602	SBO:0000185
rxn05608__vc	ATP phosphohydrolase (disaccharide-importing)	cpd00001[vc] + cpd00002[vc] + cpd01262[vp] -> cpd00008[vc] + cpd00009[vc] + cpd00067[vc] + cpd01262[vc]	H2O + ATP + Amylotriose -> ADP + Phosphate + H+ + Amylotriose	A3776_RS10725 and A3776_RS10735	0	1000	0	Transport	rxn05608	SBO:0000185
rxn05616__vc	TRANS-RXN-141.ce	cpd00254[vc] <=> cpd00254[vp]	Mg <=> Mg	A3776_RS03200	-1000	1000	0	Transport	rxn05616	SBO:0000185
rxn05619__vc	ATP phosphohydrolase (molybdate-importing)	cpd00001[vc] + cpd00002[vc] + cpd11574[vp] -> cpd00008[vc] + cpd00009[vc] + cpd00067[vc] + cpd11574[vc]	H2O + ATP + Molybdate -> ADP + Phosphate + H+ + Molybdate	A3776_RS04815 and A3776_RS04835	0	1000	0	Transport	rxn05619	SBO:0000185
rxn05736__vc	acyl-coenzyme A ligase	cpd00002[vc] + cpd00010[vc] + cpd03847[vc] -> cpd00012[vc] + cpd00018[vc] + cpd00067[vc] + cpd01695[vc]	ATP + CoA + Myristic acid -> PPi + AMP + H+ + Myristoyl-CoA	A3776_RS19770	0	1000	0	Fatty acid biosynthesis	rxn05736	SBO:0000176
rxn05887__vc	Hydrogen:NAD+ oxidoreductase	cpd00003[vc] + cpd11640[vc] -> cpd00004[vc] + cpd00067[vc]	NAD + H2 -> NADH + H+	A3776_RS09780 and A3776_RS09790 and A3776_RS09800 and A3776_RS09810 and A3776_RS09805	0	0	0	Photosynthesis	rxn05887	SBO:0000176
rxn05893__vc	Ammonia:ferredoxin oxidoreductase	7 cpd00067[vc] + cpd00075[vc] + 6 cpd11620[vc] -> 2 cpd00001[vc] + cpd00013[vc] + 6 cpd11621[vc]	7 H+ + Nitrite + 6 Reducedferredoxin -> 2 H2O + NH3 + 6 Oxidizedferredoxin	A3776_RS11455	0	1000	0	Nitrogen metabolism	rxn05893	SBO:0000176
rxn05894__vc	nitrite:ferredoxin oxidoreductase	3 cpd00067[vc] + cpd00209[vc] + 2 cpd11620[vc] -> cpd00001[vc] + cpd00075[vc] + 2 cpd11621[vc]	3 H+ + Nitrate + 2 Reducedferredoxin -> H2O + Nitrite + 2 Oxidizedferredoxin	A3776_RS11430	0	1000	0	Nitrogen metabolism	rxn05894	SBO:0000176
rxn05902__vc	sulphite reductase	6 cpd00067[vc] + cpd00081[vc] + 6 cpd11620[vc] -> 3 cpd00001[vc] + cpd00239[vc] + 6 cpd11621[vc]	6 H+ + Sulfite + 6 Reducedferredoxin -> 3 H2O + H2S + 6 Oxidizedferredoxin	A3776_RS20880	0	1000	0	Nitrogen metabolism;Sulfur metabolism	rxn05902	SBO:0000176
rxn05918__vc	GDPmannose:dolichyl-phosphate O-beta-D-mannosyltransferase	cpd00067[vc] + cpd00083[vc] + cpd11619[vc] <=> cpd00031[vc] + cpd12407[vc]	H+ + GDP-mannose + Dolichyl phosphate <=> GDP + Dolichyl phosphate D-mannose	A3776_RS19615	-1000	1000	0	N-Glycan biosynthesis	rxn05918	SBO:0000176
rxn05937__vc	Ferredoxin:NADP+ oxidoreductase	cpd00006[vc] + cpd00067[vc] + 2 cpd11620[vc] <=> cpd00005[vc] + 2 cpd11621[vc]	NADP + H+ + 2 Reducedferredoxin <=> NADPH + 2 Oxidizedferredoxin	A3776_RS06700	-1000	1000	0	Photosynthesis	rxn05937	SBO:0000176
rxn05938__vc	pyruvate ferredoxin oxidoreductase	cpd00010[vc] + cpd00020[vc] + 2 cpd11621[vc] -> cpd00011[vc] + cpd00022[vc] + cpd00067[vc] + 2 cpd11620[vc]	CoA + Pyruvate + 2 Oxidizedferredoxin -> CO2 + Acetyl-CoA + H+ + 2 Reducedferredoxin	A3776_RS14055 or A3776_RS16115	0	1000	0	Glycolysis / Gluconeogenesis;N-Glycan biosynthesis	rxn05938	SBO:0000176
rxn06075__vc	2'-Deoxyuridine 5'-diphosphate:oxidized-thioredoxin 2'-oxidoreductase	cpd00014[vc] + cpd11421[vc] -> cpd00001[vc] + cpd00978[vc] + cpd11420[vc]	UDP + trdrd -> H2O + dUDP + trdox	A3776_RS19035	0	1000	0	Purine metabolism	rxn06075	SBO:0000176
rxn06076__vc	2'-Deoxycytidine diphosphate:oxidized-thioredoxin 2'-oxidoreductase	cpd00096[vc] + cpd11421[vc] -> cpd00001[vc] + cpd00533[vc] + cpd11420[vc]	CDP + trdrd -> H2O + dCDP + trdox	A3776_RS19035	0	1000	0	Purine metabolism	rxn06076	SBO:0000176
rxn06077__vc	L-methionine:oxidized-thioredoxin S-oxidoreductase	cpd00001[vc] + cpd00060[vc] + cpd11420[vc] <=> cpd01914[vc] + cpd11421[vc]	H2O + L-Methionine + trdox <=> L-Methionine S-oxide + trdrd	A3776_RS06465	-1000	1000	0	Cysteine and methionine metabolism	rxn06077	SBO:0000176
rxn06118__vc	Polyphosphate:D-glucose 6-phosphotransferase	cpd00027[vc] + cpd00421[vc] -> cpd00012[vc] + cpd00067[vc] + cpd00079[vc]	D-Glucose + Triphosphate -> PPi + H+ + D-glucose-6-phosphate	A3776_RS09090	0	1000	0	Glycolysis / Gluconeogenesis	rxn06118	SBO:0000176
rxn06316__vc	Cyclomaltodextrin dextrin-hydrolase (decyclizing)	cpd11792[vc] -> cpd11976[vc]	Cyclomaltodextrin -> Maltodextrin	A3776_RS07820	0	1000	0	Starch and sucrose metabolism	rxn06316	SBO:0000176
rxn06377__vc	glycine:lipoylprotein oxidoreductase (decarboxylating and acceptor-aminomethylating)	cpd00033[vc] + cpd00067[vc] + cpd12005[vc] -> cpd00011[vc] + cpd11830[vc]	Glycine + H+ + Lipoylprotein -> CO2 + S-Aminomethyldihydrolipoylprotein	A3776_RS14650	0	1000	0	Glycine, serine and threonine metabolism	rxn06377	SBO:0000176
rxn06493__vc	dihydrolipoylprotein:NAD+ oxidoreductase	cpd00003[vc] + cpd12225[vc] <=> cpd00004[vc] + cpd00067[vc] + cpd12005[vc]	NAD + Dihydrolipolprotein <=> NADH + H+ + Lipoylprotein	A3776_RS19200	-1000	1000	0	Glycolysis / Gluconeogenesis	rxn06493	SBO:0000176
rxn06591__vc	L-glutamate-semialdehyde: NADP+ oxidoreductase(L-glutamyl-tRNA(Glu)-forming)	cpd00005[vc] + cpd00067[vc] + cpd12227[vc] -> cpd00006[vc] + cpd02345[vc] + cpd11912[vc]	NADPH + H+ + L-Glutamyl-tRNA-Glu -> NADP + L-Glutamate1-semialdehyde + tRNA-Glu	A3776_RS07685	0	1000	0	Porphyrin and chlorophyll metabolism	rxn06591	SBO:0000176
rxn06723__vc	(3R)-3-hydroxymyristoyl-[acyl-carrier protein]:UDP-3-O-[(3R)-3-hydroxymyristoyl]-alpha-D-glucosamine N-acetyltransferase	cpd03584[vc] + cpd11484[vc] -> cpd00067[vc] + cpd02835[vc] + cpd11493[vc]	UDP-3-O-(beta-hydroxymyristoyl)-D-glucosamine + HMA -> H+ + UDP-2,3-bis(3-hydroxytetradecanoyl)glucosamine + ACP	A3776_RS03680	0	1000	0	Lipopolysaccharide biosynthesis	rxn06723	SBO:0000176
rxn06729__vc	(R)-3-Hydroxytetradecanoly-[acyl-carrier-protein]:UDP-N-acetyl-glucosamine 3-O-(3-hydroxytetradecanoyl)transferase	cpd00037[vc] + cpd11484[vc] <=> cpd02886[vc] + cpd11493[vc]	UDP-N-acetylglucosamine + HMA <=> UDP-3-O-(beta-hydroxymyristoyl)-N-acetylglucosamine + ACP	A3776_RS10505	-1000	1000	0	Lipopolysaccharide biosynthesis	rxn06729	SBO:0000176
rxn06864__vc	Biotinyl-5'-AMP:apo-[carboxylase] ligase (AMP-forming)	cpd03517[vc] + cpd12847[vc] -> cpd00018[vc] + 2 cpd00067[vc] + cpd12848[vc]	Biotinyl-5-AMP + Apo-[carboxylase] -> AMP + 2 H+ + Holo-[carboxylase]	A3776_RS18250	0	1000	0	Biotin metabolism	rxn06864	SBO:0000176
rxn06887__vc	R05224	2 cpd00001[vc] + 2 cpd00002[vc] + 2 cpd00053[vc] + cpd03832[vc] -> 2 cpd00008[vc] + 2 cpd00009[vc] + 2 cpd00023[vc] + 2 cpd00067[vc] + cpd03913[vc]	2 H2O + 2 ATP + 2 L-Glutamine + Hydrogenobyrinate -> 2 ADP + 2 Phosphate + 2 L-Glutamate + 2 H+ + Hydrogenobyrinate diamide	A3776_RS12975	0	1000	0	Porphyrin and chlorophyll metabolism	rxn06887	SBO:0000176
rxn06937__vc	L-glutamate:tRNA(Glu) ligase (AMP-forming)	cpd00002[vc] + cpd00023[vc] + cpd11912[vc] -> cpd00012[vc] + cpd00018[vc] + cpd00067[vc] + cpd12227[vc]	ATP + L-Glutamate + tRNA-Glu -> PPi + AMP + H+ + L-Glutamyl-tRNA-Glu	A3776_RS08570	0	1000	0	Porphyrin and chlorophyll metabolism	rxn06937	SBO:0000176
rxn06947__vc	Formyl-L-methionyl peptide amidohydrolase	cpd00001[vc] + cpd13364[vc] <=> cpd00047[vc] + cpd13365[vc]	H2O + Formyl-L-methionyl peptide <=> Formate + Methionyl peptide	A3776_RS13230	-1000	1000	0	Unassigned	rxn06947	SBO:0000176
rxn06980__vc	(3Z)-phycocyanobilin:ferredoxin oxidoreductase	4 cpd00067[vc] + cpd00389[vc] + 4 cpd11620[vc] <=> cpd03427[vc] + 4 cpd11621[vc]	4 H+ + Biliverdin + 4 Reducedferredoxin <=> (3Z)-Phycocyanobilin + 4 Oxidizedferredoxin	A3776_RS21120	-1000	1000	0	Chloroalkane and chloroalkene degradation;Porphyrin and chlorophyll metabolism	rxn06980	SBO:0000176
rxn07099__vc	Penicillin hydrolase	cpd00001[vc] + cpd11668[vc] -> cpd00067[vc] + cpd12884[vc]	H2O + Penam -> H+ + Penicilloic acid	A3776_RS09330 or A3776_RS20550	0	1000	0	Penicillin and cephalosporin biosynthesis	rxn07099	SBO:0000176
rxn07292__vc	L-cysteine:[ThiI] sulfurtransferase	cpd00084[vc] + cpd14547[vc] <=> cpd00035[vc] + cpd14548[vc]	L-Cysteine + C15811 <=> L-Alanine + C15812	A3776_RS09635 or A3776_RS12410 or A3776_RS14260 or A3776_RS12155 or A3776_RS20275	-1000	1000	0	Thiamine metabolism	rxn07292	SBO:0000176
rxn07331__vc	phytyl-diphosphate:homogentisate phytyltransferase (decarboxylating)	cpd00426[vc] + cpd03214[vc] -> cpd00011[vc] + cpd00012[vc] + cpd14613[vc]	Homogentisate + Phytyl diphosphate -> CO2 + PPi + 2-Methyl-6-phytylquinol	A3776_RS11715	0	1000	0	Ubiquinone and other terpenoid-quinone biosynthesis	rxn07331	SBO:0000176
rxn07333__vc	R07502	cpd14614[vc] -> cpd01631[vc]	2,3-Dimethyl-5-phytylquinol -> gamma-Tocopherol	A3776_RS16745	0	1000	0	Ubiquinone and other terpenoid-quinone biosynthesis	rxn07333	SBO:0000176
rxn07335__vc	S-adenosyl-L-methionine:delta-tocopherol 5-O-methyltransferase	cpd00017[vc] + cpd09850[vc] -> cpd00019[vc] + cpd00067[vc] + cpd09851[vc]	S-Adenosyl-L-methionine + delta-Tocopherol -> S-Adenosyl-homocysteine + H+ + beta-Tocopherol	A3776_RS11720	0	1000	0	Ubiquinone and other terpenoid-quinone biosynthesis	rxn07335	SBO:0000176
rxn07347__vc	lycopene hydro-lyase (1-hydroxy-1,2-dihydrolycopene-forming)	cpd00001[vc] + cpd03220[vc] <=> cpd14590[vc]	H2O + gamma-Carotene <=> 1-Hydroxy-gamma-carotene	A3776_RS13590	-1000	1000	0	Carotenoid biosynthesis	rxn07347	SBO:0000176
rxn07350__vc	lycopene hydro-lyase (1-hydroxy-1,2-dihydrolycopene-forming)	cpd00001[vc] + cpd03217[vc] <=> cpd14601[vc]	H2O + Lycopene <=> Rhodopin	A3776_RS13590	-1000	1000	0	Carotenoid biosynthesis	rxn07350	SBO:0000176
rxn07436__vc	7-aminomethyl-7-carbaguanine:NADP+ oxidoreductase	2 cpd00005[vc] + 3 cpd00067[vc] + cpd14718[vc] -> 2 cpd00006[vc] + cpd19185[vc]	2 NADPH + 3 H+ + 7-Cyano-7-deazaguanine -> 2 NADP + 7-Aminomethyl-7-carbaguanine	A3776_RS14040	0	1000	0	Folate biosynthesis	rxn07436	SBO:0000176
rxn07438__vc	peptide-methionine:thioredoxin-disulfide S-oxidoreductase	cpd00001[vc] + cpd11420[vc] + cpd12237[vc] <=> cpd11421[vc] + cpd14507[vc]	H2O + trdox + Peptide-L-methionine <=> trdrd + Peptide-L-methionine (R)-S-oxide	A3776_RS12860	-1000	1000	0	Unassigned	rxn07438	SBO:0000176
rxn07441__vc	LL-2,6-diaminoheptanedioate:2-oxoglutarate aminotransferase	cpd00024[vc] + cpd00504[vc] <=> cpd00001[vc] + cpd00023[vc] + cpd00067[vc] + cpd02465[vc]	2-Oxoglutarate + LL-2,6-Diaminopimelate <=> H2O + L-Glutamate + H+ + tetrahydrodipicolinate	A3776_RS12035 or A3776_RS03000 or A3776_RS07560	-1000	1000	0	Lysine biosynthesis	rxn07441	SBO:0000176
rxn07474__vc	R07659	cpd00023[vc] + cpd14876[vc] <=> cpd00024[vc] + cpd14874[vc]	L-Glutamate + UDP-L-Ara4O <=> 2-Oxoglutarate + UDP-L-Ara4N	A3776_RS05230	-1000	1000	0	Amino sugar and nucleotide sugar metabolism	rxn07474	SBO:0000176
rxn07576__vc	R07762	cpd00067[vc] + cpd11476[vc] + cpd11492[vc] <=> cpd00011[vc] + cpd11493[vc] + cpd14938[vc]	H+ + hexadecanoyl-acp + Malonyl-acyl-carrierprotein- <=> CO2 + ACP + 3-Oxostearoyl-[acp]	A3776_RS03695 or A3776_RS06755 or A3776_RS17100	-1000	1000	0	Fatty acid biosynthesis	rxn07576	SBO:0000176
rxn07577__vc	R07763	cpd00005[vc] + cpd00067[vc] + cpd14938[vc] -> cpd00006[vc] + cpd14939[vc]	NADPH + H+ + 3-Oxostearoyl-[acp] -> NADP + 3-Hydroxystearoyl-[acp]	A3776_RS10150 or A3776_RS11585 or A3776_RS21595	0	1000	0	Fatty acid biosynthesis	rxn07577	SBO:0000176
rxn07579__vc	R07765	cpd00005[vc] + cpd00067[vc] + cpd14940[vc] -> cpd00006[vc] + cpd12458[vc]	NADPH + H+ + (2E)-Octadecenoyl-[acp] -> NADP + Stearoyl-[acyl-carrier protein]	A3776_RS08285 or A3776_RS06100	0	1000	0	Fatty acid biosynthesis	rxn07579	SBO:0000176
rxn07580__vc	octanoyl-[acp]:protein N6-octanoyltransferase	cpd11470[vc] + cpd14957[vc] -> cpd00067[vc] + cpd11493[vc] + cpd14953[vc]	Octanoyl-ACP + Apoprotein -> H+ + ACP + Protein N6-(octanoyl)lysine	A3776_RS13915	0	1000	0	Lipoic acid metabolism	rxn07580	SBO:0000176
rxn07582__vc	octanoyl-[acp]:sulfur sulfurtransferase	2 cpd00017[vc] + 2 cpd00074[vc] + cpd11470[vc] <=> 2 cpd00060[vc] + 2 cpd03091[vc] + cpd14956[vc]	2 S-Adenosyl-L-methionine + 2 S + Octanoyl-ACP <=> 2 L-Methionine + 2 5-Deoxyadenosine + Lipoyl-ACP	A3776_RS02515 or A3776_RS22800	-1000	1000	0	Lipoic acid metabolism	rxn07582	SBO:0000176
rxn07586__vc	cobalt-precorrin 5A acylhydrolase	cpd00001[vc] + cpd08371[vc] <=> cpd00067[vc] + cpd00071[vc] + cpd14960[vc]	H2O + Cobalt-precorrin 5 <=> H+ + Acetaldehyde + Cobalt-precorrin 5B	A3776_RS15995	-1000	1000	0	Porphyrin and chlorophyll metabolism	rxn07586	SBO:0000176
rxn07865__vc	R08076	cpd00026[vc] + cpd01386[vc] <=> cpd00014[vc] + cpd15152[vc]	UDP-glucose + Dihydrozeatin <=> UDP + Dihydrozeatin-O-glucoside	A3776_RS11375	-1000	1000	0	Zeatin biosynthesis	rxn07865	SBO:0000176
rxn07908__vc	5-fluoromuconolactone lactonohydrolase	cpd00001[vc] + cpd15181[vc] <=> 2 cpd00067[vc] + cpd00552[vc] + cpd01498[vc]	H2O + 5-Fluoromuconolactone <=> 2 H+ + F- + Maleylacetate	A3776_RS02095	-1000	1000	0	Chlorocyclohexane and chlorobenzene degradation	rxn07908	SBO:0000176
rxn07909__vc	4-fluoromuconolactone lactonohydrolase	cpd00001[vc] + cpd15180[vc] <=> 2 cpd00067[vc] + cpd00552[vc] + cpd01498[vc]	H2O + 4-Fluoromuconolactone <=> 2 H+ + F- + Maleylacetate	A3776_RS02095	-1000	1000	0	Chlorocyclohexane and chlorobenzene degradation	rxn07909	SBO:0000176
rxn08040__vc	UDP-N-acetyl-D-glucosamine:undecaprenyl-phosphate N-acetyl-D-glucosamine phosphotransferase	cpd00037[vc] + cpd00286[vc] <=> cpd00091[vc] + cpd00946[vc]	UDP-N-acetylglucosamine + Undecaprenylphosphate <=> UMP + Undecaprenyl diphospho N-acetyl-glucosamine	A3776_RS10155 or A3776_RS10630	-1000	1000	0	Lipopolysaccharide biosynthesis	rxn08040	SBO:0000176
rxn08044__vc	N-acetylmuramate 6-phosphate hydro-lyase (N-acetyl-D-glucosamine 6-phosphate forming)	cpd00001[vc] + cpd15391[vc] <=> cpd00221[vc] + cpd00293[vc]	H2O + MurNAc 6-phosphate <=> D-Lactate + N-Acetyl-D-glucosamine 6-phosphate	A3776_RS17665	-1000	1000	0	Amino sugar and nucleotide sugar metabolism	rxn08044	SBO:0000176
rxn08126__vc	Amylomaltase (maltotriose)	cpd00179[vc] + cpd01262[vc] <=> cpd00027[vc] + cpd01399[vc]	Maltose + Amylotriose <=> D-Glucose + Maltotetraose	A3776_RS00915	-1000	1000	0	Starch and sucrose metabolism	rxn08126	SBO:0000176
rxn08127__vc	Amylomaltase (maltotetraose)	cpd00179[vc] + cpd01399[vc] <=> cpd00027[vc] + cpd15495[vc]	Maltose + Maltotetraose <=> D-Glucose + Maltopentaose	A3776_RS00915	-1000	1000	0	Starch and sucrose metabolism	rxn08127	SBO:0000176
rxn08128__vc	Amylomaltase (maltopentaose)	cpd00179[vc] + cpd15495[vc] <=> cpd00027[vc] + cpd01329[vc]	Maltose + Maltopentaose <=> D-Glucose + Maltohexaose	A3776_RS00915	-1000	1000	0	Starch and sucrose metabolism	rxn08128	SBO:0000176
rxn08180__vc	Biotin synthase	cpd00017[vc] + cpd00074[vc] + cpd01311[vc] -> cpd00060[vc] + cpd00067[vc] + cpd00104[vc] + cpd03091[vc]	S-Adenosyl-L-methionine + S + Dethiobiotin -> L-Methionine + H+ + BIOT + 5-Deoxyadenosine	A3776_RS15940	0	1000	0	Biotin metabolism	rxn08180	SBO:0000176
rxn08194__vc	ATP:cob(I)alamin Co-beta-adenosyltransferase	cpd00002[vc] + cpd00635[vc] <=> cpd00166[vc] + cpd00421[vc]	ATP + Cbl <=> Calomide + Triphosphate	A3776_RS00480 or A3776_RS05775 or A3776_RS11890	-1000	1000	0	Porphyrin and chlorophyll metabolism	rxn08194	SBO:0000176
rxn08393_mod__vc	enoyl-[acyl-carrier-protein] reductase (NADPH) (n-C16:0)	cpd00005[vc] + cpd00067[vc] + cpd11477[vc] -> cpd00006[vc] + cpd11476[vc]	NADPH + H+ + (2E)-Hexadecenoyl-[acp] -> NADP + hexadecanoyl-acp	A3776_RS08285 or A3776_RS06100	0	1000	0	Fatty acid biosynthesis	rxn08393	SBO:0000176
rxn08711__vc	RXN0-5061.c	cpd03831[vc] + cpd15485[vc] <=> cpd00008[vc] + cpd15484[vc]	ADP-L-glycero-D-manno-heptose + heptosyl-kdo2-lipidA <=> ADP + heptosyl-heptosyl-kdo2-lipidA	A3776_RS13025	-1000	1000	0	Lipopolysaccharide biosynthesis	rxn08711	SBO:0000176
rxn08764__vc	ketol-acid reductoisomerase (2-Acetolactate)	cpd00005[vc] + cpd00067[vc] + cpd00498[vc] -> cpd00006[vc] + cpd02535[vc]	NADPH + H+ + 2-Aceto-2-hydroxybutanoate -> NADP + 2,3-Dihydroxy-3-methylvalerate	A3776_RS18560	0	1000	0	Valine, leucine and isoleucine biosynthesis	rxn08764	SBO:0000176
rxn08766__vc	FabH	cpd00022[vc] + cpd00067[vc] + cpd11492[vc] -> cpd00010[vc] + cpd00011[vc] + cpd11488[vc]	Acetyl-CoA + H+ + Malonyl-acyl-carrierprotein- -> CoA + CO2 + Acetoacetyl-ACP	A3776_RS16710	0	1000	0	Fatty acid biosynthesis	rxn08766	SBO:0000176
rxn08797__vc	Lysophospholipase L1 (2-acylglycerophosphotidate, n-C14:0) (periplasm)	cpd00001[vc] + cpd15331[vc] <=> cpd00067[vc] + cpd00080[vc] + cpd03847[vc]	H2O + 1-tetradecanoyl-sn-glycerol 3-phosphate <=> H+ + Glycerol-3-phosphate + Myristic acid	A3776_RS03915	-1000	1000	0	Glycerophospholipid metabolism	rxn08797	SBO:0000176
rxn08799__vc	Lysophospholipase L1 (2-acylglycerophosphotidate, n-C16:0) (periplasm)	cpd00001[vc] + cpd15327[vc] <=> 2 cpd00067[vc] + cpd00080[vc] + cpd00214[vc]	H2O + 1-hexadecanoyl-sn-glycerol 3-phosphate <=> 2 H+ + Glycerol-3-phosphate + Palmitate	A3776_RS03915	-1000	1000	0	Glycerophospholipid metabolism	rxn08799	SBO:0000176
rxn08801__vc	Lysophospholipase L1 (2-acylglycerophosphotidate, n-C18:0) (periplasm)	cpd00001[vc] + cpd15329[vc] <=> cpd00067[vc] + cpd00080[vc] + cpd01080[vc]	H2O + 1-octadecanoyl-sn-glycerol 3-phosphate <=> H+ + Glycerol-3-phosphate + ocdca	A3776_RS03915	-1000	1000	0	Glycerophospholipid metabolism	rxn08801	SBO:0000176
rxn08981__vc	nicotinic acid mononucleotide pyrophosphorylase	cpd00001[vc] + cpd00002[vc] + cpd00103[vc] + cpd00218[vc] -> cpd00008[vc] + cpd00009[vc] + cpd00012[vc] + cpd00067[vc] + cpd00873[vc]	H2O + ATP + PRPP + Niacin -> ADP + Phosphate + PPi + H+ + Nicotinate ribonucleotide	A3776_RS20205	0	1000	0	Nicotinate and nicotinamide metabolism	rxn08981	SBO:0000176
rxn09037__vc	(2E,6E)-farnesyl-diphosphate:isopentenyl-diphosphate farnesyltranstransferase (adding 5 isopentenyl units)	5 cpd00113[vc] + cpd00350[vc] -> 5 cpd00012[vc] + 5 cpd00067[vc] + cpd02557[vc]	5 Isopentenyldiphosphate + Farnesyldiphosphate -> 5 PPi + 5 H+ + Farnesylfarnesylgeraniol	A3776_RS15625	0	1000	0	Terpenoid backbone biosynthesis	rxn09037	SBO:0000176
rxn09072__vc	Pyridoxine 5'-phosphate synthase	cpd00003[vc] + cpd03607[vc] + cpd08289[vc] -> 2 cpd00001[vc] + cpd00004[vc] + cpd00009[vc] + cpd00011[vc] + cpd00067[vc] + cpd00478[vc]	NAD + 4-(Phosphonooxy)-threonine + 1-deoxy-D-xylulose5-phosphate -> 2 H2O + NADH + Phosphate + CO2 + H+ + Pyridoxine phosphate	A3776_RS19245 and A3776_RS23100	0	1000	0	Vitamin B6 metabolism	rxn09072	SBO:0000176
rxn09177__vc	(R)-4'-Phosphopantothenate:L-cysteine ligase	cpd00052[vc] + cpd00084[vc] + cpd02201[vc] -> cpd00012[vc] + cpd00046[vc] + 2 cpd00067[vc] + cpd02666[vc]	CTP + L-Cysteine + 4-phosphopantothenate -> PPi + CMP + 2 H+ + (R)-4-Phosphopantothenoyl-L-cysteine	A3776_RS09765	0	1000	0	Pantothenate and CoA biosynthesis	rxn09177	SBO:0000176
rxn09179__vc	protoporphyrinogen oxidase (aerobic)	1.5 cpd00007[vc] + cpd00791[vc] -> 3 cpd00001[vc] + cpd01476[vc]	1.5 O2 + ProtoporphyrinogenIX -> 3 H2O + Protoporphyrin	A3776_RS15705	0	1000	0	Porphyrin and chlorophyll metabolism	rxn09179	SBO:0000176
rxn09272__vc	fumarate reductase complex (i.e. FRD, involved in anaerobic respiration, repressed in aerobic respiration)	cpd00036[vc] + cpd07274[vl] -> cpd00106[vc] + cpd16503[vl]	Succinate + Plastoquinone A -> Fumarate + Plastoquinol-9	A3776_RS02410 and A3776_RS21955	0	1000	0	Citrate cycle (TCA cycle)	rxn09272	SBO:0000176
rxn09296__vc	hydrogen peroxide reductase (thioredoxin)	cpd00025[vc] + cpd11421[vc] -> 2 cpd00001[vc] + cpd11420[vc]	H2O2 + trdrd -> 2 H2O + trdox	A3776_RS04445 or A3776_RS10145 or A3776_RS16650	0	1000	0	Unassigned	rxn09296	SBO:0000176
rxn09310__vc	thiazole phosphate synthesis	cpd00002[vc] + cpd00069[vc] + cpd00084[vc] + cpd08289[vc] -> cpd00001[vc] + cpd00011[vc] + cpd00012[vc] + cpd00018[vc] + cpd00035[vc] + 2 cpd00067[vc] + cpd02654[vc] + cpd15378[vc]	ATP + L-Tyrosine + L-Cysteine + 1-deoxy-D-xylulose5-phosphate -> H2O + CO2 + PPi + AMP + L-Alanine + 2 H+ + 4-Methyl-5--2-phosphoethyl-thiazole + 4-Hydroxy-benzylalcohol		0	1000	0	Thiamine metabolism	rxn09310	SBO:0000176
rxn09449__vc	acyl-coenzyme A ligase	cpd00002[vc] + cpd00010[vc] + cpd01080[vc] -> cpd00012[vc] + cpd00018[vc] + cpd00067[vc] + cpd00327[vc]	ATP + CoA + ocdca -> PPi + AMP + H+ + strcoa	A3776_RS19770	0	1000	0	Fatty acid biosynthesis	rxn09449	SBO:0000176
rxn09562__vc	Guanylate kinase	cpd00067[vc] + cpd00115[vc] + cpd00126[vc] <=> cpd00031[vc] + cpd00177[vc]	H+ + dATP + GMP <=> GDP + dADP	A3776_RS15655	-1000	1000	0	Purine metabolism	rxn09562	SBO:0000176
rxn09896__vc	isoleucine dehydrogenase	cpd00004[vc] + cpd00013[vc] + cpd00067[vc] + cpd03577[vc] -> cpd00001[vc] + cpd00003[vc] + cpd00322[vc]	NADH + NH3 + H+ + (R)-2-Oxo-3-methylpentanoate -> H2O + NAD + L-Isoleucine	A3776_RS09570	0	1000	0	Valine, leucine and isoleucine degradation	rxn09896	SBO:0000176
rxn10174__vc	maltohexaose transport via ABC system	cpd00001[vc] + cpd00002[vc] + cpd01329[vp] -> cpd00008[vc] + cpd00009[vc] + cpd00067[vc] + cpd01329[vc]	H2O + ATP + Maltohexaose -> ADP + Phosphate + H+ + Maltohexaose	A3776_RS10725 and A3776_RS10735	0	1000	0	Transport	rxn10174	SBO:0000185
rxn10202__vc	glycerol-3-phosphate: acyl-coa acyltransferase (16:0)	cpd00067[vc] + cpd00080[vc] + cpd00134[vc] -> cpd00010[vc] + cpd15327[vc]	H+ + Glycerol-3-phosphate + Palmitoyl-CoA -> CoA + 1-hexadecanoyl-sn-glycerol 3-phosphate	A3776_RS05365 and A3776_RS16705	0	1000	0	Glycerolipid metabolism	rxn10202	SBO:0000176
rxn10203__vc	myristoyl-glycerol-3-phosphate O-acyltransferase	cpd00080[vc] + cpd01695[vc] -> cpd00010[vc] + cpd15331[vc]	Glycerol-3-phosphate + Myristoyl-CoA -> CoA + 1-tetradecanoyl-sn-glycerol 3-phosphate	A3776_RS05365 and A3776_RS16705	0	1000	0	Glycerolipid metabolism	rxn10203	SBO:0000176
rxn10204__vc	acyl-CoA:sn-glycerol-3-phosphate 1-O-acyltransferase	cpd00080[vc] + cpd00327[vc] -> cpd00010[vc] + cpd15329[vc]	Glycerol-3-phosphate + strcoa -> CoA + 1-octadecanoyl-sn-glycerol 3-phosphate	A3776_RS05365 and A3776_RS16705	0	1000	0	Glycerolipid metabolism	rxn10204	SBO:0000176
rxn10473__vc	TRANS-RXN-139.ce	cpd00099[vp] <=> cpd00099[vc]	Cl- <=> Cl-	A3776_RS01460	-1000	1000	0	Transport	rxn10473	SBO:0000185
rxn10474__vc	TRANS-RXNBWI-115534.ce.maizeexp.CO+2_CO+2	cpd00149[vc] <=> cpd00149[vp]	Co2+ <=> Co2+	A3776_RS03200	-1000	1000	0	Transport	rxn10474	SBO:0000185
rxn10481__vc	Copper transport via ABC system	cpd00001[vc] + cpd00002[vc] + cpd00058[vp] -> cpd00008[vc] + cpd00009[vc] + cpd00058[vc] + cpd00067[vc]	H2O + ATP + Cu2+ -> ADP + Phosphate + Cu2+ + H+	A3776_RS17740	0	1000	0	Transport	rxn10481	SBO:0000185
rxn11599__vc	R04318	cpd00001[vc] + cpd03292[vc] -> cpd16471[vc]	H2O + Penicillin G -> Benzylpenicilloic acid	A3776_RS09330 or A3776_RS20550	0	1000	0	Penicillin and cephalosporin biosynthesis	rxn11599	SBO:0000176
rxn11650__vc	cob(II)yrinic acid-a,c-diamide:FMN oxidoreductase	cpd01270[vc] + 2 cpd03914[vc] <=> cpd00050[vc] + 2 cpd00067[vc] + 2 cpd03915[vc]	FMNH2 + 2 Cob(II)yrinate diamide <=> FMN + 2 H+ + 2 Cob(I)yrinate diamide	A3776_RS16420	-1000	1000	0	Porphyrin and chlorophyll metabolism	rxn11650	SBO:0000176
rxn11702__vc	2-succinyl-5-enolpyruvyl-6-hydroxy-3-cyclohexene-1-carboxylate synthase	cpd00011[vc] + cpd16335[vc] -> cpd00024[vc] + cpd00067[vc] + cpd00658[vc]	CO2 + 2-Succinyl-5-enolpyruvyl-6-hydroxy-3-cyclohexene-1-carboxylate -> 2-Oxoglutarate + H+ + Isochorismate	A3776_RS04510	0	1000	0	Ubiquinone and other terpenoid-quinone biosynthesis	rxn11702	SBO:0000176
rxn11703__vc	2-succinyl-6-hydroxy-2,4-cyclohexadiene-1-carboxylate synthase	cpd16335[vc] -> cpd00020[vc] + cpd03451[vc]	2-Succinyl-5-enolpyruvyl-6-hydroxy-3-cyclohexene-1-carboxylate -> Pyruvate + SHCHC	A3776_RS01050	0	1000	0	Ubiquinone and other terpenoid-quinone biosynthesis	rxn11703	SBO:0000176
rxn12510__vc	ATP:pantothenate 4'-phosphotransferase	cpd00002[vc] + cpd00644[vc] -> cpd00008[vc] + cpd00067[vc] + cpd02201[vc]	ATP + PAN -> ADP + H+ + 4-phosphopantothenate	A3776_RS00935	0	1000	0	Pantothenate and CoA biosynthesis	rxn12510	SBO:0000176
rxn12512__vc	(R)-4'-Phosphopantothenate:L-cysteine ligase	cpd00002[vc] + cpd00084[vc] + cpd02201[vc] -> cpd00012[vc] + cpd00018[vc] + 2 cpd00067[vc] + cpd02666[vc]	ATP + L-Cysteine + 4-phosphopantothenate -> PPi + AMP + 2 H+ + (R)-4-Phosphopantothenoyl-L-cysteine	A3776_RS09765	0	1000	0	Pantothenate and CoA biosynthesis	rxn12512	SBO:0000176
rxn12778__vc	adenine phosphoribosyltransferase	cpd00012[vc] + cpd00067[vc] + cpd02851[vc] <=> cpd00103[vc] + cpd16736[vc]	PPi + H+ + AICAR <=> PRPP + C04051	A3776_RS15200	-1000	1000	0	Purine metabolism	rxn12778	SBO:0000176
rxn12822__vc	L-glutamate:ferredoxin oxidoreductase (transaminating)	cpd00024[vc] + cpd00053[vc] + 2 cpd00067[vc] + 2 cpd11620[vc] -> 2 cpd00023[vc] + 2 cpd11621[vc]	2-Oxoglutarate + L-Glutamine + 2 H+ + 2 Reducedferredoxin -> 2 L-Glutamate + 2 Oxidizedferredoxin	A3776_RS07470	0	1000	0	Glyoxylate and dicarboxylate metabolism	rxn12822	SBO:0000176
rxn14097__vc	S-adenosyl-L-methionine:L-histidine Nalpha-methyltransferase	3 cpd00017[vc] + cpd00119[vc] <=> 3 cpd00019[vc] + 3 cpd00067[vc] + cpd03305[vc]	3 S-Adenosyl-L-methionine + L-Histidine <=> 3 S-Adenosyl-homocysteine + 3 H+ + Hercynine	A3776_RS00235	-1000	1000	0	Histidine metabolism	rxn14097	SBO:0000176
rxn14104__vc	ADP-glucose:D-fructose 2-alpha-D-glucosyltransferase	cpd00008[vc] + cpd00076[vc] -> cpd00082[vc] + cpd00387[vc]	ADP + Sucrose -> D-Fructose + ADPglucose	A3776_RS05755 or A3776_RS14350	0	1000	0	Starch and sucrose metabolism	rxn14104	SBO:0000176
rxn14279__vc	acetyl-CoA:phosphinothricin N-acetyltransferase	cpd00022[vc] + cpd03024[vc] <=> cpd00010[vc] + cpd00067[vc] + cpd17938[vc]	Acetyl-CoA + Phosphinothricin <=> CoA + H+ + N-Acetylphinothricin	A3776_RS07245	-1000	1000	0	Phosphonate and phosphinate metabolism	rxn14279	SBO:0000176
rxn14346__vc	N-Acetylmuramoyl-Ala amidohydrolase	cpd00001[vc] + cpd01923[vc] <=> cpd00035[vc] + cpd01757[vc]	H2O + N-Acetylmuramoyl-Ala <=> L-Alanine + N-Acetylmuramate	A3776_RS15610 or A3776_RS15615	-1000	1000	0	Peptidoglycan biosynthesis	rxn14346	SBO:0000176
rxn15044__vc	D-4-Hydroxy-2-oxoglutarate glyoxylate-lyase	cpd19041[vc] <=> cpd00020[vc] + cpd00040[vc]	D-4-Hydroxy-2-oxoglutarate <=> Pyruvate + Glyoxalate	A3776_RS10780	-1000	1000	0	Pyruvate metabolism	rxn15044	SBO:0000176
rxn15166__vc	L-cystathionine L-homocysteine-lyase (deaminating; pyruvate-forming)	cpd00001[vc] + cpd19019[vc] -> cpd00013[vc] + cpd00020[vc] + cpd00135[vc]	H2O + L-Cystathionine -> NH3 + Pyruvate + Homocysteine	A3776_RS15040	0	1000	0	Cysteine and methionine metabolism	rxn15166	SBO:0000176
rxn15689__vc	echinenone,NADH:oxygen 3-oxidoreductase	cpd00004[vc] + cpd00007[vc] + cpd00067[vc] + cpd05499[vc] -> cpd00001[vc] + cpd00003[vc] + cpd19170[vc]	NADH + O2 + H+ + Echinenone -> H2O + NAD + 3-Hydroxyechinenone	A3776_RS05305	0	1000	0	Carotenoid biosynthesis	rxn15689	SBO:0000176
rxn15692__vc	3-hydroxyechinenone,NADH:oxygen 3'-oxidoreductase	cpd00004[vc] + cpd00007[vc] + cpd00067[vc] + cpd19170[vc] -> cpd00001[vc] + cpd00003[vc] + cpd14692[vc]	NADH + O2 + H+ + 3-Hydroxyechinenone -> H2O + NAD + Adonixanthin	A3776_RS05305	0	1000	0	Carotenoid biosynthesis	rxn15692	SBO:0000176
rxn15745__vc	N-acetylmuramate 6-phosphate hydro-lyase (N-acetyl-D-glucosamine 6-phosphate forming)	cpd00001[vc] + cpd21016[vc] <=> cpd00221[vc] + cpd00293[vc]	H2O + N-Acetyl-beta-muramate 6-phosphate <=> D-Lactate + N-Acetyl-D-glucosamine 6-phosphate	A3776_RS17665	-1000	1000	0	Amino sugar and nucleotide sugar metabolism	rxn15745	SBO:0000176
rxn15998__vc	2,3,5-trichlorodienelactone lactonohydrolase	cpd00001[vc] + cpd19508[vc] -> cpd00067[vc] + cpd19509[vc]	H2O + 2,3,5-Trichlorodienelactone -> H+ + 2,3,5-Trichloromaleylacetate	A3776_RS02095	0	1000	0	Chlorocyclohexane and chlorobenzene degradation	rxn15998	SBO:0000176
rxn16082__vc	dienelactone hydrolase	cpd00001[vc] + cpd19575[vc] <=> cpd00067[vc] + cpd19576[vc]	H2O + 3-Chloro-2-methyldienelactone <=> H+ + 3-Chloro-2-methylmaleylacetate	A3776_RS02095	-1000	1000	0	Chlorocyclohexane and chlorobenzene degradation	rxn16082	SBO:0000176
rxn16084__vc	dienelactone hydrolase	cpd00001[vc] + cpd19570[vc] -> cpd00067[vc] + cpd19571[vc]	H2O + 2-Chloro-5-methyl-cis-dienelactone -> H+ + 2-Chloro-5-methylmaleylacetate	A3776_RS02095	0	1000	0	Chlorocyclohexane and chlorobenzene degradation	rxn16084	SBO:0000176
rxn16149__vc	3-hydroxypropionate:NADP+ oxidoreductase	cpd00006[vc] + cpd00745[vc] <=> cpd00005[vc] + cpd00067[vc] + cpd00191[vc]	NADP + Hydracrylic acid <=> NADPH + H+ + 3-Oxopropanoate	A3776_RS20660	-1000	1000	0	Carbon fixation pathways in prokaryotes	rxn16149	SBO:0000176
rxn16233__vc	4-hydroxyphenylpyruvate:5-amino-6-(D-ribitylamino)uracil 4-hydroxybenzyltransferase	cpd00001[vc] + 2 cpd00017[vc] + cpd00868[vc] + cpd02882[vc] -> cpd00013[vc] + 2 cpd00060[vc] + 3 cpd00067[vc] + cpd00180[vc] + 2 cpd03091[vc] + cpd15839[vc]	H2O + 2 S-Adenosyl-L-methionine + p-hydroxyphenylpyruvate + 4--1-D-Ribitylamino-5-aminouracil -> NH3 + 2 L-Methionine + 3 H+ + Oxalate + 2 5-Deoxyadenosine + 7,8-didemethyl-8-hydroxy-5-deazariboflavin	A3776_RS19625 and A3776_RS21020	0	1000	0	Methane metabolism	rxn16233	SBO:0000176
rxn16344__vc	ferredoxin:thioredoxin disulfide oxidoreductase	2 cpd00067[vc] + cpd11420[vc] + 2 cpd11620[vc] -> cpd11421[vc] + 2 cpd11621[vc]	2 H+ + trdox + 2 Reducedferredoxin -> trdrd + 2 Oxidizedferredoxin	A3776_RS06645	0	1000	0	Unassigned	rxn16344	SBO:0000176
rxn16440__vc	R09598	cpd00001[vc] + cpd00002[vc] + cpd00053[vc] + 2 cpd00067[vc] + cpd03421[vc] <=> cpd00008[vc] + cpd00009[vc] + cpd00023[vc] + cpd20971[vc]	H2O + ATP + L-Glutamine + 2 H+ + Cobyrinate <=> ADP + Phosphate + L-Glutamate + Cobyrinate c-monamide	A3776_RS12975	-1000	1000	0	Porphyrin and chlorophyll metabolism	rxn16440	SBO:0000176
rxn16441__vc	R09599	cpd00001[vc] + cpd00002[vc] + cpd00053[vc] + cpd20971[vc] <=> cpd00008[vc] + cpd00009[vc] + cpd00023[vc] + 4 cpd00067[vc] + cpd03914[vc]	H2O + ATP + L-Glutamine + Cobyrinate c-monamide <=> ADP + Phosphate + L-Glutamate + 4 H+ + Cob(II)yrinate diamide	A3776_RS12975	-1000	1000	0	Porphyrin and chlorophyll metabolism	rxn16441	SBO:0000176
rxn16442__vc	2,3-diacetamido-2,3-dideoxy-alpha-D-glucuronate 2-epimerase	cpd20972[vc] <=> cpd20992[vc]	UDP-2,3-diacetamido-2,3-dideoxy-alpha-D-glucuronate <=> UDP-2,3-diacetamido-2,3-dideoxy-alpha-D-mannuronate	A3776_RS05265	-1000	1000	0	Amino sugar and nucleotide sugar metabolism	rxn16442	SBO:0000176
rxn16443__vc	all-trans-8'-apo-beta-carotenal:oxygen 15,15'-oxidoreductase (bond-cleaving)	cpd00007[vc] + cpd20975[vc] -> cpd00304[vc] + cpd20976[vc]	O2 + all-trans-8-Apo-beta-carotenal -> Retinal + (2E,4E,6E)-2,6-Dimethylocta-2,4,6-trienedial	A3776_RS04775	0	1000	0	Retinol metabolism	rxn16443	SBO:0000176
rxn16484__vc	ATP:1,6-anhydro-N-acetylmuramate 6-phosphotransferase	cpd00001[vc] + cpd00002[vc] + cpd21015[vc] <=> cpd00008[vc] + cpd00067[vc] + cpd21016[vc]	H2O + ATP + 1,6-Anhydro-N-acetyl-beta-muramate <=> ADP + H+ + N-Acetyl-beta-muramate 6-phosphate	A3776_RS15140	-1000	1000	0	Unassigned	rxn16484	SBO:0000176
rxn16485__vc	UDP-glucose:ditrans,octacis-undecaprenyl-phosphate glucose phosphotransferase	cpd00026[vc] + cpd19245[vc] <=> cpd00091[vc] + cpd21017[vc]	UDP-glucose + di-trans,poly-cis-Undecaprenyl phosphate <=> UMP + alpha-D-Glucopyranosyl-diphospho-ditrans,octacis-undecaprenol	A3776_RS08340	-1000	1000	0	Unassigned	rxn16485	SBO:0000176
rxn16498__vc	9,15,9'-tricis-zeta-carotene cis-trans-isomerase	cpd21010[vc] <=> cpd14588[vc]	9,15,9-tricis-zeta-Carotene <=> 9,9-Di-cis-zeta-carotene	A3776_RS08075	-1000	1000	0	Carotenoid biosynthesis	rxn16498	SBO:0000176
rxn16502__vc	all-trans-zeta-carotene:acceptor oxidoreductase	2 cpd00006[vc] + cpd03215[vc] <=> 2 cpd00005[vc] + 2 cpd00067[vc] + cpd03217[vc]	2 NADP + zeta-Carotene <=> 2 NADPH + 2 H+ + Lycopene	A3776_RS00525	-1000	1000	0	Carotenoid biosynthesis	rxn16502	SBO:0000176
rxn16538__vc	15-cis-phytoene:acceptor oxidoreductase	cpd00006[vc] + cpd03211[vc] <=> cpd00005[vc] + cpd00067[vc] + cpd03206[vc]	NADP + 15-cis-Phytoene <=> NADPH + H+ + Phytofluene	A3776_RS03110	-1000	1000	0	Carotenoid biosynthesis	rxn16538	SBO:0000176
rxn16567__vc	peptidoglycan-N-acetylglucosamine amidohydrolase	cpd00001[vc] + cpd02687[vc] <=> cpd00029[vc] + cpd21084[vc]	H2O + Peptideglycan(N-acetyl-D-glucosamine) <=> Acetate + Peptidoglycan-D-glucosamine	A3776_RS07465	-1000	1000	0	Peptidoglycan biosynthesis	rxn16567	SBO:0000176
rxn16574__vc	ATP:molybdopterin adenylyltransferase	cpd00002[vc] + cpd03520[vc] <=> cpd00012[vc] + cpd21090[vc]	ATP + Molybdopterin <=> PPi + Adenylated molybdopterin	A3776_RS04160	-1000	1000	0	Folate biosynthesis	rxn16574	SBO:0000176
rxn16580__vc	UDP-glucuronate:D-Man-alpha-(1->3)-D-Glc-beta-(1->4)-D-Glc-alpha-1-diphospho-ditrans,octacis-undecaprenol beta-1,2-glucuronyltransferase	cpd00144[vc] + cpd21097[vc] <=> cpd00014[vc] + cpd21096[vc]	UDPglucuronate + D-Man-alpha-(1->3)-D-Glc-beta-(1->4)-D-Glc-alpha-1-diphospho-ditrans,octacis-undecaprenol <=> UDP + D-GlcA-beta-(1->2)-D-Man-alpha-(1->3)-D-Glc-beta-(1->4)-D-Glc-alpha-1-diphospho-ditrans,octacis-undecaprenol	A3776_RS05155	-1000	1000	0	Unassigned	rxn16580	SBO:0000176
rxn16583__vc	adenylyl-molybdopterin:molybdate molybdate transferase (AMP-forming)	cpd00067[vc] + cpd11574[vc] + cpd21090[vc] <=> cpd00001[vc] + cpd00018[vc] + cpd19503[vc]	H+ + Molybdate + Adenylated molybdopterin <=> H2O + AMP + Molybdoenzyme molybdenum cofactor	A3776_RS21075	-1000	1000	0	Folate biosynthesis	rxn16583	SBO:0000176
rxn16653__vc	pentalenene,NADPH:oxygen 13-oxidoreductase (hydroxylating)	cpd00005[vc] + cpd00007[vc] + cpd00067[vc] + cpd01266[vc] <=> cpd00001[vc] + cpd00006[vc] + cpd21177[vc]	NADPH + O2 + H+ + Pentalenene <=> H2O + NADP + Pentalen-13-ol	A3776_RS00280 or A3776_RS09640 or A3776_RS16150	-1000	1000	0	Sesquiterpenoid and triterpenoid biosynthesis	rxn16653	SBO:0000176
rxn16654__vc	pentalen-13-ol,NADPH:oxygen 13-oxidoreductase	cpd00005[vc] + cpd00007[vc] + cpd00067[vc] + cpd21177[vc] <=> 2 cpd00001[vc] + cpd00006[vc] + cpd21178[vc]	NADPH + O2 + H+ + Pentalen-13-ol <=> 2 H2O + NADP + Pentalen-13-al	A3776_RS00280 or A3776_RS09640 or A3776_RS16150	-1000	1000	0	Sesquiterpenoid and triterpenoid biosynthesis	rxn16654	SBO:0000176
rxn16666__vc	UDP-4-amino-4,6-dideoxy-N-acetyl-beta-L-altrosamine:2-oxoglutarate aminotransferase	cpd00024[vc] + cpd21200[vc] <=> cpd00023[vc] + cpd21066[vc]	2-Oxoglutarate + UDP-4-amino-4,6-dideoxy-N-acetyl-beta-L-altrosamine <=> L-Glutamate + UDP-2-acetamido-2,6-dideoxy-beta-L-arabino-hexos-4-ulose	A3776_RS05230	-1000	1000	0	Amino sugar and nucleotide sugar metabolism	rxn16666	SBO:0000176
rxn16715__vc	8-oxoguanine aminohydrolase	cpd00013[vc] + cpd00300[vc] -> cpd00001[vc] + cpd00067[vc] + cpd21388[vc]	NH3 + Urate -> H2O + H+ + 8-Oxoguanine	A3776_RS01375	0	1000	0	Unassigned	rxn16715	SBO:0000176
rxn16806__vc	7,8-dihydroneopterin 3'-triphosphate acetaldehyde-lyase (6-carboxy-5,6,7,8-tetrahydropterin and triphosphate-forming)	cpd00001[vc] + cpd02978[vc] <=> cpd00067[vc] + cpd00071[vc] + cpd00421[vc] + cpd21472[vc]	H2O + 7,8-Dihydroneopterin 3-triphosphate <=> H+ + Acetaldehyde + Triphosphate + 6-Carboxy-5,6,7,8-tetrahydropterin	A3776_RS21745	-1000	1000	0	Folate biosynthesis	rxn16806	SBO:0000176
rxn16824__vc	7-carboxy-7-carbaguanine:ammonia ligase (ADP-forming)	cpd00002[vc] + cpd00013[vc] + cpd21481[vc] -> cpd00001[vc] + cpd00008[vc] + cpd00009[vc] + cpd00067[vc] + cpd14718[vc]	ATP + NH3 + 7-Carboxy-7-carbaguanine -> H2O + ADP + Phosphate + H+ + 7-Cyano-7-deazaguanine	A3776_RS02585	0	1000	0	Folate biosynthesis	rxn16824	SBO:0000176
rxn18987__vc	(1->4)-alpha-D-glucan 1-alpha-D-glucosylmutase	cpd27490[vc] <=> cpd27433[vc]	Maltodextrins <=> MALTOOLIGOSYLTREHALOSE	A3776_RS12025	-1000	1000	0	Starch and sucrose metabolism	rxn18987	SBO:0000176
rxn20643__vc	thiC (gene name)	cpd00017[vc] + cpd02140[vc] -> cpd00047[vc] + cpd00060[vc] + cpd00067[vc] + cpd00204[vc] + cpd02775[vc] + cpd03091[vc]	S-Adenosyl-L-methionine + AIR -> Formate + L-Methionine + H+ + CO + 4-Amino-5-phosphomethyl-2-methylpyrimidine + 5-Deoxyadenosine	A3776_RS02540	0	1000	0	Thiamine metabolism	rxn20643	SBO:0000176
rxn21378__vc	RXN-11078.c	cpd00103[vc] + cpd01904[vc] <=> cpd00012[vc] + cpd15947[vc]	PRPP + Decaprenol phosphate <=> PPi + decaprenylphosphoryl-beta-D-5-phosphoribose	A3776_RS16875	-1000	1000	0	Arabinogalactan biosynthesis	rxn21378	SBO:0000176
rxn21471__vc	ArsC1	cpd00067[vc] + cpd01048[vc] + cpd04105[vc] <=> cpd00001[vc] + cpd23272[vc]	H+ + Arsenate + Mycothiol <=> H2O + arseno-mycothiol	A3776_RS02975	-1000	1000	0	Unassigned	rxn21471	SBO:0000176
rxn24006__vc	RXN-4737.c.metaexp.CPD-12575	cpd00026[vc] + cpd24525[vc] <=> cpd00014[vc] + cpd24528[vc]	UDP-glucose + dihydrozeatin-9-N-glucoside <=> UDP + dihydrozeatin-9-N-glucoside-O-glucoside	A3776_RS11375	-1000	1000	0	zeatin biosynthesis	rxn24006	SBO:0000176
rxn25839__vc	ATP:[ThiS] adenylyltransferase	cpd00002[vc] + cpd28253[vc] <=> cpd00012[vc] + cpd22312[vc]	ATP + Thi-S <=> PPi + Adenylated-ThiS-Proteins	A3776_RS12880	-1000	1000	0	Thiamine metabolism	rxn25839	SBO:0000176
rxn26021__vc	MobA	cpd00038[vc] + cpd19503[vc] <=> cpd00012[vc] + cpd21167[vc]	GTP + Molybdoenzyme molybdenum cofactor <=> PPi + MGD	A3776_RS08150	-1000	1000	0	Folate biosynthesis	rxn26021	SBO:0000176
rxn27281__vc	[formate-C-acetyltransferase]-activating enzyme	cpd00017[vc] + cpd27089[vc] + cpd28083[vc] <=> cpd00060[vc] + cpd00067[vc] + cpd03091[vc] + cpd27073[vc] + cpd27088[vc]	S-Adenosyl-L-methionine + Formate-acetyltransferase-glycine + Reduced-flavodoxins <=> L-Methionine + H+ + 5-Deoxyadenosine + Flavodoxins-Semiquinones + Formate-acetyltrans-glycine-radical	A3776_RS06855	-1000	1000	0	Pyruvate metabolism	rxn27281	SBO:0000176
rxn27289__vc	thiazole synthase	cpd08289[vc] + cpd14545[vc] + cpd28259[vc] <=> 2 cpd00001[vc] + cpd00067[vc] + cpd21479[vc] + cpd28253[vc]	1-deoxy-D-xylulose5-phosphate + Iminoglycine + Thiocarboxyadenylated-ThiS-Proteins <=> 2 H2O + H+ + 2-[(2R,5Z)-2-Carboxy-4-methylthiazol-5(2H)-ylidene]ethyl phosphate + Thi-S	A3776_RS11605	-1000	1000	0	Thiamine metabolism	rxn27289	SBO:0000176
rxn30040__vc	nicotinamide-nucleotide amidase	cpd00001[vc] + cpd00355[vc] <=> cpd00873[vc] + cpd19013[vc]	H2O + Nicotinamide ribonucleotide <=> Nicotinate ribonucleotide + NH4+	A3776_RS10625	-1000	1000	0	Nicotinate and nicotinamide metabolism	rxn30040	SBO:0000176
rxn32855__vc	3-mercaptopyruvate sulfurtransferase	cpd00706[vc] + cpd19012[vc] <=> cpd00020[vc] + cpd00067[vc] + cpd01211[vc]	Mercaptopyruvate + Hydrogen cyanide <=> Pyruvate + H+ + Thiocyanate	A3776_RS10065 or A3776_RS12720	-1000	1000	0	Cysteine and methionine metabolism	rxn32855	SBO:0000176
rxn37372__vc	RXN-8775.c.metaexp.NAD_NADH	cpd00001[vc] + cpd00003[vc] + cpd00340[vc] -> cpd00004[vc] + cpd00024[vc] + 2 cpd00067[vc]	H2O + NAD + 2,5-Dioxopentanoate -> NADH + 2-Oxoglutarate + 2 H+	A3776_RS06600	0	1000	0	Pentose and glucuronate interconversions	rxn37372	SBO:0000176
PSII__vc	photosystem II	cpd00001[vl] + 2 cpd00067[vc] + cpd07274[vl] + 2 hvphoton2[vc] -> 0.5 cpd00007[vl] + 2 cpd00067[vl] + cpd16503[vl]	H2O + 2 H+ + Plastoquinone A + 2 Photosystem 2 photon -> 0.5 O2 + 2 H+ + Plastoquinol-9	( A3776_RS13940 or A3776_RS15230 or A3776_RS19155 or A3776_RS19305 or A3776_RS19315 or A3776_RS20455 or A3776_RS21630 ) and ( A3776_RS06770 or A3776_RS06775 or A3776_RS19300 or A3776_RS21710 or A3776_RS21715 ) and ( A3776_RS06500 or A3776_RS06505 or A3776_RS06525 or A3776_RS06780 ) and A3776_RS13635 and A3776_RS20920 and A3776_RS20925 and A3776_RS23685 and A3776_RS23690 and A3776_RS03885 and A377…	0	1000	0	Photosynthesis		SBO:0000176
rxn38449__vc	beta-carotene 3-hydroxylase	cpd00005[vc] + cpd00007[vc] + cpd00067[vc] + cpd01420[vc] <=> cpd00001[vc] + cpd00006[vc] + cpd05498[vc]	NADPH + O2 + H+ + beta-Carotene <=> H2O + NADP + beta-Cryptoxanthin	A3776_RS05305	-1000	1000	0	Carotenoid biosynthesis	rxn38449	SBO:0000176
rxn38450__vc	beta-carotene 3-hydroxylase	cpd00005[vc] + cpd00007[vc] + cpd00067[vc] + cpd05498[vc] <=> cpd00001[vc] + cpd00006[vc] + cpd03637[vc]	NADPH + O2 + H+ + beta-Cryptoxanthin <=> H2O + NADP + Zeaxanthin	A3776_RS05305	-1000	1000	0	Carotenoid biosynthesis	rxn38450	SBO:0000176
rxn39286__vc	L-proline:quinone oxidoreductase	cpd00129[vc] + cpd07274[vl] -> cpd00067[vc] + cpd02431[vc] + cpd16503[vl]	L-Proline + Plastoquinone A -> H+ + 1-Pyrroline-5-carboxylate + Plastoquinol-9	A3776_RS20035	0	1000	0	Arginine and proline metabolism	rxn39286	SBO:0000176
rxn39964__vc	6-carboxy-5,6,7,8-tetrahydropterin ammonia-lyase	cpd00067[vc] + cpd21472[vc] -> cpd00013[vc] + cpd21481[vc]	H+ + 6-Carboxy-5,6,7,8-tetrahydropterin -> NH3 + 7-Carboxy-7-carbaguanine	A3776_RS03565	0	1000	0	Folate biosynthesis	rxn39964	SBO:0000176
rxn40004__vc	acetyl-CoA:UDP-2-acetamido-3-amino-2,3-dideoxy-alpha-D-glucuronate 3-N-acetyltransferase	cpd00022[vc] + cpd31054[vc] -> cpd00010[vc] + cpd00067[vc] + cpd20972[vc]	Acetyl-CoA + UDP-2-acetamido-3-amino-2,3-dideoxy-alpha-D-glucuronate -> CoA + H+ + UDP-2,3-diacetamido-2,3-dideoxy-alpha-D-glucuronate	A3776_RS05170	0	1000	0	Amino sugar and nucleotide sugar metabolism	rxn40004	SBO:0000176
rxnAlDca__vc	Hexadecenal Decarbonylase	cis11hdl[vc] + 2 cpd00005[vc] + cpd00007[vc] + cpd00067[vc] <=> cpd00001[vc] + 2 cpd00006[vc] + cpd00047[vc] + cpd05300[vc]	cis-11-Hexdecenal + 2 NADPH + O2 + H+ <=> H2O + 2 NADP + Formate + Pentadecane	A3776_RS16800	-1000	1000	0	Cutin, suberine and wax biosynthesis		SBO:0000176
rxnAlDcahep__vc	Octadecanal Decarbonylase	2 cpd00005[vc] + cpd00007[vc] + cpd00067[vc] + cpd01264[vc] <=> cpd00001[vc] + 2 cpd00006[vc] + cpd00047[vc] + cpd01250[vc]	2 NADPH + O2 + H+ + Octadecanal <=> H2O + 2 NADP + Formate + Heptadecane	A3776_RS16800	-1000	1000	0	Cutin, suberine and wax biosynthesis		SBO:0000176
EX_PHO2	Photon exchange	hvphoton2[e] <=>	Photosystem 2 photon <=>		-100	0	0	Exchange		SBO:0000627
PSI__vc	photosystem I (plastocyanin)	2 cpd11621[vc] + 2 cpd12239[vl] + 2 hvphoton1[vc] -> 2 cpd11620[vc] + 2 cpd12265[vl]	2 Oxidizedferredoxin + 2 Reduced plastocyanin + 2 Photosystem 1 photon -> 2 Reducedferredoxin + 2 Oxidized plastocyanin	A3776_RS09160 and ( A3776_RS09165 or A3776_RS21965 ) and A3776_RS07960 and A3776_RS10335 and A3776_RS20020 and A3776_RS15670 and A3776_RS23695 and ( A3776_RS23125 or A3776_RS15665 ) and ( A3776_RS04310 or A3776_RS16475 or A3776_RS16480 ) and A3776_RS15660 and A3776_RS21500	0	1000	0	Photosynthesis		SBO:0000176
PSI_2__vc	photosystem I (ferrocytochrome)	2 cpd11621[vc] + 2 focytc_6[vl] + 2 hvphoton1[vc] -> 2 cpd11620[vc] + 2 ficytc_6[vl]	2 Oxidizedferredoxin + 2 Ferrocytochrome c6 + 2 Photosystem 1 photon -> 2 Reducedferredoxin + 2 Ferricytochrome c6	A3776_RS09160 and ( A3776_RS09165 or A3776_RS21965 ) and A3776_RS07960 and A3776_RS10335 and A3776_RS20020 and A3776_RS15670 and A3776_RS23695 and ( A3776_RS23125 or A3776_RS15665 ) and ( A3776_RS04310 or A3776_RS16475 or A3776_RS16480 ) and A3776_RS15660 and A3776_RS21500	0	1000	0	Photosynthesis		SBO:0000176
PHOtex2__vc	PHOtex2	hvphoton2[e] <=> hvphoton2[vp]	Photosystem 2 photon <=> Photosystem 2 photon		-1000	1000	0	Transport		SBO:0000185
PHOtpp2__vc	PHOtpp2	hvphoton2[vp] <=> hvphoton2[vc]	Photosystem 2 photon <=> Photosystem 2 photon		-1000	1000	0	Transport		SBO:0000185
PHOtex1__vc	PHOtex1	hvphoton1[e] <=> hvphoton1[vp]	Photosystem 1 photon <=> Photosystem 1 photon		-1000	1000	0	Transport		SBO:0000185
PHOtpp1__vc	PHOtpp1	hvphoton1[vp] <=> hvphoton1[vc]	Photosystem 1 photon <=> Photosystem 1 photon		-1000	1000	0	Transport		SBO:0000185
H+tex__vc	H+tex	cpd00067[e] <=> cpd00067[vp]	H+ <=> H+		-1000	1000	0	Transport		SBO:0000185
rxn08686__vc	rxn08686	cpd00001[e] <=> cpd00001[vp]	H2O <=> H2O		-1000	1000	0	Transport	rxn08686	SBO:0000185
rxn08687__vc	rxn08687	cpd00001[vp] <=> cpd00001[vc]	H2O <=> H2O		-1000	1000	0	Transport	rxn08687	SBO:0000185
H2Oltr__vc	H2Oltr	cpd00001[vc] <=> cpd00001[vl]	H2O <=> H2O		-1000	1000	0	Transport		SBO:0000185
rxn09031__vc	rxn09031	cpd00007[e] <=> cpd00007[vp]	O2 <=> O2		-1000	1000	0	Transport	rxn09031	SBO:0000185
O2tpp__vc	O2tpp	cpd00007[vp] <=> cpd00007[vc]	O2 <=> O2		-1000	1000	0	Transport		SBO:0000185
O2ltr__vc	O2ltr	cpd00007[vc] <=> cpd00007[vl]	O2 <=> O2		-1000	1000	0	Transport		SBO:0000185
NO3abcpp__vc	NO3abcpp	cpd00001[vc] + cpd00002[vc] + cpd00209[vp] -> cpd00008[vc] + cpd00009[vc] + cpd00067[vc] + cpd00209[vc]	H2O + ATP + Nitrate -> ADP + Phosphate + H+ + Nitrate	( A3776_RS11450 or A3776_RS17780 ) and ( A3776_RS11440 or A3776_RS11435 or A3776_RS20615 or A3776_RS17775 ) and ( A3776_RS11445 or A3776_RS17770 )	0	1000	0	Transport	rxn05171	SBO:0000185
rxn01332__vc	rxn01332	cpd00001[vc] + cpd00061[vc] + cpd00236[vc] -> cpd00009[vc] + cpd02857[vc]	H2O + Phosphoenolpyruvate + D-Erythrose4-phosphate -> Phosphate + DAHP	A3776_RS09465 and A3776_RS09440	0	1000	0	Phenylalanine, tyrosine and tryptophan biosynthesis	rxn01332	SBO:0000176
rxn03135__vc	rxn03135	cpd00053[vc] + cpd02991[vc] -> cpd00023[vc] + cpd00067[vc] + cpd02843[vc] + cpd02851[vc]	L-Glutamine + phosphoribulosylformimino-AICAR-phosphate -> L-Glutamate + H+ + D-erythro-imidazol-glycerol-phosphate + AICAR	A3776_RS15225 and A3776_RS10315 and A3776_RS10320	0	1000	0	Histidine metabolism	rxn03135	SBO:0000176
rxn02374__vc	rxn02374	cpd00858[vc] -> cpd00001[vc] + cpd00067[vc] + cpd02431[vc]	L-Glutamate5-semialdehyde -> H2O + H+ + 1-Pyrroline-5-carboxylate	Spontaneous	0	1000	0	Arginine and proline metabolism	rxn02374	SBO:0000176
rxn37797__vc	rxn37797	cpd00005[vc] + cpd00067[vc] + cpd00125[vc] + cpd00299[vc] -> cpd00006[vc] + cpd00087[vc] + cpd00298[vc]	NADPH + H+ + 5-10-Methylenetetrahydrofolate + dUMP -> NADP + Tetrahydrofolate + dTMP	A3776_RS11900	0	1000	0	Pyrimidine metabolism	rxn37797	SBO:0000176
peptgly_syn__vc	peptgly_syn	cpd00001[vc] + cpd03495[vc] -> cpd00117[vc] + cpd00286[vc] + Peptidoglycan[vc]	H2O + Undecaprenyl-diphospho-N-acetylmuramoyl--N-acetylglucosamine-L-ala-D-glu-meso-2-6-diaminopimeloyl-D-ala-D-ala -> D-Alanine + Undecaprenylphosphate + Peptidoglycan	A3776_RS01595 and A3776_RS17810	0	1000	0	Peptidoglycan biosynthesis		SBO:0000176
rxn03130__vc	rxn03130	cpd00001[vc] + cpd02835[vc] -> 2 cpd00067[vc] + cpd00091[vc] + cpd02930[vc]	H2O + UDP-2,3-bis(3-hydroxytetradecanoyl)glucosamine -> 2 H+ + UMP + Lipid X	Unknown	0	1000	0	Lipopolysaccharide biosynthesis	rxn03130	SBO:0000176
rxn05329__vc	rxn05329	cpd11478[vc] -> cpd00001[vc] + cpd11465[vc]	(R)-3-Hydroxybutanoyl-[acyl-carrier protein] -> H2O + But-2-enoyl-[acyl-carrier protein]	A3776_RS10500	0	1000	0	Fatty acid biosynthesis	rxn05329	SBO:0000176
rxn05330__vc	rxn05330	cpd11479[vc] -> cpd00001[vc] + cpd11473[vc]	D-3-Hydroxyhexanoyl-[acp] -> H2O + (2E)-Hexenoyl-[acp]	A3776_RS10500	0	1000	0	Fatty acid biosynthesis	rxn05330	SBO:0000176
rxn05333__vc	rxn05333	cpd11482[vc] -> cpd00001[vc] + cpd11475[vc]	(R)-3-Hydroxydecanoyl-[acyl-carrier protein] -> H2O + (2E)-Decenoyl-[acp]	A3776_RS10500	0	1000	0	Fatty acid biosynthesis	rxn05333	SBO:0000176
rxn05331__vc	rxn05331	cpd11480[vc] -> cpd00001[vc] + cpd11469[vc]	D-3-Hydroxydodecanoyl-[acp] -> H2O + (2E)-Dodecenoyl-[acp]	A3776_RS10500	0	1000	0	Fatty acid biosynthesis	rxn05331	SBO:0000176
rxn05335__vc	rxn05335	cpd11484[vc] -> cpd00001[vc] + cpd11467[vc]	HMA -> H2O + (2E)-Tetradecenoyl-[acp]	A3776_RS10500	0	1000	0	Fatty acid biosynthesis	rxn05335	SBO:0000176
rxn05332__vc	rxn05332	cpd11481[vc] -> cpd00001[vc] + cpd11477[vc]	R-3-hydroxypalmitoyl-acyl-carrierprotein- -> H2O + (2E)-Hexadecenoyl-[acp]	A3776_RS10500	0	1000	0	Fatty acid biosynthesis	rxn05332	SBO:0000176
rxn07578__vc	rxn07578	cpd14939[vc] -> cpd00001[vc] + cpd14940[vc]	3-Hydroxystearoyl-[acp] -> H2O + (2E)-Octadecenoyl-[acp]	A3776_RS10500	0	1000	0	Fatty acid biosynthesis	rxn07578	SBO:0000176
desat16_1__vc	desat16_1	cpd00005[vc] + cpd00007[vc] + cpd00067[vc] + cpd11476[vc] -> 2 cpd00001[vc] + cpd00006[vc] + cpd16235[vc]	NADPH + O2 + H+ + hexadecanoyl-acp -> 2 H2O + NADP + Hexadecenoyl-ACP	A3776_RS15045 or A3776_RS02215	0	1000	0	Biosynthesis of unsaturated fatty acids	rxn12017	SBO:0000176
RA0165__vc	RA0165	1.3254 cpd00080[vc] + 1.3327 cpd11476[vc] + 0.1701 cpd11825[vc] + 0.0457 cpd12458[vc] + 0.8637 cpd14881[vc] + 0.2158 octe6912ACP[vc] + 0.0227 cpd16235[vc] -> 2.6507 cpd11493[vc] + C00416_PG[vc]	1.3254 Glycerol-3-phosphate + 1.3327 hexadecanoyl-acp + 0.1701 Octadecenoyl-ACP + 0.0457 Stearoyl-[acyl-carrier protein] + 0.8637 Linoleoyl-ACP + 0.2158 gamma-linolenoilACP + 0.0227 Hexadecenoyl-ACP -> 2.6507 ACP + C00416_PG[c]	A3776_RS05365 and A3776_RS16705 and ( A3776_RS16720 or A3776_RS03910 or A3776_RS16685 )	0	1000	0	Glycerophospholipid metabolism		SBO:0000176
R01799m__vc	R01799m	cpd00052[vc] + C00416_PG[vc] -> cpd00012[vc] + C00269_PG[vc]	CTP + C00416_PG[c] -> PPi + C00269_PG[c]	A3776_RS00895	0	1000	0	Glycerophospholipid metabolism		SBO:0000176
R01801m__vc	R01801m	cpd00080[vc] + C00269_PG[vc] -> cpd00046[vc] + C03892_PG[vc]	Glycerol-3-phosphate + C00269_PG[c] -> CMP + C03892_PG[c]	A3776_RS00640	0	1000	0	Glycerophospholipid metabolism		SBO:0000176
R02029m__vc	R02029m	cpd00001[vc] + C03892_PG[vc] -> cpd00009[vc] + C00344_PG[vc]	H2O + C03892_PG[c] -> Phosphate + C00344_PG[c]	A3776_RS12680	0	1000	0	Glycerophospholipid metabolism		SBO:0000176
RA0163__vc	RA0163	1.2954 cpd00080[vc] + 1.3061 cpd11476[vc] + 0.0584 cpd11825[vc] + 0.0223 cpd12458[vc] + 0.3334 cpd14881[vc] + 0.0095 cpd14882[vc] + 0.0393 octe691215ACP[vc] + 0.7253 octe6912ACP[vc] + 0.0965 cpd16235[vc] -> 2.5908 cpd11493[vc] + C00416_DGDG[vc]	1.2954 Glycerol-3-phosphate + 1.3061 hexadecanoyl-acp + 0.0584 Octadecenoyl-ACP + 0.0223 Stearoyl-[acyl-carrier protein] + 0.3334 Linoleoyl-ACP + 0.0095 alpha-Linolenoyl-ACP + 0.0393 OctadecatetraenoilACP + 0.7253 gamma-linolenoilACP + 0.0965 Hexadecenoyl-ACP -> 2.5908 ACP + C00416_DGDG[c]	A3776_RS05365 and A3776_RS16705 and ( A3776_RS16720 or A3776_RS03910 or A3776_RS16685 )	0	1000	0	Glycerolipid metabolism		SBO:0000176
RA0167__vc	RA0167	cpd00001[vc] + C00416_DGDG[vc] -> cpd00009[vc] + C00641_DGDG[vc]	H2O + C00416_DGDG[c] -> Phosphate + C00641_DGDG[c]	A3776_RS12680	0	1000	0	Glycerolipid metabolism		SBO:0000176
RA0178__vc	RA0178	cpd00026[vc] + C00641_DGDG[vc] -> cpd00014[vc] + C04046_DGDG[vc]	UDP-glucose + C00641_DGDG[c] -> UDP + C04046_DGDG[c]	A3776_RS21450	0	1000	0	Glycerolipid metabolism		SBO:0000176
RA0180__vc	RA0180	C04046_DGDG[vc] <=> C03692_DGDG[vc]	C04046_DGDG[c] <=> C03692_DGDG[c]	Unknown	-1000	1000	0	Glycerolipid metabolism		SBO:0000176
R04472m__vc	R04472m	2 C03692_DGDG[vc] -> C00641_DGDG[vc] + C06037_DGDG[vc]	2 C03692_DGDG[c] -> C00641_DGDG[c] + C06037_DGDG[c]	A3776_RS03445	0	1000	0	Glycerolipid metabolism		SBO:0000176
RA0164__vc	RA0164	1.3747 cpd00080[vc] + 1.5612 cpd11476[vc] + 0.4011 cpd11825[vc] + 0.0343 cpd12458[vc] + 0.5331 cpd14881[vc] + 0.0165 cpd14882[vc] + 0.0228 octe6912ACP[vc] + 0.1804 cpd16235[vc] -> 2.7494 cpd11493[vc] + C00416_SQDG[vc]	1.3747 Glycerol-3-phosphate + 1.5612 hexadecanoyl-acp + 0.4011 Octadecenoyl-ACP + 0.0343 Stearoyl-[acyl-carrier protein] + 0.5331 Linoleoyl-ACP + 0.0165 alpha-Linolenoyl-ACP + 0.0228 gamma-linolenoilACP + 0.1804 Hexadecenoyl-ACP -> 2.7494 ACP + C00416_SQDG[c]	A3776_RS05365 and A3776_RS16705 and ( A3776_RS16720 or A3776_RS03910 or A3776_RS16685 )	0	1000	0	Glycerolipid metabolism		SBO:0000176
RA0171__vc	RA0171	cpd00002[vc] + C00641_SQDG[vc] -> cpd00008[vc] + C00416_SQDG[vc]	ATP + C00641_SQDG[c] -> ADP + C00416_SQDG[c]	A3776_RS01545	0	1000	0	Glycerolipid metabolism		SBO:0000176
RA0168__vc	RA0168	cpd00001[vc] + C00416_SQDG[vc] -> cpd00009[vc] + C00641_SQDG[vc]	H2O + C00416_SQDG[c] -> Phosphate + C00641_SQDG[c]	A3776_RS12680	0	1000	0	Glycerolipid metabolism		SBO:0000176
R06867m__vc	R06867m	cpd08358[vc] + C00641_SQDG[vc] -> cpd00014[vc] + C13508_SQDG[vc]	UDP-6-sulfoquinovose + C00641_SQDG[c] -> UDP + C13508_SQDG[c]	A3776_RS10475	0	1000	0	Glycerolipid metabolism		SBO:0000176
RA0162__vc	RA0162	1.2759 cpd00080[vc] + 1.3302 cpd11476[vc] + 0.0635 cpd11825[vc] + 0.0034 cpd12458[vc] + 0.4236 cpd14881[vc] + 0.0032 cpd14882[vc] + 0.019 octe691215ACP[vc] + 0.6315 octe6912ACP[vc] + 0.0774 cpd16235[vc] -> 2.5518 cpd11493[vc] + C00416_MGDG[vc]	1.2759 Glycerol-3-phosphate + 1.3302 hexadecanoyl-acp + 0.0635 Octadecenoyl-ACP + 0.0034 Stearoyl-[acyl-carrier protein] + 0.4236 Linoleoyl-ACP + 0.0032 alpha-Linolenoyl-ACP + 0.019 OctadecatetraenoilACP + 0.6315 gamma-linolenoilACP + 0.0774 Hexadecenoyl-ACP -> 2.5518 ACP + C00416_MGDG[c]	A3776_RS05365 and A3776_RS16705 and ( A3776_RS16720 or A3776_RS03910 or A3776_RS16685 )	0	1000	0	Glycerolipid metabolism		SBO:0000176
RA0166__vc	RA0166	cpd00001[vc] + C00416_MGDG[vc] -> cpd00009[vc] + C00641_MGDG[vc]	H2O + C00416_MGDG[c] -> Phosphate + C00641_MGDG[c]	A3776_RS12680	0	1000	0	Glycerolipid metabolism		SBO:0000176
RA0177__vc	RA0177	cpd00026[vc] + C00641_MGDG[vc] -> cpd00014[vc] + C04046_MGDG[vc]	UDP-glucose + C00641_MGDG[c] -> UDP + C04046_MGDG[c]	A3776_RS21450	0	1000	0	Glycerolipid metabolism		SBO:0000176
RA0179__vc	RA0179	C04046_MGDG[vc] <=> C03692_MGDG[vc]	C04046_MGDG[c] <=> C03692_MGDG[c]	Unknown	-1000	1000	0	Glycerolipid metabolism		SBO:0000176
R_R03824__vc	R_R03824	cpd03220[vc] -> cpd01420[vc]	gamma-Carotene -> beta-Carotene	A3776_RS18770	0	1000	0	Carotenoid biosynthesis	rxn11574	SBO:0000176
R_R04218__vc	R_R04218	cpd02168[vc] <=> cpd00012[vc] + cpd00067[vc] + cpd03211[vc]	Prephytoene diphosphate <=> PPi + H+ + 15-cis-Phytoene	A3776_RS03115	-1000	1000	0	Carotenoid biosynthesis	rxn02945	SBO:0000176
R_RN0020__vc	R_RN0020	cpd00005[vc] + cpd00007[vc] + cpd00067[vc] + cpd14591[vc] -> cpd00001[vc] + cpd00006[vc] + cpd22952[vc]	NADPH + O2 + H+ + Myxocoxanthin -> H2O + NADP + plectaniaxanthin	Unknown	0	1000	0	Carotenoid biosynthesis	rxn43799	SBO:0000176
R_RN0021__vc	R_RN0021	cpd00004[vc] + cpd00007[vc] + cpd00067[vc] + cpd22952[vc] -> cpd00001[vc] + cpd00003[vc] + cpd14648[vc]	NADH + O2 + H+ + plectaniaxanthin -> H2O + NAD + Myxol	A3776_RS05305	0	1000	0	Carotenoid biosynthesis	rxn45765	SBO:0000176
R_RN0022__vc	R_RN0022	cpd00272[vc] + cpd14648[vc] -> cpd00031[vc] + cpd14668[vc]	GDP-L-fucose + Myxol -> GDP + (3R,2S)-Myxol 2-alpha-L-fucoside	A3776_RS13580	0	1000	0	Carotenoid biosynthesis	rxn47537	SBO:0000176
R_R07557m__vc	R_R07557m	2 cpd00005[vc] + 2 cpd00007[vc] + 2 cpd00067[vc] + cpd14668[vc] -> 3 cpd00001[vc] + 2 cpd00006[vc] + cpd14669[vc]	2 NADPH + 2 O2 + 2 H+ + (3R,2S)-Myxol 2-alpha-L-fucoside -> 3 H2O + 2 NADP + (3S,2S)-4-Ketomyxol 2-alpha-L-fucoside	A3776_RS09655	0	1000	0	Carotenoid biosynthesis	rxn07388	SBO:0000176
R_RA0102__vc	R_RA0102	2 cpd00005[vc] + 2 cpd00007[vc] + 2 cpd00067[vc] + cpd01420[vc] -> 3 cpd00001[vc] + 2 cpd00006[vc] + cpd05499[vc]	2 NADPH + 2 O2 + 2 H+ + beta-Carotene -> 3 H2O + 2 NADP + Echinenone	A3776_RS09655	0	1000	0	Carotenoid biosynthesis	rxn03648	SBO:0000176
R_R07563m__vc	R_R07563m	cpd00007[vc] + cpd05499[vc] -> cpd00001[vc] + cpd05490[vc]	O2 + Echinenone -> H2O + Canthaxanthin	A3776_RS09655	0	1000	0	Carotenoid biosynthesis	rxn07394	SBO:0000176
R_R07280__vc	R_R07280	cpd00001[vc] + cpd02720[vc] -> cpd00009[vc] + cpd02882[vc]	H2O + 5-Amino-6--5-phosphoribitylaminouracil -> Phosphate + 4--1-D-Ribitylamino-5-aminouracil	A3776_RS06240	0	1000	0	Riboflavin metabolism	rxn05039	SBO:0000176
R_R00939__vc	R_R00939	cpd00005[vc] + cpd00067[vc] + cpd00330[vc] -> cpd00006[vc] + cpd00087[vc]	NADPH + H+ + Dihydrofolate -> NADP + Tetrahydrofolate	A3776_RS07380	0	1000	0	Folate biosynthesis	rxn00686	SBO:0000176
R_R06531__vc	R_R06531	cpd00002[vc] + cpd00161[vc] -> cpd00008[vc] + cpd00067[vc] + cpd08928[vc]	ATP + L-Threonine -> ADP + H+ + L-Threonine phosphate	A3776_RS08580 or A3776_RS08585 or A3776_RS09985 or A3776_RS10400 or A3776_RS11050 or A3776_RS11130 or A3776_RS11950 or A3776_RS14810	0	1000	0	Porphyrin and chlorophyll metabolism	rxn04386	SBO:0000176
R_R07411__vc	R_R07411	cpd00001[vc] + cpd00028[vc] + cpd00350[vc] -> cpd00012[vc] + cpd00067[vc] + cpd11313[vc]	H2O + Heme + Farnesyldiphosphate -> PPi + H+ + hemeO	A3776_RS02425	0	1000	0	Porphyrin and chlorophyll metabolism	rxn05120	SBO:0000176
R_R07412__vc	R_R07412	cpd00001[vc] + 2 cpd00003[vc] + cpd11313[vc] -> 2 cpd00004[vc] + 2 cpd00067[vc] + cpd11312[vc]	H2O + 2 NAD + hemeO -> 2 NADH + 2 H+ + hemeA	Unknown	0	1000	0	Porphyrin and chlorophyll metabolism	rxn05121	SBO:0000176
R_R00178__vc	R_R00178	cpd00017[vc] + cpd00067[vc] -> cpd00011[vc] + cpd00837[vc]	S-Adenosyl-L-methionine + H+ -> CO2 + S-Adenosylmethioninamine	Unknown	0	1000	0	Arginine and proline metabolism	rxn00127	SBO:0000176
R_R01920__vc	R_R01920	cpd00118[vc] + cpd00837[vc] -> cpd00067[vc] + cpd00147[vc] + cpd00264[vc]	Putrescine + S-Adenosylmethioninamine -> H+ + 5-Methylthioadenosine + Spermidine	Unknown	0	1000	0	Arginine and proline metabolism	rxn01406	SBO:0000176
R_R07463__vc	R_R07463	cpd00007[vc] + cpd00033[vc] -> cpd00025[vc] + cpd14545[vc]	O2 + Glycine -> H2O2 + Iminoglycine	A3776_RS21340	0	1000	0	Thiamine metabolism	rxn23045	SBO:0000176
R_R09977__vc	R_R09977	cpd21479[vc] -> cpd21480[vc]	2-[(2R,5Z)-2-Carboxy-4-methylthiazol-5(2H)-ylidene]ethyl phosphate -> 2-(2-Carboxy-4-methylthiazol-5-yl)ethyl phosphate	Unknown	0	1000	0	Thiamine metabolism	rxn16823	SBO:0000176
R_R10712__vc	R_R10712	2 cpd00067[vc] + cpd02894[vc] + cpd21480[vc] -> cpd00011[vc] + cpd00012[vc] + cpd00793[vc]	2 H+ + 4-Amino-2-methyl-5-diphosphomethylpyrimidine + 2-(2-Carboxy-4-methylthiazol-5-yl)ethyl phosphate -> CO2 + PPi + Thiamine phosphate	A3776_RS08910	0	1000	0	Thiamine metabolism	rxn23042	SBO:0000176
R_R07461m__vc	R_R07461m	cpd14548[vc] + cpd22312[vc] -> cpd00018[vc] + cpd14547[vc] + cpd28259[vc]	C15812 + Adenylated-ThiS-Proteins -> AMP + C15811 + Thiocarboxyadenylated-ThiS-Proteins	Unknown	0	1000	0	Thiamine metabolism	rxn43837	SBO:0000176
R_RA0556__vc	R_RA0556	cpd00001[vc] + cpd03091[vc] -> cpd00128[vc] + cpd15380[vc]	H2O + 5-Deoxyadenosine -> Adenine + 5-deoxyribose	Unknown	0	1000	0	Purine metabolism	rxn08013	SBO:0000176
rxn00695__vc	rxn00695	cpd00002[vc] + cpd00089[vc] -> cpd00012[vc] + cpd00387[vc]	ATP + Glucose-1-phosphate -> PPi + ADPglucose	A3776_RS07815	0	1000	0	Starch and sucrose metabolism	rxn00695	SBO:0000176
rxn13643_m__vc	rxn13643_m	cpd00001[vc] + cpd00387[vc] -> cpd00008[vc] + cpd11735[vc]	H2O + ADPglucose -> ADP + Amylose	A3776_RS02690 or A3776_RS19690	0	1000	0	Starch and sucrose metabolism	rxn13643	SBO:0000176
rxn09399_m__vc	rxn09399_m	cpd11735[vc] -> cpd00155[vc]	Amylose -> Glycogen	A3776_RS01615 or A3776_RS09470 or A3776_RS22635	0	1000	0	Starch and sucrose metabolism	rxn09399	SBO:0000176
GLCP_m__vc	GLCP_m	cpd00009[vc] + cpd00155[vc] -> cpd00001[vc] + cpd00089[vc]	Phosphate + Glycogen -> H2O + Glucose-1-phosphate	A3776_RS03845 and A3776_RS12015	0	1000	0	Starch and sucrose metabolism	rxn13299	SBO:0000176
Znabc__vc	Znabc	cpd00001[vc] + cpd00002[vc] + cpd00034[vp] -> cpd00008[vc] + cpd00009[vc] + cpd00067[vc] + cpd00034[vc]	H2O + ATP + Zn2+ -> ADP + Phosphate + H+ + Zn2+	A3776_RS00600 and A3776_RS00585 and A3776_RS00595	0	1000	0	Transport	rxn05150	SBO:0000185
Fe+2abc__vc	Fe+2abc	cpd00001[vc] + cpd00002[vc] + cpd10515[vp] -> cpd00008[vc] + cpd00009[vc] + cpd00067[vc] + cpd10515[vc]	H2O + ATP + Fe+2 -> ADP + Phosphate + H+ + Fe+2	A3776_RS06555 or A3776_RS06550 or A3776_RS12900	0	1000	0	Transport	rxn05555	SBO:0000185
Mn+2abc__vc	Mn+2abc	cpd00001[vc] + cpd00002[vc] + cpd20863[vp] -> cpd00008[vc] + cpd00009[vc] + cpd00067[vc] + cpd20863[vc]	H2O + ATP + Mn2+ -> ADP + Phosphate + H+ + Mn2+	A3776_RS00585 or A3776_RS11115 or A3776_RS04345	0	1000	0	Transport	rxn05149	SBO:0000185
Prot_biomass__vc	Prot_biomass	0.3349 cpd00023[vc] + 0.4486 cpd00033[vc] + 0.4459 cpd00035[vc] + 0.2764 cpd00039[vc] + 0.2054 cpd00041[vc] + 0.5348 cpd00051[vc] + 0.2318 cpd00053[vc] + 0.4239 cpd00054[vc] + 0.6371 cpd00060[vc] + 0.4956 cpd00065[vc] + 0.6753 cpd00066[vc] + 0.415 cpd00069[vc] + 0.0852 cpd00084[vc] + 0.39 cpd00107[vc] + 0.2453 cpd00119[vc] + 0.6802 cpd00129[vc] + 0.4004 cpd00132[vc] + 0.4378 cpd00156[vc] + 0.1863…	0.3349 L-Glutamate + 0.4486 Glycine + 0.4459 L-Alanine + 0.2764 L-Lysine + 0.2054 L-Aspartate + 0.5348 L-Arginine + 0.2318 L-Glutamine + 0.4239 L-Serine + 0.6371 L-Methionine + 0.4956 L-Tryptophan + 0.6753 L-Phenylalanine + 0.415 L-Tyrosine + 0.0852 L-Cysteine + 0.39 L-Leucine + 0.2453 L-Histidine + 0.6802 L-Proline + 0.4004 L-Asparagine + 0.4378 L-Valine + 0.1863 L-Threonine + 0.822 L-Isoleucine…		0	1000	0	Biomass		SBO:0000629
Solpool_biomass__vc	Solpool_biomass	0.062 cpd00003[vc] + 0.002 cpd00004[vc] + 0.012 cpd00005[vc] + 0.004 cpd00006[vc] + 0.006 cpd00010[vc] + 0.008 cpd00015[vc] + 0.008 cpd00016[vc] + 0.008 cpd00017[vc] + 0.01 cpd00022[vc] + 0.008 cpd00028[vc] + 0.008 cpd00042[vc] + 0.008 cpd00056[vc] + 0.001 cpd00070[vc] + 0.003 cpd00078[vc] + 0.008 cpd00087[vc] + 1.147 cpd00118[vc] + 0.008 cpd00166[vc] + 0.008 cpd00201[vc] + 0.008 cpd00216[vc] + 0…	0.062 NAD + 0.002 NADH + 0.012 NADPH + 0.004 NADP + 0.006 CoA + 0.008 FAD + 0.008 Pyridoxal phosphate + 0.008 S-Adenosyl-L-methionine + 0.01 Acetyl-CoA + 0.008 Heme + 0.008 GSH + 0.008 TPP + 0.001 Malonyl-CoA + 0.003 Succinyl-CoA + 0.008 Tetrahydrofolate + 1.147 Putrescine + 0.008 Calomide + 0.008 10-Formyltetrahydrofolate + 0.008 Chorismate + 0.008 Riboflavin + 0.233 Spermidine + 0.008 5-Methylt…		0	1000	0	Biomass		SBO:0000629
Inorganicions_biomass__vc	Inorganicions_biomass	0.379 cpd00009[vc] + 1.136 cpd00013[vc] + 0.379 cpd00048[vc] + 0.303 cpd00058[vc] + 0.454 cpd00063[vc] + 0.303 cpd00149[vc] + 17.04 cpd00205[vc] + 0.757 cpd00254[vc] + 0.379 cpd00971[vc] + 0.682 cpd10515[vc] + 0.682 cpd10516[vc] + 0.303 cpd11574[vc] + 0.303 cpd00034[vc] + 0.303 cpd20863[vc] -> biomass_inorganicions[vc]	0.379 Phosphate + 1.136 NH3 + 0.379 Sulfate + 0.303 Cu2+ + 0.454 Ca2+ + 0.303 Co2+ + 17.04 K+ + 0.757 Mg + 0.379 Na+ + 0.682 Fe+2 + 0.682 Fe+3 + 0.303 Molybdate + 0.303 Zn2+ + 0.303 Mn2+ -> biomass_inorganicions		0	1000	0	Biomass		SBO:0000629
Pigment_biomass__vc	Pigment_biomass	0.1389 cpd01420[vc] + 0.8686 cpd03148[vc] + 0.0135 cpd05490[vc] + 0.1253 cpd05499[vc] + 0.0237 cpd14668[vc] + 0.0406 cpd14669[vc] -> Biomass_pigments[vc]	0.1389 beta-Carotene + 0.8686 Chlorophyll a + 0.0135 Canthaxanthin + 0.1253 Echinenone + 0.0237 (3R,2S)-Myxol 2-alpha-L-fucoside + 0.0406 (3S,2S)-4-Ketomyxol 2-alpha-L-fucoside -> Biomass_pigments		0	1000	0	Biomass		SBO:0000629
RNA_biomass__vc	RNA_biomass	0.8377 cpd00002[vc] + 1.0076 cpd00038[vc] + 0.6415 cpd00052[vc] + 0.6 cpd00062[vc] -> 3.0868 cpd00012[vc] + biomass_rna[vc]	0.8377 ATP + 1.0076 GTP + 0.6415 CTP + 0.6 UTP -> 3.0868 PPi + biomass_rna		0	1000	0	Biomass		SBO:0000629
DNA_biomass__vc	DNA_biomass	0.9682 cpd00115[vc] + 0.7149 cpd00241[vc] + 0.6232 cpd00356[vc] + 0.9393 cpd00357[vc] -> 3.2456 cpd00012[vc] + biomass_dna[vc]	0.9682 dATP + 0.7149 dGTP + 0.6232 dCTP + 0.9393 TTP -> 3.2456 PPi + biomass_dna		0	1000	0	Biomass		SBO:0000629
Cellwall_biomass__vc	Cellwall_biomass	0.5182 cpd02930[vc] + 0.5182 Peptidoglycan[vc] -> biomass_cellwall[vc]	0.5182 Lipid X + 0.5182 Peptidoglycan -> biomass_cellwall		0	1000	0	Biomass		SBO:0000629
Lipid_biomass__vc	Lipid_biomass	0.1 C00344_PG[vc] + 0.265 C06037_DGDG[vc] + 0.255 C13508_SQDG[vc] + 0.38 C03692_MGDG[vc] -> biomass_lipid[vc]	0.1 C00344_PG[c] + 0.265 C06037_DGDG[c] + 0.255 C13508_SQDG[c] + 0.38 C03692_MGDG[c] -> biomass_lipid		0	1000	0	Biomass		SBO:0000629
carb_biomass__vc	carb_biomass	cpd00026[vc] -> cpd00014[vc] + biomass_carb[vc]	UDP-glucose -> UDP + biomass_carb		0	1000	0	Biomass		SBO:0000629
biomass_eq_33047__vc	biomass_eq_33047	53.35 cpd00001[vc] + 53.35 cpd00002[vc] + 0.184976 cpd00155[vc] + 0.024616 cpd03002[vc] + 0.0264784 Peptidoglycan[vc] + 0.436526 biomass_prot[vc] + 0.027265 biomass_solpool[vc] + 0.009763 biomass_inorganicions[vc] + 0.0238256 Biomass_pigments[vc] + 0.0859268 biomass_rna[vc] + 0.00488196 biomass_dna[vc] + 0.0955948 biomass_lipid[vc] + 1.33389 biomass_carb[vc] -> 53.35 cpd00008[vc] + 53.35 cpd00009…	53.35 H2O + 53.35 ATP + 0.184976 Glycogen + 0.024616 Lipid A disaccharide + 0.0264784 Peptidoglycan + 0.436526 biomass_prot + 0.027265 biomass_solpool + 0.009763 biomass_inorganicions + 0.0238256 Biomass_pigments + 0.0859268 biomass_rna + 0.00488196 biomass_dna + 0.0955948 biomass_lipid + 1.33389 biomass_carb -> 53.35 ADP + 53.35 Phosphate		0	1000	1	Biomass		SBO:0000629
2pgctr__vc	2pgctr	cpd00727[vx] -> cpd00727[vc]	2-Phosphoglycolate -> 2-Phosphoglycolate		0	1000	0	Transport		SBO:0000185
3pgctr__vc	3pgctr	cpd00169[vx] -> cpd00169[vc]	3-Phosphoglycerate -> 3-Phosphoglycerate		0	1000	0	Transport		SBO:0000185
H2Octr__vc	H2Octr	cpd00001[vc] <=> cpd00001[vx]	H2O <=> H2O		-1000	1000	0	Transport		SBO:0000185
HCO3ctr__vc	HCO3ctr	cpd00242[vc] -> cpd00242[vx]	H2CO3 -> H2CO3		0	1000	0	Transport		SBO:0000185
H_ctr__vc	H_ctr	cpd00067[vc] <=> cpd00067[vx]	H+ <=> H+		-1000	1000	0	Transport		SBO:0000185
O2ctr__vc	O2ctr	cpd00007[vc] <=> cpd00007[vx]	O2 <=> O2		-1000	1000	0	Transport		SBO:0000185
Rubpctr__vc	Rubpctr	cpd00871[vc] -> cpd00871[vx]	D-Ribulose 1,5-bisphosphate -> D-Ribulose 1,5-bisphosphate		0	1000	0	Transport		SBO:0000185
CYTBDu__vc	CYTBDu	0.5 cpd00007[vl] + cpd16503[vl] -> cpd00001[vl] + cpd07274[vl]	0.5 O2 + Plastoquinol-9 -> H2O + Plastoquinone A	A3776_RS02530 and A3776_RS02525	0	1000	0	Photosynthesis		SBO:0000176
NDH1_3u__vc	NDH1_3u	cpd00001[vc] + cpd00005[vc] + 3 cpd00067[vc] + cpd07274[vl] + cpd00011[vp] -> cpd00006[vc] + 3 cpd00067[vl] + cpd00242[vc] + cpd16503[vl]	H2O + NADPH + 3 H+ + Plastoquinone A + CO2 -> NADP + 3 H+ + H2CO3 + Plastoquinol-9	A3776_RS06230 and A3776_RS16180 and A3776_RS20905 and A3776_RS06215 and A3776_RS06220 and A3776_RS19180 and ( A3776_RS06225 or A3776_RS21975 ) and A3776_RS20895 and A3776_RS20900 and A3776_RS08395 and A3776_RS11390 and A3776_RS03245 and A3776_RS09810 and A3776_RS09805 and A3776_RS09800 and ( A3776_RS08060 or A3776_RS10415 or A3776_RS22280 ) and ( A3776_RS03760 or A3776_RS08065 or A3776_RS18720 ) …	0	1000	0	Unassigned		SBO:0000176
CYTBDpp__vc	CYTBDpp	0.5 cpd00007[vp] + cpd16503[vp] -> cpd00001[vp] + cpd07274[vp]	0.5 O2 + Plastoquinol-9 -> H2O + Plastoquinone A	A3776_RS02530 and A3776_RS02525	0	1000	0	Oxidative phosphorylation		SBO:0000176
NDH1_4pp__vc	NDH1_4pp	cpd00001[vc] + cpd00005[vc] + 3 cpd00067[vc] + cpd07274[vp] + cpd00011[vp] -> cpd00006[vc] + 3 cpd00067[vp] + cpd00242[vc] + cpd16503[vp]	H2O + NADPH + 3 H+ + Plastoquinone A + CO2 -> NADP + 3 H+ + H2CO3 + Plastoquinol-9	A3776_RS06230 and A3776_RS16180 and A3776_RS20905 and A3776_RS06215 and A3776_RS06220 and A3776_RS19180 and ( A3776_RS06225 or A3776_RS21975 ) and A3776_RS20895 and A3776_RS20900 and A3776_RS08395 and A3776_RS11390 and A3776_RS03245 and A3776_RS09810 and A3776_RS09805 and A3776_RS09800 and ( A3776_RS03765 or A3776_RS18715 ) and ( A3776_RS03760 or A3776_RS08065 or A3776_RS18720 ) and A3776_RS03770	0	1000	0	Unassigned		SBO:0000176
cpd00011excpp__vc	cpd00011excpp	cpd00011[vp] <=> cpd00011[e]	CO2 <=> CO2		-1000	1000	0	Transport		SBO:0000185
cpd00011exccc__vc	cpd00011exccc	cpd00011[vc] <=> cpd00011[vp]	CO2 <=> CO2		-1000	1000	0	Transport		SBO:0000185
cpd00009excpp__vc	cpd00009excpp	cpd00009[vp] <=> cpd00009[e]	Phosphate <=> Phosphate		-1000	1000	0	Transport		SBO:0000185
cpd00048excpp__vc	cpd00048excpp	cpd00048[vp] <=> cpd00048[e]	Sulfate <=> Sulfate		-1000	1000	0	Transport		SBO:0000185
cpd00209excpp__vc	cpd00209excpp	cpd00209[vp] <=> cpd00209[e]	Nitrate <=> Nitrate		-1000	1000	0	Transport		SBO:0000185
cpd00254excpp__vc	cpd00254excpp	cpd00254[vp] <=> cpd00254[e]	Mg <=> Mg		-1000	1000	0	Transport		SBO:0000185
cpd10515excpp__vc	cpd10515excpp	cpd10515[vp] <=> cpd10515[e]	Fe+2 <=> Fe+2		-1000	1000	0	Transport		SBO:0000185
cpd00149excpp__vc	cpd00149excpp	cpd00149[vp] <=> cpd00149[e]	Co2+ <=> Co2+		-1000	1000	0	Transport		SBO:0000185
cpd00034excpp__vc	cpd00034excpp	cpd00034[vp] <=> cpd00034[e]	Zn2+ <=> Zn2+		-1000	1000	0	Transport		SBO:0000185
cpd00058excpp__vc	cpd00058excpp	cpd00058[vp] <=> cpd00058[e]	Cu2+ <=> Cu2+		-1000	1000	0	Transport		SBO:0000185
cpd20863excpp__vc	cpd20863excpp	cpd20863[vp] <=> cpd20863[e]	Mn2+ <=> Mn2+		-1000	1000	0	Transport		SBO:0000185
cpd00063excpp__vc	cpd00063excpp	cpd00063[vp] <=> cpd00063[e]	Ca2+ <=> Ca2+		-1000	1000	0	Transport		SBO:0000185
cpd00205excpp__vc	cpd00205excpp	cpd00205[vp] <=> cpd00205[e]	K+ <=> K+		-1000	1000	0	Transport		SBO:0000185
cpd00971excpp__vc	cpd00971excpp	cpd00971[vp] <=> cpd00971[e]	Na+ <=> Na+		-1000	1000	0	Transport		SBO:0000185
cpd11574excpp__vc	cpd11574excpp	cpd11574[vp] <=> cpd11574[e]	Molybdate <=> Molybdate		-1000	1000	0	Transport		SBO:0000185
cpd00027excpp__vc	cpd00027excpp	cpd00027[vp] <=> cpd00027[e]	D-Glucose <=> D-Glucose		-1000	1000	0	Transport		SBO:0000185
cpd00053excpp__vc	cpd00053excpp	cpd00053[vp] <=> cpd00053[e]	L-Glutamine <=> L-Glutamine		-1000	1000	0	Transport		SBO:0000185
cpd00107excpp__vc	cpd00107excpp	cpd00107[vp] <=> cpd00107[e]	L-Leucine <=> L-Leucine		-1000	1000	0	Transport		SBO:0000185
cpd00118excpp__vc	cpd00118excpp	cpd00118[vp] <=> cpd00118[e]	Putrescine <=> Putrescine		-1000	1000	0	Transport		SBO:0000185
cpd00129excpp__vc	cpd00129excpp	cpd00129[vp] <=> cpd00129[e]	L-Proline <=> L-Proline		-1000	1000	0	Transport		SBO:0000185
cpd00156excpp__vc	cpd00156excpp	cpd00156[vp] <=> cpd00156[e]	L-Valine <=> L-Valine		-1000	1000	0	Transport		SBO:0000185
cpd00179excpp__vc	cpd00179excpp	cpd00179[vp] <=> cpd00179[e]	Maltose <=> Maltose		-1000	1000	0	Transport		SBO:0000185
cpd00264excpp__vc	cpd00264excpp	cpd00264[vp] <=> cpd00264[e]	Spermidine <=> Spermidine		-1000	1000	0	Transport		SBO:0000185
cpd00268excpp__vc	cpd00268excpp	cpd00268[vp] <=> cpd00268[e]	H2S2O3 <=> H2S2O3		-1000	1000	0	Transport		SBO:0000185
cpd00322excpp__vc	cpd00322excpp	cpd00322[vp] <=> cpd00322[e]	L-Isoleucine <=> L-Isoleucine		-1000	1000	0	Transport		SBO:0000185
cpd03725excpp__vc	cpd03725excpp	cpd03725[vp] <=> cpd03725[e]	Fe(III)dicitrate <=> Fe(III)dicitrate		-1000	1000	0	Transport		SBO:0000185
cpd00060excpp__vc	cpd00060excpp	cpd00060[vp] <=> cpd00060[e]	L-Methionine <=> L-Methionine		-1000	1000	0	Transport		SBO:0000185
cpd00104excpp__vc	cpd00104excpp	cpd00104[vp] <=> cpd00104[e]	BIOT <=> BIOT		-1000	1000	0	Transport		SBO:0000185
cpd01012excpp__vc	cpd01012excpp	cpd01012[vp] <=> cpd01012[e]	Cd2+ <=> Cd2+		-1000	1000	0	Transport		SBO:0000185
cpd11593excpp__vc	cpd11593excpp	cpd11593[vp] <=> cpd11593[e]	ala-L-asp-L <=> ala-L-asp-L		-1000	1000	0	Transport		SBO:0000185
cpd00159excpp__vc	cpd00159excpp	cpd00159[vp] <=> cpd00159[e]	L-Lactate <=> L-Lactate		-1000	1000	0	Transport		SBO:0000185
cpd01262excpp__vc	cpd01262excpp	cpd01262[vp] <=> cpd01262[e]	Amylotriose <=> Amylotriose		-1000	1000	0	Transport		SBO:0000185
cpd01329excpp__vc	cpd01329excpp	cpd01329[vp] <=> cpd01329[e]	Maltohexaose <=> Maltohexaose		-1000	1000	0	Transport		SBO:0000185
rxn00213__vc	rxn00213	cpd00062[vc] + cpd00089[vc] <=> cpd00012[vc] + cpd00026[vc]	UTP + Glucose-1-phosphate <=> PPi + UDP-glucose	Unknown	-1000	1000	0	Starch and sucrose metabolism	rxn00213	SBO:0000176
rxn00575__vc	rxn00575	cpd00001[vc] + cpd00076[vc] -> cpd00027[vc] + cpd00082[vc]	H2O + Sucrose -> D-Glucose + D-Fructose	A3776_RS15025	0	1000	0	Starch and sucrose metabolism	rxn00575	SBO:0000176
rxn08335_p__vc	rxn08335_p	cpd00282[vc] + cpd07274[vp] -> cpd00247[vc] + cpd16503[vp]	S-Dihydroorotate + Plastoquinone A -> Orotate + Plastoquinol-9	A3776_RS12690	0	1000	0	Pyrimidine metabolism	rxn08335	SBO:0000176
rxn09272_p__vc	rxn09272_p	cpd00036[vc] + cpd07274[vp] -> cpd00106[vc] + cpd16503[vp]	Succinate + Plastoquinone A -> Fumarate + Plastoquinol-9	A3776_RS02410 and A3776_RS21955	0	1000	0	Citrate cycle (TCA cycle)	rxn09272	SBO:0000176
R_R07517__vc	R_R07517	cpd00006[vc] + cpd14590[vc] -> cpd00005[vc] + cpd00067[vc] + cpd14591[vc]	NADP + 1-Hydroxy-gamma-carotene -> NADPH + H+ + Myxocoxanthin	Unknown	0	1000	0	Carotenoid biosynthesis	rxn07348	SBO:0000176
Cyanophycin_syn__vc	Cyanophycin_syn	2 cpd00002[vc] + cpd00041[vc] + cpd00051[vc] -> 2 cpd00008[vc] + 2 cpd00009[vc] + cyanophycin[vc]	2 ATP + L-Aspartate + L-Arginine -> 2 ADP + 2 Phosphate + cyanophycin[c]	A3776_RS00865 or A3776_RS06620	0	1000	0	Unassigned		SBO:0000176
Cyanophycinase__vc	Cyanophycinase	2 cpd00001[vc] + cyanophycin[vc] -> cpd00041[vc] + cpd00051[vc]	2 H2O + cyanophycin[c] -> L-Aspartate + L-Arginine	A3776_RS00860 or A3776_RS12415	0	1000	0	Unassigned		SBO:0000176
H2CO3_NAt_syn__vc	H2CO3_NAt_syn	cpd00971[vp] + cpd00242[vp] -> cpd00242[vc] + cpd00971[vc]	Na+ + H2CO3 -> H2CO3 + Na+	A3776_RS20295	0	1000	0	Transport		SBO:0000185
H2CO3_abc__vc	H2CO3_abc	cpd00001[vc] + cpd00002[vc] + cpd00242[vp] -> cpd00008[vc] + cpd00009[vc] + cpd00067[vc] + cpd00242[vc]	H2O + ATP + H2CO3 -> ADP + Phosphate + H+ + H2CO3	A3776_RS02120 or A3776_RS02125 or A3776_RS02135	0	1000	0	Transport		SBO:0000185
cpd00242excpp__vc	cpd00242excpp	cpd00242[vp] <=> cpd00242[e]	H2CO3 <=> H2CO3		-1000	1000	0	Transport		SBO:0000185
Mehler__vc	Mehler	2 cpd00005[vc] + cpd00007[vc] + 2 cpd00067[vc] -> 2 cpd00001[vc] + 2 cpd00006[vc]	2 NADPH + O2 + 2 H+ -> 2 H2O + 2 NADP	A3776_RS00945 or A3776_RS00950	0	1000	0	Photosynthesis		SBO:0000176
cpd00013exccc__vc	cpd00013exccc	cpd00013[vc] <=> cpd00013[vp]	NH3 <=> cpd00013[p]		-1000	1000	0	Transport		SBO:0000185
cpd00013excpp__vc	cpd00013excpp	cpd00013[vp] -> cpd00013[e]	cpd00013[p] -> cpd00013[e]		0	1000	0	Transport		SBO:0000185
DM_dialurate__vc	DM_dialurate	dialurate[vc] ->	Dialurate ->		0	1000	0	Demand		SBO:0000628
DM_cpd02791__vc	DM_cpd02791	cpd02791[vc] ->	methylthioribulose-1-phosphate ->		0	1000	0	Demand		SBO:0000628
DM_cpd15380__vc	DM_cpd15380	cpd15380[vc] ->	5-deoxyribose ->		0	1000	0	Demand		SBO:0000628
ATP_syn_l__hc	ATP synthetase(u)	3 cpd00008[hc] + 3 cpd00009[hc] + 14 cpd00067[hl] -> 3 cpd00001[hc] + 3 cpd00002[hc] + 11 cpd00067[hc]	3 ADP + 3 Phosphate + 14 H+ -> 3 H2O + 3 ATP + 11 H+	( A3776_RS10860 or A3776_RS13440 ) and ( A3776_RS10820 or A3776_RS10980 ) and ( A3776_RS10975 or A3776_RS10825 ) and A3776_RS13435 and A3776_RS13445 and ( A3776_RS13450 or A3776_RS13455 ) and A3776_RS13460	0	1000	0	Oxidative phosphorylation	rxn08173	SBO:0000176
ATP_syn_p__hc	ATP synthase (four protons for one ATP) (periplasm)	3 cpd00008[hc] + 3 cpd00009[hc] + 14 cpd00067[hp] -> 3 cpd00001[hc] + 3 cpd00002[hc] + 11 cpd00067[hc]	3 ADP + 3 Phosphate + 14 H+ -> 3 H2O + 3 ATP + 11 H+	( A3776_RS10860 or A3776_RS13440 ) and ( A3776_RS10820 or A3776_RS10980 ) and ( A3776_RS10975 or A3776_RS10825 ) and A3776_RS13435 and A3776_RS13445 and ( A3776_RS13450 or A3776_RS13455 ) and A3776_RS13460	0	1000	0	Oxidative phosphorylation	rxn08173	SBO:0000176
CBFC2__hc	cytochrome b6/f complex	2 cpd00067[hc] + cpd16503[hl] + 2 ficytc_6[hl] -> 4 cpd00067[hl] + cpd07274[hl] + 2 focytc_6[hl]	2 H+ + Plastoquinol-9 + 2 Ferricytochrome c6 -> 4 H+ + Plastoquinone A + 2 Ferrocytochrome c6	A3776_RS13955 or A3776_RS22750	0	1000	0	Photosynthesis		SBO:0000176
CBFC2pp__hc	cytochrome b6/f complex periplasm	2 cpd00067[hc] + cpd16503[hp] + 2 ficytc_6[hp] -> 4 cpd00067[hp] + cpd07274[hp] + 2 focytc_6[hp]	2 H+ + Plastoquinol-9 + 2 Ferricytochrome c6 -> 4 H+ + Plastoquinone A + 2 Ferrocytochrome c6	A3776_RS13955 or A3776_RS22750	0	1000	0	Photosynthesis		SBO:0000176
CBFCpp__hc	cytochrome b6/f complex periplasm	2 cpd00067[hc] + cpd16503[hp] + 2 cpd12265[hp] -> 4 cpd00067[hp] + cpd07274[hp] + 2 cpd12239[hp]	2 H+ + Plastoquinol-9 + 2 Oxidized plastocyanin -> 4 H+ + Plastoquinone A + 2 Reduced plastocyanin	A3776_RS13955 or A3776_RS22750	0	1000	0	Photosynthesis	rxn12059	SBO:0000176
CBFCu__hc	cytochrome b6/f complex	2 cpd00067[hc] + cpd16503[hl] + 2 cpd12265[hl] -> 4 cpd00067[hl] + cpd07274[hl] + 2 cpd12239[hl]	2 H+ + Plastoquinol-9 + 2 Oxidized plastocyanin -> 4 H+ + Plastoquinone A + 2 Reduced plastocyanin	A3776_RS13955 or A3776_RS22750	0	1000	0	Photosynthesis	rxn12059	SBO:0000176
CYO1b2_syn__hc	cytochrome c oxidase, synechocystis (2 protons)	4 cpd00067[hc] + 2 cpd12239[hl] + 0.5 cpd00007[hc] -> cpd00001[hc] + 2 cpd00067[hl] + 2 cpd12265[hl]	4 H+ + 2 Reduced plastocyanin + 0.5 O2 -> H2O + 2 H+ + 2 Oxidized plastocyanin	( A3776_RS05890 or A3776_RS22930 ) and ( A3776_RS05895 or A3776_RS22935 ) and ( A3776_RS05885 or A3776_RS22925 )	0	1000	0	Oxidative phosphorylation		SBO:0000176
CYO1b2pp_syn__hc	cytochrome c oxidase, synechocystis (2 protons periplasm)	4 cpd00067[hc] + 2 cpd12239[hp] + 0.5 cpd00007[hp] -> 2 cpd00067[hp] + 2 cpd12265[hp] + cpd00001[hp]	4 H+ + 2 Reduced plastocyanin + 0.5 O2 -> 2 H+ + 2 Oxidized plastocyanin + H2O	( A3776_RS05890 or A3776_RS22930 ) and ( A3776_RS05895 or A3776_RS22935 ) and ( A3776_RS05885 or A3776_RS22925 )	0	1000	0	Oxidative phosphorylation		SBO:0000176
CYO1b_syn__hc	cytochrome c oxidase, synechocystis (2 protons)	4 cpd00067[hc] + 2 focytc_6[hl] + 0.5 cpd00007[hc] -> cpd00001[hc] + 2 cpd00067[hl] + 2 ficytc_6[hl]	4 H+ + 2 Ferrocytochrome c6 + 0.5 O2 -> H2O + 2 H+ + 2 Ferricytochrome c6	( A3776_RS05890 or A3776_RS22930 ) and ( A3776_RS05895 or A3776_RS22935 ) and ( A3776_RS05885 or A3776_RS22925 )	0	1000	0	Oxidative phosphorylation	rxn00058	SBO:0000176
CYO1bpp_syn__hc	cytochrome c oxidase, synechocystis (2 protons)	4 cpd00067[hc] + 2 focytc_6[hp] + 0.5 cpd00007[hp] -> 2 cpd00067[hp] + 2 ficytc_6[hp] + cpd00001[hp]	4 H+ + 2 Ferrocytochrome c6 + 0.5 O2 -> 2 H+ + 2 Ferricytochrome c6 + H2O	( A3776_RS05890 or A3776_RS22930 ) and ( A3776_RS05895 or A3776_RS22935 ) and ( A3776_RS05885 or A3776_RS22925 )	0	1000	0	Oxidative phosphorylation	rxn00058	SBO:0000176
DES_6__hc	stearoyl-CoA desaturase (delta-6 desaturase)	2 cpd00067[hc] + cpd00007[hc] + 2 cpd11620[hc] + cpd14882[hc] -> 2 cpd00001[hc] + 2 cpd11621[hc] + octe691215ACP[hc]	2 H+ + O2 + 2 Reducedferredoxin + alpha-Linolenoyl-ACP -> 2 H2O + 2 Oxidizedferredoxin + OctadecatetraenoilACP	A3776_RS15055	0	1000	0	Linoleic acid metabolism		SBO:0000176
DES_6B__hc	stearoyl-CoA desaturase (delta-6 desaturase)	2 cpd00067[hc] + cpd00007[hc] + 2 cpd11620[hc] + cpd14881[hc] -> 2 cpd00001[hc] + 2 cpd11621[hc] + octe6912ACP[hc]	2 H+ + O2 + 2 Reducedferredoxin + Linoleoyl-ACP -> 2 H2O + 2 Oxidizedferredoxin + gamma-linolenoilACP	A3776_RS15055	0	1000	0	Linoleic acid metabolism		SBO:0000176
DHORD_PQ9__hc	dihydoorotic acid dehydrogenase (plastoquinone9)	cpd07274[hl] + cpd00282[hc] -> cpd16503[hl] + cpd00247[hc]	Plastoquinone A + S-Dihydroorotate -> Plastoquinol-9 + Orotate	A3776_RS12690 or A3776_RS16110	0	1000	0	Pyrimidine metabolism	rxn08335	SBO:0000176
Desat12__hc	Fatty acid (n-18:2ACP) desaturase (delta 12)	2 cpd00067[hc] + cpd00007[hc] + 2 cpd11620[hc] + cpd11825[hc] -> 2 cpd00001[hc] + 2 cpd11621[hc] + cpd14881[hc]	2 H+ + O2 + 2 Reducedferredoxin + Octadecenoyl-ACP -> 2 H2O + 2 Oxidizedferredoxin + Linoleoyl-ACP	A3776_RS15055	0	1000	0	Biosynthesis of unsaturated fatty acids		SBO:0000176
Desat15__hc	Fatty acid (n-18:3ACP) desaturase (delta 15)	2 cpd00067[hc] + cpd00007[hc] + 2 cpd11620[hc] + cpd14881[hc] -> 2 cpd00001[hc] + 2 cpd11621[hc] + cpd14882[hc]	2 H+ + O2 + 2 Reducedferredoxin + Linoleoyl-ACP -> 2 H2O + 2 Oxidizedferredoxin + alpha-Linolenoyl-ACP	A3776_RS15055	0	1000	0	Biosynthesis of unsaturated fatty acids		SBO:0000176
Desat9__hc	Fatty acid (n-18:1ACP) desaturase (delta 9)	2 cpd00067[hc] + cpd00007[hc] + 2 cpd11620[hc] + cpd12458[hc] -> 2 cpd00001[hc] + 2 cpd11621[hc] + cpd11825[hc]	2 H+ + O2 + 2 Reducedferredoxin + Stearoyl-[acyl-carrier protein] -> 2 H2O + 2 Oxidizedferredoxin + Octadecenoyl-ACP	A3776_RS02215 or A3776_RS10050 or A3776_RS15045	0	1000	0	Biosynthesis of unsaturated fatty acids		SBO:0000176
FQR__hc	Cyclic Electron Flow	2 cpd00067[hc] + cpd07274[hl] + 2 cpd11620[hc] -> cpd16503[hl] + 2 cpd11621[hc]	2 H+ + Plastoquinone A + 2 Reducedferredoxin -> Plastoquinol-9 + 2 Oxidizedferredoxin	A3776_RS06700	0	1000	0	Photosynthesis		SBO:0000176
Kabc__hc	potassium transport via ABC system	cpd00001[hc] + cpd00002[hc] + cpd00205[hp] -> cpd00008[hc] + cpd00009[hc] + cpd00067[hc] + cpd00205[hc]	H2O + ATP + K+ -> ADP + Phosphate + H+ + K+	A3776_RS09075 and A3776_RS09080 and A3776_RS09085	0	1000	0	Transport	rxn08762	SBO:0000185
MECDPDH_syn__hc	2C-methyl-D-erythritol 2,4 cyclodiphosphate dehydratase	2 cpd00067[hc] + 2 cpd11620[hc] + cpd08301[hc] -> cpd00001[hc] + 2 cpd11621[hc] + cpd08615[hc]	2 H+ + 2 Reducedferredoxin + 2-C-methyl-D-erythritol2-4-cyclodiphosphate -> H2O + 2 Oxidizedferredoxin + 1-Hydroxy-2-methyl-2-butenyl 4-diphosphate	A3776_RS13090	0	1000	0	Terpenoid backbone biosynthesis	rxn14070	SBO:0000176
NDH1_1p__hc	NAD(P)H dehydrogenase (plastoquinone-8 & 3 protons) (periplasm)	4 cpd00067[hc] + cpd07274[hp] + cpd00005[hc] -> 3 cpd00067[hp] + cpd16503[hp] + cpd00006[hc]	4 H+ + Plastoquinone A + NADPH -> 3 H+ + Plastoquinol-9 + NADP	A3776_RS06230 and A3776_RS16180 and A3776_RS20905 and A3776_RS06215 and A3776_RS06220 and A3776_RS19180 and ( A3776_RS06225 or A3776_RS21975 ) and A3776_RS20895 and A3776_RS20900 and A3776_RS08395 and A3776_RS11390 and A3776_RS03245 and A3776_RS09810 and A3776_RS09805 and A3776_RS09800 and ( A3776_RS08060 or A3776_RS10415 or A3776_RS22280 ) and ( A3776_RS03760 or A3776_RS08065 or A3776_RS18720 )	0	1000	0	Oxidative phosphorylation		SBO:0000176
NDH1_1u__hc	NAD(P)H dehydrogenase (plastoquinone-8 & 3 protons) (tilacoide)	4 cpd00067[hc] + cpd07274[hl] + cpd00005[hc] -> 3 cpd00067[hl] + cpd16503[hl] + cpd00006[hc]	4 H+ + Plastoquinone A + NADPH -> 3 H+ + Plastoquinol-9 + NADP	A3776_RS06230 and A3776_RS16180 and A3776_RS20905 and A3776_RS06215 and A3776_RS06220 and A3776_RS19180 and ( A3776_RS06225 or A3776_RS21975 ) and A3776_RS20895 and A3776_RS20900 and A3776_RS08395 and A3776_RS11390 and A3776_RS03245 and A3776_RS09810 and A3776_RS09805 and A3776_RS09800 and ( A3776_RS08060 or A3776_RS10415 or A3776_RS22280 ) and ( A3776_RS03760 or A3776_RS08065 or A3776_RS18720 )	0	1000	0	Oxidative phosphorylation		SBO:0000176
NDH1_2p__hc	NAD(P)H dehydrogenase (plastoquinone-8 & 3 protons) (periplasm)	4 cpd00067[hc] + cpd07274[hp] + cpd00004[hc] -> 3 cpd00067[hp] + cpd16503[hp] + cpd00003[hc]	4 H+ + Plastoquinone A + NADH -> 3 H+ + Plastoquinol-9 + NAD	A3776_RS06230 and A3776_RS16180 and A3776_RS20905 and A3776_RS06215 and A3776_RS06220 and A3776_RS19180 and ( A3776_RS06225 or A3776_RS21975 ) and A3776_RS20895 and A3776_RS20900 and A3776_RS08395 and A3776_RS11390 and A3776_RS03245 and A3776_RS09810 and A3776_RS09805 and A3776_RS09800 and ( A3776_RS08060 or A3776_RS10415 or A3776_RS22280 ) and ( A3776_RS03760 or A3776_RS08065 or A3776_RS18720 )	0	1000	0	Oxidative phosphorylation		SBO:0000176
NDH1_2u__hc	NAD(P)H dehydrogenase (plastoquinone-8 & 3 protons) (tilacoide)	4 cpd00067[hc] + cpd07274[hl] + cpd00004[hc] -> 3 cpd00067[hl] + cpd16503[hl] + cpd00003[hc]	4 H+ + Plastoquinone A + NADH -> 3 H+ + Plastoquinol-9 + NAD	A3776_RS06230 and A3776_RS16180 and A3776_RS20905 and A3776_RS06215 and A3776_RS06220 and A3776_RS19180 and ( A3776_RS06225 or A3776_RS21975 ) and A3776_RS20895 and A3776_RS20900 and A3776_RS08395 and A3776_RS11390 and A3776_RS03245 and A3776_RS09810 and A3776_RS09805 and A3776_RS09800 and ( A3776_RS08060 or A3776_RS10415 or A3776_RS22280 ) and ( A3776_RS03760 or A3776_RS08065 or A3776_RS18720 )	0	1000	0	Oxidative phosphorylation		SBO:0000176
NDH2_syn__hc	NADH dehydrogenase 2 (plastoquinone-8) (tilacoide)	cpd00067[hc] + cpd07274[hl] + cpd00004[hc] -> cpd16503[hl] + cpd00003[hc]	H+ + Plastoquinone A + NADH -> Plastoquinol-9 + NAD	A3776_RS17150 or A3776_RS17155	0	1000	0	Oxidative phosphorylation	rxn36825	SBO:0000176
PFK__hc	phosphofructokinase	cpd00002[hc] + cpd00072[hc] -> cpd00008[hc] + cpd00067[hc] + cpd00290[hc]	ATP + D-fructose-6-phosphate -> ADP + H+ + D-fructose-1,6-bisphosphate	A3776_RS16105	0	1000	0	Glycolysis / Gluconeogenesis	rxn00545	SBO:0000176
PHYTFDH2__hc	Phytofluene dehydrogenase(2)	cpd00006[hc] + cpd03206[hc] -> cpd00067[hc] + cpd00005[hc] + cpd03215[hc]	NADP + Phytofluene -> H+ + NADPH + zeta-Carotene	A3776_RS03110	0	1000	0	Carotenoid biosynthesis	rxn03276	SBO:0000176
PNS3__hc	purine nucleosidase (inosine)	cpd00001[hc] + cpd00246[hc] -> cpd00105[hc] + cpd00226[hc]	H2O + Inosine -> D-Ribose + HYXN	A3776_RS04540	0	1000	0	Purine metabolism	rxn01299	SBO:0000176
PSP_L__hc	phosphoserine phosphatase (L-serine)	cpd00001[hc] + cpd00738[hc] -> cpd00009[hc] + cpd00054[hc]	H2O + phosphoserine -> Phosphate + L-Serine	A3776_RS22010	0	1000	0	Glycine, serine and threonine metabolism	rxn00420	SBO:0000176
SDPSYN__hc	all-trans-nonaprenyl-diphosphate synthase [geranyl-diphosphate specific]	7 cpd00113[hc] + cpd00283[hc] -> 7 cpd00067[hc] + 7 cpd00012[hc] + cpd02172[hc]	7 Isopentenyldiphosphate + Geranyldiphosphate -> 7 H+ + 7 PPi + Solanesyl diphosphate	A3776_RS15625	0	1000	0	Terpenoid backbone biosynthesis	rxn16110	SBO:0000176
THD2__hc	NAD(P) transhydrogenase	2 cpd00067[hp] + cpd00006[hc] + cpd00004[hc] -> 2 cpd00067[hc] + cpd00005[hc] + cpd00003[hc]	2 H+ + NADP + NADH -> 2 H+ + NADPH + NAD	A3776_RS04690 and ( A3776_RS04695 or A3776_RS04700 )	0	1000	0	Nicotinate and nicotinamide metabolism	rxn09295	SBO:0000176
UPHYDR__hc	Uptake Hydrogenase	2 cpd11621[hc] + cpd11640[hc] -> 2 cpd00067[hc] + 2 cpd11620[hc]	2 Oxidizedferredoxin + H2 -> 2 H+ + 2 Reducedferredoxin	A3776_RS12315 and A3776_RS12320	0	1000	0	Photosynthesis	rxn05759	SBO:0000176
dmb_syn__hc	1.13.11.79	cpd00007[hc] + cpd01270[hc] <=> cpd00236[hc] + cpd01997[hc] + dialurate[hc]	O2 + FMNH2 <=> D-Erythrose4-phosphate + Dimethylbenzimidazole + Dialurate	A3776_RS16420	-1000	1000	0	Riboflavin metabolism		SBO:0000176
rxn00001__hc	diphosphate phosphohydrolase	cpd00001[hc] + cpd00012[hc] -> 2 cpd00009[hc] + cpd00067[hc]	H2O + PPi -> 2 Phosphate + H+	A3776_RS00620	0	1000	0	Oxidative phosphorylation	rxn00001	SBO:0000176
rxn00003__hc	pyruvate:pyruvate acetaldehydetransferase (decarboxylating)	cpd00067[hc] + 2 cpd00020[hc] -> cpd00011[hc] + cpd00668[hc]	H+ + 2 Pyruvate -> CO2 + ALCTT	A3776_RS09185 and ( A3776_RS21415 or A3776_RS06445 )	0	1000	0	Valine, leucine and isoleucine biosynthesis	rxn00003	SBO:0000176
rxn00006__hc	hydrogen-peroxide:hydrogen-peroxide oxidoreductase	2 cpd00025[hc] -> 2 cpd00001[hc] + cpd00007[hc]	2 H2O2 -> 2 H2O + O2	A3776_RS01340 or A3776_RS06170	0	1000	0	Tryptophan metabolism	rxn00006	SBO:0000176
rxn00010__hc	glyoxylate carboxy-lyase (dimerizing; tartronate-semialdehyde-forming)	cpd00067[hc] + 2 cpd00040[hc] -> cpd00011[hc] + cpd00843[hc]	H+ + 2 Glyoxalate -> CO2 + Tartronate semialdehyde	A3776_RS06445	0	1000	0	Glyoxylate and dicarboxylate metabolism	rxn00010	SBO:0000176
rxn00011__hc	pyruvate:thiamin diphosphate acetaldehydetransferase (decarboxylating)	cpd00067[hc] + cpd00020[hc] + cpd00056[hc] -> cpd00011[hc] + cpd03049[hc]	H+ + Pyruvate + TPP -> CO2 + 2-Hydroxyethyl-ThPP	A3776_RS09185 and ( A3776_RS21415 or A3776_RS06445 )	0	1000	0	Glycolysis / Gluconeogenesis	rxn00011	SBO:0000176
rxn00016__hc	chitobiose N-acetylglucosaminohydrolase	cpd00001[hc] + cpd01157[hc] -> 2 cpd00122[hc]	H2O + Chitobiose -> 2 N-Acetyl-D-glucosamine	A3776_RS21650	0	1000	0	Other glycan degradation	rxn00016	SBO:0000176
rxn00029__hc	5-aminolevulinate hydro-lyase (adding 5-aminolevulinate and cyclizing; porphobilinogen-forming)	2 cpd00338[hc] -> 2 cpd00001[hc] + cpd00067[hc] + cpd00689[hc]	2 5-Aminolevulinate -> 2 H2O + H+ + Porphobilinogen	A3776_RS15750 or A3776_RS16040	0	1000	0	Porphyrin and chlorophyll metabolism	rxn00029	SBO:0000176
rxn00048__hc	6,7-Dimethyl-8-(1-D-ribityl)lumazine:6,7-dimethyl-8-(1-D-ribityl)lumazine 2,3-butanediyltransferase	cpd00067[hc] + 2 cpd02656[hc] -> cpd00220[hc] + cpd02882[hc]	H+ + 2 6-7-Dimethyl-8--1-D-ribityllumazine -> Riboflavin + 4--1-D-Ribitylamino-5-aminouracil	A3776_RS18240	0	1000	0	Riboflavin metabolism	rxn00048	SBO:0000176
rxn00056__hc	Fe(II):oxygen oxidoreductase	4 cpd00067[hc] + cpd00007[hc] + 4 cpd10515[hc] <=> 2 cpd00001[hc] + 4 cpd10516[hc]	4 H+ + O2 + 4 Fe+2 <=> 2 H2O + 4 Fe+3	A3776_RS14585 or A3776_RS21530	-1000	1000	0	Porphyrin and chlorophyll metabolism	rxn00056	SBO:0000176
rxn00060__hc	porphobilinogen:(4-[2-carboxyethyl]-3-[carboxymethyl]pyrrol-2-yl)methyltransferase (hydrolysing)	cpd00001[hc] + 4 cpd00689[hc] -> 4 cpd00013[hc] + cpd00755[hc]	H2O + 4 Porphobilinogen -> 4 NH3 + Hydroxymethylbilane	A3776_RS02695	0	1000	0	Porphyrin and chlorophyll metabolism	rxn00060	SBO:0000176
rxn00063__hc	ATP diphosphohydrolase (diphosphate-forming)	cpd00001[hc] + cpd00002[hc] -> 2 cpd00067[hc] + cpd00012[hc] + cpd00018[hc]	H2O + ATP -> 2 H+ + PPi + AMP	A3776_RS18995	0	1000	0	Purine metabolism	rxn00063	SBO:0000176
rxn00065__hc	ATP diphosphate-lyase (cyclizing; 3',5'-cyclic-AMP-forming)	cpd00002[hc] -> cpd00067[hc] + cpd00012[hc] + cpd00446[hc]	ATP -> H+ + PPi + cAMP	A3776_RS06430 or A3776_RS18780 or A3776_RS00060 or A3776_RS14095 or A3776_RS14830 or A3776_RS17050 or A3776_RS17800 or A3776_RS18315 or A3776_RS21925 or A3776_RS22685	0	1000	0	Purine metabolism	rxn00065	SBO:0000176
rxn00077__hc	ATP:NAD+ 2'-phosphotransferase	cpd00002[hc] + cpd00003[hc] -> cpd00008[hc] + cpd00067[hc] + cpd00006[hc]	ATP + NAD -> ADP + H+ + NADP	A3776_RS06210 or A3776_RS19230	0	1000	0	Nicotinate and nicotinamide metabolism	rxn00077	SBO:0000176
rxn00086__hc	glutathione:NADP+ oxidoreductase	cpd00067[hc] + cpd00005[hc] + cpd00111[hc] -> cpd00006[hc] + 2 cpd00042[hc]	H+ + NADPH + Oxidized glutathione -> NADP + 2 GSH	A3776_RS04575	0	1000	0	Glutathione metabolism	rxn00086	SBO:0000176
rxn00096__hc	ADP:ATP adenylyltransferase	cpd00002[hc] + cpd00008[hc] <=> cpd00009[hc] + cpd00067[hc] + cpd00924[hc]	ATP + ADP <=> Phosphate + H+ + AppppA	A3776_RS18845	-1000	1000	0	Purine metabolism	rxn00096	SBO:0000176
rxn00097__hc	ATP:AMP phosphotransferase	cpd00002[hc] + cpd00067[hc] + cpd00018[hc] <=> 2 cpd00008[hc]	ATP + H+ + AMP <=> 2 ADP	A3776_RS03345 or A3776_RS11885	-1000	1000	0	Purine metabolism	rxn00097	SBO:0000176
rxn00100__hc	ATP:dephospho-CoA 3'-phosphotransferase	cpd00002[hc] + cpd00655[hc] -> cpd00008[hc] + cpd00067[hc] + cpd00010[hc]	ATP + Dephospho-CoA -> ADP + H+ + CoA	A3776_RS16135	0	1000	0	Pantothenate and CoA biosynthesis	rxn00100	SBO:0000176
rxn00101__hc	Urea amidohydrolase	cpd00001[hc] + 2 cpd00067[hc] + cpd00073[hc] -> cpd00011[hc] + 2 cpd00013[hc]	H2O + 2 H+ + Urea -> CO2 + 2 NH3	A3776_RS01970 and A3776_RS01975 and A3776_RS01985	0	1000	0	Arginine biosynthesis	rxn00101	SBO:0000176
rxn00104__hc	polyphosphate kinase	cpd00002[hc] + cpd00012[hc] <=> cpd00008[hc] + cpd00421[hc]	ATP + PPi <=> ADP + Triphosphate	A3776_RS11280	-1000	1000	0	Oxidative phosphorylation	rxn00104	SBO:0000176
rxn00105__hc	ATP:nicotinamide-nucleotide adenylyltransferase	cpd00002[hc] + cpd00355[hc] -> cpd00003[hc] + cpd00012[hc]	ATP + Nicotinamide ribonucleotide -> NAD + PPi	A3776_RS22205 or A3776_RS20210	0	1000	0	Nicotinate and nicotinamide metabolism	rxn00105	SBO:0000176
rxn00109__hc	ammonia:NAD+ oxidoreductase	2 cpd00067[hc] + cpd00004[hc] + cpd00165[hc] -> cpd00001[hc] + cpd00003[hc] + cpd00013[hc]	2 H+ + NADH + Hydroxylamine -> H2O + NAD + NH3	A3776_RS08540	0	1000	0	Nitrogen metabolism	rxn00109	SBO:0000176
rxn00117__hc	ATP:UDP phosphotransferase	cpd00002[hc] + cpd00014[hc] <=> cpd00008[hc] + cpd00062[hc]	ATP + UDP <=> ADP + UTP	A3776_RS18160	-1000	1000	0	Purine metabolism	rxn00117	SBO:0000176
rxn00119__hc	ATP:UMP phosphotransferase	cpd00002[hc] + cpd00067[hc] + cpd00091[hc] <=> cpd00008[hc] + cpd00014[hc]	ATP + H+ + UMP <=> ADP + UDP	A3776_RS01180	-1000	1000	0	Pyrimidine metabolism	rxn00119	SBO:0000176
rxn00122__hc	ATP:FMN adenylyltransferase	cpd00002[hc] + cpd00050[hc] -> cpd00012[hc] + cpd00015[hc]	ATP + FMN -> PPi + FAD	A3776_RS01880	0	1000	0	Riboflavin metabolism	rxn00122	SBO:0000176
rxn00126__hc	ATP:L-methionine S-adenosyltransferase	cpd00001[hc] + cpd00002[hc] + cpd00060[hc] -> cpd00009[hc] + cpd00067[hc] + cpd00012[hc] + cpd00017[hc]	H2O + ATP + L-Methionine -> Phosphate + H+ + PPi + S-Adenosyl-L-methionine	A3776_RS06690 or A3776_RS11945	0	1000	0	Cysteine and methionine metabolism	rxn00126	SBO:0000176
rxn00137__hc	Adenosine 3',5'-bisphosphate 3'-phosphohydrolase	cpd00001[hc] + cpd00045[hc] -> cpd00009[hc] + cpd00018[hc]	H2O + Adenosine 3-5-bisphosphate -> Phosphate + AMP	A3776_RS19480	0	1000	0	Sulfur metabolism	rxn00137	SBO:0000176
rxn00138__hc	deamido-NAD+:ammonia ligase (AMP-forming)	cpd00002[hc] + cpd00013[hc] + cpd00638[hc] -> 2 cpd00067[hc] + cpd00003[hc] + cpd00012[hc] + cpd00018[hc]	ATP + NH3 + Deamido-NAD -> 2 H+ + NAD + PPi + AMP	A3776_RS20220	0	1000	0	Nicotinate and nicotinamide metabolism	rxn00138	SBO:0000176
rxn00139__hc	AMP:diphosphate phospho-D-ribosyltransferase	cpd00103[hc] + cpd00128[hc] -> cpd00067[hc] + cpd00012[hc] + cpd00018[hc]	PRPP + Adenine -> H+ + PPi + AMP	A3776_RS15200	0	1000	0	Purine metabolism	rxn00139	SBO:0000176
rxn00141__hc	S-Adenosyl-L-homocysteine hydrolase	cpd00001[hc] + cpd00019[hc] -> cpd00135[hc] + cpd00182[hc]	H2O + S-Adenosyl-homocysteine -> Homocysteine + Adenosine	A3776_RS07015	0	1000	0	Cysteine and methionine metabolism	rxn00141	SBO:0000176
rxn00147__hc	ATP:pyruvate,water phosphotransferase	cpd00001[hc] + cpd00002[hc] + cpd00020[hc] -> cpd00009[hc] + 3 cpd00067[hc] + cpd00018[hc] + cpd00061[hc]	H2O + ATP + Pyruvate -> Phosphate + 3 H+ + AMP + Phosphoenolpyruvate	A3776_RS01500 or A3776_RS16060 or A3776_RS18135 or A3776_RS15970	0	1000	0	Pyruvate metabolism	rxn00147	SBO:0000176
rxn00148__hc	ATP:pyruvate 2-O-phosphotransferase	cpd00008[hc] + cpd00067[hc] + cpd00061[hc] -> cpd00002[hc] + cpd00020[hc]	ADP + H+ + Phosphoenolpyruvate -> ATP + Pyruvate	A3776_RS05300 or A3776_RS22330 or A3776_RS16050	0	1000	0	Glycolysis / Gluconeogenesis	rxn00148	SBO:0000176
rxn00157__hc	Acetyl-CoA:formate C-acetyltransferase	cpd00022[hc] + cpd00047[hc] <=> cpd00020[hc] + cpd00010[hc]	Acetyl-CoA + Formate <=> Pyruvate + CoA	A3776_RS06860	-1000	1000	0	Pyruvate metabolism	rxn00157	SBO:0000176
rxn00161__hc	(S)-Malate:NADP+ oxidoreductase(oxaloacetate-decarboxylating)	cpd00006[hc] + cpd00130[hc] -> cpd00005[hc] + cpd00011[hc] + cpd00020[hc]	NADP + L-Malate -> NADPH + CO2 + Pyruvate	A3776_RS21625	0	1000	0	Pyruvate metabolism	rxn00161	SBO:0000176
rxn00165__hc	L-serine ammonia-lyase	cpd00054[hc] -> cpd00020[hc] + cpd00013[hc]	L-Serine -> Pyruvate + NH3	A3776_RS01130	0	1000	0	Glycine, serine and threonine metabolism	rxn00165	SBO:0000176
rxn00168__hc	pyruvate carboxy-lyase (acetaldehyde-forming)	cpd00067[hc] + cpd00020[hc] -> cpd00011[hc] + cpd00071[hc]	H+ + Pyruvate -> CO2 + Acetaldehyde	A3776_RS09565	0	1000	0	Glycolysis / Gluconeogenesis	rxn00168	SBO:0000176
rxn00171__hc	acetaldehyde:NAD+ oxidoreductase (CoA-acetylating)	cpd00067[hc] + cpd00004[hc] + cpd00022[hc] -> cpd00003[hc] + cpd00010[hc] + cpd00071[hc]	H+ + NADH + Acetyl-CoA -> NAD + CoA + Acetaldehyde	A3776_RS06850	0	1000	0	Phenylalanine metabolism	rxn00171	SBO:0000176
rxn00173__hc	acetyl-CoA:phosphate acetyltransferase	cpd00009[hc] + cpd00022[hc] <=> cpd00010[hc] + cpd00196[hc]	Phosphate + Acetyl-CoA <=> CoA + Acetylphosphate	A3776_RS21460	-1000	1000	0	Taurine and hypotaurine metabolism	rxn00173	SBO:0000176
rxn00175__hc	Acetate:CoA ligase (AMP-forming)	cpd00002[hc] + cpd00010[hc] + cpd00029[hc] -> cpd00067[hc] + cpd00012[hc] + cpd00018[hc] + cpd00022[hc]	ATP + CoA + Acetate -> H+ + PPi + AMP + Acetyl-CoA	A3776_RS18320	0	1000	0	Glycolysis / Gluconeogenesis	rxn00175	SBO:0000176
rxn00179__hc	ATP:L-glutamate 5-phosphotransferase	cpd00002[hc] + cpd00023[hc] -> cpd00008[hc] + cpd02097[hc]	ATP + L-Glutamate -> ADP + L-Glutamyl 5-phosphate	A3776_RS11675	0	1000	0	Arginine and proline metabolism	rxn00179	SBO:0000176
rxn00183__hc	L-Glutamate 5-semialdehyde:NAD+ oxidoreductase	cpd00001[hc] + cpd00003[hc] + cpd00858[hc] <=> 2 cpd00067[hc] + cpd00004[hc] + cpd00023[hc]	H2O + NAD + L-Glutamate5-semialdehyde <=> 2 H+ + NADH + L-Glutamate	A3776_RS20035	-1000	1000	0	Alanine, aspartate and glutamate metabolism	rxn00183	SBO:0000176
rxn00184__hc	L-Glutamate:NADP+ oxidoreductase (deaminating)	cpd00067[hc] + cpd00005[hc] + cpd00013[hc] + cpd00024[hc] -> cpd00001[hc] + cpd00006[hc] + cpd00023[hc]	H+ + NADPH + NH3 + 2-Oxoglutarate -> H2O + NADP + L-Glutamate	A3776_RS04770	0	1000	0	Arginine biosynthesis	rxn00184	SBO:0000176
rxn00186__hc	5-oxo-L-proline amidohydrolase (ATP-hydrolysing)	2 cpd00001[hc] + cpd00002[hc] + cpd01293[hc] -> cpd00008[hc] + cpd00009[hc] + cpd00067[hc] + cpd00023[hc]	2 H2O + ATP + 5-Oxoproline -> ADP + Phosphate + H+ + L-Glutamate	A3776_RS16590	0	1000	0	Glutathione metabolism	rxn00186	SBO:0000176
rxn00187__hc	L-Glutamate:ammonia ligase (ADP-forming)	cpd00002[hc] + cpd00013[hc] + cpd00023[hc] -> cpd00008[hc] + cpd00009[hc] + cpd00067[hc] + cpd00053[hc]	ATP + NH3 + L-Glutamate -> ADP + Phosphate + H+ + L-Glutamine	A3776_RS11080	0	1000	0	Arginine biosynthesis	rxn00187	SBO:0000176
rxn00189__hc	L-Glutamine amidohydrolase	cpd00001[hc] + cpd00053[hc] -> cpd00013[hc] + cpd00023[hc]	H2O + L-Glutamine -> NH3 + L-Glutamate	A3776_RS01395 or A3776_RS09150	0	1000	0	Arginine biosynthesis	rxn00189	SBO:0000176
rxn00190__hc	Deamido-NAD+:L-glutamine amido-ligase (AMP-forming)	cpd00001[hc] + cpd00002[hc] + cpd00638[hc] + cpd00053[hc] -> 2 cpd00067[hc] + cpd00003[hc] + cpd00012[hc] + cpd00018[hc] + cpd00023[hc]	H2O + ATP + Deamido-NAD + L-Glutamine -> 2 H+ + NAD + PPi + AMP + L-Glutamate	A3776_RS20220	0	1000	0	Nicotinate and nicotinamide metabolism	rxn00190	SBO:0000176
rxn00192__hc	acetyl-CoA:L-glutamate N-acetyltransferase	cpd00022[hc] + cpd00023[hc] -> cpd00067[hc] + cpd00010[hc] + cpd00477[hc]	Acetyl-CoA + L-Glutamate -> H+ + CoA + N-Acetyl-L-glutamate	A3776_RS17495	0	1000	0	Arginine biosynthesis	rxn00192	SBO:0000176
rxn00193__hc	glutamate racemase	cpd00023[hc] <=> cpd00186[hc]	L-Glutamate <=> D-Glutamate	A3776_RS15620	-1000	1000	0	D-Glutamine and D-glutamate metabolism	rxn00193	SBO:0000176
rxn00196__hc	2,5-dioxopentanoate:NADP+ 5-oxidoreductase	cpd00001[hc] + cpd00006[hc] + cpd00340[hc] -> 2 cpd00067[hc] + cpd00005[hc] + cpd00024[hc]	H2O + NADP + 2,5-Dioxopentanoate -> 2 H+ + NADPH + 2-Oxoglutarate	A3776_RS06600	0	1000	0	Pentose and glucuronate interconversions	rxn00196	SBO:0000176
rxn00198__hc	Isocitrate:NADP+ oxidoreductase (decarboxylating)	cpd00006[hc] + cpd00260[hc] -> cpd00005[hc] + cpd00011[hc] + cpd00024[hc]	NADP + Isocitrate -> NADPH + CO2 + 2-Oxoglutarate	A3776_RS20350	0	1000	0	Citrate cycle (TCA cycle)	rxn00198	SBO:0000176
rxn00202__hc	acetyl-CoA:2-oxoglutarate C-acetyltransferase (thioester-hydrolysing, carboxymethyl forming)	cpd00001[hc] + cpd00022[hc] + cpd00024[hc] -> cpd00067[hc] + cpd00010[hc] + cpd00919[hc]	H2O + Acetyl-CoA + 2-Oxoglutarate -> H+ + CoA + Homocitrate	A3776_RS12070 or A3776_RS22300	0	1000	0	Lysine biosynthesis	rxn00202	SBO:0000176
rxn00203__hc	2-Oxoglutarate carboxy-lyase	cpd00067[hc] + cpd00024[hc] -> cpd00011[hc] + cpd00199[hc]	H+ + 2-Oxoglutarate -> CO2 + 4-Oxobutanoate	A3776_RS06445	0	1000	0	Citrate cycle (TCA cycle)	rxn00203	SBO:0000176
rxn00206__hc	superoxide:superoxide oxidoreductase	2 cpd00067[hc] + 2 cpd00532[hc] -> cpd00007[hc] + cpd00025[hc]	2 H+ + 2 O2- -> O2 + H2O2	A3776_RS01410 or A3776_RS09260	0	1000	0	Photosynthesis	rxn00206	SBO:0000176
rxn00208__hc	Pyridoxamine-5'-phosphate:oxygen oxidoreductase (deaminating)	cpd00001[hc] + cpd00007[hc] + cpd00493[hc] -> cpd00025[hc] + cpd00013[hc] + cpd00016[hc]	H2O + O2 + Pyridoxamine phosphate -> H2O2 + NH3 + Pyridoxal phosphate	A3776_RS08210 or A3776_RS11925 or A3776_RS19040	0	1000	0	Vitamin B6 metabolism	rxn00208	SBO:0000176
rxn00209__hc	Pyridoxine 5-phosphate:oxygen oxidoreductase	cpd00007[hc] + cpd00478[hc] -> cpd00025[hc] + cpd00016[hc]	O2 + Pyridoxine phosphate -> H2O2 + Pyridoxal phosphate	A3776_RS08210 or A3776_RS11925 or A3776_RS19040	0	1000	0	Vitamin B6 metabolism	rxn00209	SBO:0000176
rxn00211__hc	UDP-glucose:NAD+ 6-oxidoreductase	cpd00001[hc] + 2 cpd00003[hc] + cpd00026[hc] <=> 3 cpd00067[hc] + 2 cpd00004[hc] + cpd00144[hc]	H2O + 2 NAD + UDP-glucose <=> 3 H+ + 2 NADH + UDPglucuronate	A3776_RS10615	-1000	1000	0	Pentose and glucuronate interconversions	rxn00211	SBO:0000176
rxn00214__hc	UDP-glucose 4-epimerase	cpd00026[hc] <=> cpd00043[hc]	UDP-glucose <=> UDP-galactose	A3776_RS05560 or A3776_RS08325 or A3776_RS05250	-1000	1000	0	Galactose metabolism	rxn00214	SBO:0000176
rxn00216__hc	ATP:D-glucose 6-phosphotransferase	cpd00002[hc] + cpd00027[hc] -> cpd00008[hc] + cpd00067[hc] + cpd00079[hc]	ATP + D-Glucose -> ADP + H+ + D-glucose-6-phosphate	A3776_RS02165 or A3776_RS03075 or A3776_RS11205	0	1000	0	Glycolysis / Gluconeogenesis	rxn00216	SBO:0000176
rxn00224__hc	protoheme ferro-lyase (protoporphyrin-forming)	cpd10515[hc] + cpd01476[hc] -> 2 cpd00067[hc] + cpd00028[hc]	Fe+2 + Protoporphyrin -> 2 H+ + Heme	A3776_RS09410 or A3776_RS07385	0	1000	0	Porphyrin and chlorophyll metabolism	rxn00224	SBO:0000176
rxn00225__hc	ATP:acetate phosphotransferase	cpd00002[hc] + cpd00029[hc] -> cpd00008[hc] + cpd00196[hc]	ATP + Acetate -> ADP + Acetylphosphate	A3776_RS22320	0	1000	0	Pyruvate metabolism	rxn00225	SBO:0000176
rxn00227__hc	Acetyl phosphate phosphohydrolase	cpd00001[hc] + cpd00196[hc] -> cpd00009[hc] + cpd00067[hc] + cpd00029[hc]	H2O + Acetylphosphate -> Phosphate + H+ + Acetate	A3776_RS09480	0	1000	0	Pyruvate metabolism	rxn00227	SBO:0000176
rxn00231__hc	Acetamide amidohydrolase	cpd00001[hc] + cpd03734[hc] -> cpd00013[hc] + cpd00029[hc]	H2O + Acetamide -> NH3 + Acetate	A3776_RS18185	0	1000	0	Arginine and proline metabolism	rxn00231	SBO:0000176
rxn00237__hc	ATP:GDP phosphotransferase	cpd00002[hc] + cpd00031[hc] <=> cpd00008[hc] + cpd00038[hc]	ATP + GDP <=> ADP + GTP	A3776_RS18160	-1000	1000	0	Purine metabolism	rxn00237	SBO:0000176
rxn00239__hc	ATP:GMP phosphotransferase	cpd00002[hc] + cpd00067[hc] + cpd00126[hc] -> cpd00008[hc] + cpd00031[hc]	ATP + H+ + GMP -> ADP + GDP	A3776_RS15655	0	1000	0	Purine metabolism	rxn00239	SBO:0000176
rxn00242__hc	guanosine-3',5'-bis(diphosphate) 3'-diphosphohydrolase	cpd00001[hc] + cpd00905[hc] -> cpd00012[hc] + cpd00031[hc]	H2O + Guanosine 3,5-bis(diphosphate) -> PPi + GDP	A3776_RS07315	0	1000	0	Purine metabolism	rxn00242	SBO:0000176
rxn00248__hc	(S)-malate:NAD+ oxidoreductase	cpd00003[hc] + cpd00130[hc] <=> cpd00067[hc] + cpd00004[hc] + cpd00032[hc]	NAD + L-Malate <=> H+ + NADH + Oxaloacetate	A3776_RS07725	-1000	1000	0	Citrate cycle (TCA cycle)	rxn00248	SBO:0000176
rxn00251__hc	phosphate:oxaloacetate carboxy-lyase (adding phosphate;phosphoenolpyruvate-forming)	cpd00001[hc] + cpd00011[hc] + cpd00061[hc] -> cpd00009[hc] + cpd00067[hc] + cpd00032[hc]	H2O + CO2 + Phosphoenolpyruvate -> Phosphate + H+ + Oxaloacetate	A3776_RS20435 or A3776_RS07835 or A3776_RS16425	0	1000	0	Pyruvate metabolism	rxn00251	SBO:0000176
rxn00256__hc	acetyl-CoA:oxaloacetate C-acetyltransferase (thioester-hydrolysing)	cpd00001[hc] + cpd00022[hc] + cpd00032[hc] -> cpd00067[hc] + cpd00010[hc] + cpd00137[hc]	H2O + Acetyl-CoA + Oxaloacetate -> H+ + CoA + Citrate	A3776_RS06235	0	1000	0	Citrate cycle (TCA cycle)	rxn00256	SBO:0000176
rxn00260__hc	L-Aspartate:2-oxoglutarate aminotransferase	cpd00024[hc] + cpd00041[hc] <=> cpd00023[hc] + cpd00032[hc]	2-Oxoglutarate + L-Aspartate <=> L-Glutamate + Oxaloacetate	A3776_RS12065 or A3776_RS14845 or A3776_RS20010	-1000	1000	0	Arginine biosynthesis	rxn00260	SBO:0000176
rxn00262__hc	L-Aspartic acid:oxygen oxidoreductase (deaminating)	cpd00001[hc] + cpd00007[hc] + cpd00041[hc] -> cpd00025[hc] + cpd00013[hc] + cpd00032[hc]	H2O + O2 + L-Aspartate -> H2O2 + NH3 + Oxaloacetate	A3776_RS05060	0	1000	0	Alanine, aspartate and glutamate metabolism	rxn00262	SBO:0000176
rxn00269__hc	glycine:oxygen oxidoreductase (deaminating)	cpd00001[hc] + cpd00007[hc] + cpd00033[hc] -> cpd00025[hc] + cpd00040[hc] + cpd00013[hc]	H2O + O2 + Glycine -> H2O2 + Glyoxalate + NH3	A3776_RS11605	0	1000	0	Glycine, serine and threonine metabolism	rxn00269	SBO:0000176
rxn00272__hc	L-Alanine:glyoxylate aminotransferase	cpd00040[hc] + cpd00035[hc] -> cpd00020[hc] + cpd00033[hc]	Glyoxalate + L-Alanine -> Pyruvate + Glycine	A3776_RS14455	0	1000	0	Alanine, aspartate and glutamate metabolism	rxn00272	SBO:0000176
rxn00275__hc	Glycine:2-oxoglutarate aminotransferase	cpd00040[hc] + cpd00023[hc] -> cpd00024[hc] + cpd00033[hc]	Glyoxalate + L-Glutamate -> 2-Oxoglutarate + Glycine	A3776_RS14455 or A3776_RS03000	0	1000	0	Glycine, serine and threonine metabolism	rxn00275	SBO:0000176
rxn00278__hc	L-Alanine:NAD+ oxidoreductase (deaminating)	cpd00067[hc] + cpd00004[hc] + cpd00020[hc] + cpd00013[hc] -> cpd00001[hc] + cpd00003[hc] + cpd00035[hc]	H+ + NADH + Pyruvate + NH3 -> H2O + NAD + L-Alanine	A3776_RS02470	0	1000	0	Alanine, aspartate and glutamate metabolism	rxn00278	SBO:0000176
rxn00283__hc	alanine racemase	cpd00035[hc] <=> cpd00117[hc]	L-Alanine <=> D-Alanine	A3776_RS06255	-1000	1000	0	D-Alanine metabolism	rxn00283	SBO:0000176
rxn00285__hc	Succinate:CoA ligase (ADP-forming)	cpd00002[hc] + cpd00010[hc] + cpd00036[hc] <=> cpd00008[hc] + cpd00009[hc] + cpd00078[hc]	ATP + CoA + Succinate <=> ADP + Phosphate + Succinyl-CoA	A3776_RS12785 and A3776_RS12790	-1000	1000	0	Citrate cycle (TCA cycle)	rxn00285	SBO:0000176
rxn00289__hc	(2S,3R)-3-hydroxybutane-1,2,3-tricarboxylate pyruvate-lyase (succinate-forming)	cpd02799[hc] <=> cpd00020[hc] + cpd00036[hc]	Methylisocitrate <=> Pyruvate + Succinate	A3776_RS06145	-1000	1000	0	Propanoate metabolism	rxn00289	SBO:0000176
rxn00292__hc	UDP-N-acetyl-D-glucosamine 2-epimerase	cpd00001[hc] + cpd00037[hc] <=> cpd00014[hc] + cpd00492[hc]	H2O + UDP-N-acetylglucosamine <=> UDP + N-Acetyl-D-mannosamine	A3776_RS02675	-1000	1000	0	Amino sugar and nucleotide sugar metabolism	rxn00292	SBO:0000176
rxn00293__hc	UTP:N-acetyl-alpha-D-glucosamine-1-phosphate uridylyltransferase	cpd00062[hc] + cpd02611[hc] -> cpd00012[hc] + cpd00037[hc]	UTP + N-Acetyl-D-glucosamine1-phosphate -> PPi + UDP-N-acetylglucosamine	A3776_RS12705	0	1000	0	Amino sugar and nucleotide sugar metabolism	rxn00293	SBO:0000176
rxn00297__hc	UDP-N-acetyl-D-glucosamine 2-epimerase	cpd00037[hc] <=> cpd00861[hc]	UDP-N-acetylglucosamine <=> UDP-N-acetyl-D-mannosamine	A3776_RS02675	-1000	1000	0	Amino sugar and nucleotide sugar metabolism	rxn00297	SBO:0000176
rxn00298__hc	UDP-N-acetyl-D-glucosamine:NAD+ 6-oxidoreductase	cpd00001[hc] + 2 cpd00003[hc] + cpd00037[hc] <=> 3 cpd00067[hc] + 2 cpd00004[hc] + cpd02782[hc]	H2O + 2 NAD + UDP-N-acetylglucosamine <=> 3 H+ + 2 NADH + UDP-N-acetyl-D-glucosaminouronate	A3776_RS05160	-1000	1000	0	Amino sugar and nucleotide sugar metabolism	rxn00298	SBO:0000176
rxn00299__hc	GTP 7,8-8,9-dihydrolase	cpd00001[hc] + cpd00038[hc] -> 2 cpd00067[hc] + cpd00047[hc] + cpd02978[hc]	H2O + GTP -> 2 H+ + Formate + 7,8-Dihydroneopterin 3-triphosphate	A3776_RS16780 or A3776_RS21820	0	1000	0	Folate biosynthesis	rxn00299	SBO:0000176
rxn00300__hc	GTP 7,8-8,9-dihydrolase (diphosphate-forming)	3 cpd00001[hc] + cpd00038[hc] -> 3 cpd00067[hc] + cpd00012[hc] + cpd00047[hc] + cpd00957[hc]	3 H2O + GTP -> 3 H+ + PPi + Formate + 2,5-Diamino-6-(5-phosphoribosylamino)-4-pyrimidineone	A3776_RS22120	0	1000	0	Riboflavin metabolism	rxn00300	SBO:0000176
rxn00301__hc	GTP diphosphohydrolase (diphosphate-forming)	cpd00001[hc] + cpd00038[hc] -> 2 cpd00067[hc] + cpd00012[hc] + cpd00126[hc]	H2O + GTP -> 2 H+ + PPi + GMP	A3776_RS18995	0	1000	0	Purine metabolism	rxn00301	SBO:0000176
rxn00303__hc	ATP:GTP 3'-diphosphotransferase	cpd00002[hc] + cpd00038[hc] -> 2 cpd00067[hc] + cpd00018[hc] + cpd02740[hc]	ATP + GTP -> 2 H+ + AMP + Guanosine 5-triphosphate,3-diphosphate	A3776_RS07315 or A3776_RS04010	0	1000	0	Purine metabolism	rxn00303	SBO:0000176
rxn00304__hc	GTP:pyruvate 2-O-phosphotransferase	cpd00067[hc] + cpd00061[hc] + cpd00031[hc] -> cpd00020[hc] + cpd00038[hc]	H+ + Phosphoenolpyruvate + GDP -> Pyruvate + GTP	A3776_RS05300 or A3776_RS22330 or A3776_RS16050	0	1000	0	Glycolysis / Gluconeogenesis	rxn00304	SBO:0000176
rxn00313__hc	meso-2,6-diaminoheptanedioate carboxy-lyase (L-lysine-forming)	cpd00067[hc] + cpd00516[hc] -> cpd00011[hc] + cpd00039[hc]	H+ + meso-2,6-Diaminopimelate -> CO2 + L-Lysine	A3776_RS03970	0	1000	0	Lysine biosynthesis	rxn00313	SBO:0000176
rxn00322__hc	L-lysine carboxy-lyase (cadaverine-forming)	cpd00067[hc] + cpd00039[hc] -> cpd00011[hc] + cpd01155[hc]	H+ + L-Lysine -> CO2 + Cadaverine	A3776_RS16925	0	1000	0	Lysine degradation	rxn00322	SBO:0000176
rxn00328__hc	4-hydroxy-2-oxoglutarate glyoxylate-lyase (pyruvate-forming)	cpd00830[hc] <=> cpd00020[hc] + cpd00040[hc]	4-Hydroxy-2-oxoglutarate <=> Pyruvate + Glyoxalate	A3776_RS10780	-1000	1000	0	Glyoxylate and dicarboxylate metabolism	rxn00328	SBO:0000176
rxn00333__hc	Glycolate:oxygen 2-oxidoreductase	cpd00007[hc] + cpd00139[hc] -> cpd00025[hc] + cpd00040[hc]	O2 + Glycolate -> H2O2 + Glyoxalate	A3776_RS13345	0	1000	0	Glyoxylate and dicarboxylate metabolism	rxn00333	SBO:0000176
rxn00337__hc	ATP:L-aspartate 4-phosphotransferase	cpd00002[hc] + cpd00041[hc] -> cpd00008[hc] + cpd01977[hc]	ATP + L-Aspartate -> ADP + 4-Phospho-L-aspartate	A3776_RS02190 or A3776_RS03970 or A3776_RS06705	0	1000	0	Glycine, serine and threonine metabolism	rxn00337	SBO:0000176
rxn00338__hc	L-aspartate:oxygen oxidoreductase	cpd00007[hc] + cpd00041[hc] -> cpd00025[hc] + cpd03470[hc]	O2 + L-Aspartate -> H2O2 + Iminoaspartate	A3776_RS05060	0	1000	0	Alanine, aspartate and glutamate metabolism	rxn00338	SBO:0000176
rxn00342__hc	L-Asparagine amidohydrolase	cpd00001[hc] + cpd00132[hc] -> cpd00013[hc] + cpd00041[hc]	H2O + L-Asparagine -> NH3 + L-Aspartate	A3776_RS12700 or A3776_RS03510	0	1000	0	Alanine, aspartate and glutamate metabolism	rxn00342	SBO:0000176
rxn00345__hc	N-Acetyl-L-aspartate amidohydrolase	cpd00001[hc] + cpd00767[hc] <=> cpd00029[hc] + cpd00041[hc]	H2O + N-Acetyl-L-aspartate <=> Acetate + L-Aspartate	A3776_RS12795	-1000	1000	0	Alanine, aspartate and glutamate metabolism	rxn00345	SBO:0000176
rxn00346__hc	L-aspartate 1-carboxy-lyase (beta-alanine-forming)	cpd00067[hc] + cpd00041[hc] -> cpd00011[hc] + cpd00085[hc]	H+ + L-Aspartate -> CO2 + beta-Alanine	A3776_RS00615	0	1000	0	beta-Alanine metabolism	rxn00346	SBO:0000176
rxn00347__hc	L-Aspartate ammonia-lyase	cpd00041[hc] -> cpd00013[hc] + cpd00106[hc]	L-Aspartate -> NH3 + Fumarate	A3776_RS03865	0	1000	0	Alanine, aspartate and glutamate metabolism	rxn00347	SBO:0000176
rxn00350__hc	glutathione gamma-glutamylaminopeptidase	cpd00001[hc] + cpd00042[hc] -> cpd00023[hc] + cpd01017[hc]	H2O + GSH -> L-Glutamate + Cys-Gly	A3776_RS01755	0	1000	0	Glutathione metabolism	rxn00350	SBO:0000176
rxn00351__hc	gamma-L-glutamyl-L-cysteine:glycine ligase (ADP-forming)	cpd00002[hc] + cpd00033[hc] + cpd00506[hc] -> cpd00008[hc] + cpd00009[hc] + cpd00067[hc] + cpd00042[hc]	ATP + Glycine + gamma-Glutamylcysteine -> ADP + Phosphate + H+ + GSH	A3776_RS21000	0	1000	0	Cysteine and methionine metabolism	rxn00351	SBO:0000176
rxn00360__hc	3'-Phospho-5'-adenylyl sulfate 3'-phosphohydrolase	cpd00001[hc] + cpd00044[hc] -> cpd00009[hc] + cpd00193[hc]	H2O + 3-phosphoadenylylsulfate -> Phosphate + APS	A3776_RS19480	0	1000	0	Sulfur metabolism	rxn00360	SBO:0000176
rxn00361__hc	ATP:adenylylsulfate 3'-phosphotransferase	cpd00002[hc] + cpd00193[hc] -> cpd00008[hc] + cpd00067[hc] + cpd00044[hc]	ATP + APS -> ADP + H+ + 3-phosphoadenylylsulfate	A3776_RS17220	0	1000	0	Purine metabolism	rxn00361	SBO:0000176
rxn00364__hc	ATP:CMP phosphotransferase	cpd00002[hc] + cpd00067[hc] + cpd00046[hc] <=> cpd00008[hc] + cpd00096[hc]	ATP + H+ + CMP <=> ADP + CDP	A3776_RS01405	-1000	1000	0	Pyrimidine metabolism	rxn00364	SBO:0000176
rxn00376__hc	N-Formyl-L-aspartate amidohydrolase	cpd00001[hc] + cpd00769[hc] <=> cpd00047[hc] + cpd00041[hc]	H2O + N-Formyl-L-aspartate <=> Formate + L-Aspartate	A3776_RS12795	-1000	1000	0	Histidine metabolism	rxn00376	SBO:0000176
rxn00377__hc	S-Formylglutathione hydrolase	cpd00001[hc] + cpd00759[hc] -> cpd00067[hc] + cpd00042[hc] + cpd00047[hc]	H2O + S-Formylglutathione -> H+ + GSH + Formate	A3776_RS13275	0	1000	0	Methane metabolism	rxn00377	SBO:0000176
rxn00379__hc	ATP:sulfate adenylyltransferase	cpd00002[hc] + cpd00048[hc] -> cpd00012[hc] + cpd00193[hc]	ATP + Sulfate -> PPi + APS	A3776_RS22855	0	1000	0	Purine metabolism	rxn00379	SBO:0000176
rxn00392__hc	ATP:riboflavin 5'-phosphotransferase	cpd00002[hc] + cpd00220[hc] -> cpd00008[hc] + cpd00050[hc]	ATP + Riboflavin -> ADP + FMN	A3776_RS01880	0	1000	0	Riboflavin metabolism	rxn00392	SBO:0000176
rxn00394__hc	L-Arginine amidinohydrolase	cpd00001[hc] + cpd00051[hc] <=> cpd00073[hc] + cpd00064[hc]	H2O + L-Arginine <=> Urea + Ornithine	A3776_RS18735	-1000	1000	0	Arginine biosynthesis	rxn00394	SBO:0000176
rxn00395__hc	L-Arginine iminohydrolase	cpd00001[hc] + cpd00051[hc] -> cpd00013[hc] + cpd00274[hc]	H2O + L-Arginine -> NH3 + Citrulline	A3776_RS02235	0	1000	0	Arginine biosynthesis	rxn00395	SBO:0000176
rxn00405__hc	L-arginine carboxy-lyase (agmatine-forming)	cpd00067[hc] + cpd00051[hc] -> cpd00011[hc] + cpd00152[hc]	H+ + L-Arginine -> CO2 + Agmatine	A3776_RS16925 or A3776_RS18155	0	1000	0	Arginine and proline metabolism	rxn00405	SBO:0000176
rxn00407__hc	CTP aminohydrolase	cpd00001[hc] + cpd00067[hc] + cpd00052[hc] -> cpd00013[hc] + cpd00062[hc]	H2O + H+ + CTP -> NH3 + UTP	A3776_RS11895	0	1000	0	Pyrimidine metabolism	rxn00407	SBO:0000176
rxn00409__hc	ATP:CDP phosphotransferase	cpd00002[hc] + cpd00096[hc] <=> cpd00008[hc] + cpd00052[hc]	ATP + CDP <=> ADP + CTP	A3776_RS18160	-1000	1000	0	Purine metabolism	rxn00409	SBO:0000176
rxn00410__hc	UTP:ammonia ligase (ADP-forming)	cpd00002[hc] + cpd00013[hc] + cpd00062[hc] -> cpd00008[hc] + cpd00009[hc] + 2 cpd00067[hc] + cpd00052[hc]	ATP + NH3 + UTP -> ADP + Phosphate + 2 H+ + CTP	A3776_RS02260	0	1000	0	Pyrimidine metabolism	rxn00410	SBO:0000176
rxn00411__hc	CTP:pyruvate 2-O-phosphotransferase	cpd00067[hc] + cpd00061[hc] + cpd00096[hc] -> cpd00020[hc] + cpd00052[hc]	H+ + Phosphoenolpyruvate + CDP -> Pyruvate + CTP	A3776_RS05300 or A3776_RS22330 or A3776_RS16050	0	1000	0	Glycolysis / Gluconeogenesis	rxn00411	SBO:0000176
rxn00412__hc	UTP:L-glutamine amido-ligase (ADP-forming)	cpd00001[hc] + cpd00002[hc] + cpd00062[hc] + cpd00053[hc] -> cpd00008[hc] + cpd00009[hc] + 2 cpd00067[hc] + cpd00023[hc] + cpd00052[hc]	H2O + ATP + UTP + L-Glutamine -> ADP + Phosphate + 2 H+ + L-Glutamate + CTP	A3776_RS02260	0	1000	0	Pyrimidine metabolism	rxn00412	SBO:0000176
rxn00414__hc	hydrogen-carbonate:L-glutamine amido-ligase (ADP-forming, carbamate-phosphorylating)	cpd00001[hc] + 2 cpd00002[hc] + cpd00053[hc] + cpd00242[hc] -> 2 cpd00008[hc] + cpd00009[hc] + 2 cpd00067[hc] + cpd00023[hc] + cpd00146[hc]	H2O + 2 ATP + L-Glutamine + H2CO3 -> 2 ADP + Phosphate + 2 H+ + L-Glutamate + Carbamoylphosphate	A3776_RS00770 and A3776_RS19415	0	1000	0	Pyrimidine metabolism	rxn00414	SBO:0000176
rxn00416__hc	L-aspartate:L-glutamine amido-ligase (AMP-forming)	cpd00001[hc] + cpd00002[hc] + cpd00053[hc] + cpd00041[hc] -> 2 cpd00067[hc] + cpd00012[hc] + cpd00018[hc] + cpd00023[hc] + cpd00132[hc]	H2O + ATP + L-Glutamine + L-Aspartate -> 2 H+ + PPi + AMP + L-Glutamate + L-Asparagine	A3776_RS05185 or A3776_RS05260	0	1000	0	Alanine, aspartate and glutamate metabolism	rxn00416	SBO:0000176
rxn00422__hc	L-Serine:pyruvate aminotransferase	cpd00054[hc] + cpd00020[hc] <=> cpd00035[hc] + cpd00145[hc]	L-Serine + Pyruvate <=> L-Alanine + Hydroxypyruvate	A3776_RS14455	-1000	1000	0	Glycine, serine and threonine metabolism	rxn00422	SBO:0000176
rxn00423__hc	acetyl-CoA:L-serine O-acetyltransferase	cpd00054[hc] + cpd00022[hc] -> cpd00010[hc] + cpd00722[hc]	L-Serine + Acetyl-CoA -> CoA + O-Acetyl-L-serine	A3776_RS19045 or A3776_RS22315	0	1000	0	Cysteine and methionine metabolism	rxn00423	SBO:0000176
rxn00424__hc	L-Serine:glyoxylate aminotransferase	cpd00054[hc] + cpd00040[hc] -> cpd00033[hc] + cpd00145[hc]	L-Serine + Glyoxalate -> Glycine + Hydroxypyruvate	A3776_RS14455	0	1000	0	Glycine, serine and threonine metabolism	rxn00424	SBO:0000176
rxn00438__hc	ATP:thiamin-phosphate phosphotransferase	cpd00002[hc] + cpd00793[hc] <=> cpd00008[hc] + cpd00056[hc]	ATP + Thiamine phosphate <=> ADP + TPP	A3776_RS22215	-1000	1000	0	Thiamine metabolism	rxn00438	SBO:0000176
rxn00459__hc	2-phospho-D-glycerate hydro-lyase (phosphoenolpyruvate-forming)	cpd00482[hc] <=> cpd00001[hc] + cpd00061[hc]	2-Phospho-D-glycerate <=> H2O + Phosphoenolpyruvate	A3776_RS22110	-1000	1000	0	Glycolysis / Gluconeogenesis	rxn00459	SBO:0000176
rxn00460__hc	UTP:pyruvate 2-O-phosphotransferase	cpd00067[hc] + cpd00014[hc] + cpd00061[hc] -> cpd00020[hc] + cpd00062[hc]	H+ + UDP + Phosphoenolpyruvate -> Pyruvate + UTP	A3776_RS05300 or A3776_RS22330 or A3776_RS16050	0	1000	0	Glycolysis / Gluconeogenesis	rxn00460	SBO:0000176
rxn00461__hc	Phosphoenolpyruvate:UDP-N-acetyl-D-glucosamine 1-carboxyvinyl-transferase	cpd00061[hc] + cpd00037[hc] -> cpd00009[hc] + cpd02820[hc]	Phosphoenolpyruvate + UDP-N-acetylglucosamine -> Phosphate + UDP-N-acetylglucosamine enolpyruvate	A3776_RS13355	0	1000	0	Amino sugar and nucleotide sugar metabolism	rxn00461	SBO:0000176
rxn00463__hc	Uridine triphosphate pyrophosphohydrolase	cpd00001[hc] + cpd00062[hc] -> 2 cpd00067[hc] + cpd00012[hc] + cpd00091[hc]	H2O + UTP -> 2 H+ + PPi + UMP	A3776_RS18995	0	1000	0	Pyrimidine metabolism	rxn00463	SBO:0000176
rxn00467__hc	L-Ornithine:2-oxo-acid aminotransferase	cpd00024[hc] + cpd00064[hc] -> cpd00023[hc] + cpd00858[hc]	2-Oxoglutarate + Ornithine -> L-Glutamate + L-Glutamate5-semialdehyde	A3776_RS15150	0	1000	0	Arginine and proline metabolism	rxn00467	SBO:0000176
rxn00469__hc	N2-Acetyl-L-ornithine amidohydrolase	cpd00001[hc] + cpd00342[hc] <=> cpd00029[hc] + cpd00064[hc]	H2O + N-Acetylornithine <=> Acetate + Ornithine	A3776_RS04030 or A3776_RS04260 or A3776_RS12135	-1000	1000	0	Arginine biosynthesis	rxn00469	SBO:0000176
rxn00474__hc	L-serine hydro-lyase (adding indole; L-tryptophan-forming)	cpd00054[hc] + cpd00359[hc] -> cpd00001[hc] + cpd00065[hc]	L-Serine + indol -> H2O + L-Tryptophan	A3776_RS18370 or A3776_RS19275	0	1000	0	Tryptophan metabolism	rxn00474	SBO:0000176
rxn00493__hc	L-Phenylalanine:2-oxoglutarate aminotransferase	cpd00024[hc] + cpd00066[hc] <=> cpd00023[hc] + cpd00143[hc]	2-Oxoglutarate + L-Phenylalanine <=> L-Glutamate + Phenylpyruvate	A3776_RS12065 or A3776_RS14845 or A3776_RS20010	-1000	1000	0	Phenylalanine, tyrosine and tryptophan biosynthesis	rxn00493	SBO:0000176
rxn00506__hc	Acetaldehyde:NAD+ oxidoreductase	2 cpd00067[hc] + cpd00004[hc] + cpd00029[hc] -> cpd00001[hc] + cpd00003[hc] + cpd00071[hc]	2 H+ + NADH + Acetate -> H2O + NAD + Acetaldehyde	A3776_RS02000 or A3776_RS19000	0	1000	0	Glycolysis / Gluconeogenesis	rxn00506	SBO:0000176
rxn00508__hc	Succinate-semialdehyde:NAD+ oxidoreductase	cpd00001[hc] + cpd00003[hc] + cpd00199[hc] -> 2 cpd00067[hc] + cpd00004[hc] + cpd00036[hc]	H2O + NAD + 4-Oxobutanoate -> 2 H+ + NADH + Succinate	A3776_RS06440	0	1000	0	Alanine, aspartate and glutamate metabolism	rxn00508	SBO:0000176
rxn00509__hc	Succinate-semialdehyde:NADP+ oxidoreductase	cpd00001[hc] + cpd00006[hc] + cpd00199[hc] -> 2 cpd00067[hc] + cpd00005[hc] + cpd00036[hc]	H2O + NADP + 4-Oxobutanoate -> 2 H+ + NADPH + Succinate	A3776_RS06440	0	1000	0	Alanine, aspartate and glutamate metabolism	rxn00509	SBO:0000176
rxn00512__hc	Glycolate:NAD+ oxidoreductase	cpd00003[hc] + cpd00139[hc] -> cpd00067[hc] + cpd00004[hc] + cpd00040[hc]	NAD + Glycolate -> H+ + NADH + Glyoxalate	A3776_RS13345 or ( A3776_RS17185 and A3776_RS17180 and A3776_RS21160 )	0	1000	0	Glyoxylate and dicarboxylate metabolism	rxn00512	SBO:0000176
rxn00514__hc	Inosine 5'-triphosphate pyrophosphohydrolase	cpd00001[hc] + cpd00068[hc] -> 2 cpd00067[hc] + cpd00012[hc] + cpd00114[hc]	H2O + ITP -> 2 H+ + PPi + IMP	A3776_RS18995	0	1000	0	Purine metabolism	rxn00514	SBO:0000176
rxn00515__hc	ATP:IDP phosphotransferase	cpd00002[hc] + cpd00090[hc] <=> cpd00008[hc] + cpd00068[hc]	ATP + IDP <=> ADP + ITP	A3776_RS18160	-1000	1000	0	Purine metabolism	rxn00515	SBO:0000176
rxn00525__hc	L-arogenate:NAD+ oxidoreductase	cpd00003[hc] + cpd00616[hc] -> cpd00004[hc] + cpd00011[hc] + cpd00069[hc]	NAD + Pretyrosine -> NADH + CO2 + L-Tyrosine	A3776_RS14060	0	1000	0	Phenylalanine, tyrosine and tryptophan biosynthesis	rxn00525	SBO:0000176
rxn00526__hc	L-arogenate:NADP+ oxidoreductase	cpd00006[hc] + cpd00616[hc] -> cpd00005[hc] + cpd00011[hc] + cpd00069[hc]	NADP + Pretyrosine -> NADPH + CO2 + L-Tyrosine	A3776_RS14060	0	1000	0	Phenylalanine, tyrosine and tryptophan biosynthesis	rxn00526	SBO:0000176
rxn00527__hc	L-tyrosine:2-oxoglutarate aminotransferase	cpd00024[hc] + cpd00069[hc] <=> cpd00023[hc] + cpd00868[hc]	2-Oxoglutarate + L-Tyrosine <=> L-Glutamate + p-hydroxyphenylpyruvate	A3776_RS14845 or A3776_RS12065 or A3776_RS20010	-1000	1000	0	Phenylalanine, tyrosine and tryptophan biosynthesis	rxn00527	SBO:0000176
rxn00533__hc	Acetyl-CoA:carbon-dioxide ligase (ADP-forming)	cpd00002[hc] + cpd00022[hc] + cpd00242[hc] -> cpd00008[hc] + cpd00009[hc] + cpd00067[hc] + cpd00070[hc]	ATP + Acetyl-CoA + H2CO3 -> ADP + Phosphate + H+ + Malonyl-CoA	( A3776_RS01690 and A3776_RS16790 ) and A3776_RS22235 and A3776_RS02370	0	1000	0	Fatty acid biosynthesis	rxn00533	SBO:0000176
rxn00536__hc	Ethanol:NADP+ oxidoreductase	cpd00067[hc] + cpd00005[hc] + cpd00071[hc] -> cpd00006[hc] + cpd00363[hc]	H+ + NADPH + Acetaldehyde -> NADP + Ethanol	A3776_RS01770 or A3776_RS04425	0	1000	0	Glycolysis / Gluconeogenesis	rxn00536	SBO:0000176
rxn00543__hc	ethanol:NAD+ oxidoreductase	cpd00067[hc] + cpd00004[hc] + cpd00071[hc] -> cpd00003[hc] + cpd00363[hc]	H+ + NADH + Acetaldehyde -> NAD + Ethanol	A3776_RS06850 or A3776_RS09485	0	1000	0	Glycolysis / Gluconeogenesis	rxn00543	SBO:0000176
rxn00547__hc	ATP:D-fructose 6-phosphotransferase	cpd00002[hc] + cpd00082[hc] -> cpd00008[hc] + cpd00067[hc] + cpd00072[hc]	ATP + D-Fructose -> ADP + H+ + D-fructose-6-phosphate	A3776_RS22990	0	1000	0	Starch and sucrose metabolism	rxn00547	SBO:0000176
rxn00548__hc	D-fructose-6-phosphate D-erythrose-4-phosphate-lyase (adding phosphate; acetyl-phosphate-forming)	cpd00009[hc] + cpd00072[hc] -> cpd00001[hc] + cpd00236[hc] + cpd00196[hc]	Phosphate + D-fructose-6-phosphate -> H2O + D-Erythrose4-phosphate + Acetylphosphate	A3776_RS09675 or A3776_RS22340	0	1000	0	Carbon fixation in photosynthetic organisms	rxn00548	SBO:0000176
rxn00549__hc	D-Fructose-1,6-bisphosphate 1-phosphohydrolase	cpd00001[hc] + cpd00290[hc] -> cpd00009[hc] + cpd00072[hc]	H2O + D-fructose-1,6-bisphosphate -> Phosphate + D-fructose-6-phosphate	A3776_RS07680 or A3776_RS19020	0	1000	0	Glycolysis / Gluconeogenesis	rxn00549	SBO:0000176
rxn00552__hc	D-glucosamine-6-phosphate aminohydrolase (ketol isomerizing)	cpd00001[hc] + cpd00288[hc] -> cpd00072[hc] + cpd00013[hc]	H2O + D-Glucosamine phosphate -> D-fructose-6-phosphate + NH3	A3776_RS14950	0	1000	0	Amino sugar and nucleotide sugar metabolism	rxn00552	SBO:0000176
rxn00553__hc	UDP-glucose:D-fructose-6-phosphate 2-alpha-D-glucosyltransferase	cpd00072[hc] + cpd00026[hc] -> cpd00014[hc] + cpd01693[hc]	D-fructose-6-phosphate + UDP-glucose -> UDP + 6-Phosphosucrose	A3776_RS15770 or A3776_RS22910	0	1000	0	Starch and sucrose metabolism	rxn00553	SBO:0000176
rxn00555__hc	L-glutamine:D-fructose-6-phosphate isomerase (deaminating)	cpd00072[hc] + cpd00053[hc] -> cpd00023[hc] + cpd00288[hc]	D-fructose-6-phosphate + L-Glutamine -> L-Glutamate + D-Glucosamine phosphate	A3776_RS07955	0	1000	0	Alanine, aspartate and glutamate metabolism	rxn00555	SBO:0000176
rxn00558__hc	D-glucose-6-phosphate aldose-ketose-isomerase	cpd00079[hc] <=> cpd00072[hc]	D-glucose-6-phosphate <=> D-fructose-6-phosphate	A3776_RS07710 or A3776_RS07090	-1000	1000	0	Glycolysis / Gluconeogenesis	rxn00558	SBO:0000176
rxn00559__hc	D-mannose-6-phosphate aldose-ketose-isomerase	cpd00235[hc] <=> cpd00072[hc]	D-mannose-6-phosphate <=> D-fructose-6-phosphate	A3776_RS05010 or A3776_RS07480	-1000	1000	0	Fructose and mannose metabolism	rxn00559	SBO:0000176
rxn00578__hc	sucrose-6F-phosphate phosphohydrolase	cpd00001[hc] + cpd01693[hc] -> cpd00009[hc] + cpd00076[hc]	H2O + 6-Phosphosucrose -> Phosphate + Sucrose	A3776_RS01255	0	1000	0	Starch and sucrose metabolism	rxn00578	SBO:0000176
rxn00579__hc	UDP-glucose:D-fructose 2-alpha-D-glucosyltransferase	cpd00014[hc] + cpd00076[hc] -> cpd00026[hc] + cpd00082[hc]	UDP + Sucrose -> UDP-glucose + D-Fructose	A3776_RS05755 or A3776_RS14350	0	1000	0	Starch and sucrose metabolism	rxn00579	SBO:0000176
rxn00589__hc	salicylate,NADH:oxygen oxidoreductase (1-hydroxylating, decarboxylating)	2 cpd00067[hc] + cpd00007[hc] + cpd00004[hc] + cpd00599[hc] -> cpd00001[hc] + cpd00003[hc] + cpd00011[hc] + cpd00077[hc]	2 H+ + O2 + NADH + SALC -> H2O + NAD + CO2 + Catechol	A3776_RS08870	0	1000	0	Dioxin degradation	rxn00589	SBO:0000176
rxn00604__hc	D-glucose-6-phosphate:NADP+ 1-oxidoreductase	cpd00006[hc] + cpd00079[hc] -> cpd00067[hc] + cpd00005[hc] + cpd00911[hc]	NADP + D-glucose-6-phosphate -> H+ + NADPH + 6-phospho-D-glucono-1-5-lactone	A3776_RS19010	0	1000	0	Pentose phosphate pathway	rxn00604	SBO:0000176
rxn00611__hc	sn-Glycerol-3-phosphate:NAD+ 2-oxidoreductase	cpd00067[hc] + cpd00004[hc] + cpd00095[hc] -> cpd00003[hc] + cpd00080[hc]	H+ + NADH + Glycerone-phosphate -> NAD + Glycerol-3-phosphate	A3776_RS22795	0	1000	0	Glycerophospholipid metabolism	rxn00611	SBO:0000176
rxn00612__hc	sn-Glycerol-3-phosphate:NADP+ 2-oxidoreductase	cpd00067[hc] + cpd00005[hc] + cpd00095[hc] -> cpd00006[hc] + cpd00080[hc]	H+ + NADPH + Glycerone-phosphate -> NADP + Glycerol-3-phosphate	A3776_RS22795	0	1000	0	Glycerophospholipid metabolism	rxn00612	SBO:0000176
rxn00615__hc	ATP:glycerol 3-phosphotransferase	cpd00002[hc] + cpd00100[hc] -> cpd00008[hc] + cpd00067[hc] + cpd00080[hc]	ATP + Glycerol -> ADP + H+ + Glycerol-3-phosphate	A3776_RS19965	0	1000	0	Glycerolipid metabolism	rxn00615	SBO:0000176
rxn00634__hc	D-Glucitol:NAD+ 2-oxidoreductase	cpd00003[hc] + cpd00588[hc] <=> cpd00067[hc] + cpd00004[hc] + cpd00082[hc]	NAD + Sorbitol <=> H+ + NADH + D-Fructose	A3776_RS11035 or A3776_RS22520	-1000	1000	0	Pentose and glucuronate interconversions	rxn00634	SBO:0000176
rxn00640__hc	GDP:D-mannose-1-phosphate guanylyltransferase	cpd00031[hc] + cpd00485[hc] -> cpd00009[hc] + cpd00083[hc]	GDP + D-Mannose1-phosphate -> Phosphate + GDP-mannose	A3776_RS17860	0	1000	0	Fructose and mannose metabolism	rxn00640	SBO:0000176
rxn00641__hc	GTP:alpha-D-mannose-1-phosphate guanylyltransferase	cpd00038[hc] + cpd00485[hc] -> cpd00012[hc] + cpd00083[hc]	GTP + D-Mannose1-phosphate -> PPi + GDP-mannose	A3776_RS07225 or A3776_RS17860 or A3776_RS18150	0	1000	0	Fructose and mannose metabolism	rxn00641	SBO:0000176
rxn00642__hc	GDP-mannose 4,6-hydro-lyase (GDP-4-dehydro-6-deoxy-D-mannose-forming)	cpd00083[hc] -> cpd00001[hc] + cpd00900[hc]	GDP-mannose -> H2O + GDP-4-dehydro-D-rhamnose	A3776_RS00670 or A3776_RS10085	0	1000	0	Fructose and mannose metabolism	rxn00642	SBO:0000176
rxn00646__hc	L-glutamate:L-cysteine gamma-ligase (ADP-forming)	cpd00002[hc] + cpd00023[hc] + cpd00084[hc] -> cpd00008[hc] + cpd00009[hc] + cpd00067[hc] + cpd00506[hc]	ATP + L-Glutamate + L-Cysteine -> ADP + Phosphate + H+ + gamma-Glutamylcysteine	A3776_RS12140 or A3776_RS22175	0	1000	0	Cysteine and methionine metabolism	rxn00646	SBO:0000176
rxn00647__hc	L-Cysteine:2-oxoglutarate aminotransferase	cpd00024[hc] + cpd00084[hc] <=> cpd00023[hc] + cpd00706[hc]	2-Oxoglutarate + L-Cysteine <=> L-Glutamate + Mercaptopyruvate	A3776_RS20010	-1000	1000	0	Arginine biosynthesis	rxn00647	SBO:0000176
rxn00649__hc	O3-acetyl-L-serine:hydrogen-sulfide 2-amino-2-carboxyethyltransferase	cpd00722[hc] + cpd00239[hc] -> cpd00029[hc] + cpd00084[hc]	O-Acetyl-L-serine + H2S -> Acetate + L-Cysteine	A3776_RS05865 or A3776_RS10235 or A3776_RS13825 or A3776_RS21735	0	1000	0	Cysteine and methionine metabolism	rxn00649	SBO:0000176
rxn00653__hc	3-aminopropanal:NAD+ oxidoreductase	2 cpd00067[hc] + cpd00004[hc] + cpd00085[hc] -> cpd00001[hc] + cpd00003[hc] + cpd01504[hc]	2 H+ + NADH + beta-Alanine -> H2O + NAD + 3-Aminopropanal	A3776_RS02000 or A3776_RS19000	0	1000	0	Glycolysis / Gluconeogenesis	rxn00653	SBO:0000176
rxn00657__hc	beta-alanine:2-oxoglutarate aminotransferase	cpd00024[hc] + cpd00085[hc] <=> cpd00023[hc] + cpd00191[hc]	2-Oxoglutarate + beta-Alanine <=> L-Glutamate + 3-Oxopropanoate	A3776_RS15150	-1000	1000	0	beta-Alanine metabolism	rxn00657	SBO:0000176
rxn00689__hc	Tetrahydrofolate:L-glutamate gamma-ligase (ADP-forming)	cpd00002[hc] + cpd00023[hc] + cpd00087[hc] -> cpd00008[hc] + cpd00009[hc] + cpd00067[hc] + cpd06227[hc]	ATP + L-Glutamate + Tetrahydrofolate -> ADP + Phosphate + H+ + THF-L-glutamate	A3776_RS16515	0	1000	0	Folate biosynthesis	rxn00689	SBO:0000176
rxn00691__hc	10-Formyltetrahydrofolate amidohydrolase	cpd00001[hc] + cpd00201[hc] -> cpd00067[hc] + cpd00047[hc] + cpd00087[hc]	H2O + 10-Formyltetrahydrofolate -> H+ + Formate + Tetrahydrofolate	A3776_RS08970	0	1000	0	Glyoxylate and dicarboxylate metabolism	rxn00691	SBO:0000176
rxn00692__hc	5,10-Methylenetetrahydrofolate:glycine hydroxymethyltransferase	cpd00001[hc] + cpd00033[hc] + cpd00125[hc] <=> cpd00054[hc] + cpd00087[hc]	H2O + Glycine + 5-10-Methylenetetrahydrofolate <=> L-Serine + Tetrahydrofolate	A3776_RS10635	-1000	1000	0	Glycine, serine and threonine metabolism	rxn00692	SBO:0000176
rxn00693__hc	5-Methyltetrahydrofolate:L-homocysteine S-methyltransferase	cpd00135[hc] + cpd00345[hc] -> cpd00060[hc] + cpd00087[hc]	Homocysteine + 5-Methyltetrahydrofolate -> L-Methionine + Tetrahydrofolate	A3776_RS21990	0	1000	0	Cysteine and methionine metabolism	rxn00693	SBO:0000176
rxn00702__hc	CTP:alpha-D-glucose-1-phosphate cytidylyltransferase	cpd00052[hc] + cpd00089[hc] <=> cpd00012[hc] + cpd00390[hc]	CTP + Glucose-1-phosphate <=> PPi + CDP-glucose	A3776_RS07160	-1000	1000	0	Starch and sucrose metabolism	rxn00702	SBO:0000176
rxn00704__hc	alpha-D-Glucose 1-phosphate 1,6-phosphomutase	cpd00089[hc] <=> cpd00079[hc]	Glucose-1-phosphate <=> D-glucose-6-phosphate	A3776_RS08020	-1000	1000	0	Glycolysis / Gluconeogenesis	rxn00704	SBO:0000176
rxn00708__hc	Uridine 5'-monophosphate phosphohydrolase	cpd00001[hc] + cpd00091[hc] <=> cpd00009[hc] + cpd00249[hc]	H2O + UMP <=> Phosphate + Uridine	A3776_RS01895 or A3776_RS08345	-1000	1000	0	Purine metabolism	rxn00708	SBO:0000176
rxn00710__hc	orotidine-5'-phosphate carboxy-lyase (UMP-forming)	cpd00067[hc] + cpd00810[hc] -> cpd00011[hc] + cpd00091[hc]	H+ + Orotidylic acid -> CO2 + UMP	A3776_RS00125 or A3776_RS04645	0	1000	0	Pyrimidine metabolism	rxn00710	SBO:0000176
rxn00711__hc	UMP:diphosphate phospho-alpha-D-ribosyltransferase	cpd00067[hc] + cpd00012[hc] + cpd00091[hc] <=> cpd00103[hc] + cpd00092[hc]	H+ + PPi + UMP <=> PRPP + Uracil	A3776_RS01480	-1000	1000	0	Pyrimidine metabolism	rxn00711	SBO:0000176
rxn00717__hc	Cytosine aminohydrolase	cpd00001[hc] + cpd00067[hc] + cpd00307[hc] -> cpd00013[hc] + cpd00092[hc]	H2O + H+ + Cytosine -> NH3 + Uracil	A3776_RS04535	0	1000	0	Pyrimidine metabolism	rxn00717	SBO:0000176
rxn00726__hc	chorismate pyruvate-lyase (amino-accepting; anthranilate-forming)	cpd00013[hc] + cpd00216[hc] -> cpd00001[hc] + cpd00067[hc] + cpd00020[hc] + cpd00093[hc]	NH3 + Chorismate -> H2O + H+ + Pyruvate + Anthranilate	( A3776_RS01550 and A3776_RS10330 ) or A3776_RS04935	0	1000	0	Phenylalanine, tyrosine and tryptophan biosynthesis	rxn00726	SBO:0000176
rxn00727__hc	Chorismate pyruvate-lyase (amino-accepting)	cpd00053[hc] + cpd00216[hc] -> cpd00067[hc] + cpd00020[hc] + cpd00023[hc] + cpd00093[hc]	L-Glutamine + Chorismate -> H+ + Pyruvate + L-Glutamate + Anthranilate	( A3776_RS01550 and A3776_RS10330 ) or A3776_RS04935	0	1000	0	Phenylalanine, tyrosine and tryptophan biosynthesis	rxn00727	SBO:0000176
rxn00735__hc	(2R,3S)-3-methylmalate:NAD+ oxidoreductase	cpd00004[hc] + cpd00011[hc] + cpd00094[hc] <=> cpd00003[hc] + cpd03593[hc]	NADH + CO2 + 2-Oxobutyrate <=> NAD + D-erythro-3-Methylmalate	A3776_RS01705	-1000	1000	0	Valine, leucine and isoleucine biosynthesis	rxn00735	SBO:0000176
rxn00737__hc	L-threonine ammonia-lyase (2-oxobutanoate-forming)	cpd00161[hc] -> cpd00013[hc] + cpd00094[hc]	L-Threonine -> NH3 + 2-Oxobutyrate	A3776_RS01130	0	1000	0	Glycine, serine and threonine metabolism	rxn00737	SBO:0000176
rxn00738__hc	1-aminocyclopropane-1-carboxylate aminohydrolase (isomerizing)	cpd00001[hc] + cpd00909[hc] -> cpd00013[hc] + cpd00094[hc]	H2O + 1-Aminocyclopropane-1-carboxylate -> NH3 + 2-Oxobutyrate	A3776_RS18500	0	1000	0	Cysteine and methionine metabolism	rxn00738	SBO:0000176
rxn00747__hc	D-glyceraldehyde-3-phosphate aldose-ketose-isomerase	cpd00102[hc] <=> cpd00095[hc]	Glyceraldehyde3-phosphate <=> Glycerone-phosphate	A3776_RS10895	-1000	1000	0	Glycolysis / Gluconeogenesis	rxn00747	SBO:0000176
rxn00748__hc	glycerone-phosphate phosphate-lyase (methylglyoxal-forming)	cpd00095[hc] -> cpd00009[hc] + cpd00428[hc]	Glycerone-phosphate -> Phosphate + 2-Oxopropanal	A3776_RS02705	0	1000	0	Propanoate metabolism	rxn00748	SBO:0000176
rxn00762__hc	glycerol:NAD+ 2-oxidoreductase	cpd00003[hc] + cpd00100[hc] -> cpd00067[hc] + cpd00004[hc] + cpd00157[hc]	NAD + Glycerol -> H+ + NADH + Glycerone	A3776_RS03005	0	1000	0	Glycerolipid metabolism	rxn00762	SBO:0000176
rxn00763__hc	Glycerol:NAD+ oxidoreductase	cpd00067[hc] + cpd00004[hc] + cpd00448[hc] -> cpd00003[hc] + cpd00100[hc]	H+ + NADH + D-Glyceraldehyde -> NAD + Glycerol	A3776_RS01770 or A3776_RS06850 or A3776_RS09485	0	1000	0	Glycerolipid metabolism	rxn00763	SBO:0000176
rxn00765__hc	Glycerol:NADP+ oxidoreductase	cpd00067[hc] + cpd00005[hc] + cpd00448[hc] -> cpd00006[hc] + cpd00100[hc]	H+ + NADPH + D-Glyceraldehyde -> NADP + Glycerol	A3776_RS06850 or A3776_RS09485	0	1000	0	Glycolysis / Gluconeogenesis	rxn00765	SBO:0000176
rxn00770__hc	ATP:D-ribose-5-phosphate diphosphotransferase	cpd00002[hc] + cpd00101[hc] -> cpd00067[hc] + cpd00018[hc] + cpd00103[hc]	ATP + ribose-5-phosphate -> H+ + AMP + PRPP	A3776_RS04015	0	1000	0	Pentose phosphate pathway	rxn00770	SBO:0000176
rxn00772__hc	ATP:D-ribose 5-phosphotransferase	cpd00008[hc] + cpd00067[hc] + cpd00101[hc] -> cpd00002[hc] + cpd00105[hc]	ADP + H+ + ribose-5-phosphate -> ATP + D-Ribose	A3776_RS04530	0	1000	0	Pentose phosphate pathway	rxn00772	SBO:0000176
rxn00775__hc	ADP-ribose ribophosphohydrolase	2 cpd00067[hc] + cpd00018[hc] + cpd00101[hc] -> cpd00001[hc] + cpd00251[hc]	2 H+ + AMP + ribose-5-phosphate -> H2O + ADPribose	A3776_RS00815 or A3776_RS00920 or A3776_RS01000	0	1000	0	Purine metabolism	rxn00775	SBO:0000176
rxn00776__hc	uracil hydro-lyase (adding D-ribose 5-phosphate;pseudouridine-5'-phosphate-forming)	cpd00092[hc] + cpd00101[hc] -> cpd00001[hc] + cpd00859[hc]	Uracil + ribose-5-phosphate -> H2O + Pseudouridine 5-phosphate	Unknown	0	1000	0	Pyrimidine metabolism	rxn00776	SBO:0000176
rxn00777__hc	D-ribose-5-phosphate aldose-ketose-isomerase	cpd00101[hc] <=> cpd00171[hc]	ribose-5-phosphate <=> D-Ribulose5-phosphate	A3776_RS09340	-1000	1000	0	Pentose phosphate pathway	rxn00777	SBO:0000176
rxn00781__hc	D-glyceraldehyde-3-phosphate:NAD+ oxidoreductase (phosphorylating)	cpd00009[hc] + cpd00003[hc] + cpd00102[hc] -> cpd00067[hc] + cpd00004[hc] + cpd00203[hc]	Phosphate + NAD + Glyceraldehyde3-phosphate -> H+ + NADH + 1,3-Bisphospho-D-glycerate	A3776_RS02985 or A3776_RS22335	0	1000	0	Glycolysis / Gluconeogenesis	rxn00781	SBO:0000176
rxn00782__hc	D-glyceraldehyde-3-phosphate:NADP+ oxidoreductase (phosphorylating)	cpd00067[hc] + cpd00005[hc] + cpd00203[hc] -> cpd00009[hc] + cpd00006[hc] + cpd00102[hc]	H+ + NADPH + 1,3-Bisphospho-D-glycerate -> Phosphate + NADP + Glyceraldehyde3-phosphate	A3776_RS22210	0	1000	0	Glycolysis / Gluconeogenesis	rxn00782	SBO:0000176
rxn00783__hc	2-dehydro-3-deoxy-D-galactonate-6-phosphate D-glyceraldehyde-3-phosphate-lyase (pyruvate-forming)	cpd00945[hc] <=> cpd00020[hc] + cpd00102[hc]	2-Dehydro-3-deoxy-D-galactonate 6-phosphate <=> Pyruvate + Glyceraldehyde3-phosphate	A3776_RS10780	-1000	1000	0	Pentose phosphate pathway	rxn00783	SBO:0000176
rxn00784__hc	2-deoxy-D-ribose-5-phosphate acetaldehyde-lyase (D-glyceraldehyde-3-phosphate-forming)	cpd00510[hc] -> cpd00071[hc] + cpd00102[hc]	deoxyribose-5-phosphate -> Acetaldehyde + Glyceraldehyde3-phosphate	A3776_RS03460	0	1000	0	Pentose phosphate pathway	rxn00784	SBO:0000176
rxn00785__hc	D-Fructose 6-phosphate:D-glyceraldehyde-3-phosphate glycolaldehyde transferase	cpd00072[hc] + cpd00102[hc] <=> cpd00236[hc] + cpd00198[hc]	D-fructose-6-phosphate + Glyceraldehyde3-phosphate <=> D-Erythrose4-phosphate + D-Xylulose5-phosphate	A3776_RS03700 or A3776_RS10870 or A3776_RS08320	-1000	1000	0	Pentose phosphate pathway	rxn00785	SBO:0000176
rxn00786__hc	D-fructose-1,6-bisphosphate D-glyceraldehyde-3-phosphate-lyase (glycerone-phosphate-forming)	cpd00290[hc] <=> cpd00095[hc] + cpd00102[hc]	D-fructose-1,6-bisphosphate <=> Glycerone-phosphate + Glyceraldehyde3-phosphate	A3776_RS20005 or A3776_RS20480	-1000	1000	0	Glycolysis / Gluconeogenesis	rxn00786	SBO:0000176
rxn00789__hc	1-(5-phospho-D-ribosyl)-ATP:diphosphate phospho-alpha-D-ribosyl-transferase	cpd00002[hc] + cpd00103[hc] -> cpd00067[hc] + cpd00012[hc] + cpd01775[hc]	ATP + PRPP -> H+ + PPi + Phosphoribosyl-ATP	A3776_RS02935 and A3776_RS12920	0	1000	0	Histidine metabolism	rxn00789	SBO:0000176
rxn00790__hc	5-phosphoribosylamine:diphosphate phospho-alpha-D-ribosyltransferase (glutamate-amidating)	cpd00001[hc] + cpd00103[hc] + cpd00053[hc] -> cpd00067[hc] + cpd00012[hc] + cpd00023[hc] + cpd01982[hc]	H2O + PRPP + L-Glutamine -> H+ + PPi + L-Glutamate + 5-Phosphoribosylamine	A3776_RS15215	0	1000	0	Purine metabolism	rxn00790	SBO:0000176
rxn00791__hc	N-(5-Phospho-D-ribosyl)anthranilate:pyrophosphate phosphoribosyl-transferase	cpd00103[hc] + cpd00093[hc] -> cpd00067[hc] + cpd00012[hc] + cpd02642[hc]	PRPP + Anthranilate -> H+ + PPi + N-5-phosphoribosyl-anthranilate	A3776_RS19425	0	1000	0	Phenylalanine, tyrosine and tryptophan biosynthesis	rxn00791	SBO:0000176
rxn00792__hc	biotin:CoA ligase (AMP-forming)	cpd00012[hc] + cpd03517[hc] -> cpd00002[hc] + cpd00104[hc]	PPi + Biotinyl-5-AMP -> ATP + BIOT	A3776_RS18250	0	1000	0	Biotin metabolism	rxn00792	SBO:0000176
rxn00797__hc	Uridine ribohydrolase	cpd00001[hc] + cpd00249[hc] <=> cpd00105[hc] + cpd00092[hc]	H2O + Uridine <=> D-Ribose + Uracil	A3776_RS04540	-1000	1000	0	Pyrimidine metabolism	rxn00797	SBO:0000176
rxn00799__hc	(S)-malate hydro-lyase (fumarate-forming)	cpd00130[hc] <=> cpd00001[hc] + cpd00106[hc]	L-Malate <=> H2O + Fumarate	A3776_RS00630	-1000	1000	0	Citrate cycle (TCA cycle)	rxn00799	SBO:0000176
rxn00800__hc	N6-(1,2-dicarboxyethyl)AMP AMP-lyase (fumarate-forming)	cpd02375[hc] <=> cpd00018[hc] + cpd00106[hc]	Adenylosuccinate <=> AMP + Fumarate	A3776_RS09395	-1000	1000	0	Purine metabolism	rxn00800	SBO:0000176
rxn00802__hc	2-(Nomega-L-arginino)succinate arginine-lyase (fumarate-forming)	cpd02152[hc] <=> cpd00106[hc] + cpd00051[hc]	L-Argininosuccinate <=> Fumarate + L-Arginine	A3776_RS00820 or A3776_RS22650	-1000	1000	0	Arginine biosynthesis	rxn00802	SBO:0000176
rxn00806__hc	L-Leucine:2-oxoglutarate aminotransferase	cpd00024[hc] + cpd00107[hc] <=> cpd00023[hc] + cpd00200[hc]	2-Oxoglutarate + L-Leucine <=> L-Glutamate + 4MOP	A3776_RS12100	-1000	1000	0	Valine, leucine and isoleucine degradation	rxn00806	SBO:0000176
rxn00830__hc	Isopentenyl-diphosphate delta3-delta2-isomerase	cpd00113[hc] <=> cpd00202[hc]	Isopentenyldiphosphate <=> DMAPP	A3776_RS06615 or A3776_RS17230	-1000	1000	0	Terpenoid backbone biosynthesis	rxn00830	SBO:0000176
rxn00832__hc	IMP 1,2-hydrolase (decyclizing)	cpd00001[hc] + cpd00114[hc] <=> cpd02884[hc]	H2O + IMP <=> FAICAR	A3776_RS06180	-1000	1000	0	Purine metabolism	rxn00832	SBO:0000176
rxn00834__hc	IMP:NAD+ oxidoreductase	cpd00001[hc] + cpd00003[hc] + cpd00114[hc] -> cpd00067[hc] + cpd00004[hc] + cpd00497[hc]	H2O + NAD + IMP -> H+ + NADH + XMP	A3776_RS16645	0	1000	0	Purine metabolism	rxn00834	SBO:0000176
rxn00838__hc	IMP:L-aspartate ligase (GDP-forming)	cpd00038[hc] + cpd00041[hc] + cpd00114[hc] -> cpd00009[hc] + 2 cpd00067[hc] + cpd00031[hc] + cpd02375[hc]	GTP + L-Aspartate + IMP -> Phosphate + 2 H+ + GDP + Adenylosuccinate	A3776_RS10260	0	1000	0	Purine metabolism	rxn00838	SBO:0000176
rxn00839__hc	ATP:dADP phosphotransferase	cpd00002[hc] + cpd00177[hc] -> cpd00008[hc] + cpd00115[hc]	ATP + dADP -> ADP + dATP	A3776_RS18160	0	1000	0	Purine metabolism	rxn00839	SBO:0000176
rxn00851__hc	D-alanine:D-alanine ligase (ADP-forming)	cpd00002[hc] + 2 cpd00117[hc] -> cpd00008[hc] + cpd00009[hc] + cpd00067[hc] + cpd00731[hc]	ATP + 2 D-Alanine -> ADP + Phosphate + H+ + Ala-Ala	A3776_RS14515	0	1000	0	D-Alanine metabolism	rxn00851	SBO:0000176
rxn00858__hc	Agmatine amidinohydrolase	cpd00001[hc] + cpd00152[hc] -> cpd00073[hc] + cpd00118[hc]	H2O + Agmatine -> Urea + Putrescine	A3776_RS18735	0	1000	0	Arginine and proline metabolism	rxn00858	SBO:0000176
rxn00863__hc	L-histidinal:NAD+ oxidoreductase	cpd00001[hc] + cpd00003[hc] + cpd01324[hc] -> 2 cpd00067[hc] + cpd00004[hc] + cpd00119[hc]	H2O + NAD + L-Histidinal -> 2 H+ + NADH + L-Histidine	A3776_RS00080 or A3776_RS00215 or A3776_RS22605	0	1000	0	Histidine metabolism	rxn00863	SBO:0000176
rxn00869__hc	butanal:NAD+ oxidoreductase (CoA-acylating)	cpd00003[hc] + cpd00010[hc] + cpd01011[hc] <=> cpd00067[hc] + cpd00004[hc] + cpd00120[hc]	NAD + CoA + Butanal <=> H+ + NADH + Butyryl-CoA	A3776_RS06850	-1000	1000	0	Phenylalanine metabolism	rxn00869	SBO:0000176
rxn00881__hc	1D-myo-Inositol 1-phosphate phosphohydrolase	cpd00001[hc] + cpd00867[hc] -> cpd00009[hc] + cpd00121[hc]	H2O + Inositol 1-phosphate -> Phosphate + L-Inositol	A3776_RS05105 or A3776_RS12930	0	1000	0	Streptomycin biosynthesis	rxn00881	SBO:0000176
rxn00882__hc	1D-myo-Inositol 4-phosphate phosphohydrolase	cpd00001[hc] + cpd02230[hc] -> cpd00009[hc] + cpd00121[hc]	H2O + Inositol 4-phosphate -> Phosphate + L-Inositol	A3776_RS05105 or A3776_RS12930	0	1000	0	Streptomycin biosynthesis	rxn00882	SBO:0000176
rxn00883__hc	1D-myo-Inositol 3-phosphate phosphohydrolase	cpd00001[hc] + cpd02484[hc] -> cpd00009[hc] + cpd00121[hc]	H2O + Inositol 3-phosphate -> Phosphate + L-Inositol	A3776_RS05105 or A3776_RS12930	0	1000	0	Streptomycin biosynthesis	rxn00883	SBO:0000176
rxn00897__hc	N-acetyl-D-glucosamine 2-epimerase	cpd00122[hc] <=> cpd00492[hc]	N-Acetyl-D-glucosamine <=> N-Acetyl-D-mannosamine	A3776_RS07060	-1000	1000	0	Amino sugar and nucleotide sugar metabolism	rxn00897	SBO:0000176
rxn00898__hc	2,3-Dihydroxy-3-methylbutanoate hydro-lyase	cpd02498[hc] -> cpd00001[hc] + cpd00123[hc]	2,3-Dihydroxy-isovalerate -> H2O + 3-Methyl-2-oxobutanoate	A3776_RS21355	0	1000	0	Valine, leucine and isoleucine biosynthesis	rxn00898	SBO:0000176
rxn00902__hc	acetyl-CoA:3-methyl-2-oxobutanoate C-acetyltransferase (thioester-hydrolysing, carboxymethyl-forming)	cpd00001[hc] + cpd00022[hc] + cpd00123[hc] -> cpd00067[hc] + cpd00010[hc] + cpd01646[hc]	H2O + Acetyl-CoA + 3-Methyl-2-oxobutanoate -> H+ + CoA + 2-Isopropylmalate	A3776_RS01920 or A3776_RS12855 or A3776_RS11620	0	1000	0	Valine, leucine and isoleucine biosynthesis	rxn00902	SBO:0000176
rxn00903__hc	L-Valine:2-oxoglutarate aminotransferase	cpd00023[hc] + cpd00123[hc] -> cpd00024[hc] + cpd00156[hc]	L-Glutamate + 3-Methyl-2-oxobutanoate -> 2-Oxoglutarate + L-Valine	A3776_RS12100	0	1000	0	Cysteine and methionine metabolism	rxn00903	SBO:0000176
rxn00904__hc	L-Valine:pyruvate aminotransferase	cpd00020[hc] + cpd00156[hc] <=> cpd00035[hc] + cpd00123[hc]	Pyruvate + L-Valine <=> L-Alanine + 3-Methyl-2-oxobutanoate	A3776_RS13260	-1000	1000	0	Valine, leucine and isoleucine biosynthesis	rxn00904	SBO:0000176
rxn00907__hc	5,10-methylenetetrahydrofolate:NADP+ oxidoreductase	cpd00006[hc] + cpd00125[hc] -> cpd00005[hc] + cpd00347[hc]	NADP + 5-10-Methylenetetrahydrofolate -> NADPH + 5-10-Methenyltetrahydrofolate	A3776_RS23070	0	1000	0	One carbon pool by folate	rxn00907	SBO:0000176
rxn00908__hc	glycine synthase	cpd00003[hc] + cpd00033[hc] + cpd00087[hc] -> cpd00004[hc] + cpd00011[hc] + cpd00013[hc] + cpd00125[hc]	NAD + Glycine + Tetrahydrofolate -> NADH + CO2 + NH3 + 5-10-Methylenetetrahydrofolate	A3776_RS04845 and A3776_RS14650 and A3776_RS19200 and A3776_RS14655	0	1000	0	Glycine, serine and threonine metabolism	rxn00908	SBO:0000176
rxn00912__hc	5,10-Methylenetetrahydrofolate:3-methyl-2-oxobutanoate hydroxymethyltransferase	cpd00001[hc] + cpd00125[hc] + cpd00123[hc] -> cpd00087[hc] + cpd00712[hc]	H2O + 5-10-Methylenetetrahydrofolate + 3-Methyl-2-oxobutanoate -> Tetrahydrofolate + 2-Dehydropantoate	A3776_RS13975	0	1000	0	Pantothenate and CoA biosynthesis	rxn00912	SBO:0000176
rxn00915__hc	GMP:diphosphate 5-phospho-alpha-D-ribosyltransferase	cpd00103[hc] + cpd00207[hc] -> cpd00067[hc] + cpd00012[hc] + cpd00126[hc]	PRPP + Guanine -> H+ + PPi + GMP	A3776_RS15200	0	1000	0	Purine metabolism	rxn00915	SBO:0000176
rxn00916__hc	Xanthosine-5'-phosphate:ammonia ligase (AMP-forming)	cpd00002[hc] + cpd00013[hc] + cpd00497[hc] -> 3 cpd00067[hc] + cpd00012[hc] + cpd00018[hc] + cpd00126[hc]	ATP + NH3 + XMP -> 3 H+ + PPi + AMP + GMP	A3776_RS08470	0	1000	0	Purine metabolism	rxn00916	SBO:0000176
rxn00917__hc	Xanthosine-5'-phosphate:L-glutamine amido-ligase (AMP-forming)	cpd00001[hc] + cpd00002[hc] + cpd00053[hc] + cpd00497[hc] -> 3 cpd00067[hc] + cpd00012[hc] + cpd00018[hc] + cpd00023[hc] + cpd00126[hc]	H2O + ATP + L-Glutamine + XMP -> 3 H+ + PPi + AMP + L-Glutamate + GMP	A3776_RS08470	0	1000	0	Purine metabolism	rxn00917	SBO:0000176
rxn00927__hc	Adenosine ribohydrolase	cpd00001[hc] + cpd00182[hc] -> cpd00105[hc] + cpd00128[hc]	H2O + Adenosine -> D-Ribose + Adenine	A3776_RS04540	0	1000	0	Purine metabolism	rxn00927	SBO:0000176
rxn00929__hc	L-Proline:NAD+ 5-oxidoreductase	2 cpd00067[hc] + cpd00004[hc] + cpd02431[hc] -> cpd00003[hc] + cpd00129[hc]	2 H+ + NADH + 1-Pyrroline-5-carboxylate -> NAD + L-Proline	A3776_RS05400	0	1000	0	Arginine and proline metabolism	rxn00929	SBO:0000176
rxn00931__hc	L-Proline:NADP+ 5-oxidoreductase	2 cpd00067[hc] + cpd00005[hc] + cpd02431[hc] -> cpd00006[hc] + cpd00129[hc]	2 H+ + NADPH + 1-Pyrroline-5-carboxylate -> NADP + L-Proline	A3776_RS05400	0	1000	0	Arginine and proline metabolism	rxn00931	SBO:0000176
rxn00933__hc	proline racemase	cpd00129[hc] <=> cpd00567[hc]	L-Proline <=> D-Proline	A3776_RS09580	-1000	1000	0	Arginine and proline metabolism	rxn00933	SBO:0000176
rxn00942__hc	N-ribosylnicotinamide ribohydrolase	cpd00001[hc] + cpd02016[hc] <=> cpd00067[hc] + cpd00105[hc] + cpd00133[hc]	H2O + N-Ribosylnicotinamide <=> H+ + D-Ribose + Nicotinamide	A3776_RS04540	-1000	1000	0	Purine metabolism	rxn00942	SBO:0000176
rxn00947__hc	Palmitate:CoA ligase (AMP-forming)	cpd00002[hc] + cpd00010[hc] + cpd00214[hc] -> cpd00067[hc] + cpd00012[hc] + cpd00018[hc] + cpd00134[hc]	ATP + CoA + Palmitate -> H+ + PPi + AMP + Palmitoyl-CoA	A3776_RS19770	0	1000	0	Fatty acid biosynthesis	rxn00947	SBO:0000176
rxn00950__hc	Cystathionine L-homocysteine-lyase (deaminating)	cpd00001[hc] + cpd00424[hc] -> cpd00020[hc] + cpd00013[hc] + cpd00135[hc]	H2O + Cystathionine -> Pyruvate + NH3 + Homocysteine	A3776_RS15040	0	1000	0	Cysteine and methionine metabolism	rxn00950	SBO:0000176
rxn00952__hc	O-acetyl-L-homoserine:hydrogen sulfide S-(3-amino-3-carboxypropyl)transferase	cpd00239[hc] + cpd00790[hc] -> cpd00135[hc] + cpd00029[hc]	H2S + O-Acetyl-L-homoserine -> Homocysteine + Acetate	A3776_RS05865 or A3776_RS10235 or A3776_RS13825 or A3776_RS21735	0	1000	0	Cysteine and methionine metabolism	rxn00952	SBO:0000176
rxn00973__hc	citrate hydroxymutase	cpd00137[hc] <=> cpd00260[hc]	Citrate <=> Isocitrate	A3776_RS00425	-1000	1000	0	Citrate cycle (TCA cycle)	rxn00973	SBO:0000176
rxn00979__hc	glycolaldehyde:NAD+ oxidoreductase	cpd00001[hc] + cpd00003[hc] + cpd00229[hc] -> 2 cpd00067[hc] + cpd00004[hc] + cpd00139[hc]	H2O + NAD + Glycolaldehyde -> 2 H+ + NADH + Glycolate	A3776_RS06600	0	1000	0	Glyoxylate and dicarboxylate metabolism	rxn00979	SBO:0000176
rxn00980__hc	2-Phosphoglycolate phosphohydrolase	cpd00001[hc] + cpd00727[hc] -> cpd00009[hc] + cpd00139[hc]	H2O + 2-Phosphoglycolate -> Phosphate + Glycolate	A3776_RS11545 or A3776_RS13650	0	1000	0	Glyoxylate and dicarboxylate metabolism	rxn00980	SBO:0000176
rxn01000__hc	prephenate hydro-lyase (decarboxylating; phenylpyruvate-forming)	cpd00067[hc] + cpd00219[hc] -> cpd00001[hc] + cpd00011[hc] + cpd00143[hc]	H+ + Prephenate -> H2O + CO2 + Phenylpyruvate	A3776_RS07520	0	1000	0	Phenylalanine, tyrosine and tryptophan biosynthesis	rxn01000	SBO:0000176
rxn01007__hc	UDP-D-glucuronate carboxy-lyase (UDP-D-xylose-forming)	cpd00067[hc] + cpd00144[hc] <=> cpd00011[hc] + cpd00163[hc]	H+ + UDPglucuronate <=> CO2 + UDP-xylose	A3776_RS10610	-1000	1000	0	Amino sugar and nucleotide sugar metabolism	rxn01007	SBO:0000176
rxn01008__hc	UDP-glucuronate 4-epimerase	cpd00144[hc] <=> cpd00472[hc]	UDPglucuronate <=> UDPgalacturonate	A3776_RS06560	-1000	1000	0	Amino sugar and nucleotide sugar metabolism	rxn01008	SBO:0000176
rxn01011__hc	D-Glycerate:NAD+ 2-oxidoreductase	cpd00003[hc] + cpd00223[hc] <=> cpd00067[hc] + cpd00004[hc] + cpd00145[hc]	NAD + Glycerate <=> H+ + NADH + Hydroxypyruvate	A3776_RS10125	-1000	1000	0	Glycine, serine and threonine metabolism	rxn01011	SBO:0000176
rxn01018__hc	carbamoyl-phosphate:L-aspartate carbamoyltransferase	cpd00041[hc] + cpd00146[hc] -> cpd00009[hc] + cpd00067[hc] + cpd00343[hc]	L-Aspartate + Carbamoylphosphate -> Phosphate + H+ + N-Carbamoyl-L-aspartate	A3776_RS15380	0	1000	0	Pyrimidine metabolism	rxn01018	SBO:0000176
rxn01019__hc	Carbamoyl-phosphate:L-ornithine carbamoyltransferase	cpd00064[hc] + cpd00146[hc] -> cpd00009[hc] + cpd00067[hc] + cpd00274[hc]	Ornithine + Carbamoylphosphate -> Phosphate + H+ + Citrulline	A3776_RS00015	0	1000	0	Arginine biosynthesis	rxn01019	SBO:0000176
rxn01022__hc	S-methyl-5'-thioadenosine:phosphate S-methyl-5-thio-alpha-D-ribosyl-transferase	cpd00009[hc] + cpd00147[hc] -> cpd00128[hc] + cpd02574[hc]	Phosphate + 5-Methylthioadenosine -> Adenine + methylthioribose-1-phosphate	A3776_RS22845	0	1000	0	Cysteine and methionine metabolism	rxn01022	SBO:0000176
rxn01025__hc	5-Methylcytosine aminohydrolase	cpd00001[hc] + cpd00067[hc] + cpd01587[hc] <=> cpd00013[hc] + cpd00151[hc]	H2O + H+ + 5-Methylcytosine <=> NH3 + Thymine	A3776_RS04535	-1000	1000	0	Pyrimidine metabolism	rxn01025	SBO:0000176
rxn01045__hc	L-Valine:NAD+ oxidoreductase(deaminating)	cpd00067[hc] + cpd00004[hc] + cpd00013[hc] + cpd00123[hc] -> cpd00001[hc] + cpd00003[hc] + cpd00156[hc]	H+ + NADH + NH3 + 3-Methyl-2-oxobutanoate -> H2O + NAD + L-Valine	A3776_RS09570	0	1000	0	Valine, leucine and isoleucine degradation	rxn01045	SBO:0000176
rxn01068__hc	L-threonine:NAD+ oxidoreductase	cpd00003[hc] + cpd00161[hc] <=> cpd00067[hc] + cpd00004[hc] + cpd02211[hc]	NAD + L-Threonine <=> H+ + NADH + L-2-Amino-acetoacetate	A3776_RS01320 or A3776_RS01330	-1000	1000	0	Glycine, serine and threonine metabolism	rxn01068	SBO:0000176
rxn01069__hc	O-phospho-L-homoserine phosphate-lyase (adding water;L-threonine-forming)	cpd00001[hc] + cpd00809[hc] -> cpd00009[hc] + cpd00161[hc]	H2O + O-Phospho-L-homoserine -> Phosphate + L-Threonine	A3776_RS17620 or A3776_RS17975	0	1000	0	Glycine, serine and threonine metabolism	rxn01069	SBO:0000176
rxn01089__hc	D-Glucosyl-N-acylsphingosine glucohydrolase	cpd00001[hc] + cpd00878[hc] -> cpd00027[hc] + cpd00167[hc]	H2O + Glucocerebroside -> D-Glucose + Ceramide	A3776_RS01025	0	1000	0	Other glycan degradation	rxn01089	SBO:0000176
rxn01100__hc	ATP:3-phospho-D-glycerate 1-phosphotransferase	cpd00002[hc] + cpd00169[hc] <=> cpd00008[hc] + cpd00203[hc]	ATP + 3-Phosphoglycerate <=> ADP + 1,3-Bisphospho-D-glycerate	A3776_RS01285	-1000	1000	0	Glycolysis / Gluconeogenesis	rxn01100	SBO:0000176
rxn01101__hc	3-Phospho-D-glycerate:NAD+ 2-oxidoreductase	cpd00003[hc] + cpd00169[hc] -> cpd00067[hc] + cpd00004[hc] + cpd02069[hc]	NAD + 3-Phosphoglycerate -> H+ + NADH + 3-Phosphonooxypyruvate	A3776_RS10125	0	1000	0	Glycine, serine and threonine metabolism	rxn01101	SBO:0000176
rxn01102__hc	ATP:(R)-glycerate 3-phosphotransferase	cpd00002[hc] + cpd00223[hc] -> cpd00008[hc] + cpd00067[hc] + cpd00169[hc]	ATP + Glycerate -> ADP + H+ + 3-Phosphoglycerate	A3776_RS06005	0	1000	0	Glycine, serine and threonine metabolism	rxn01102	SBO:0000176
rxn01103__hc	3-Phospho-D-glyceroyl phosphate phosphohydrolase	cpd00001[hc] + cpd00203[hc] -> cpd00009[hc] + cpd00067[hc] + cpd00169[hc]	H2O + 1,3-Bisphospho-D-glycerate -> Phosphate + H+ + 3-Phosphoglycerate	A3776_RS09480	0	1000	0	Pyruvate metabolism	rxn01103	SBO:0000176
rxn01106__hc	2-Phospho-D-glycerate 2,3-phosphomutase	cpd00482[hc] <=> cpd00169[hc]	2-Phospho-D-glycerate <=> 3-Phosphoglycerate	A3776_RS03430 or A3776_RS15870	-1000	1000	0	Glycolysis / Gluconeogenesis	rxn01106	SBO:0000176
rxn01111__hc	ATP:D-ribulose-5-phosphate 1-phosphotransferase	cpd00002[hc] + cpd00171[hc] -> cpd00008[hc] + cpd00067[hc] + cpd00871[hc]	ATP + D-Ribulose5-phosphate -> ADP + H+ + D-Ribulose 1,5-bisphosphate	A3776_RS06695 or A3776_RS07830	0	1000	0	Carbon fixation in photosynthetic organisms	rxn01111	SBO:0000176
rxn01115__hc	6-phospho-D-gluconate:NADP+ 2-oxidoreductase (decarboxylating)	cpd00006[hc] + cpd00284[hc] -> cpd00005[hc] + cpd00011[hc] + cpd00171[hc]	NADP + 6-Phospho-D-gluconate -> NADPH + CO2 + D-Ribulose5-phosphate	A3776_RS16830	0	1000	0	Pentose phosphate pathway	rxn01115	SBO:0000176
rxn01116__hc	D-Ribulose-5-phosphate 3-epimerase	cpd00171[hc] <=> cpd00198[hc]	D-Ribulose5-phosphate <=> D-Xylulose5-phosphate	A3776_RS21850	-1000	1000	0	Pentose phosphate pathway	rxn01116	SBO:0000176
rxn01119__hc	UDP-galactose:undecaprenyl-phosphate galactose phosphotransferase	cpd00043[hc] + cpd00286[hc] <=> cpd00091[hc] + cpd02745[hc]	UDP-galactose + Undecaprenylphosphate <=> UMP + alpha-D-Galactosyl-diphosphoundecaprenol	A3776_RS03570	-1000	1000	0	Lipopolysaccharide biosynthesis	rxn01119	SBO:0000176
rxn01127__hc	ATP:dAMP phosphotransferase	cpd00002[hc] + cpd00067[hc] + cpd00294[hc] <=> cpd00008[hc] + cpd00177[hc]	ATP + H+ + dAMP <=> ADP + dADP	A3776_RS03345 or A3776_RS11885	-1000	1000	0	Purine metabolism	rxn01127	SBO:0000176
rxn01132__hc	Maltose:phosphate 1-beta-D-glucosyltransferase	cpd00009[hc] + cpd00179[hc] -> cpd00027[hc] + cpd00501[hc]	Phosphate + Maltose -> D-Glucose + beta-D-Glucose 1-phosphate	A3776_RS14345 or A3776_RS17110	0	1000	0	Starch and sucrose metabolism	rxn01132	SBO:0000176
rxn01134__hc	Maltose alpha-D-glucosylmutase	cpd00179[hc] <=> cpd00794[hc]	Maltose <=> TRHL	A3776_RS11985	-1000	1000	0	Starch and sucrose metabolism	rxn01134	SBO:0000176
rxn01137__hc	Adenosine aminohydrolase	cpd00001[hc] + cpd00067[hc] + cpd00182[hc] -> cpd00246[hc] + cpd00013[hc]	H2O + H+ + Adenosine -> Inosine + NH3	A3776_RS10250	0	1000	0	Purine metabolism	rxn01137	SBO:0000176
rxn01153__hc	D-Glutamine amidohydrolase	cpd00001[hc] + cpd00610[hc] -> cpd00013[hc] + cpd00186[hc]	H2O + D-Glutamine -> NH3 + D-Glutamate	A3776_RS01395 or A3776_RS09150	0	1000	0	D-Glutamine and D-glutamate metabolism	rxn01153	SBO:0000176
rxn01164__hc	Arachidonate:oxygen 15-oxidoreductase	cpd00007[hc] + cpd00188[hc] -> cpd03555[hc]	O2 + Arachidonate -> 15(S)-HPETE	A3776_RS05825	0	1000	0	Arachidonic acid metabolism	rxn01164	SBO:0000176
rxn01184__hc	APS:ATP adenylyltransferase	cpd00067[hc] + cpd00924[hc] + cpd00048[hc] -> cpd00002[hc] + cpd00193[hc]	H+ + AppppA + Sulfate -> ATP + APS	A3776_RS18845	0	1000	0	Purine metabolism	rxn01184	SBO:0000176
rxn01187__hc	D-Xylulose 5-phosphate D-glyceraldehyde-3-phosphate-lyase (adding phosphate; acetyl-phosphate-forming)	cpd00009[hc] + cpd00198[hc] -> cpd00001[hc] + cpd00196[hc] + cpd00102[hc]	Phosphate + D-Xylulose5-phosphate -> H2O + Acetylphosphate + Glyceraldehyde3-phosphate	A3776_RS22340	0	1000	0	Pentose phosphate pathway	rxn01187	SBO:0000176
rxn01200__hc	Sedoheptulose-7-phosphate:D-glyceraldehyde-3-phosphate glycolaldehyde transferase	cpd00102[hc] + cpd00238[hc] <=> cpd00101[hc] + cpd00198[hc]	Glyceraldehyde3-phosphate + Sedoheptulose7-phosphate <=> ribose-5-phosphate + D-Xylulose5-phosphate	A3776_RS03700 or A3776_RS10870 or A3776_RS08320	-1000	1000	0	Pentose phosphate pathway	rxn01200	SBO:0000176
rxn01204__hc	4-aminobutanoate:2-oxoglutarate aminotransferase	cpd00024[hc] + cpd00281[hc] -> cpd00023[hc] + cpd00199[hc]	2-Oxoglutarate + GABA -> L-Glutamate + 4-Oxobutanoate	A3776_RS15150	0	1000	0	Alanine, aspartate and glutamate metabolism	rxn01204	SBO:0000176
rxn01208__hc	R01652	cpd00067[hc] + cpd02605[hc] -> cpd00011[hc] + cpd00200[hc]	H+ + 2-isopropyl-3-oxosuccinate -> CO2 + 4MOP	Spontaneous	0	1000	0	Valine, leucine and isoleucine biosynthesis	rxn01208	SBO:0000176
rxn01210__hc	10-Formyltetrahydrofolate:L-glutamate ligase (ADP-forming)	cpd00002[hc] + cpd00023[hc] + cpd00201[hc] -> cpd00008[hc] + cpd00009[hc] + cpd00067[hc] + cpd03524[hc]	ATP + L-Glutamate + 10-Formyltetrahydrofolate -> ADP + Phosphate + H+ + 10-Formyl-THF-L-glutamate	A3776_RS16515	0	1000	0	Folate biosynthesis	rxn01210	SBO:0000176
rxn01211__hc	5,10-Methenyltetrahydrofolate 5-hydrolase (decyclizing)	cpd00001[hc] + cpd00347[hc] <=> cpd00067[hc] + cpd00201[hc]	H2O + 5-10-Methenyltetrahydrofolate <=> H+ + 10-Formyltetrahydrofolate	A3776_RS23070	-1000	1000	0	One carbon pool by folate	rxn01211	SBO:0000176
rxn01213__hc	GPPSYN-RXN	cpd00113[hc] + cpd00202[hc] -> cpd00067[hc] + cpd00012[hc] + cpd00283[hc]	Isopentenyldiphosphate + DMAPP -> H+ + PPi + Geranyldiphosphate	A3776_RS15625 or A3776_RS23075	0	1000	0	Terpenoid backbone biosynthesis	rxn01213	SBO:0000176
rxn01219__hc	ATP:dCMP phosphotransferase	cpd00002[hc] + cpd00067[hc] + cpd00206[hc] <=> cpd00008[hc] + cpd00533[hc]	ATP + H+ + dCMP <=> ADP + dCDP	A3776_RS01405	-1000	1000	0	Pyrimidine metabolism	rxn01219	SBO:0000176
rxn01226__hc	Guanosine ribohydrolase	cpd00001[hc] + cpd00311[hc] -> cpd00105[hc] + cpd00207[hc]	H2O + Guanosine -> D-Ribose + Guanine	A3776_RS04540	0	1000	0	Purine metabolism	rxn01226	SBO:0000176
rxn01241__hc	Dihydrolipoamide:NAD+ oxidoreductase	cpd00003[hc] + cpd00449[hc] <=> cpd00067[hc] + cpd00004[hc] + cpd00213[hc]	NAD + Dihydrolipoamide <=> H+ + NADH + Lipoamide	A3776_RS19200	-1000	1000	0	Glycolysis / Gluconeogenesis	rxn01241	SBO:0000176
rxn01242__hc	pyruvate:[dihydrolipoyllysine-residue acetyltransferase]-lipoyllysine 2-oxidoreductase (decarboxylating, acceptor-acetylating)	cpd00067[hc] + cpd00020[hc] + cpd00213[hc] -> cpd00011[hc] + cpd00836[hc]	H+ + Pyruvate + Lipoamide -> CO2 + S-Acetyldihydrolipoamide	A3776_RS15740 and A3776_RS20500	0	1000	0	Glycolysis / Gluconeogenesis	rxn01242	SBO:0000176
rxn01249__hc	Pyridoxine:NADP+ 4-oxidoreductase	cpd00006[hc] + cpd00263[hc] <=> cpd00067[hc] + cpd00005[hc] + cpd00215[hc]	NADP + Pyridoxol <=> H+ + NADPH + Pyridoxal	A3776_RS01045	-1000	1000	0	Vitamin B6 metabolism	rxn01249	SBO:0000176
rxn01255__hc	5-O-(1-Carboxyvinyl)-3-phosphoshikimate phosphate-lyase (chorismate-forming)	cpd00932[hc] -> cpd00009[hc] + cpd00216[hc]	5-O--1-Carboxyvinyl-3-phosphoshikimate -> Phosphate + Chorismate	A3776_RS19150	0	1000	0	Phenylalanine, tyrosine and tryptophan biosynthesis	rxn01255	SBO:0000176
rxn01256__hc	Chorismate pyruvatemutase	cpd00216[hc] -> cpd00219[hc]	Chorismate -> Prephenate	A3776_RS05320	0	1000	0	Phenylalanine, tyrosine and tryptophan biosynthesis	rxn01256	SBO:0000176
rxn01257__hc	chorismate:L-glutamine aminotransferase	cpd00053[hc] + cpd00216[hc] -> cpd00023[hc] + cpd08210[hc]	L-Glutamine + Chorismate -> L-Glutamate + ADC	A3776_RS05425	0	1000	0	Folate biosynthesis	rxn01257	SBO:0000176
rxn01258__hc	chorismate hydroxymutase	cpd00216[hc] <=> cpd00658[hc]	Chorismate <=> Isochorismate	A3776_RS12965	-1000	1000	0	Ubiquinone and other terpenoid-quinone biosynthesis	rxn01258	SBO:0000176
rxn01268__hc	Prephenate:NAD+ oxidoreductase(decarboxylating)	cpd00003[hc] + cpd00219[hc] -> cpd00004[hc] + cpd00011[hc] + cpd00868[hc]	NAD + Prephenate -> NADH + CO2 + p-hydroxyphenylpyruvate	A3776_RS14060	0	1000	0	Phenylalanine, tyrosine and tryptophan biosynthesis	rxn01268	SBO:0000176
rxn01269__hc	Prephenate:NADP+ oxidoreductase(decarboxylating)	cpd00006[hc] + cpd00219[hc] -> cpd00005[hc] + cpd00011[hc] + cpd00868[hc]	NADP + Prephenate -> NADPH + CO2 + p-hydroxyphenylpyruvate	A3776_RS14060	0	1000	0	Phenylalanine, tyrosine and tryptophan biosynthesis	rxn01269	SBO:0000176
rxn01274__hc	(R)-S-Lactoylglutathione hydrolase	cpd00001[hc] + cpd02182[hc] -> cpd00067[hc] + cpd00042[hc] + cpd00221[hc]	H2O + (R)-S-Lactoylglutathione -> H+ + GSH + D-Lactate	A3776_RS08720 or A3776_RS12840 or A3776_RS16165	0	1000	0	Pyruvate metabolism	rxn01274	SBO:0000176
rxn01275__hc	ATP:D-Gluconate 6-phosphotransferase	cpd00002[hc] + cpd00222[hc] -> cpd00008[hc] + cpd00067[hc] + cpd00284[hc]	ATP + GLCN -> ADP + H+ + 6-Phospho-D-gluconate	A3776_RS23010	0	1000	0	Pentose phosphate pathway	rxn01275	SBO:0000176
rxn01281__hc	(R)-Glycerate:NADP+ oxidoreductase	cpd00067[hc] + cpd00005[hc] + cpd00843[hc] -> cpd00006[hc] + cpd00223[hc]	H+ + NADPH + Tartronate semialdehyde -> NADP + Glycerate	A3776_RS11665	0	1000	0	Glyoxylate and dicarboxylate metabolism	rxn01281	SBO:0000176
rxn01286__hc	D-Glyceraldehyde:NAD+ oxidoreductase	cpd00001[hc] + cpd00003[hc] + cpd00448[hc] <=> 2 cpd00067[hc] + cpd00004[hc] + cpd00223[hc]	H2O + NAD + D-Glyceraldehyde <=> 2 H+ + NADH + Glycerate	A3776_RS02000 or A3776_RS19000	-1000	1000	0	Glycolysis / Gluconeogenesis	rxn01286	SBO:0000176
rxn01297__hc	hypoxanthine:NAD+ oxidoreductase	cpd00001[hc] + cpd00003[hc] + cpd00226[hc] <=> cpd00067[hc] + cpd00004[hc] + cpd00309[hc]	H2O + NAD + HYXN <=> H+ + NADH + XAN	A3776_RS12565 and A3776_RS12570	-1000	1000	0	Purine metabolism	rxn01297	SBO:0000176
rxn01300__hc	ATP:L-homoserine O-phosphotransferase	cpd00002[hc] + cpd00227[hc] -> cpd00008[hc] + cpd00067[hc] + cpd00809[hc]	ATP + L-Homoserine -> ADP + H+ + O-Phospho-L-homoserine	A3776_RS10405	0	1000	0	Glycine, serine and threonine metabolism	rxn01300	SBO:0000176
rxn01302__hc	L-homoserine:NADP+ oxidoreductase	cpd00067[hc] + cpd00005[hc] + cpd00346[hc] -> cpd00006[hc] + cpd00227[hc]	H+ + NADPH + L-Aspartate4-semialdehyde -> NADP + L-Homoserine	A3776_RS02190 or A3776_RS06705 or A3776_RS16665	0	1000	0	Glycine, serine and threonine metabolism	rxn01302	SBO:0000176
rxn01303__hc	Acetyl-CoA:L-homoserine O-acetyltransferase	cpd00022[hc] + cpd00227[hc] -> cpd00010[hc] + cpd00790[hc]	Acetyl-CoA + L-Homoserine -> CoA + O-Acetyl-L-homoserine	A3776_RS19390	0	1000	0	Cysteine and methionine metabolism	rxn01303	SBO:0000176
rxn01329__hc	D-mannose 6-phosphate 1,6-phosphomutase	cpd00235[hc] <=> cpd00485[hc]	D-mannose-6-phosphate <=> D-Mannose1-phosphate	A3776_RS07225	-1000	1000	0	Fructose and mannose metabolism	rxn01329	SBO:0000176
rxn01331__hc	D-erythrose 4-phosphate:NAD+ oxidoreductase	cpd00001[hc] + cpd00003[hc] + cpd00236[hc] <=> 2 cpd00067[hc] + cpd00004[hc] + cpd02147[hc]	H2O + NAD + D-Erythrose4-phosphate <=> 2 H+ + NADH + 4-Phosphoerythronate	A3776_RS22335 or A3776_RS22210 or A3776_RS02985	-1000	1000	0	Vitamin B6 metabolism	rxn01331	SBO:0000176
rxn01333__hc	sedoheptulose-7-phosphate:D-glyceraldehyde-3-phosphate glyceronetransferase	cpd00102[hc] + cpd00238[hc] <=> cpd00072[hc] + cpd00236[hc]	Glyceraldehyde3-phosphate + Sedoheptulose7-phosphate <=> D-fructose-6-phosphate + D-Erythrose4-phosphate	A3776_RS19015 or A3776_RS22325 or A3776_RS04325	-1000	1000	0	Pentose phosphate pathway	rxn01333	SBO:0000176
rxn01334__hc	Sedoheptulose 1,7-bisphosphate D-glyceraldehyde-3-phosphate-lyase	cpd00349[hc] <=> cpd00236[hc] + cpd00095[hc]	Sedoheptulose 1,7-bisphosphate <=> D-Erythrose4-phosphate + Glycerone-phosphate	A3776_RS20005 or A3776_RS20480	-1000	1000	0	Glycolysis / Gluconeogenesis	rxn01334	SBO:0000176
rxn01343__hc	ATP:Sedoheptulose 7-phosphate 1-phosphotransferase	cpd00002[hc] + cpd00238[hc] -> cpd00008[hc] + cpd00067[hc] + cpd00349[hc]	ATP + Sedoheptulose7-phosphate -> ADP + H+ + Sedoheptulose 1,7-bisphosphate	A3776_RS16105	0	1000	0	Glycolysis / Gluconeogenesis	rxn01343	SBO:0000176
rxn01345__hc	Sedoheptulose 1,7-bisphosphate 1-phosphohydrolase	cpd00001[hc] + cpd00349[hc] -> cpd00009[hc] + cpd00238[hc]	H2O + Sedoheptulose 1,7-bisphosphate -> Phosphate + Sedoheptulose7-phosphate	A3776_RS07680	0	1000	0	Carbon fixation in photosynthetic organisms	rxn01345	SBO:0000176
rxn01351__hc	2'-Deoxyguanosine 5'-triphosphate diphosphohydrolase	cpd00001[hc] + cpd00241[hc] -> 2 cpd00067[hc] + cpd00012[hc] + cpd00296[hc]	H2O + dGTP -> 2 H+ + PPi + dGMP	A3776_RS18995	0	1000	0	Purine metabolism	rxn01351	SBO:0000176
rxn01353__hc	ATP:dGDP phosphotransferase	cpd00002[hc] + cpd00295[hc] <=> cpd00008[hc] + cpd00241[hc]	ATP + dGDP <=> ADP + dGTP	A3776_RS18160	-1000	1000	0	Purine metabolism	rxn01353	SBO:0000176
rxn01362__hc	Orotidine-5'-phosphate:diphosphate phospho-alpha-D-ribosyl-transferase	cpd00247[hc] + cpd00103[hc] -> cpd00067[hc] + cpd00012[hc] + cpd00810[hc]	Orotate + PRPP -> H+ + PPi + Orotidylic acid	A3776_RS00125 or A3776_RS02560	0	1000	0	Pyrimidine metabolism	rxn01362	SBO:0000176
rxn01366__hc	Uridine:phosphate alpha-D-ribosyltransferase	cpd00009[hc] + cpd00249[hc] <=> cpd00092[hc] + cpd00475[hc]	Phosphate + Uridine <=> Uracil + Ribose 1-phosphate	A3776_RS21115 or A3776_RS22390	-1000	1000	0	Pyrimidine metabolism	rxn01366	SBO:0000176
rxn01374__hc	Creatinine amidohydrolase	cpd00001[hc] + cpd00585[hc] <=> cpd00250[hc]	H2O + Creatinine <=> Creatine	A3776_RS09095	-1000	1000	0	Arginine and proline metabolism	rxn01374	SBO:0000176
rxn01385__hc	Xylitol:NAD+ 2-oxidoreductase (D-xylulose-forming)	cpd00067[hc] + cpd00004[hc] + cpd00259[hc] -> cpd00003[hc] + cpd00306[hc]	H+ + NADH + D-Lyxulose -> NAD + Xylitol	A3776_RS11035 or A3776_RS22520	0	1000	0	Pentose and glucuronate interconversions	rxn01385	SBO:0000176
rxn01416__hc	thiosulfate:cyanide sulfurtranserase	cpd00150[hc] + cpd00268[hc] <=> cpd00067[hc] + cpd00081[hc] + cpd01211[hc]	HCN + H2S2O3 <=> H+ + Sulfite + Thiocyanate	A3776_RS10065 or A3776_RS12720 or A3776_RS12835	-1000	1000	0	Sulfur metabolism	rxn01416	SBO:0000176
rxn01426__hc	S-Adenosyl-L-methionine:caffeoyl-CoA 3-O-methyltransferase	cpd00017[hc] + cpd00270[hc] <=> cpd00067[hc] + cpd00019[hc] + cpd00321[hc]	S-Adenosyl-L-methionine + Caffeoyl-CoA <=> H+ + S-Adenosyl-homocysteine + Feruloyl-CoA	A3776_RS08830	-1000	1000	0	Phenylalanine metabolism	rxn01426	SBO:0000176
rxn01434__hc	L-Citrulline:L-aspartate ligase (AMP-forming)	cpd00002[hc] + cpd00041[hc] + cpd00274[hc] -> 2 cpd00067[hc] + cpd00012[hc] + cpd00018[hc] + cpd02152[hc]	ATP + L-Aspartate + Citrulline -> 2 H+ + PPi + AMP + L-Argininosuccinate	A3776_RS10680	0	1000	0	Arginine biosynthesis	rxn01434	SBO:0000176
rxn01450__hc	3-(indol-3-yl)pyruvate carboxy-lyase [(2-indol-3-yl)acetaldehyde-forming]	cpd00067[hc] + cpd00278[hc] -> cpd00011[hc] + cpd00486[hc]	H+ + Indolepyruvate -> CO2 + Indoleacetaldehyde	A3776_RS09565	0	1000	0	Tryptophan metabolism	rxn01450	SBO:0000176
rxn01459__hc	4-Aminobutyraldehyde:NAD+ oxidoreductase	cpd00001[hc] + cpd00006[hc] + cpd00434[hc] -> 2 cpd00067[hc] + cpd00005[hc] + cpd00281[hc]	H2O + NADP + 4-Aminobutanal -> 2 H+ + NADPH + GABA	A3776_RS02000 or A3776_RS19000	0	1000	0	Glycolysis / Gluconeogenesis	rxn01459	SBO:0000176
rxn01462__hc	4-Guanidinobutanoate amidinohydrolase	cpd00001[hc] + cpd00762[hc] <=> cpd00073[hc] + cpd00281[hc]	H2O + 4-Guanidinobutanoate <=> Urea + GABA	A3776_RS18735	-1000	1000	0	Arginine and proline metabolism	rxn01462	SBO:0000176
rxn01465__hc	(S)-dihydroorotate amidohydrolase	cpd00001[hc] + cpd00282[hc] <=> cpd00067[hc] + cpd00343[hc]	H2O + S-Dihydroorotate <=> H+ + N-Carbamoyl-L-aspartate	A3776_RS11825 or A3776_RS15865	-1000	1000	0	Pyrimidine metabolism	rxn01465	SBO:0000176
rxn01466__hc	Geranyl-diphosphate:isopentenyl-diphosphate geranyltrans-transferase	cpd00113[hc] + cpd00283[hc] -> cpd00067[hc] + cpd00012[hc] + cpd00350[hc]	Isopentenyldiphosphate + Geranyldiphosphate -> H+ + PPi + Farnesyldiphosphate	A3776_RS15625 or A3776_RS23075	0	1000	0	Terpenoid backbone biosynthesis	rxn01466	SBO:0000176
rxn01476__hc	6-Phospho-D-glucono-1,5-lactone lactonohydrolase	cpd00001[hc] + cpd00911[hc] -> cpd00067[hc] + cpd00284[hc]	H2O + 6-phospho-D-glucono-1-5-lactone -> H+ + 6-Phospho-D-gluconate	A3776_RS11870	0	1000	0	Pentose phosphate pathway	rxn01476	SBO:0000176
rxn01484__hc	N-Acetyl-D-glucosamine-6-phosphate amidohydrolase	cpd00001[hc] + cpd00293[hc] <=> cpd00029[hc] + cpd00288[hc]	H2O + N-Acetyl-D-glucosamine 6-phosphate <=> Acetate + D-Glucosamine phosphate	A3776_RS13845	-1000	1000	0	Galactose metabolism	rxn01484	SBO:0000176
rxn01485__hc	D-Glucosamine 1-phosphate 1,6-phosphomutase	cpd03671[hc] <=> cpd00288[hc]	D-Glucosamine1-phosphate <=> D-Glucosamine phosphate	A3776_RS10170	-1000	1000	0	Amino sugar and nucleotide sugar metabolism	rxn01485	SBO:0000176
rxn01486__hc	trans,trans-Farnesyl-diphosphate:isopentenyl-diphosphate farnesyltranstransferase	cpd00113[hc] + cpd00350[hc] -> cpd00067[hc] + cpd00012[hc] + cpd00289[hc]	Isopentenyldiphosphate + Farnesyldiphosphate -> H+ + PPi + Geranylgeranyl diphosphate	A3776_RS15625 or A3776_RS23075	0	1000	0	Terpenoid backbone biosynthesis	rxn01486	SBO:0000176
rxn01487__hc	geranylgeranyl reductase	3 cpd00067[hc] + 3 cpd00005[hc] + cpd00289[hc] -> 3 cpd00006[hc] + cpd03214[hc]	3 H+ + 3 NADPH + Geranylgeranyl diphosphate -> 3 NADP + Phytyl diphosphate	A3776_RS13675	0	1000	0	Terpenoid backbone biosynthesis	rxn01487	SBO:0000176
rxn01489__hc	Geranylgeranyl-diphosphate:geranylgeranyl-diphosphate geranylgeranyltransferase	2 cpd00289[hc] -> cpd00067[hc] + cpd00012[hc] + cpd02168[hc]	2 Geranylgeranyl diphosphate -> H+ + PPi + Prephytoene diphosphate	A3776_RS03115	0	1000	0	Carotenoid biosynthesis	rxn01489	SBO:0000176
rxn01509__hc	ATP:dGMP phosphotransferase	cpd00002[hc] + cpd00067[hc] + cpd00296[hc] <=> cpd00008[hc] + cpd00295[hc]	ATP + H+ + dGMP <=> ADP + dGDP	A3776_RS15655	-1000	1000	0	Purine metabolism	rxn01509	SBO:0000176
rxn01512__hc	ATP:dTDP phosphotransferase	cpd00002[hc] + cpd00297[hc] <=> cpd00008[hc] + cpd00357[hc]	ATP + dTDP <=> ADP + TTP	A3776_RS18160	-1000	1000	0	Purine metabolism	rxn01512	SBO:0000176
rxn01513__hc	ATP:dTMP phosphotransferase	cpd00002[hc] + cpd00067[hc] + cpd00298[hc] <=> cpd00008[hc] + cpd00297[hc]	ATP + H+ + dTMP <=> ADP + dTDP	A3776_RS17085	-1000	1000	0	Pyrimidine metabolism	rxn01513	SBO:0000176
rxn01517__hc	ATP:dUMP phosphotransferase	cpd00002[hc] + cpd00067[hc] + cpd00299[hc] <=> cpd00008[hc] + cpd00978[hc]	ATP + H+ + dUMP <=> ADP + dUDP	A3776_RS01180	-1000	1000	0	Pyrimidine metabolism	rxn01517	SBO:0000176
rxn01519__hc	dUTP nucleotidohydrolase	cpd00001[hc] + cpd00358[hc] -> 2 cpd00067[hc] + cpd00012[hc] + cpd00299[hc]	H2O + dUTP -> 2 H+ + PPi + dUMP	A3776_RS18995	0	1000	0	Pyrimidine metabolism	rxn01519	SBO:0000176
rxn01522__hc	xanthine:NAD+ oxidoreductase	cpd00067[hc] + cpd00004[hc] + cpd00300[hc] -> cpd00001[hc] + cpd00003[hc] + cpd00309[hc]	H+ + NADH + Urate -> H2O + NAD + XAN	A3776_RS12565 and A3776_RS12570	0	1000	0	Purine metabolism	rxn01522	SBO:0000176
rxn01537__hc	Thiamin hydrolase	cpd00001[hc] + cpd00305[hc] -> cpd00939[hc] + cpd02636[hc]	H2O + Thiamin -> Toxopyrimidine + 4-Methyl-5--2-hydroxyethyl-thiazole	A3776_RS21360	0	1000	0	Thiamine metabolism	rxn01537	SBO:0000176
rxn01544__hc	XMP:pyrophosphate phosphoribosyltransferase	cpd00103[hc] + cpd00309[hc] -> cpd00067[hc] + cpd00012[hc] + cpd00497[hc]	PRPP + XAN -> H+ + PPi + XMP	A3776_RS09975	0	1000	0	Purine metabolism	rxn01544	SBO:0000176
rxn01545__hc	Xanthosine ribohydrolase	cpd00001[hc] + cpd01217[hc] -> cpd00105[hc] + cpd00309[hc]	H2O + Xanthosine -> D-Ribose + XAN	A3776_RS04540	0	1000	0	Purine metabolism	rxn01545	SBO:0000176
rxn01555__hc	quercetin:oxygen 2,3-oxidoreductase (decyclizing)	cpd00067[hc] + cpd00007[hc] + cpd00313[hc] -> cpd00204[hc] + cpd02754[hc]	H+ + O2 + Quercetin -> CO + 2-Protocatechoylphloroglucinolcarboxylate	A3776_RS18565	0	1000	0	Flavone and Flavonol Biosynthesis	rxn01555	SBO:0000176
rxn01575__hc	L-Isoleucine:2-oxoglutarate aminotransferase	cpd00024[hc] + cpd00322[hc] <=> cpd00023[hc] + cpd00508[hc]	2-Oxoglutarate + L-Isoleucine <=> L-Glutamate + 3MOP	A3776_RS12100	-1000	1000	0	Cysteine and methionine metabolism	rxn01575	SBO:0000176
rxn01603__hc	7,8-dihydropteroate:L-glutamate ligase (ADP-forming)	cpd00002[hc] + cpd00023[hc] + cpd00683[hc] -> cpd00008[hc] + cpd00009[hc] + cpd00067[hc] + cpd00330[hc]	ATP + L-Glutamate + Dihydropteroate -> ADP + Phosphate + H+ + Dihydrofolate	A3776_RS16515	0	1000	0	Folate biosynthesis	rxn01603	SBO:0000176
rxn01629__hc	(S)-4-Amino-5-oxopentanoate 4,5-aminomutase	cpd02345[hc] -> cpd00338[hc]	L-Glutamate1-semialdehyde -> 5-Aminolevulinate	A3776_RS00070	0	1000	0	Porphyrin and chlorophyll metabolism	rxn01629	SBO:0000176
rxn01636__hc	N2-Acetyl-L-ornithine:L-glutamate N-acetyltransferase	cpd00023[hc] + cpd00342[hc] <=> cpd00477[hc] + cpd00064[hc]	L-Glutamate + N-Acetylornithine <=> N-Acetyl-L-glutamate + Ornithine	A3776_RS17495	-1000	1000	0	Arginine biosynthesis	rxn01636	SBO:0000176
rxn01637__hc	N2-Acetyl-L-ornithine:2-oxoglutarate aminotransferase	cpd00024[hc] + cpd00342[hc] <=> cpd00023[hc] + cpd00918[hc]	2-Oxoglutarate + N-Acetylornithine <=> L-Glutamate + 2-Acetamido-5-oxopentanoate	A3776_RS12535 or A3776_RS15150	-1000	1000	0	Arginine biosynthesis	rxn01637	SBO:0000176
rxn01643__hc	L-Aspartate-4-semialdehyde:NADP+ oxidoreductase (phosphorylating)	cpd00067[hc] + cpd00005[hc] + cpd01977[hc] -> cpd00009[hc] + cpd00006[hc] + cpd00346[hc]	H+ + NADPH + 4-Phospho-L-aspartate -> Phosphate + NADP + L-Aspartate4-semialdehyde	A3776_RS02040	0	1000	0	Glycine, serine and threonine metabolism	rxn01643	SBO:0000176
rxn01644__hc	L-Aspartate-4-semialdehyde hydro-lyase (adding pyruvate and cyclizing)	cpd00020[hc] + cpd00346[hc] -> 2 cpd00001[hc] + cpd00067[hc] + cpd02120[hc]	Pyruvate + L-Aspartate4-semialdehyde -> 2 H2O + H+ + Dihydrodipicolinate	A3776_RS02035	0	1000	0	Monobactam biosynthesis	rxn01644	SBO:0000176
rxn01652__hc	S-Aminomethyldihydrolipoylprotein:(6S)-tetrahydrofolate aminomethyltransferase (ammonia-forming)	cpd00001[hc] + cpd00347[hc] <=> cpd00067[hc] + cpd02197[hc]	H2O + 5-10-Methenyltetrahydrofolate <=> H+ + 5-Formyltetrahydrofolate	A3776_RS04845	-1000	1000	0	Glycine, serine and threonine metabolism	rxn01652	SBO:0000176
rxn01653__hc	5-Formyltetrahydrofolate cyclo-ligase (ADP-forming)	cpd00002[hc] + cpd02197[hc] -> cpd00008[hc] + cpd00009[hc] + cpd00347[hc]	ATP + 5-Formyltetrahydrofolate -> ADP + Phosphate + 5-10-Methenyltetrahydrofolate	A3776_RS00680	0	1000	0	One carbon pool by folate	rxn01653	SBO:0000176
rxn01669__hc	Nicotinamide-D-ribonucleotide amidohydrolase	cpd00001[hc] + cpd00355[hc] -> cpd00013[hc] + cpd00873[hc]	H2O + Nicotinamide ribonucleotide -> NH3 + Nicotinate ribonucleotide	A3776_RS10625	0	1000	0	Nicotinate and nicotinamide metabolism	rxn01669	SBO:0000176
rxn01672__hc	dCTP aminohydrolase	cpd00001[hc] + cpd00067[hc] + cpd00356[hc] -> cpd00013[hc] + cpd00358[hc]	H2O + H+ + dCTP -> NH3 + dUTP	A3776_RS11895	0	1000	0	Pyrimidine metabolism	rxn01672	SBO:0000176
rxn01673__hc	ATP:dCDP phosphotransferase	cpd00002[hc] + cpd00533[hc] <=> cpd00008[hc] + cpd00356[hc]	ATP + dCDP <=> ADP + dCTP	A3776_RS18160	-1000	1000	0	Purine metabolism	rxn01673	SBO:0000176
rxn01675__hc	dTTP:alpha-D-glucose-1-phosphate thymidylyltransferase	cpd00089[hc] + cpd00357[hc] -> cpd00012[hc] + cpd00626[hc]	Glucose-1-phosphate + TTP -> PPi + dTDPglucose	A3776_RS05285	0	1000	0	Streptomycin biosynthesis	rxn01675	SBO:0000176
rxn01678__hc	ATP:dUDP phosphotransferase	cpd00002[hc] + cpd00978[hc] <=> cpd00008[hc] + cpd00358[hc]	ATP + dUDP <=> ADP + dUTP	A3776_RS18160	-1000	1000	0	Purine metabolism	rxn01678	SBO:0000176
rxn01682__hc	(1S,2R)-1-C-(indol-3-yl)glycerol 3-phosphate D-glyceraldehyde-3-phosphate-lyase	cpd02210[hc] <=> cpd00359[hc] + cpd00102[hc]	Indoleglycerol phosphate <=> indol + Glyceraldehyde3-phosphate	A3776_RS19275	-1000	1000	0	Glycine, serine and threonine metabolism	rxn01682	SBO:0000176
rxn01723__hc	Bilirubin:NADP+ oxidoreductase	cpd00006[hc] + cpd00376[hc] <=> cpd00067[hc] + cpd00005[hc] + cpd00389[hc]	NADP + Bilirubin <=> H+ + NADPH + Biliverdin	A3776_RS14610	-1000	1000	0	Porphyrin and chlorophyll metabolism	rxn01723	SBO:0000176
rxn01724__hc	Bilirubin:oxygen oxidoreductase	cpd00007[hc] + 2 cpd00376[hc] -> 2 cpd00001[hc] + 2 cpd00389[hc]	O2 + 2 Bilirubin -> 2 H2O + 2 Biliverdin	A3776_RS13790	0	1000	0	Porphyrin and chlorophyll metabolism	rxn01724	SBO:0000176
rxn01739__hc	ATP:shikimate 3-phosphotransferase	cpd00002[hc] + cpd00383[hc] -> cpd00008[hc] + cpd00067[hc] + cpd02030[hc]	ATP + Shikimate -> ADP + H+ + 3-phosphoshikimate	A3776_RS08190	0	1000	0	Phenylalanine, tyrosine and tryptophan biosynthesis	rxn01739	SBO:0000176
rxn01740__hc	Shikimate:NADP+ 3-oxidoreductase	cpd00067[hc] + cpd00005[hc] + cpd01716[hc] -> cpd00006[hc] + cpd00383[hc]	H+ + NADPH + 3-Dehydroshikimate -> NADP + Shikimate	A3776_RS19165	0	1000	0	Phenylalanine, tyrosine and tryptophan biosynthesis	rxn01740	SBO:0000176
rxn01748__hc	Allantoin amidohydrolase	cpd00001[hc] + cpd01092[hc] <=> cpd00067[hc] + cpd00388[hc]	H2O + Allantoin <=> H+ + Allantoate	A3776_RS06110	-1000	1000	0	Purine metabolism	rxn01748	SBO:0000176
rxn01750__hc	CDPglucose 4,6-hydro-lyase	cpd00390[hc] -> cpd00001[hc] + cpd00897[hc]	CDP-glucose -> H2O + CDP-4-dehydro-6-deoxy-D-glucose	A3776_RS07155	0	1000	0	Amino sugar and nucleotide sugar metabolism	rxn01750	SBO:0000176
rxn01790__hc	(R)-Pantoate:NADP+ 2-oxidoreductase	cpd00067[hc] + cpd00005[hc] + cpd00712[hc] -> cpd00006[hc] + cpd00408[hc]	H+ + NADPH + 2-Dehydropantoate -> NADP + Pantoate	A3776_RS04100	0	1000	0	Pantothenate and CoA biosynthesis	rxn01790	SBO:0000176
rxn01791__hc	(R)-Pantoate:beta-alanine ligase (AMP-forming)	cpd00002[hc] + cpd00085[hc] + cpd00408[hc] -> 2 cpd00067[hc] + cpd00012[hc] + cpd00018[hc] + cpd00644[hc]	ATP + beta-Alanine + Pantoate -> 2 H+ + PPi + AMP + PAN	A3776_RS01405	0	1000	0	beta-Alanine metabolism	rxn01791	SBO:0000176
rxn01827__hc	4-Hydroxyphenylpyruvate:oxygen oxidoreductase (hydroxylating,decarboxylating)	cpd00007[hc] + cpd00868[hc] -> cpd00011[hc] + cpd00426[hc]	O2 + p-hydroxyphenylpyruvate -> CO2 + Homogentisate	A3776_RS00105	0	1000	0	Ubiquinone and other terpenoid-quinone biosynthesis	rxn01827	SBO:0000176
rxn01833__hc	aminoacetone:oxygen oxidoreductase(deaminating)	cpd00001[hc] + cpd00007[hc] + cpd01298[hc] -> cpd00025[hc] + cpd00013[hc] + cpd00428[hc]	H2O + O2 + Aminoacetone -> H2O2 + NH3 + 2-Oxopropanal	A3776_RS21280	0	1000	0	Glycine, serine and threonine metabolism	rxn01833	SBO:0000176
rxn01834__hc	(R)-S-Lactoylglutathione methylglyoxal-lyase (isomerizing)	cpd02182[hc] <=> cpd00042[hc] + cpd00428[hc]	(R)-S-Lactoylglutathione <=> GSH + 2-Oxopropanal	A3776_RS22105 or A3776_RS02965	-1000	1000	0	Pyruvate metabolism	rxn01834	SBO:0000176
rxn01840__hc	Phenylacetaldehyde:NAD+ oxidoreductase	cpd00001[hc] + cpd00003[hc] + cpd00464[hc] <=> cpd00067[hc] + cpd00004[hc] + cpd00430[hc]	H2O + NAD + alpha-Tolualdehyde <=> H+ + NADH + PACT	A3776_RS02000 or A3776_RS19000	-1000	1000	0	Phenylalanine metabolism	rxn01840	SBO:0000176
rxn01843__hc	2-phenylacetamide amidohydrolase	cpd00001[hc] + cpd00067[hc] + cpd01647[hc] <=> cpd00013[hc] + cpd00430[hc]	H2O + H+ + 2-Phenylacetamide <=> NH3 + PACT	A3776_RS18185	-1000	1000	0	Arginine and proline metabolism	rxn01843	SBO:0000176
rxn01858__hc	Deoxyadenosine aminohydrolase	cpd00013[hc] + cpd03279[hc] -> cpd00001[hc] + cpd00067[hc] + cpd00438[hc]	NH3 + Deoxyinosine -> H2O + H+ + Deoxyadenosine	A3776_RS10250	0	1000	0	Purine metabolism	rxn01858	SBO:0000176
rxn01870__hc	D-Fructose 1-phosphate D-glyceraldehyde-3-phosphate-lyase	cpd00802[hc] <=> cpd00095[hc] + cpd00448[hc]	D-fructose-1-phosphate <=> Glycerone-phosphate + D-Glyceraldehyde	A3776_RS20005 or A3776_RS20480	-1000	1000	0	Glycolysis / Gluconeogenesis	rxn01870	SBO:0000176
rxn01871__hc	acetyl-CoA:enzyme N6-(dihydrolipoyl)lysine S-acetyltransferase	cpd00022[hc] + cpd00449[hc] <=> cpd00010[hc] + cpd00836[hc]	Acetyl-CoA + Dihydrolipoamide <=> CoA + S-Acetyldihydrolipoamide	A3776_RS19785	-1000	1000	0	Glycolysis / Gluconeogenesis	rxn01871	SBO:0000176
rxn01917__hc	ATP:N-acetyl-L-glutamate 5-phosphotransferase	cpd00002[hc] + cpd00477[hc] -> cpd00008[hc] + cpd02552[hc]	ATP + N-Acetyl-L-glutamate -> ADP + n-acetylglutamyl-phosphate	A3776_RS08195	0	1000	0	Arginine biosynthesis	rxn01917	SBO:0000176
rxn01962__hc	XTP pyrophosphohydrolase	cpd00001[hc] + cpd00530[hc] -> 2 cpd00067[hc] + cpd00012[hc] + cpd00497[hc]	H2O + XTP -> 2 H+ + PPi + XMP	A3776_RS02610	0	1000	0	Purine metabolism	rxn01962	SBO:0000176
rxn01964__hc	L-serine hydro-lyase [adding 1-C-(indol-3-yl)glycerol 3-phosphate; L-tryptophan and glyceraldehyde-3-phosphate-forming]	cpd00054[hc] + cpd02210[hc] -> cpd00001[hc] + cpd00065[hc] + cpd00102[hc]	L-Serine + Indoleglycerol phosphate -> H2O + L-Tryptophan + Glyceraldehyde3-phosphate	A3776_RS19275	0	1000	0	Glycine, serine and threonine metabolism	rxn01964	SBO:0000176
rxn01966__hc	alpha,alpha-Trehalose:orthophosphate beta-D-glucosyltransferase	cpd00009[hc] + cpd00794[hc] -> cpd00027[hc] + cpd00501[hc]	Phosphate + TRHL -> D-Glucose + beta-D-Glucose 1-phosphate	A3776_RS14345 or A3776_RS17110	0	1000	0	Starch and sucrose metabolism	rxn01966	SBO:0000176
rxn01967__hc	beta-D-Glucose 1-phosphate 1,6-phosphomutase	cpd00501[hc] <=> cpd00863[hc]	beta-D-Glucose 1-phosphate <=> beta-D-Glucose 6-phosphate	A3776_RS12470	-1000	1000	0	Starch and sucrose metabolism	rxn01967	SBO:0000176
rxn01974__hc	LL-2,6-Diaminoheptanedioate 2-epimerase	cpd00504[hc] <=> cpd00516[hc]	LL-2,6-Diaminopimelate <=> meso-2,6-Diaminopimelate	A3776_RS18420	-1000	1000	0	Lysine biosynthesis	rxn01974	SBO:0000176
rxn01987__hc	R02750	cpd00002[hc] + cpd01242[hc] -> cpd00008[hc] + cpd00067[hc] + cpd00510[hc]	ATP + Thyminose -> ADP + H+ + deoxyribose-5-phosphate	A3776_RS04530	0	1000	0	Pentose phosphate pathway	rxn01987	SBO:0000176
rxn01997__hc	dTDPglucose 4,6-hydro-lyase	cpd00626[hc] -> cpd00001[hc] + cpd00521[hc]	dTDPglucose -> H2O + dTDP-4-oxo-6-deoxy-D-glucose	A3776_RS00645 or A3776_RS21110	0	1000	0	Streptomycin biosynthesis	rxn01997	SBO:0000176
rxn02000__hc	dTDP-4-dehydro-6-deoxy-D-glucose 3,5-epimerase	cpd00521[hc] -> cpd00522[hc]	dTDP-4-oxo-6-deoxy-D-glucose -> dTDP-4-oxo-L-rhamnose	A3776_RS05275 or A3776_RS07145	0	1000	0	Streptomycin biosynthesis	rxn02000	SBO:0000176
rxn02003__hc	dTDP-6-deoxy-L-mannose:NADP+ 4-oxidoreductase	cpd00067[hc] + cpd00005[hc] + cpd00522[hc] -> cpd00006[hc] + cpd02113[hc]	H+ + NADPH + dTDP-4-oxo-L-rhamnose -> NADP + dTDP-rhamnose	A3776_RS05280 or A3776_RS14630	0	1000	0	Streptomycin biosynthesis	rxn02003	SBO:0000176
rxn02008__hc	UDP-N-acetylmuramoyl-L-alanine:D-glutamate ligase(ADP-forming)	cpd00002[hc] + cpd00186[hc] + cpd00890[hc] -> cpd00008[hc] + cpd00009[hc] + cpd00067[hc] + cpd00525[hc]	ATP + D-Glutamate + UDP-N-acetylmuramoyl-L-alanine -> ADP + Phosphate + H+ + UDP-N-acetylmuramoyl-L-alanyl-D-glutamate	A3776_RS16295	0	1000	0	D-Glutamine and D-glutamate metabolism	rxn02008	SBO:0000176
rxn02011__hc	UDP-N-acetylmuramoyl-L-alanyl-D-glutamate:(L)-meso-2,6-diaminoheptanedioate gamma-ligase (ADP-forming)	cpd00002[hc] + cpd00516[hc] + cpd00525[hc] -> cpd00008[hc] + cpd00009[hc] + cpd00067[hc] + cpd02964[hc]	ATP + meso-2,6-Diaminopimelate + UDP-N-acetylmuramoyl-L-alanyl-D-glutamate -> ADP + Phosphate + H+ + UDP-N-acetylmuramoyl-L-alanyl-D-gamma-glutamyl-meso-2-6-diaminopimelate	A3776_RS05740	0	1000	0	Lysine biosynthesis	rxn02011	SBO:0000176
rxn02155__hc	ATP:nicotinamide-nucleotide adenylyltransferase	cpd00002[hc] + cpd00873[hc] <=> cpd00012[hc] + cpd00638[hc]	ATP + Nicotinate ribonucleotide <=> PPi + Deamido-NAD	A3776_RS22205 or A3776_RS20210	-1000	1000	0	Nicotinate and nicotinamide metabolism	rxn02155	SBO:0000176
rxn02159__hc	L-Histidinol:NAD+ oxidoreductase	cpd00003[hc] + cpd00641[hc] <=> cpd00067[hc] + cpd00004[hc] + cpd01324[hc]	NAD + L-Histidinol <=> H+ + NADH + L-Histidinal	A3776_RS00080 or A3776_RS00215 or A3776_RS22605	-1000	1000	0	Histidine metabolism	rxn02159	SBO:0000176
rxn02160__hc	L-Histidinol-phosphate phosphohydrolase	cpd00001[hc] + cpd00807[hc] -> cpd00009[hc] + cpd00641[hc]	H2O + L-histidinol-phosphate -> Phosphate + L-Histidinol	A3776_RS08290	0	1000	0	Histidine metabolism	rxn02160	SBO:0000176
rxn02175__hc	ATP:pantetheine-4'-phosphate adenylyltransferase	cpd00002[hc] + cpd00834[hc] <=> cpd00012[hc] + cpd00655[hc]	ATP + Phosphopantetheine <=> PPi + Dephospho-CoA	A3776_RS04215	-1000	1000	0	Pantothenate and CoA biosynthesis	rxn02175	SBO:0000176
rxn02186__hc	2,3-Dihydroxy-3-methylbutanoate:NADP+ oxidoreductase (isomerizing)	cpd00067[hc] + cpd00005[hc] + cpd00668[hc] -> cpd00006[hc] + cpd02498[hc]	H+ + NADPH + ALCTT -> NADP + 2,3-Dihydroxy-isovalerate	A3776_RS18560	0	1000	0	Valine, leucine and isoleucine biosynthesis	rxn02186	SBO:0000176
rxn02200__hc	2-amino-4-hydroxy-6-hydroxymethyl-7,8-dihydropteridine:4-aminobenzoate 2-amino-4-hydroxydihydropteridine-6-methenyltransferase	cpd00443[hc] + cpd00954[hc] <=> cpd00001[hc] + cpd00683[hc]	ABEE + 6-hydroxymethyl dihydropterin <=> H2O + Dihydropteroate	A3776_RS10890	-1000	1000	0	Folate biosynthesis	rxn02200	SBO:0000176
rxn02201__hc	2-amino-4-hydroxy-6-hydroxymethyl-7,8-dihydropteridine-diphosphate:4-aminobenzoate 2-amino-4-hydroxydihydropteridine-6-methenyltransferase	cpd00443[hc] + cpd02920[hc] -> cpd00012[hc] + cpd00683[hc]	ABEE + 2-Amino-4-hydroxy-6-hydroxymethyl-7-8-dihydropteridinediphosphate -> PPi + Dihydropteroate	A3776_RS10890	0	1000	0	Folate biosynthesis	rxn02201	SBO:0000176
rxn02212__hc	2-Dehydro-3-deoxy-D-arabino-heptonate 7-phosphate phosphate-lyase (cyclyzing)	cpd02857[hc] -> cpd00009[hc] + cpd00699[hc]	DAHP -> Phosphate + 5-Dehydroquinate	A3776_RS15930	0	1000	0	Phenylalanine, tyrosine and tryptophan biosynthesis	rxn02212	SBO:0000176
rxn02213__hc	3-Dehydroquinate hydro-lyase	cpd00699[hc] -> cpd00001[hc] + cpd01716[hc]	5-Dehydroquinate -> H2O + 3-Dehydroshikimate	A3776_RS21320	0	1000	0	Phenylalanine, tyrosine and tryptophan biosynthesis	rxn02213	SBO:0000176
rxn02222__hc	Indole-3-acetamide amidohydrolase	cpd00001[hc] + cpd01747[hc] -> cpd00013[hc] + cpd00703[hc]	H2O + Indole-3-acetamide -> NH3 + Indoleacetate	A3776_RS18185	0	1000	0	Arginine and proline metabolism	rxn02222	SBO:0000176
rxn02264__hc	Hydroxymethylbilane hydro-lyase(cyclizing)	cpd00755[hc] -> cpd00001[hc] + cpd00774[hc]	Hydroxymethylbilane -> H2O + UroporphyrinogenIII	A3776_RS06975 or A3776_RS11705	0	1000	0	Porphyrin and chlorophyll metabolism	rxn02264	SBO:0000176
rxn02275__hc	4-Guanidinobutanamide amidohydrolase	cpd00001[hc] + cpd01973[hc] -> cpd00013[hc] + cpd00762[hc]	H2O + 4-Guanidinobutanamide -> NH3 + 4-Guanidinobutanoate	A3776_RS18185	0	1000	0	Arginine and proline metabolism	rxn02275	SBO:0000176
rxn02277__hc	7,8-Diaminononanoate:carbon-dioxide cyclo-ligase	cpd00002[hc] + cpd00011[hc] + cpd00764[hc] -> cpd00008[hc] + cpd00009[hc] + 3 cpd00067[hc] + cpd01311[hc]	ATP + CO2 + 7-8-Diaminononanoate -> ADP + Phosphate + 3 H+ + Dethiobiotin	A3776_RS04025 or A3776_RS22545	0	1000	0	Biotin metabolism	rxn02277	SBO:0000176
rxn02285__hc	UDP-N-acetylmuramate:NADP+ oxidoreductase	cpd00067[hc] + cpd00005[hc] + cpd02820[hc] -> cpd00006[hc] + cpd00773[hc]	H+ + NADPH + UDP-N-acetylglucosamine enolpyruvate -> NADP + UDP-MurNAc	A3776_RS22195	0	1000	0	Amino sugar and nucleotide sugar metabolism	rxn02285	SBO:0000176
rxn02286__hc	UDP-N-acetylmuramate:L-alanine ligase (ADP-forming)	cpd00002[hc] + cpd00035[hc] + cpd00773[hc] -> cpd00008[hc] + cpd00009[hc] + cpd00067[hc] + cpd00890[hc]	ATP + L-Alanine + UDP-MurNAc -> ADP + Phosphate + H+ + UDP-N-acetylmuramoyl-L-alanine	A3776_RS22200	0	1000	0	D-Glutamine and D-glutamate metabolism	rxn02286	SBO:0000176
rxn02288__hc	Uroporphyrinogen-III carboxy-lyase	4 cpd00067[hc] + cpd00774[hc] -> 4 cpd00011[hc] + cpd02083[hc]	4 H+ + UroporphyrinogenIII -> 4 CO2 + CoproporphyrinogenIII	A3776_RS12820	0	1000	0	Porphyrin and chlorophyll metabolism	rxn02288	SBO:0000176
rxn02297__hc	6-Carboxyhexanoyl-CoA:L-alanine C-carboxyhexanoyltransferase (decarboxylating)	cpd00067[hc] + cpd00035[hc] + cpd00782[hc] <=> cpd00011[hc] + cpd00010[hc] + cpd00800[hc]	H+ + L-Alanine + Pimeloyl-CoA <=> CO2 + CoA + 8-Amino-7-oxononanoate	A3776_RS01270	-1000	1000	0	Biotin metabolism	rxn02297	SBO:0000176
rxn02303__hc	Coproporphyrinogen:oxygen oxidoreductase(decarboxylating)	2 cpd00067[hc] + cpd00007[hc] + cpd02083[hc] -> 2 cpd00001[hc] + 2 cpd00011[hc] + cpd00791[hc]	2 H+ + O2 + CoproporphyrinogenIII -> 2 H2O + 2 CO2 + ProtoporphyrinogenIX	A3776_RS10035 or A3776_RS10570	0	1000	0	Porphyrin and chlorophyll metabolism	rxn02303	SBO:0000176
rxn02305__hc	2-methyl-4-amino-5-hydroxymethylpyrimidine-diphosphate:4-methyl-5-(2-phosphoethyl)-thiazole 2-methyl-4-aminopyridine-5-methenyltransferase	cpd00067[hc] + cpd02654[hc] + cpd02894[hc] -> cpd00012[hc] + cpd00793[hc]	H+ + 4-Methyl-5--2-phosphoethyl-thiazole + 4-Amino-2-methyl-5-diphosphomethylpyrimidine -> PPi + Thiamine phosphate	A3776_RS08910	0	1000	0	Thiamine metabolism	rxn02305	SBO:0000176
rxn02320__hc	5-Amino-2-oxopentanoate:2-oxoglutarate aminotransferase	cpd00023[hc] + cpd00930[hc] -> cpd00024[hc] + cpd00807[hc]	L-Glutamate + imidazole acetol-phosphate -> 2-Oxoglutarate + L-histidinol-phosphate	A3776_RS12065 or A3776_RS14845	0	1000	0	Histidine metabolism	rxn02320	SBO:0000176
rxn02339__hc	4-Hydroxy-L-glutamate:2-oxoglutarate aminotransferase	cpd00024[hc] + cpd01974[hc] -> cpd00023[hc] + cpd00830[hc]	2-Oxoglutarate + 4-Hydroxy-L-glutamate -> L-Glutamate + 4-Hydroxy-2-oxoglutarate	A3776_RS20010	0	1000	0	Arginine and proline metabolism	rxn02339	SBO:0000176
rxn02341__hc	N-[(R)-4'-Phosphopantothenoyl]-L-cysteine carboxy-lyase	cpd00067[hc] + cpd02666[hc] -> cpd00011[hc] + cpd00834[hc]	H+ + (R)-4-Phosphopantothenoyl-L-cysteine -> CO2 + Phosphopantetheine	A3776_RS09765	0	1000	0	Pantothenate and CoA biosynthesis	rxn02341	SBO:0000176
rxn02356__hc	trans-4-Hydroxy-L-proline:NAD+ 5-oxidoreductase	cpd00003[hc] + cpd00851[hc] -> 2 cpd00067[hc] + cpd00004[hc] + cpd02625[hc]	NAD + trans-4-Hydroxy-L-proline -> 2 H+ + NADH + 3-Hydroxy-L-1-pyrroline-5-carboxylate	A3776_RS05400	0	1000	0	Arginine and proline metabolism	rxn02356	SBO:0000176
rxn02358__hc	trans-4-Hydroxy-L-proline:NADP+ 5-oxidoreductase	cpd00006[hc] + cpd00851[hc] -> 2 cpd00067[hc] + cpd00005[hc] + cpd02625[hc]	NADP + trans-4-Hydroxy-L-proline -> 2 H+ + NADPH + 3-Hydroxy-L-1-pyrroline-5-carboxylate	A3776_RS05400	0	1000	0	Arginine and proline metabolism	rxn02358	SBO:0000176
rxn02373__hc	L-glutamate-5-semialdehyde:NADP+ 5-oxidoreductase (phosphorylating)	cpd00067[hc] + cpd00005[hc] + cpd02097[hc] -> cpd00009[hc] + cpd00006[hc] + cpd00858[hc]	H+ + NADPH + L-Glutamyl 5-phosphate -> Phosphate + NADP + L-Glutamate5-semialdehyde	A3776_RS12970 or A3776_RS15065	0	1000	0	Arginine and proline metabolism	rxn02373	SBO:0000176
rxn02402__hc	Nicotinate-nucleotide:pyrophosphate phosphoribosyltransferase (carboxylating)	cpd00067[hc] + cpd00103[hc] + cpd02333[hc] -> cpd00012[hc] + cpd00011[hc] + cpd00873[hc]	H+ + PRPP + Quinolinate -> PPi + CO2 + Nicotinate ribonucleotide	A3776_RS02535	0	1000	0	Nicotinate and nicotinamide metabolism	rxn02402	SBO:0000176
rxn02449__hc	guanosine 3'-diphosphate 5'-triphosphate 5'-phosphohydrolase	cpd00001[hc] + cpd02740[hc] -> cpd00009[hc] + cpd00067[hc] + cpd00905[hc]	H2O + Guanosine 5-triphosphate,3-diphosphate -> Phosphate + H+ + Guanosine 3,5-bis(diphosphate)	A3776_RS22355	0	1000	0	Purine metabolism	rxn02449	SBO:0000176
rxn02465__hc	N-acetyl-L-glutamate-5-semialdehyde:NADP+ 5-oxidoreductase (phosphrylating)	cpd00009[hc] + cpd00006[hc] + cpd00918[hc] <=> cpd00067[hc] + cpd00005[hc] + cpd02552[hc]	Phosphate + NADP + 2-Acetamido-5-oxopentanoate <=> H+ + NADPH + n-acetylglutamyl-phosphate	A3776_RS10905 or A3776_RS22115	-1000	1000	0	Arginine biosynthesis	rxn02465	SBO:0000176
rxn02473__hc	D-erythro-1-(Imidazol-4-yl)glycerol 3-phosphate hydro-lyase	cpd02843[hc] -> cpd00001[hc] + cpd00930[hc]	D-erythro-imidazol-glycerol-phosphate -> H2O + imidazole acetol-phosphate	A3776_RS08290	0	1000	0	Histidine metabolism	rxn02473	SBO:0000176
rxn02474__hc	5-amino-6-(5-phosphoribitylamino)uracil:NADP+ 1'-oxidoreductase	cpd00067[hc] + cpd00005[hc] + cpd00931[hc] -> cpd00006[hc] + cpd02720[hc]	H+ + NADPH + 5-Amino-6--5-phosphoribosylaminouracil -> NADP + 5-Amino-6--5-phosphoribitylaminouracil	A3776_RS08370 or A3776_RS15575	0	1000	0	Riboflavin metabolism	rxn02474	SBO:0000176
rxn02475__hc	2,5-Diamino-6-hydroxy-4-(5-phosphoribosylamino)-pyrimidine 2-aminohydrolase	cpd00001[hc] + cpd00067[hc] + cpd00957[hc] -> cpd00013[hc] + cpd00931[hc]	H2O + H+ + 2,5-Diamino-6-(5-phosphoribosylamino)-4-pyrimidineone -> NH3 + 5-Amino-6--5-phosphoribosylaminouracil	A3776_RS15575	0	1000	0	Riboflavin metabolism	rxn02475	SBO:0000176
rxn02476__hc	Phosphoenolpyruvate:3-phosphoshikimate 5-O-(1-carboxyvinyl)-transferase	cpd00061[hc] + cpd02030[hc] -> cpd00009[hc] + cpd00932[hc]	Phosphoenolpyruvate + 3-phosphoshikimate -> Phosphate + 5-O--1-Carboxyvinyl-3-phosphoshikimate	A3776_RS11920	0	1000	0	Phenylalanine, tyrosine and tryptophan biosynthesis	rxn02476	SBO:0000176
rxn02484__hc	ATP:4-amino-5-hydroxymethyl-2-methylpyrimidine 5-phosphotransferase	cpd00002[hc] + cpd00939[hc] -> cpd00008[hc] + cpd00067[hc] + cpd02775[hc]	ATP + Toxopyrimidine -> ADP + H+ + 4-Amino-5-phosphomethyl-2-methylpyrimidine	A3776_RS02630	0	1000	0	Thiamine metabolism	rxn02484	SBO:0000176
rxn02503__hc	ATP:2-amino-4-hydroxy-6-hydroxymethyl-7,8-dihydropteridine 6'-pyrophosphotransferase	cpd00002[hc] + cpd00954[hc] -> 2 cpd00067[hc] + cpd00018[hc] + cpd02920[hc]	ATP + 6-hydroxymethyl dihydropterin -> 2 H+ + AMP + 2-Amino-4-hydroxy-6-hydroxymethyl-7-8-dihydropteridinediphosphate	A3776_RS00995 or A3776_RS10890 or A3776_RS11265	0	1000	0	Folate biosynthesis	rxn02503	SBO:0000176
rxn02504__hc	2-amino-4-hydroxy-6-(D-erythro-1,2,3-trihydroxypropyl)-7,8-dihydropteridine glycolaldehyde-lyase	cpd02961[hc] -> cpd00229[hc] + cpd00954[hc]	Dihydroneopterin -> Glycolaldehyde + 6-hydroxymethyl dihydropterin	A3776_RS10890	0	1000	0	Folate biosynthesis	rxn02504	SBO:0000176
rxn02507__hc	1-(2-Carboxyphenylamino)-1-deoxy-D-ribulose-5-phosphate carboxy-lyase(cyclizing)	cpd00067[hc] + cpd00956[hc] -> cpd00001[hc] + cpd00011[hc] + cpd02210[hc]	H+ + 1-(2-carboxyphenylamino)-1-deoxyribulose 5-phosphate -> H2O + CO2 + Indoleglycerol phosphate	A3776_RS04925 or A3776_RS19205	0	1000	0	Phenylalanine, tyrosine and tryptophan biosynthesis	rxn02507	SBO:0000176
rxn02508__hc	N-(5-Phospho-beta-D-ribosyl)anthranilate ketol-isomerase	cpd02642[hc] -> cpd00956[hc]	N-5-phosphoribosyl-anthranilate -> 1-(2-carboxyphenylamino)-1-deoxyribulose 5-phosphate	A3776_RS16465	0	1000	0	Phenylalanine, tyrosine and tryptophan biosynthesis	rxn02508	SBO:0000176
rxn02590__hc	Linoleate:oxygen 13-oxidoreductase	cpd00007[hc] + cpd01122[hc] -> cpd02873[hc]	O2 + Linoleate -> 13(S)-HPODE	A3776_RS05825	0	1000	0	Arachidonic acid metabolism	rxn02590	SBO:0000176
rxn02647__hc	Octadecanal alkane-lyase	cpd00067[hc] + cpd01264[hc] <=> cpd00204[hc] + cpd01250[hc]	H+ + Octadecanal <=> CO + Heptadecane	A3776_RS16800	-1000	1000	0	Cutin, suberine and wax biosynthesis	rxn02647	SBO:0000176
rxn02716__hc	Chlorophyllide-a:NADP+ 7,8-oxidoreductase	cpd00067[hc] + cpd00005[hc] + cpd01845[hc] -> cpd00006[hc] + cpd01449[hc]	H+ + NADPH + Protochlorophyllide -> NADP + Chlorophyllide	A3776_RS17575	0	1000	0	Porphyrin and chlorophyll metabolism	rxn02716	SBO:0000176
rxn02733__hc	Magnesium-protoporphyrin IX chelatase	cpd00001[hc] + cpd00002[hc] + cpd01476[hc] + cpd00254[hc] <=> cpd00008[hc] + cpd00009[hc] + 3 cpd00067[hc] + cpd02216[hc]	H2O + ATP + Protoporphyrin + Mg <=> ADP + Phosphate + 3 H+ + Mg-protoporphyrin IX	( A3776_RS01120 or A3776_RS20590 ) and ( A3776_RS07355 or A3776_RS12495 ) and A3776_RS13625	-1000	1000	0	Porphyrin and chlorophyll metabolism	rxn02733	SBO:0000176
rxn02747__hc	4-Carboxymethylenebut-2-en-4-olide lactonohydrolase	cpd00001[hc] + cpd02705[hc] -> cpd00067[hc] + cpd01498[hc]	H2O + 4-Carboxymethylenebut-2-en-4-olide -> H+ + Maleylacetate	A3776_RS02095	0	1000	0	Chlorocyclohexane and chlorobenzene degradation	rxn02747	SBO:0000176
rxn02749__hc	(R)-2-Methylmalate hydro-lyase	cpd00001[hc] + cpd01502[hc] -> cpd01700[hc]	H2O + Citraconate -> D-Citramalate	A3776_RS08885 and A3776_RS08890	0	1000	0	Valine, leucine and isoleucine biosynthesis	rxn02749	SBO:0000176
rxn02751__hc	R03898	cpd00001[hc] + cpd01502[hc] <=> cpd03593[hc]	H2O + Citraconate <=> D-erythro-3-Methylmalate	A3776_RS08885 and A3776_RS08890	-1000	1000	0	Valine, leucine and isoleucine biosynthesis	rxn02751	SBO:0000176
rxn02775__hc	S-adenosyl-L-methionine:precorrin-4 C20-methyltransferase	cpd00017[hc] + cpd01620[hc] -> cpd00067[hc] + cpd00019[hc] + cpd03420[hc]	S-Adenosyl-L-methionine + Precorrin 2 -> H+ + S-Adenosyl-homocysteine + Precorrin 3A	A3776_RS16000	0	1000	0	Porphyrin and chlorophyll metabolism	rxn02775	SBO:0000176
rxn02789__hc	2-Isopropylmalate hydro-lyase	cpd01646[hc] <=> cpd00001[hc] + cpd01710[hc]	2-Isopropylmalate <=> H2O + 2-Isopropylmaleate	A3776_RS08885 and A3776_RS08890	-1000	1000	0	Valine, leucine and isoleucine biosynthesis	rxn02789	SBO:0000176
rxn02811__hc	3-Isopropylmalate hydro-lyase	cpd02693[hc] <=> cpd00001[hc] + cpd01710[hc]	3-Isopropylmalate <=> H2O + 2-Isopropylmaleate	A3776_RS08885 and A3776_RS08890	-1000	1000	0	Valine, leucine and isoleucine biosynthesis	rxn02811	SBO:0000176
rxn02826__hc	N-Acetylputrescine:oxygen oxidoreductase(deaminating)(flavin-containing)	cpd00001[hc] + cpd00007[hc] + cpd01758[hc] -> cpd00025[hc] + cpd00013[hc] + cpd03529[hc]	H2O + O2 + N-Acetylputrescine -> H2O2 + NH3 + N4-Acetylaminobutanal	A3776_RS21280	0	1000	0	Glycine, serine and threonine metabolism	rxn02826	SBO:0000176
rxn02831__hc	O-Succinylbenzoate:CoA ligase (AMP-forming)	cpd00002[hc] + cpd00010[hc] + cpd01772[hc] -> cpd00067[hc] + cpd00012[hc] + cpd00018[hc] + cpd02021[hc]	ATP + CoA + Succinylbenzoate -> H+ + PPi + AMP + Succinylbenzoyl-CoA	A3776_RS12950	0	1000	0	Ubiquinone and other terpenoid-quinone biosynthesis	rxn02831	SBO:0000176
rxn02832__hc	(1R,6R)-6-hydroxy-2-succinylcyclohexa-2,4-diene-1-carboxylate hydrolyase (2-succinylbenzoate-forming)	cpd03451[hc] -> cpd00001[hc] + cpd01772[hc]	SHCHC -> H2O + Succinylbenzoate	A3776_RS12955	0	1000	0	Ubiquinone and other terpenoid-quinone biosynthesis	rxn02832	SBO:0000176
rxn02834__hc	Phosphoribosyl-ATP pyrophosphohydrolase	cpd00001[hc] + cpd01775[hc] -> 2 cpd00067[hc] + cpd00012[hc] + cpd01777[hc]	H2O + Phosphoribosyl-ATP -> 2 H+ + PPi + Phosphoribosyl-AMP	A3776_RS00080 or A3776_RS00215 or A3776_RS22605	0	1000	0	Histidine metabolism	rxn02834	SBO:0000176
rxn02835__hc	1-(5-phospho-D-ribosyl)-AMP 1,6-hydrolase	cpd00001[hc] + cpd01777[hc] -> cpd02979[hc]	H2O + Phosphoribosyl-AMP -> phosphoribosylformiminoaicar-phosphate	A3776_RS00080 or A3776_RS00215 or A3776_RS22605	0	1000	0	Histidine metabolism	rxn02835	SBO:0000176
rxn02884__hc	5-Oxopent-3-ene-1,2,5-tricarboxylate carboxy-lyase	cpd00067[hc] + cpd02507[hc] -> cpd00011[hc] + cpd01960[hc]	H+ + 5-Carboxy-2-oxohept-3-enedioate -> CO2 + 2-Oxohept-3-enedioate	A3776_RS10650	0	1000	0	Tyrosine metabolism	rxn02884	SBO:0000176
rxn02895__hc	5-Phospho-D-ribosylamine:glycine ligase (ADP-forming)	cpd00002[hc] + cpd00033[hc] + cpd01982[hc] -> cpd00008[hc] + cpd00009[hc] + cpd00067[hc] + cpd02394[hc]	ATP + Glycine + 5-Phosphoribosylamine -> ADP + Phosphate + H+ + GAR	A3776_RS06565	0	1000	0	Purine metabolism	rxn02895	SBO:0000176
rxn02896__hc	R04147	cpd03296[hc] <=> cpd03972[hc]	Isopenicillin N <=> Penicillin N	A3776_RS15775	-1000	1000	0	Penicillin and cephalosporin biosynthesis	rxn02896	SBO:0000176
rxn02897__hc	Nicotinate-nucleotide:dimethylbenzimidazole phospho-D-ribosyltransferase	cpd01997[hc] + cpd00873[hc] <=> cpd00067[hc] + cpd00218[hc] + cpd02904[hc]	Dimethylbenzimidazole + Nicotinate ribonucleotide <=> H+ + Niacin + alpha-Ribazole 5-phosphate	A3776_RS00705 or A3776_RS08090	-1000	1000	0	Porphyrin and chlorophyll metabolism	rxn02897	SBO:0000176
rxn02914__hc	3-Phosphoserine:2-oxoglutarate aminotransferase	cpd00738[hc] + cpd00024[hc] <=> cpd00023[hc] + cpd02069[hc]	phosphoserine + 2-Oxoglutarate <=> L-Glutamate + 3-Phosphonooxypyruvate	A3776_RS16160	-1000	1000	0	Glycine, serine and threonine metabolism	rxn02914	SBO:0000176
rxn02922__hc	Trihexosylceramide N-acetylhexosaminohydrolase	cpd00001[hc] + cpd02088[hc] -> cpd00832[hc] + cpd02885[hc]	H2O + Globoside -> N-Acetyl-D-chondrosamine + Trihexosylceramide	A3776_RS21650	0	1000	0	Other glycan degradation	rxn02922	SBO:0000176
rxn02929__hc	2,3,4,5-Tetrahydrodipicolinate:NADP+ oxidoreductase	cpd00067[hc] + cpd00005[hc] + cpd02120[hc] -> cpd00006[hc] + cpd02465[hc]	H+ + NADPH + Dihydrodipicolinate -> NADP + tetrahydrodipicolinate	A3776_RS04305	0	1000	0	Monobactam biosynthesis	rxn02929	SBO:0000176
rxn02937__hc	2-(Formamido)-N1-(5-phosphoribosyl)acetamidine cyclo-ligase (ADP-forming)	cpd00002[hc] + cpd02826[hc] -> cpd00008[hc] + cpd00009[hc] + cpd00067[hc] + cpd02140[hc]	ATP + 5-Phosphoribosylformylglycinamidine -> ADP + Phosphate + H+ + AIR	A3776_RS01425	0	1000	0	Purine metabolism	rxn02937	SBO:0000176
rxn02938__hc	1-(5-phospho-D-ribosyl)-5-amino-4-imidazolecarboxylate carboxy-lyase	cpd00067[hc] + cpd02893[hc] <=> cpd00011[hc] + cpd02140[hc]	H+ + 5-Phosphoribosyl-4-carboxy-5-aminoimidazole <=> CO2 + AIR	A3776_RS01105 and A3776_RS13850	-1000	1000	0	Purine metabolism	rxn02938	SBO:0000176
rxn02939__hc	4-phospho-D-erythronate:NAD+ 2-oxidoreductase	cpd00003[hc] + cpd02147[hc] <=> cpd00067[hc] + cpd00004[hc] + cpd03606[hc]	NAD + 4-Phosphoerythronate <=> H+ + NADH + 2-Oxo-3-hydroxy-4-phosphobutanoate	A3776_RS10125	-1000	1000	0	Vitamin B6 metabolism	rxn02939	SBO:0000176
rxn02959__hc	S-adenosyl-L-methionine:magnesium-protoporphyrin-IX O-methyltransferase	cpd00067[hc] + cpd00017[hc] + cpd02216[hc] -> cpd00019[hc] + cpd02762[hc]	H+ + S-Adenosyl-L-methionine + Mg-protoporphyrin IX -> S-Adenosyl-homocysteine + Mg-Protoporphyrin IX 13-monomethyl ester	A3776_RS13780	0	1000	0	Porphyrin and chlorophyll metabolism	rxn02959	SBO:0000176
rxn02986__hc	2-amino-4-hydroxy-6-(erythro-1,2,3-trihydroxypropyl) dihydropteridine triphosphate lyase	cpd02978[hc] -> cpd00421[hc] + cpd02315[hc]	7,8-Dihydroneopterin 3-triphosphate -> Triphosphate + 6-Pyruvoyltetrahydropterin	A3776_RS21745	0	1000	0	Folate biosynthesis	rxn02986	SBO:0000176
rxn02988__hc	glycerone phosphate:iminosuccinate alkyltransferase (cyclizing)	cpd03470[hc] + cpd00095[hc] -> 2 cpd00001[hc] + cpd00009[hc] + cpd00067[hc] + cpd02333[hc]	Iminoaspartate + Glycerone-phosphate -> 2 H2O + Phosphate + H+ + Quinolinate	A3776_RS05975	0	1000	0	Nicotinate and nicotinamide metabolism	rxn02988	SBO:0000176
rxn03004__hc	10-Formyltetrahydrofolate:5'-phosphoribosylglycinamide formyltransferase	cpd00201[hc] + cpd02394[hc] <=> cpd00067[hc] + cpd00087[hc] + cpd02678[hc]	10-Formyltetrahydrofolate + GAR <=> H+ + Tetrahydrofolate + N-Formyl-GAR	A3776_RS00450 or A3776_RS14915	-1000	1000	0	Purine metabolism	rxn03004	SBO:0000176
rxn03057__hc	5-Methylthio-5-deoxy-D-ribose-1-phosphate ketol-isomerase	cpd02574[hc] -> cpd02791[hc]	methylthioribose-1-phosphate -> methylthioribulose-1-phosphate	A3776_RS04005	0	1000	0	Cysteine and methionine metabolism	rxn03057	SBO:0000176
rxn03062__hc	3-Isopropylmalate:NAD+ oxidoreductase	cpd00003[hc] + cpd02693[hc] -> cpd00067[hc] + cpd00004[hc] + cpd02605[hc]	NAD + 3-Isopropylmalate -> H+ + NADH + 2-isopropyl-3-oxosuccinate	A3776_RS01705	0	1000	0	Valine, leucine and isoleucine biosynthesis	rxn03062	SBO:0000176
rxn03068__hc	(R)-2,3-Dihydroxy-3-methylbutanoate:NADP+ oxidoreductase (isomerizing)	cpd00006[hc] + cpd02498[hc] <=> cpd00067[hc] + cpd00005[hc] + cpd02569[hc]	NADP + 2,3-Dihydroxy-isovalerate <=> H+ + NADPH + 2-Oxo-3-hydroxyisovalerate	A3776_RS18560	-1000	1000	0	Valine, leucine and isoleucine biosynthesis	rxn03068	SBO:0000176
rxn03075__hc	ATP:4-methyl-5-(2-hydroxyethyl)-thiazole 2-phosphotransferase	cpd00002[hc] + cpd02636[hc] -> cpd00008[hc] + cpd00067[hc] + cpd02654[hc]	ATP + 4-Methyl-5--2-hydroxyethyl-thiazole -> ADP + H+ + 4-Methyl-5--2-phosphoethyl-thiazole	A3776_RS08910	0	1000	0	Thiamine metabolism	rxn03075	SBO:0000176
rxn03080__hc	5-amino-6-(D-ribitylamino)uracil butanedionetransferase	cpd02882[hc] + cpd11225[hc] -> 2 cpd00001[hc] + cpd00009[hc] + cpd00067[hc] + cpd02656[hc]	4--1-D-Ribitylamino-5-aminouracil + 3-4-dihydroxy-2-butanone4-phosphate -> 2 H2O + Phosphate + H+ + 6-7-Dimethyl-8--1-D-ribityllumazine	A3776_RS15080 or A3776_RS18240	0	1000	0	Riboflavin metabolism	rxn03080	SBO:0000176
rxn03084__hc	5'-Phosphoribosylformylglycinamide:L-glutamine amido-ligase (ADP-forming)	cpd00001[hc] + cpd00002[hc] + cpd00053[hc] + cpd02678[hc] -> cpd00008[hc] + cpd00009[hc] + cpd00067[hc] + cpd00023[hc] + cpd02826[hc]	H2O + ATP + L-Glutamine + N-Formyl-GAR -> ADP + Phosphate + H+ + L-Glutamate + 5-Phosphoribosylformylglycinamidine	A3776_RS15225 and A3776_RS10315 and A3776_RS10320	0	1000	0	Purine metabolism	rxn03084	SBO:0000176
rxn03108__hc	ATP:4-amino-2-methyl-5-phosphomethylpyrimidine phosphotransferase	cpd00002[hc] + cpd02775[hc] <=> cpd00008[hc] + cpd02894[hc]	ATP + 4-Amino-5-phosphomethyl-2-methylpyrimidine <=> ADP + 4-Amino-2-methyl-5-diphosphomethylpyrimidine	A3776_RS02630 or A3776_RS08910	-1000	1000	0	Thiamine metabolism	rxn03108	SBO:0000176
rxn03126__hc	Coenzyme B:coenzyme M:methanophenazine oxidoreductase	cpd02935[hc] + cpd08702[hc] -> cpd02246[hc] + cpd02817[hc] + cpd08701[hc]	CoM-S-S-CoB + Dihydromethanophenazine -> CoM + HTP + Methanophenazine	A3776_RS03795 or A3776_RS03810	0	1000	0	Methane metabolism	rxn03126	SBO:0000176
rxn03136__hc	1-(5'-Phosphoribosyl)-5-amino-4-(N-succinocarboxamide)-imidazole AMP-lyase	cpd02921[hc] <=> cpd00106[hc] + cpd02851[hc]	SAICAR <=> Fumarate + AICAR	A3776_RS09395	-1000	1000	0	Purine metabolism	rxn03136	SBO:0000176
rxn03137__hc	10-Formyltetrahydrofolate:5'-phosphoribosyl-5-amino-4-imidazolecarboxamide formyltransferase	cpd00201[hc] + cpd02851[hc] <=> cpd00087[hc] + cpd02884[hc]	10-Formyltetrahydrofolate + AICAR <=> Tetrahydrofolate + FAICAR	A3776_RS06180	-1000	1000	0	Purine metabolism	rxn03137	SBO:0000176
rxn03141__hc	UDP-N-acetylmuramoyl-L-alanyl-D-glutamyl-L-lysine:alanyl-D-alanine	cpd00002[hc] + cpd00731[hc] + cpd03490[hc] -> cpd00008[hc] + cpd00009[hc] + cpd00067[hc] + cpd02862[hc]	ATP + Ala-Ala + UDP-N-acetylmuramoyl-L-alanyl-gamma-D-glutamyl-L-lysine -> ADP + Phosphate + H+ + UDPMurAc(oyl-L-Ala-D-gamma-Glu-L-Lys-D-Ala-D-Ala)	A3776_RS23110	0	1000	0	Lysine biosynthesis	rxn03141	SBO:0000176
rxn03146__hc	UDP-3-O-[(3R)-3-hydroxymyristoyl]-N-acetylglucosamine amidohydrolase	cpd00001[hc] + cpd02886[hc] -> cpd00029[hc] + cpd03584[hc]	H2O + UDP-3-O-(beta-hydroxymyristoyl)-N-acetylglucosamine -> Acetate + UDP-3-O-(beta-hydroxymyristoyl)-D-glucosamine	A3776_RS10495	0	1000	0	Lipopolysaccharide biosynthesis	rxn03146	SBO:0000176
rxn03147__hc	1-(5-Phosphoribosyl)-5-amino-4-carboxyimidazole:L-aspartate ligase (ADP-forming)	cpd00002[hc] + cpd00041[hc] + cpd02893[hc] -> cpd00008[hc] + cpd00009[hc] + 2 cpd00067[hc] + cpd02921[hc]	ATP + L-Aspartate + 5-Phosphoribosyl-4-carboxy-5-aminoimidazole -> ADP + Phosphate + 2 H+ + SAICAR	A3776_RS10485	0	1000	0	Purine metabolism	rxn03147	SBO:0000176
rxn03150__hc	R04594	cpd00001[hc] + cpd02904[hc] -> cpd00009[hc] + cpd03423[hc]	H2O + alpha-Ribazole 5-phosphate -> Phosphate + alpha-Ribazole	A3776_RS12605	0	1000	0	Porphyrin and chlorophyll metabolism	rxn03150	SBO:0000176
rxn03159__hc	UDP-2,3-bis(3-hydroxytetradecanoyl)glucosamine:2,3-bis-(3-hydroxytetradecanoyl)-alpha-D-glucosaminyl-1-phosphate 2,3-bis(3-hydroxytetradecanoyl)-glucosaminyltransferase	cpd02835[hc] + cpd02930[hc] -> cpd00014[hc] + cpd03002[hc]	UDP-2,3-bis(3-hydroxytetradecanoyl)glucosamine + Lipid X -> UDP + Lipid A disaccharide	A3776_RS07360 or A3776_RS10510	0	1000	0	Lipopolysaccharide biosynthesis	rxn03159	SBO:0000176
rxn03164__hc	UDP-N-acetylmuramoyl-L-alanyl-D-glutamyl-meso-2,6-diaminoheptanedioate:D-alanyl-D-alanine ligase(ADP-forming)	cpd00002[hc] + cpd00731[hc] + cpd02964[hc] -> cpd00008[hc] + cpd00009[hc] + cpd00067[hc] + cpd02968[hc]	ATP + Ala-Ala + UDP-N-acetylmuramoyl-L-alanyl-D-gamma-glutamyl-meso-2-6-diaminopimelate -> ADP + Phosphate + H+ + UDP-N-acetylmuramoyl-L-alanyl-D-glutamyl-6-carboxy-L-lysyl-D-alanyl- D-alanine	A3776_RS23110	0	1000	0	Lysine biosynthesis	rxn03164	SBO:0000176
rxn03167__hc	2-Amino-4-hydroxy-6-(erythro-1,2,3-trihydroxypropyl) dihydropteridine triphosphate phosphohydrolase (alkaline optimum)	3 cpd00001[hc] + cpd02978[hc] -> 3 cpd00009[hc] + 2 cpd00067[hc] + cpd02961[hc]	3 H2O + 7,8-Dihydroneopterin 3-triphosphate -> 3 Phosphate + 2 H+ + Dihydroneopterin	A3776_RS17425 or A3776_RS18110 or A3776_RS10910 or A3776_RS14475 or A3776_RS19605	0	1000	0	Folate biosynthesis	rxn03167	SBO:0000176
rxn03175__hc	N-(5'-Phospho-D-ribosylformimino)-5-amino-1- (5''-phospho-D-ribosyl)-4-imidazolecarboxamide ketol-isomerase	cpd02979[hc] -> cpd02991[hc]	phosphoribosylformiminoaicar-phosphate -> phosphoribulosylformimino-AICAR-phosphate	A3776_RS18295	0	1000	0	Histidine metabolism	rxn03175	SBO:0000176
rxn03194__hc	(S)-2-Aceto-2-hydroxybutanoate pyruvate-lyase (carboxylating)	cpd03049[hc] + cpd00094[hc] <=> cpd00056[hc] + cpd00498[hc]	2-Hydroxyethyl-ThPP + 2-Oxobutyrate <=> TPP + 2-Aceto-2-hydroxybutanoate	A3776_RS09185 and ( A3776_RS21415 or A3776_RS06445 )	-1000	1000	0	Valine, leucine and isoleucine biosynthesis	rxn03194	SBO:0000176
rxn03236__hc	4a-hydroxytetrahydrobiopterin hydro-lyase	cpd03897[hc] <=> cpd00001[hc] + cpd00231[hc]	4a-Hydroxytetrahydrobiopterin <=> H2O + Dihydrobiopterin	A3776_RS21720	-1000	1000	0	Folate biosynthesis	rxn03236	SBO:0000176
rxn03384__hc	Uroporphyrinogen I carboxy-lyase	4 cpd00067[hc] + cpd03414[hc] -> 4 cpd00011[hc] + cpd03416[hc]	4 H+ + UroporphyrinogenI -> 4 CO2 + CoproporphyrinogenI	A3776_RS12820	0	1000	0	Porphyrin and chlorophyll metabolism	rxn03384	SBO:0000176
rxn03397__hc	UDP-L-rhamnose:flavonol-3-O-D-glucoside L-rhamnosyltransferase	cpd00017[hc] + cpd03447[hc] -> cpd00067[hc] + cpd00019[hc] + cpd03448[hc]	S-Adenosyl-L-methionine + 2-Octaprenyl-6-methoxy-1,4-benzoquinone -> H+ + S-Adenosyl-homocysteine + 2-Octaprenyl-3-methyl-6-methoxy-1,4-benzoquinone	A3776_RS09415	0	1000	0	Ubiquinone and other terpenoid-quinone biosynthesis	rxn03397	SBO:0000176
rxn03408__hc	UDP-N-acetyl-D-glucosamine:undecaprenyl-diphospho-N-acetylmuramoyl-L-alanyl-gamma-D-glutamyl-meso-2,6-diaminopimeloyl-D-alanyl-D-alanine 4-beta-N-acetylglucosaminlytransferase	cpd00037[hc] + cpd03494[hc] -> cpd00014[hc] + cpd03495[hc]	UDP-N-acetylglucosamine + Undecaprenyl-diphospho-N-acetylmuramoyl-L-alanyl-D-glutamyl-meso-2-6-diaminopimeloyl-D-alanyl-D-alanine -> UDP + Undecaprenyl-diphospho-N-acetylmuramoyl--N-acetylglucosamine-L-ala-D-glu-meso-2-6-diaminopimeloyl-D-ala-D-ala	A3776_RS20650	0	1000	0	Peptidoglycan biosynthesis	rxn03408	SBO:0000176
rxn03435__hc	(R)-2,3-Dihydroxy-3-methylpentanoate:NADP+ oxidoreductase (isomerizing)	cpd00006[hc] + cpd02535[hc] <=> cpd00067[hc] + cpd00005[hc] + cpd10162[hc]	NADP + 2,3-Dihydroxy-3-methylvalerate <=> H+ + NADPH + (R)-3-Hydroxy-3-methyl-2-oxopentanoate	A3776_RS18560	-1000	1000	0	Valine, leucine and isoleucine biosynthesis	rxn03435	SBO:0000176
rxn03437__hc	(R)-2,3-Dihydroxy-3-methylpentanoate hydro-lyase	cpd02535[hc] -> cpd00001[hc] + cpd00508[hc]	2,3-Dihydroxy-3-methylvalerate -> H2O + 3MOP	A3776_RS21355	0	1000	0	Valine, leucine and isoleucine biosynthesis	rxn03437	SBO:0000176
rxn03445__hc	O-Phospho-4-hydroxy-L-threonine:2-oxoglutarate aminotransferase	cpd00024[hc] + cpd03607[hc] <=> cpd00023[hc] + cpd03606[hc]	2-Oxoglutarate + 4-(Phosphonooxy)-threonine <=> L-Glutamate + 2-Oxo-3-hydroxy-4-phosphobutanoate	A3776_RS16160	-1000	1000	0	Glycine, serine and threonine metabolism	rxn03445	SBO:0000176
rxn03491__hc	S-Adenosyl-L-methionine:1-precorrin-6Y C5,15-methyltransferase (C-12-decarboxylating)	2 cpd00017[hc] + cpd03760[hc] -> 2 cpd00067[hc] + cpd00011[hc] + 2 cpd00019[hc] + cpd03835[hc]	2 S-Adenosyl-L-methionine + Precorrin 6B -> 2 H+ + CO2 + 2 S-Adenosyl-homocysteine + Precorrin 8	A3776_RS16010	0	1000	0	Porphyrin and chlorophyll metabolism	rxn03491	SBO:0000176
rxn03492__hc	precorrin-6Y:NADP+ oxidoreductase	cpd00067[hc] + cpd00005[hc] + cpd03761[hc] -> cpd00006[hc] + cpd03760[hc]	H+ + NADPH + Precorrin 6A -> NADP + Precorrin 6B	A3776_RS16025	0	1000	0	Porphyrin and chlorophyll metabolism	rxn03492	SBO:0000176
rxn03504__hc	N-acetyl-D-galactosamine 6-phosphate amidohydrolase	cpd00001[hc] + cpd03812[hc] <=> cpd00029[hc] + cpd03813[hc]	H2O + N-Acetyl-D-galactosamine 6-phosphate <=> Acetate + D-Galactosamine 6-phosphate	A3776_RS13845	-1000	1000	0	Galactose metabolism	rxn03504	SBO:0000176
rxn03512__hc	Precorrin 8X 11,12-methylmutase	3 cpd00067[hc] + cpd03835[hc] -> cpd03832[hc]	3 H+ + Precorrin 8 -> Hydrogenobyrinate	A3776_RS04295 or A3776_RS12085 or A3776_RS16005	0	1000	0	Porphyrin and chlorophyll metabolism	rxn03512	SBO:0000176
rxn03513__hc	S-adenosyl-L-methionine:precorrin-3B C17-methyltransferase	cpd00017[hc] + cpd03833[hc] -> 2 cpd00067[hc] + cpd00019[hc] + cpd03834[hc]	S-Adenosyl-L-methionine + Precorrin 3B -> 2 H+ + S-Adenosyl-homocysteine + Precorrin 4	A3776_RS15995	0	1000	0	Porphyrin and chlorophyll metabolism	rxn03513	SBO:0000176
rxn03514__hc	S-adenosyl-L-methionine:precorrin-4 C11 methyltransferase	cpd00017[hc] + cpd03834[hc] -> cpd00067[hc] + cpd00019[hc] + cpd03839[hc]	S-Adenosyl-L-methionine + Precorrin 4 -> H+ + S-Adenosyl-homocysteine + Precorrin 5	A3776_RS04225	0	1000	0	Porphyrin and chlorophyll metabolism	rxn03514	SBO:0000176
rxn03532__hc	precorrin-3A,NADH:oxygen oxidoreductase (20-hydroxylating)	2 cpd00067[hc] + cpd00007[hc] + cpd00004[hc] + cpd03420[hc] <=> cpd00001[hc] + cpd00003[hc] + cpd03833[hc]	2 H+ + O2 + NADH + Precorrin 3A <=> H2O + NAD + Precorrin 3B	A3776_RS11455	-1000	1000	0	Porphyrin and chlorophyll metabolism	rxn03532	SBO:0000176
rxn03534__hc	R05219	cpd00001[hc] + cpd00017[hc] + cpd03839[hc] <=> 2 cpd00067[hc] + cpd00019[hc] + cpd00029[hc] + cpd03761[hc]	H2O + S-Adenosyl-L-methionine + Precorrin 5 <=> 2 H+ + S-Adenosyl-homocysteine + Acetate + Precorrin 6A	A3776_RS08475	-1000	1000	0	Porphyrin and chlorophyll metabolism	rxn03534	SBO:0000176
rxn03535__hc	ATP:cob(I)yrinic acid-a,c-diamide Cobeta-adenosyltransferase	cpd00002[hc] + cpd03915[hc] -> cpd00421[hc] + cpd03916[hc]	ATP + Cob(I)yrinate diamide -> Triphosphate + Adenosyl cobyrinate diamide	A3776_RS00480 or A3776_RS05775 or A3776_RS11890	0	1000	0	Porphyrin and chlorophyll metabolism	rxn03535	SBO:0000176
rxn03536__hc	R05221	cpd00002[hc] + cpd03918[hc] <=> cpd00008[hc] + cpd00067[hc] + cpd03919[hc]	ATP + Adenosyl cobinamide <=> ADP + H+ + Adenosyl cobinamide phosphate	A3776_RS14130	-1000	1000	0	Porphyrin and chlorophyll metabolism	rxn03536	SBO:0000176
rxn03537__hc	R05222	cpd00038[hc] + cpd03919[hc] -> cpd00012[hc] + cpd03920[hc]	GTP + Adenosyl cobinamide phosphate -> PPi + Adenosylcobinamide-GDP	A3776_RS14130	0	1000	0	Porphyrin and chlorophyll metabolism	rxn03537	SBO:0000176
rxn03538__hc	R05223	cpd03423[hc] + cpd03920[hc] -> cpd00067[hc] + cpd00126[hc] + cpd00166[hc]	alpha-Ribazole + Adenosylcobinamide-GDP -> H+ + GMP + Calomide	A3776_RS09525	0	1000	0	Porphyrin and chlorophyll metabolism	rxn03538	SBO:0000176
rxn03540__hc	R05225	4 cpd00001[hc] + 4 cpd00002[hc] + 4 cpd00053[hc] + cpd03916[hc] -> 4 cpd00008[hc] + 4 cpd00009[hc] + 4 cpd00067[hc] + 4 cpd00023[hc] + cpd03917[hc]	4 H2O + 4 ATP + 4 L-Glutamine + Adenosyl cobyrinate diamide -> 4 ADP + 4 Phosphate + 4 H+ + 4 L-Glutamate + Adenosylcobyric acid	A3776_RS00540	0	1000	0	Porphyrin and chlorophyll metabolism	rxn03540	SBO:0000176
rxn03542__hc	hydrogenobyrinic-acid-a,c-diamide:cobalt cobalt-ligase (ADP-forming)	cpd00001[hc] + cpd00002[hc] + cpd00149[hc] + cpd03913[hc] <=> cpd00008[hc] + cpd00009[hc] + 5 cpd00067[hc] + cpd03914[hc]	H2O + ATP + Co2+ + Hydrogenobyrinate diamide <=> ADP + Phosphate + 5 H+ + Cob(II)yrinate diamide	A3776_RS22780 or A3776_RS23475	-1000	1000	0	Porphyrin and chlorophyll metabolism	rxn03542	SBO:0000176
rxn03638__hc	Acetyl-CoA:D-glucosamine-1-phosphate N-acetyltransferase	cpd00022[hc] + cpd03671[hc] -> cpd00067[hc] + cpd00010[hc] + cpd02611[hc]	Acetyl-CoA + D-Glucosamine1-phosphate -> H+ + CoA + N-Acetyl-D-glucosamine1-phosphate	A3776_RS12705	0	1000	0	Amino sugar and nucleotide sugar metabolism	rxn03638	SBO:0000176
rxn03646__hc	carotenoid beta-end group lyase (decyclizing)	cpd03217[hc] -> cpd03220[hc]	Lycopene -> gamma-Carotene	A3776_RS11630 or A3776_RS18770	0	1000	0	Carotenoid biosynthesis	rxn03646	SBO:0000176
rxn03801__hc	R05511	cpd00001[hc] + cpd02864[hc] -> cpd00067[hc] + cpd03770[hc]	H2O + cis-2-Chlorodienelactone -> H+ + 2-Chloromaleylacetate	A3776_RS02095	0	1000	0	Chlorocyclohexane and chlorobenzene degradation	rxn03801	SBO:0000176
rxn03839__hc	R05551	cpd00001[hc] + cpd01150[hc] -> cpd00013[hc] + cpd00400[hc]	H2O + Acrylamide -> NH3 + Acrylate	A3776_RS18185	0	1000	0	Arginine and proline metabolism	rxn03839	SBO:0000176
rxn03841__hc	4-amino-4-deoxychorismate pyruvate-lyase	cpd08210[hc] -> cpd00067[hc] + cpd00020[hc] + cpd00443[hc]	ADC -> H+ + Pyruvate + ABEE	A3776_RS12100	0	1000	0	Folate biosynthesis	rxn03841	SBO:0000176
rxn03843__hc	Farnesyl diphosphate:Isopentenyl diphosphate farnesyl cistransferase	cpd00113[hc] + cpd00350[hc] -> cpd00067[hc] + cpd00012[hc] + cpd08211[hc]	Isopentenyldiphosphate + Farnesyldiphosphate -> H+ + PPi + trans,trans,cis-Geranylgeranyl diphosphate	A3776_RS03960	0	1000	0	Terpenoid backbone biosynthesis	rxn03843	SBO:0000176
rxn03849__hc	biuret amidohydrolase	cpd00001[hc] + cpd03963[hc] -> cpd00013[hc] + cpd00742[hc]	H2O + Biuret -> NH3 + Allophanate	A3776_RS09120	0	1000	0	Atrazine degradation	rxn03849	SBO:0000176
rxn03852__hc	UDP-N-acetyl-D-mannosamine:N-acetyl-beta-D-glucosaminyldiphosphoundecaprenol beta-1,4-N-acetylmannosaminyltransferase	cpd00861[hc] + cpd00946[hc] <=> cpd00014[hc] + cpd02967[hc]	UDP-N-acetyl-D-mannosamine + Undecaprenyl diphospho N-acetyl-glucosamine <=> UDP + N-Acetyl-beta-D-mannosaminyl-1,4-N-acetyl-D- glucosaminyldiphosphoundecaprenol	A3776_RS11505	-1000	1000	0	Glycerolipid metabolism	rxn03852	SBO:0000176
rxn03869__hc	Acylamide aminohydrolase	cpd00001[hc] + cpd06707[hc] -> cpd00013[hc] + cpd00153[hc]	H2O + Benzamide -> NH3 + Benzoate	A3776_RS18185	0	1000	0	Arginine and proline metabolism	rxn03869	SBO:0000176
rxn03884__hc	2-dehydro-3-deoxy-D-gluconate-6-phosphate D-glyceraldehyde-3-phosphate-lyase	cpd02711[hc] <=> cpd00020[hc] + cpd00102[hc]	2-Keto-3-deoxy-6-phosphogluconate <=> Pyruvate + Glyceraldehyde3-phosphate	A3776_RS10780	-1000	1000	0	Pentose phosphate pathway	rxn03884	SBO:0000176
rxn03901__hc	undecaprenyl-diphosphate phosphohydrolase	cpd00001[hc] + cpd02229[hc] -> cpd00009[hc] + 2 cpd00067[hc] + cpd00286[hc]	H2O + Bactoprenyl diphosphate -> Phosphate + 2 H+ + Undecaprenylphosphate	A3776_RS05040	0	1000	0	Peptidoglycan biosynthesis	rxn03901	SBO:0000176
rxn03904__hc	UDP-N-acetylmuramoyl-L-alanyl-gamma-D-glutamyl-meso-2,6-diaminopimeloyl-D-alanyl-D-alanine:undecaprenyl-phosphate phospho-N-acetylmuramoyl-pentapeptide-transferase	cpd00286[hc] + cpd02968[hc] -> cpd00091[hc] + cpd03494[hc]	Undecaprenylphosphate + UDP-N-acetylmuramoyl-L-alanyl-D-glutamyl-6-carboxy-L-lysyl-D-alanyl- D-alanine -> UMP + Undecaprenyl-diphospho-N-acetylmuramoyl-L-alanyl-D-glutamyl-meso-2-6-diaminopimeloyl-D-alanyl-D-alanine	A3776_RS04145	0	1000	0	Peptidoglycan biosynthesis	rxn03904	SBO:0000176
[truncated: 424 more rows]

## Sheet: Metabolite List
Abbreviation	Description	Charged formula	Charge	Compartment		Seed.compound	Sbo
[truncated: 1,814 more rows]

## Sheet: Genes
Gene id	Protein_id	Sbo
[truncated: 890 more rows]
