# Supplementary material for: A Genome-Scale Metabolic Model of Anabaena 33047 to Guide Genetic Modifications to Overproduce Nylon Monomers
Source: Metabolites. 2021 Mar 15;11(3):168. doi: 10.3390/metabo11030168 (PMC7999273; doi:10.3390/metabo11030168)
Supplement: Supplementary file 1 [file metabolites-11-00168-s001.zip › supp_info/Table S4.xlsx]

## Sheet: Valerolactam
Rxns	formula1	formula2	WT_min	WT_max	OS_min	OS_max
ATP_syn_l__vc	3 cpd00008[vc] + 3 cpd00009[vc] + 14 cpd00067[vl] -> 3 cpd00001[vc] + 3 cpd00002[vc] + 11 cpd00067[vc]	3 ADP + 3 Phosphate + 14 H+ -> 3 H2O + 3 ATP + 11 H+	9.66512	37.5402	10.9057	34.319
ATP_syn_p__vc	3 cpd00008[vc] + 3 cpd00009[vc] + 14 cpd00067[vp] -> 3 cpd00001[vc] + 3 cpd00002[vc] + 11 cpd00067[vc]	3 ADP + 3 Phosphate + 14 H+ -> 3 H2O + 3 ATP + 11 H+	0	22.569	0	18.2394
CA__vc	cpd00242[vx] + cpd00067[vx] -> cpd00001[vx] + cpd00011[vx]	H2CO3 + H+ -> H2O + CO2	9.40438	9.40438	10.1546	25.7491
CBFC2__vc	2 cpd00067[vc] + cpd16503[vl] + 2 ficytc_6[vl] -> 4 cpd00067[vl] + cpd07274[vl] + 2 focytc_6[vl]	2 H+ + Plastoquinol-9 + 2 Ferricytochrome c6 -> 4 H+ + Plastoquinone A + 2 Ferrocytochrome c6	0	73.3796	0	68.4183
CBFC2pp__vc	2 cpd00067[vc] + cpd16503[vp] + 2 ficytc_6[vp] -> 4 cpd00067[vp] + cpd07274[vp] + 2 focytc_6[vp]	2 H+ + Plastoquinol-9 + 2 Ferricytochrome c6 -> 4 H+ + Plastoquinone A + 2 Ferrocytochrome c6	0	23.3796	0	18.4183
CBFCpp__vc	2 cpd00067[vc] + 2 cpd12265[vp] + cpd16503[vp] -> 4 cpd00067[vp] + cpd07274[vp] + 2 cpd12239[vp]	2 H+ + 2 Oxidized plastocyanin + Plastoquinol-9 -> 4 H+ + Plastoquinone A + 2 Reduced plastocyanin	0	23.3796	0	18.4183
CBFCu__vc	2 cpd00067[vc] + 2 cpd12265[vl] + cpd16503[vl] -> 4 cpd00067[vl] + cpd07274[vl] + 2 cpd12239[vl]	2 H+ + 2 Oxidized plastocyanin + Plastoquinol-9 -> 4 H+ + Plastoquinone A + 2 Reduced plastocyanin	0	73.3796	0	68.4183
CYO1b2_syn__vc	0.5 cpd00007[vc] + 4 cpd00067[vc] + 2 cpd12239[vl] -> cpd00001[vc] + 2 cpd00067[vl] + 2 cpd12265[vl]	0.5 O2 + 4 H+ + 2 Reduced plastocyanin -> H2O + 2 H+ + 2 Oxidized plastocyanin	0	30.9812	0	27.0352
CYO1b2pp_syn__vc	0.5 cpd00007[vp] + 4 cpd00067[vc] + 2 cpd12239[vp] -> cpd00001[vp] + 2 cpd00067[vp] + 2 cpd12265[vp]	0.5 O2 + 4 H+ + 2 Reduced plastocyanin -> H2O + 2 H+ + 2 Oxidized plastocyanin	0	23.3796	0	18.4183
CYO1b_syn__vc	0.5 cpd00007[vc] + 4 cpd00067[vc] + 2 focytc_6[vl] -> cpd00001[vc] + 2 cpd00067[vl] + 2 ficytc_6[vl]	0.5 O2 + 4 H+ + 2 Ferrocytochrome c6 -> H2O + 2 H+ + 2 Ferricytochrome c6	0	30.9812	0	27.0352
CYO1bpp_syn__vc	0.5 cpd00007[vp] + 4 cpd00067[vc] + 2 focytc_6[vp] -> cpd00001[vp] + 2 cpd00067[vp] + 2 ficytc_6[vp]	0.5 O2 + 4 H+ + 2 Ferrocytochrome c6 -> H2O + 2 H+ + 2 Ferricytochrome c6	0	23.3796	0	18.4183
DES_6__vc	cpd00007[vc] + 2 cpd00067[vc] + 2 cpd11620[vc] + cpd14882[vc] -> 2 cpd00001[vc] + 2 cpd11621[vc] + octe691215ACP[vc]	O2 + 2 H+ + 2 Reducedferredoxin + alpha-Linolenoyl-ACP -> 2 H2O + 2 Oxidizedferredoxin + OctadecatetraenoilACP	0.00027693	0.00027693	2.77e-05	2.77e-05
DES_6B__vc	cpd00007[vc] + 2 cpd00067[vc] + 2 cpd11620[vc] + cpd14881[vc] -> 2 cpd00001[vc] + 2 cpd11621[vc] + octe6912ACP[vc]	O2 + 2 H+ + 2 Reducedferredoxin + Linoleoyl-ACP -> 2 H2O + 2 Oxidizedferredoxin + gamma-linolenoilACP	0.00721708	0.00721708	0.00072171	0.00072171
DHORD_PQ9__vc	cpd00282[vc] + cpd07274[vl] -> cpd00247[vc] + cpd16503[vl]	S-Dihydroorotate + Plastoquinone A -> Orotate + Plastoquinol-9	0	0.0187779	0	0.00187779
Desat12__vc	cpd00007[vc] + 2 cpd00067[vc] + 2 cpd11620[vc] + cpd11825[vc] -> 2 cpd00001[vc] + 2 cpd11621[vc] + cpd14881[vc]	O2 + 2 H+ + 2 Reducedferredoxin + Octadecenoyl-ACP -> 2 H2O + 2 Oxidizedferredoxin + Linoleoyl-ACP	0.0150252	0.0150252	0.00150252	0.00150252
Desat15__vc	cpd00007[vc] + 2 cpd00067[vc] + 2 cpd11620[vc] + cpd14881[vc] -> 2 cpd00001[vc] + 2 cpd11621[vc] + cpd14882[vc]	O2 + 2 H+ + 2 Reducedferredoxin + Linoleoyl-ACP -> 2 H2O + 2 Oxidizedferredoxin + alpha-Linolenoyl-ACP	0.00040164	0.00040164	4.02e-05	4.02e-05
Desat9__vc	cpd00007[vc] + 2 cpd00067[vc] + 2 cpd11620[vc] + cpd12458[vc] -> 2 cpd00001[vc] + 2 cpd11621[vc] + cpd11825[vc]	O2 + 2 H+ + 2 Reducedferredoxin + Stearoyl-[acyl-carrier protein] -> 2 H2O + 2 Oxidizedferredoxin + Octadecenoyl-ACP	0.0175205	0.0175205	0.00175205	0.00175205
FQR__vc	2 cpd00067[vc] + cpd07274[vl] + 2 cpd11620[vc] -> 2 cpd11621[vc] + cpd16503[vl]	2 H+ + Plastoquinone A + 2 Reducedferredoxin -> 2 Oxidizedferredoxin + Plastoquinol-9	0	21.2162	0	15.505
Kabc__vc	cpd00001[vc] + cpd00002[vc] + cpd00205[vp] -> cpd00008[vc] + cpd00009[vc] + cpd00067[vc] + cpd00205[vc]	H2O + ATP + K+ -> ADP + Phosphate + H+ + K+	0	76.8235	0	71.6986
MECDPDH_syn__vc	2 cpd00067[vc] + cpd08301[vc] + 2 cpd11620[vc] -> cpd00001[vc] + cpd08615[vc] + 2 cpd11621[vc]	2 H+ + 2-C-methyl-D-erythritol2-4-cyclodiphosphate + 2 Reducedferredoxin -> H2O + 1-Hydroxy-2-methyl-2-butenyl 4-diphosphate + 2 Oxidizedferredoxin	0.0246214	0.0246214	0.00246214	0.00246214
NDH1_1p__vc	cpd00005[vc] + 4 cpd00067[vc] + cpd07274[vp] -> cpd00006[vc] + 3 cpd00067[vp] + cpd16503[vp]	NADPH + 4 H+ + Plastoquinone A -> NADP + 3 H+ + Plastoquinol-9	0	21.2161	0	15.505
NDH1_1u__vc	cpd00005[vc] + 4 cpd00067[vc] + cpd07274[vl] -> cpd00006[vc] + 3 cpd00067[vl] + cpd16503[vl]	NADPH + 4 H+ + Plastoquinone A -> NADP + 3 H+ + Plastoquinol-9	0	21.2161	0	15.505
NDH1_2p__vc	cpd00004[vc] + 4 cpd00067[vc] + cpd07274[vp] -> cpd00003[vc] + 3 cpd00067[vp] + cpd16503[vp]	NADH + 4 H+ + Plastoquinone A -> NAD + 3 H+ + Plastoquinol-9	0	21.2161	0	15.505
NDH1_2u__vc	cpd00004[vc] + 4 cpd00067[vc] + cpd07274[vl] -> cpd00003[vc] + 3 cpd00067[vl] + cpd16503[vl]	NADH + 4 H+ + Plastoquinone A -> NAD + 3 H+ + Plastoquinol-9	0	21.2161	0	15.505
NDH2_syn__vc	cpd00004[vc] + cpd00067[vc] + cpd07274[vl] -> cpd00003[vc] + cpd16503[vl]	NADH + H+ + Plastoquinone A -> NAD + Plastoquinol-9	0	21.2161	0	15.505
PFK__vc	cpd00002[vc] + cpd00072[vc] -> cpd00008[vc] + cpd00067[vc] + cpd00290[vc]	ATP + D-fructose-6-phosphate -> ADP + H+ + D-fructose-1,6-bisphosphate	0	2.21e-06	0	71.6986
PHYTFDH2__vc	cpd00006[vc] + cpd03206[vc] -> cpd00005[vc] + cpd00067[vc] + cpd03215[vc]	NADP + Phytofluene -> NADPH + H+ + zeta-Carotene	0.00133861	0.00133861	0.00013386	0.00013386
PNS3__vc	cpd00001[vc] + cpd00246[vc] -> cpd00105[vc] + cpd00226[vc]	H2O + Inosine -> D-Ribose + HYXN	0	0	0	0.00036864
PSP_L__vc	cpd00001[vc] + cpd00738[vc] -> cpd00009[vc] + cpd00054[vc]	H2O + phosphoserine -> Phosphate + L-Serine	0.414448	0.555349	0	32.8012
THD2__vc	cpd00004[vc] + cpd00006[vc] + 2 cpd00067[vp] -> cpd00003[vc] + cpd00005[vc] + 2 cpd00067[vc]	NADH + NADP + 2 H+ -> NAD + NADPH + 2 H+	0	54.231	0	100.317
UPHYDR__vc	2 cpd11621[vc] + cpd11640[vc] -> 2 cpd00067[vc] + 2 cpd11620[vc]	2 Oxidizedferredoxin + H2 -> 2 H+ + 2 Reducedferredoxin	0	5.53e-06	0	1.74719
dmb_syn__vc	cpd00007[vc] + cpd01270[vc] <=> cpd00236[vc] + cpd01997[vc] + dialurate[vc]	O2 + FMNH2 <=> D-Erythrose4-phosphate + Dimethylbenzimidazole + Dialurate	3.58e-05	3.58e-05	3.58e-06	3.58e-06
rxn00001__vc	cpd00001[vc] + cpd00012[vc] -> 2 cpd00009[vc] + cpd00067[vc]	H2O + PPi -> 2 Phosphate + H+	0.786982	39.258	1.46581	73.17
rxn00003__vc	2 cpd00020[vc] + cpd00067[vc] -> cpd00011[vc] + cpd00668[vc]	2 Pyruvate + H+ -> CO2 + ALCTT	0.059452	0.059452	0.0059452	0.0059452
rxn00006__vc	2 cpd00025[vc] -> 2 cpd00001[vc] + cpd00007[vc]	2 H2O2 -> 2 H2O + O2	0	10.6969	0	7.7525
rxn00010__vc	2 cpd00040[vc] + cpd00067[vc] -> cpd00011[vc] + cpd00843[vc]	2 Glyoxalate + H+ -> CO2 + Tartronate semialdehyde	0	0.032551	0	5.16941
rxn00011__vc	cpd00020[vc] + cpd00056[vc] + cpd00067[vc] -> cpd00011[vc] + cpd03049[vc]	Pyruvate + TPP + H+ -> CO2 + 2-Hydroxyethyl-ThPP	0.0589465	0.0589465	0.00589465	0.00589465
rxn00018__vc	cpd00001[vx] + cpd00011[vx] + cpd00871[vx] -> 2 cpd00169[vx] + 2 cpd00067[vx]	H2O + CO2 + D-Ribulose 1,5-bisphosphate -> 2 3-Phosphoglycerate + 2 H+	9.40438	9.40438	10.1546	25.7491
rxn00029__vc	2 cpd00338[vc] -> 2 cpd00001[vc] + cpd00067[vc] + cpd00689[vc]	2 5-Aminolevulinate -> 2 H2O + H+ + Porphobilinogen	0.0141723	0.0141723	0.00141723	0.00141723
rxn00048__vc	cpd00067[vc] + 2 cpd02656[vc] -> cpd00220[vc] + cpd02882[vc]	H+ + 2 6-7-Dimethyl-8--1-D-ribityllumazine -> Riboflavin + 4--1-D-Ribitylamino-5-aminouracil	0.0001075	0.0001075	1.08e-05	1.08e-05
rxn00056__vc	cpd00007[vc] + 4 cpd00067[vc] + 4 cpd10515[vc] <=> 2 cpd00001[vc] + 4 cpd10516[vc]	O2 + 4 H+ + 4 Fe+2 <=> 2 H2O + 4 Fe+3	0.00027345	0.00027345	2.74e-05	2.74e-05
rxn00060__vc	cpd00001[vc] + 4 cpd00689[vc] -> 4 cpd00013[vc] + cpd00755[vc]	H2O + 4 Porphobilinogen -> 4 NH3 + Hydroxymethylbilane	0.00354308	0.00354308	0.00035431	0.00035431
rxn00063__vc	cpd00001[vc] + cpd00002[vc] -> cpd00012[vc] + cpd00018[vc] + 2 cpd00067[vc]	H2O + ATP -> PPi + AMP + 2 H+	0	38.4118	0	35.8493
rxn00077__vc	cpd00002[vc] + cpd00003[vc] -> cpd00006[vc] + cpd00008[vc] + cpd00067[vc]	ATP + NAD -> NADP + ADP + H+	7.17e-05	7.17e-05	7.17e-06	7.17e-06
rxn00096__vc	cpd00002[vc] + cpd00008[vc] <=> cpd00009[vc] + cpd00067[vc] + cpd00924[vc]	ATP + ADP <=> Phosphate + H+ + AppppA	0	0.0570421	0	0.00570421
rxn00097__vc	cpd00002[vc] + cpd00018[vc] + cpd00067[vc] <=> 2 cpd00008[vc]	ATP + AMP + H+ <=> 2 ADP	0.403416	39.0351	1.27099	72.9696
rxn00100__vc	cpd00002[vc] + cpd00655[vc] -> cpd00008[vc] + cpd00010[vc] + cpd00067[vc]	ATP + Dephospho-CoA -> ADP + CoA + H+	8.96e-05	8.96e-05	8.96e-06	8.96e-06
rxn00101__vc	cpd00001[vc] + 2 cpd00067[vc] + cpd00073[vc] -> cpd00011[vc] + 2 cpd00013[vc]	H2O + 2 H+ + Urea -> CO2 + 2 NH3	0	0	0	13.6036
rxn00104__vc	cpd00002[vc] + cpd00012[vc] <=> cpd00008[vc] + cpd00421[vc]	ATP + PPi <=> ADP + Triphosphate	-3.58e-05	-3.56e-05	-3.58e-06	23.8995
rxn00117__vc	cpd00002[vc] + cpd00014[vc] <=> cpd00008[vc] + cpd00062[vc]	ATP + UDP <=> ADP + UTP	0.420054	38.8322	-72.776	36.0472
rxn00119__vc	cpd00002[vc] + cpd00067[vc] + cpd00091[vc] <=> cpd00008[vc] + cpd00014[vc]	ATP + H+ + UMP <=> ADP + UDP	0.0271714	38.4389	0.00271715	35.852
rxn00122__vc	cpd00002[vc] + cpd00050[vc] -> cpd00012[vc] + cpd00015[vc]	ATP + FMN -> PPi + FAD	3.58e-05	3.58e-05	3.58e-06	3.58e-06
rxn00126__vc	cpd00001[vc] + cpd00002[vc] + cpd00060[vc] -> cpd00009[vc] + cpd00012[vc] + cpd00017[vc] + cpd00067[vc]	H2O + ATP + L-Methionine -> Phosphate + PPi + S-Adenosyl-L-methionine + H+	0.00480168	0.00480223	0.00048017	0.00048023
rxn00137__vc	cpd00001[vc] + cpd00045[vc] -> cpd00009[vc] + cpd00018[vc]	H2O + Adenosine 3-5-bisphosphate -> Phosphate + AMP	0.0570421	0.0570421	0.00570421	0.00570421
rxn00138__vc	cpd00002[vc] + cpd00013[vc] + cpd00638[vc] -> cpd00003[vc] + cpd00012[vc] + cpd00018[vc] + 2 cpd00067[vc]	ATP + NH3 + Deamido-NAD -> NAD + PPi + AMP + 2 H+	0	0.00035832	0	3.58e-05
rxn00139__vc	cpd00103[vc] + cpd00128[vc] -> cpd00012[vc] + cpd00018[vc] + cpd00067[vc]	PRPP + Adenine -> PPi + AMP + H+	0.00476584	0.00476639	0.00010794	0.00047664
rxn00141__vc	cpd00001[vc] + cpd00019[vc] -> cpd00135[vc] + cpd00182[vc]	H2O + S-Adenosyl-homocysteine -> Homocysteine + Adenosine	0.00368641	0.00368641	0.00036864	0.00036864
rxn00147__vc	cpd00001[vc] + cpd00002[vc] + cpd00020[vc] -> cpd00009[vc] + cpd00018[vc] + cpd00061[vc] + 3 cpd00067[vc]	H2O + ATP + Pyruvate -> Phosphate + AMP + Phosphoenolpyruvate + 3 H+	0.19992	0.761721	0	71.6986
rxn00148__vc	cpd00008[vc] + cpd00061[vc] + cpd00067[vc] -> cpd00002[vc] + cpd00020[vc]	ADP + Phosphoenolpyruvate + H+ -> ATP + Pyruvate	0.748261	1.12666	0	72.9723
rxn00157__vc	cpd00022[vc] + cpd00047[vc] <=> cpd00010[vc] + cpd00020[vc]	Acetyl-CoA + Formate <=> CoA + Pyruvate	0.00053748	0.0005378	5.38e-05	17.1467
rxn00161__vc	cpd00006[vc] + cpd00130[vc] -> cpd00005[vc] + cpd00011[vc] + cpd00020[vc]	NADP + L-Malate -> NADPH + CO2 + Pyruvate	0.271728	0.455133	0	36.4862
rxn00165__vc	cpd00054[vc] -> cpd00013[vc] + cpd00020[vc]	L-Serine -> NH3 + Pyruvate	0	3.5e-07	0	32.7804
rxn00173__vc	cpd00009[vc] + cpd00022[vc] <=> cpd00010[vc] + cpd00196[vc]	Phosphate + Acetyl-CoA <=> CoA + Acetylphosphate	-76.9603	38.3055	-71.7545	35.8213
rxn00175__vc	cpd00002[vc] + cpd00010[vc] + cpd00029[vc] -> cpd00012[vc] + cpd00018[vc] + cpd00022[vc] + cpd00067[vc]	ATP + CoA + Acetate -> PPi + AMP + Acetyl-CoA + H+	0	38.4424	0	35.8524
rxn00179__vc	cpd00002[vc] + cpd00023[vc] -> cpd00008[vc] + cpd02097[vc]	ATP + L-Glutamate -> ADP + L-Glutamyl 5-phosphate	0	59.9767	0	54.8351
rxn00183__vc	cpd00001[vc] + cpd00003[vc] + cpd00858[vc] <=> cpd00004[vc] + cpd00023[vc] + 2 cpd00067[vc]	H2O + NAD + L-Glutamate5-semialdehyde <=> NADH + L-Glutamate + 2 H+	-0.0487779	59.928	-0.00487779	54.8302
rxn00184__vc	cpd00005[vc] + cpd00013[vc] + cpd00024[vc] + cpd00067[vc] -> cpd00001[vc] + cpd00006[vc] + cpd00023[vc]	NADPH + NH3 + 2-Oxoglutarate + H+ -> H2O + NADP + L-Glutamate	0	22.3521	0	119.016
rxn00187__vc	cpd00002[vc] + cpd00013[vc] + cpd00023[vc] -> cpd00008[vc] + cpd00009[vc] + cpd00053[vc] + cpd00067[vc]	ATP + NH3 + L-Glutamate -> ADP + Phosphate + L-Glutamine + H+	0	76.8235	0	71.6986
rxn00189__vc	cpd00001[vc] + cpd00053[vc] -> cpd00013[vc] + cpd00023[vc]	H2O + L-Glutamine -> NH3 + L-Glutamate	0	77.7388	0	73.0408
rxn00190__vc	cpd00001[vc] + cpd00002[vc] + cpd00053[vc] + cpd00638[vc] -> cpd00003[vc] + cpd00012[vc] + cpd00018[vc] + cpd00023[vc] + 2 cpd00067[vc]	H2O + ATP + L-Glutamine + Deamido-NAD -> NAD + PPi + AMP + L-Glutamate + 2 H+	0	0.00035832	0	3.58e-05
rxn00192__vc	cpd00022[vc] + cpd00023[vc] -> cpd00010[vc] + cpd00067[vc] + cpd00477[vc]	Acetyl-CoA + L-Glutamate -> CoA + H+ + N-Acetyl-L-glutamate	0	76.8235	0	71.6986
rxn00193__vc	cpd00023[vc] <=> cpd00186[vc]	L-Glutamate <=> D-Glutamate	0.00434972	0.00434972	0.00043497	0.00043497
rxn00198__vc	cpd00006[vc] + cpd00260[vc] -> cpd00005[vc] + cpd00011[vc] + cpd00024[vc]	NADP + Isocitrate -> NADPH + CO2 + 2-Oxoglutarate	0.166835	0.166836	0	5.17697
rxn00203__vc	cpd00024[vc] + cpd00067[vc] -> cpd00011[vc] + cpd00199[vc]	2-Oxoglutarate + H+ -> CO2 + 4-Oxobutanoate	1.34e-05	1.34e-05	1.34e-06	5.50061
rxn00209__vc	cpd00007[vc] + cpd00478[vc] -> cpd00016[vc] + cpd00025[vc]	O2 + Pyridoxine phosphate -> Pyridoxal phosphate + H2O2	3.58e-05	3.58e-05	3.58e-06	3.58e-06
rxn00216__vc	cpd00002[vc] + cpd00027[vc] -> cpd00008[vc] + cpd00067[vc] + cpd00079[vc]	ATP + D-Glucose -> ADP + H+ + D-glucose-6-phosphate	0	2.5e-07	0	23.8995
rxn00224__vc	cpd01476[vc] + cpd10515[vc] -> cpd00028[vc] + 2 cpd00067[vc]	Protoporphyrin + Fe+2 -> Heme + 2 H+	0.0001075	0.0001075	1.08e-05	1.08e-05
rxn00225__vc	cpd00002[vc] + cpd00029[vc] -> cpd00008[vc] + cpd00196[vc]	ATP + Acetate -> ADP + Acetylphosphate	0	76.8847	0	71.7047
rxn00227__vc	cpd00001[vc] + cpd00196[vc] -> cpd00009[vc] + cpd00029[vc] + cpd00067[vc]	H2O + Acetylphosphate -> Phosphate + Acetate + H+	0	76.8235	0	71.6986
rxn00237__vc	cpd00002[vc] + cpd00031[vc] <=> cpd00008[vc] + cpd00038[vc]	ATP + GDP <=> ADP + GTP	0.0452572	38.4572	-72.9678	35.854
rxn00239__vc	cpd00002[vc] + cpd00067[vc] + cpd00126[vc] -> cpd00008[vc] + cpd00031[vc]	ATP + H+ + GMP -> ADP + GDP	0	38.4276	0	35.8509
rxn00242__vc	cpd00001[vc] + cpd00905[vc] -> cpd00012[vc] + cpd00031[vc]	H2O + Guanosine 3,5-bis(diphosphate) -> PPi + GDP	0	25.6078	0	23.8995
rxn00248__vc	cpd00003[vc] + cpd00130[vc] <=> cpd00004[vc] + cpd00032[vc] + cpd00067[vc]	NAD + L-Malate <=> NADH + Oxaloacetate + H+	-0.35783	-0.174426	-36.4764	115.797
rxn00251__vc	cpd00001[vc] + cpd00011[vc] + cpd00061[vc] -> cpd00009[vc] + cpd00032[vc] + cpd00067[vc]	H2O + CO2 + Phosphoenolpyruvate -> Phosphate + Oxaloacetate + H+	0.644512	0.827916	0	37.7574
rxn00256__vc	cpd00001[vc] + cpd00022[vc] + cpd00032[vc] -> cpd00010[vc] + cpd00067[vc] + cpd00137[vc]	H2O + Acetyl-CoA + Oxaloacetate -> CoA + H+ + Citrate	0.166835	0.166836	0	5.17697
rxn00260__vc	cpd00024[vc] + cpd00041[vc] <=> cpd00023[vc] + cpd00032[vc]	2-Oxoglutarate + L-Aspartate <=> L-Glutamate + Oxaloacetate	-21.5194	-0.30325	-117.705	-1.28096
rxn00262__vc	cpd00001[vc] + cpd00007[vc] + cpd00041[vc] -> cpd00013[vc] + cpd00025[vc] + cpd00032[vc]	H2O + O2 + L-Aspartate -> NH3 + H2O2 + Oxaloacetate	0	21.2161	0	15.505
rxn00269__vc	cpd00001[vc] + cpd00007[vc] + cpd00033[vc] -> cpd00013[vc] + cpd00025[vc] + cpd00040[vc]	H2O + O2 + Glycine -> NH3 + H2O2 + Glyoxalate	0.177175	21.3933	0	15.505
rxn00272__vc	cpd00035[vc] + cpd00040[vc] -> cpd00020[vc] + cpd00033[vc]	L-Alanine + Glyoxalate -> Pyruvate + Glycine	0	21.3935	0	15.505
rxn00275__vc	cpd00023[vc] + cpd00040[vc] -> cpd00024[vc] + cpd00033[vc]	L-Glutamate + Glyoxalate -> 2-Oxoglutarate + Glycine	0	21.2161	0	15.505
rxn00278__vc	cpd00004[vc] + cpd00013[vc] + cpd00020[vc] + cpd00067[vc] -> cpd00001[vc] + cpd00003[vc] + cpd00035[vc]	NADH + NH3 + Pyruvate + H+ -> H2O + NAD + L-Alanine	0	21.2161	0	15.5122
rxn00283__vc	cpd00035[vc] <=> cpd00117[vc]	L-Alanine <=> D-Alanine	0.00434972	0.00434972	0.00043497	0.00043497
rxn00285__vc	cpd00002[vc] + cpd00010[vc] + cpd00036[vc] <=> cpd00008[vc] + cpd00009[vc] + cpd00078[vc]	ATP + CoA + Succinate <=> ADP + Phosphate + Succinyl-CoA	1.34e-05	1.34e-05	1.34e-06	1.34e-06
rxn00293__vc	cpd00062[vc] + cpd02611[vc] -> cpd00012[vc] + cpd00037[vc]	UTP + N-Acetyl-D-glucosamine1-phosphate -> PPi + UDP-N-acetylglucosamine	0.0167871	0.0167871	0.00167871	0.00167871
rxn00299__vc	cpd00001[vc] + cpd00038[vc] -> cpd00047[vc] + 2 cpd00067[vc] + cpd02978[vc]	H2O + GTP -> Formate + 2 H+ + 7,8-Dihydroneopterin 3-triphosphate	0.00014333	0.00014333	1.43e-05	1.43e-05
rxn00300__vc	3 cpd00001[vc] + cpd00038[vc] -> cpd00012[vc] + cpd00047[vc] + 3 cpd00067[vc] + cpd00957[vc]	3 H2O + GTP -> PPi + Formate + 3 H+ + 2,5-Diamino-6-(5-phosphoribosylamino)-4-pyrimidineone	0.0001075	0.0001075	1.08e-05	1.08e-05
rxn00301__vc	cpd00001[vc] + cpd00038[vc] -> cpd00012[vc] + 2 cpd00067[vc] + cpd00126[vc]	H2O + GTP -> PPi + 2 H+ + GMP	0	38.4118	0	35.8493
rxn00303__vc	cpd00002[vc] + cpd00038[vc] -> cpd00018[vc] + 2 cpd00067[vc] + cpd02740[vc]	ATP + GTP -> AMP + 2 H+ + Guanosine 5-triphosphate,3-diphosphate	0	25.6078	0	23.8995
rxn00304__vc	cpd00031[vc] + cpd00061[vc] + cpd00067[vc] -> cpd00020[vc] + cpd00038[vc]	GDP + Phosphoenolpyruvate + H+ -> Pyruvate + GTP	0	0	0	72.9723
rxn00313__vc	cpd00067[vc] + cpd00516[vc] -> cpd00011[vc] + cpd00039[vc]	H+ + meso-2,6-Diaminopimelate -> CO2 + L-Lysine	0.0198209	0.0198214	1.25262	1.25262
rxn00333__vc	cpd00007[vc] + cpd00139[vc] -> cpd00025[vc] + cpd00040[vc]	O2 + Glycolate -> H2O2 + Glyoxalate	0	0	0	4.43
rxn00337__vc	cpd00002[vc] + cpd00041[vc] -> cpd00008[vc] + cpd01977[vc]	ATP + L-Aspartate -> ADP + 4-Phospho-L-aspartate	0.143279	0.14328	1.26497	1.26497
rxn00338__vc	cpd00007[vc] + cpd00041[vc] -> cpd00025[vc] + cpd03470[vc]	O2 + L-Aspartate -> H2O2 + Iminoaspartate	0.00035832	0.00035832	3.58e-05	3.58e-05
rxn00342__vc	cpd00001[vc] + cpd00132[vc] -> cpd00013[vc] + cpd00041[vc]	H2O + L-Asparagine -> NH3 + L-Aspartate	0	25.9129	0	24.3469
rxn00346__vc	cpd00041[vc] + cpd00067[vc] -> cpd00011[vc] + cpd00085[vc]	L-Aspartate + H+ -> CO2 + beta-Alanine	8.96e-05	8.96e-05	8.96e-06	8.96e-06
rxn00347__vc	cpd00041[vc] -> cpd00013[vc] + cpd00106[vc]	L-Aspartate -> NH3 + Fumarate	0	0	0	116.424
rxn00351__vc	cpd00002[vc] + cpd00033[vc] + cpd00506[vc] -> cpd00008[vc] + cpd00009[vc] + cpd00042[vc] + cpd00067[vc]	ATP + Glycine + gamma-Glutamylcysteine -> ADP + Phosphate + GSH + H+	3.58e-05	3.58e-05	3.58e-06	3.58e-06
rxn00360__vc	cpd00001[vc] + cpd00044[vc] -> cpd00009[vc] + cpd00193[vc]	H2O + 3-phosphoadenylylsulfate -> Phosphate + APS	0	76.8235	0	71.6986
rxn00361__vc	cpd00002[vc] + cpd00193[vc] -> cpd00008[vc] + cpd00044[vc] + cpd00067[vc]	ATP + APS -> ADP + 3-phosphoadenylylsulfate + H+	0.0570421	76.8806	0.00570421	71.7043
rxn00364__vc	cpd00002[vc] + cpd00046[vc] + cpd00067[vc] <=> cpd00008[vc] + cpd00096[vc]	ATP + CMP + H+ <=> ADP + CDP	0.0261918	0.0262814	0.00261918	0.00262814
rxn00379__vc	cpd00002[vc] + cpd00048[vc] -> cpd00012[vc] + cpd00193[vc]	ATP + Sulfate -> PPi + APS	0	0.0570421	0	0.00570421
rxn00392__vc	cpd00002[vc] + cpd00220[vc] -> cpd00008[vc] + cpd00050[vc]	ATP + Riboflavin -> ADP + FMN	7.17e-05	7.17e-05	7.17e-06	7.17e-06
rxn00394__vc	cpd00001[vc] + cpd00051[vc] <=> cpd00064[vc] + cpd00073[vc]	H2O + L-Arginine <=> Ornithine + Urea	-0.00618103	-0.00618102	-0.0006181	13.6029
rxn00395__vc	cpd00001[vc] + cpd00051[vc] -> cpd00013[vc] + cpd00274[vc]	H2O + L-Arginine -> NH3 + Citrulline	0	0	0	32.2559
rxn00405__vc	cpd00051[vc] + cpd00067[vc] -> cpd00011[vc] + cpd00152[vc]	L-Arginine + H+ -> CO2 + Agmatine	0.00618103	0.00618103	0.0006181	0.0006181
rxn00407__vc	cpd00001[vc] + cpd00052[vc] + cpd00067[vc] -> cpd00013[vc] + cpd00062[vc]	H2O + CTP + H+ -> NH3 + UTP	0	76.8235	0	71.6986
rxn00409__vc	cpd00002[vc] + cpd00096[vc] <=> cpd00008[vc] + cpd00052[vc]	ATP + CDP <=> ADP + CTP	0.0249387	0.0257816	-72.9698	0.00257816
rxn00410__vc	cpd00002[vc] + cpd00013[vc] + cpd00062[vc] -> cpd00008[vc] + cpd00009[vc] + cpd00052[vc] + 2 cpd00067[vc]	ATP + NH3 + UTP -> ADP + Phosphate + CTP + 2 H+	0	76.8331	0	71.6995
rxn00411__vc	cpd00061[vc] + cpd00067[vc] + cpd00096[vc] -> cpd00020[vc] + cpd00052[vc]	Phosphoenolpyruvate + H+ + CDP -> Pyruvate + CTP	0	0	0	72.9723
rxn00412__vc	cpd00001[vc] + cpd00002[vc] + cpd00053[vc] + cpd00062[vc] -> cpd00008[vc] + cpd00009[vc] + cpd00023[vc] + cpd00052[vc] + 2 cpd00067[vc]	H2O + ATP + L-Glutamine + UTP -> ADP + Phosphate + L-Glutamate + CTP + 2 H+	0	38.8742	0	36.5209
rxn00414__vc	cpd00001[vc] + 2 cpd00002[vc] + cpd00053[vc] + cpd00242[vc] -> 2 cpd00008[vc] + cpd00009[vc] + cpd00023[vc] + 2 cpd00067[vc] + cpd00146[vc]	H2O + 2 ATP + L-Glutamine + H2CO3 -> 2 ADP + Phosphate + L-Glutamate + 2 H+ + Carbamoylphosphate	0.057129	0.057129	0.0057129	13.6093
rxn00416__vc	cpd00001[vc] + cpd00002[vc] + cpd00041[vc] + cpd00053[vc] -> cpd00012[vc] + cpd00018[vc] + cpd00023[vc] + 2 cpd00067[vc] + cpd00132[vc]	H2O + ATP + L-Aspartate + L-Glutamine -> PPi + AMP + L-Glutamate + 2 H+ + L-Asparagine	0.0287131	25.9417	0.00287131	24.3498
rxn00422__vc	cpd00020[vc] + cpd00054[vc] <=> cpd00035[vc] + cpd00145[vc]	Pyruvate + L-Serine <=> L-Alanine + Hydroxypyruvate	-21.1441	0.36809	-15.505	15.5122
rxn00423__vc	cpd00022[vc] + cpd00054[vc] -> cpd00010[vc] + cpd00722[vc]	Acetyl-CoA + L-Serine -> CoA + O-Acetyl-L-serine	0.00627103	0.00627103	0.0006271	0.0006271
rxn00424__vc	cpd00040[vc] + cpd00054[vc] -> cpd00033[vc] + cpd00145[vc]	Glyoxalate + L-Serine -> Glycine + Hydroxypyruvate	0	21.3935	0	15.505
rxn00438__vc	cpd00002[vc] + cpd00793[vc] <=> cpd00008[vc] + cpd00056[vc]	ATP + Thiamine phosphate <=> ADP + TPP	3.58e-05	3.58e-05	3.58e-06	3.58e-06
rxn00459__vc	cpd00482[vc] <=> cpd00001[vc] + cpd00061[vc]	2-Phospho-D-glycerate <=> H2O + Phosphoenolpyruvate	1.42501	1.42501	-30.2122	6.50495
rxn00460__vc	cpd00014[vc] + cpd00061[vc] + cpd00067[vc] -> cpd00020[vc] + cpd00062[vc]	UDP + Phosphoenolpyruvate + H+ -> Pyruvate + UTP	0	0	0	72.9723
rxn00461__vc	cpd00037[vc] + cpd00061[vc] -> cpd00009[vc] + cpd02820[vc]	UDP-N-acetylglucosamine + Phosphoenolpyruvate -> Phosphate + UDP-N-acetylglucosamine enolpyruvate	0.00434972	0.00434972	0.00043497	0.00043497
rxn00463__vc	cpd00001[vc] + cpd00062[vc] -> cpd00012[vc] + 2 cpd00067[vc] + cpd00091[vc]	H2O + UTP -> PPi + 2 H+ + UMP	0	38.4118	0	35.8493
rxn00467__vc	cpd00024[vc] + cpd00064[vc] -> cpd00023[vc] + cpd00858[vc]	2-Oxoglutarate + Ornithine -> L-Glutamate + L-Glutamate5-semialdehyde	0	59.9767	0	54.8351
rxn00469__vc	cpd00001[vc] + cpd00342[vc] <=> cpd00029[vc] + cpd00064[vc]	H2O + N-Acetylornithine <=> Acetate + Ornithine	0	76.8235	0	71.6986
rxn00474__vc	cpd00054[vc] + cpd00359[vc] -> cpd00001[vc] + cpd00065[vc]	L-Serine + indol -> H2O + L-Tryptophan	0	0.03554	0	0.003554
rxn00493__vc	cpd00024[vc] + cpd00066[vc] <=> cpd00023[vc] + cpd00143[vc]	2-Oxoglutarate + L-Phenylalanine <=> L-Glutamate + Phenylpyruvate	-0.0484265	-0.0484265	-0.00484265	-0.00484265
rxn00508__vc	cpd00001[vc] + cpd00003[vc] + cpd00199[vc] -> cpd00004[vc] + cpd00036[vc] + 2 cpd00067[vc]	H2O + NAD + 4-Oxobutanoate -> NADH + Succinate + 2 H+	0	1.34e-05	0	5.50061
rxn00509__vc	cpd00001[vc] + cpd00006[vc] + cpd00199[vc] -> cpd00005[vc] + cpd00036[vc] + 2 cpd00067[vc]	H2O + NADP + 4-Oxobutanoate -> NADPH + Succinate + 2 H+	0	1.34e-05	0	5.50061
rxn00512__vc	cpd00003[vc] + cpd00139[vc] -> cpd00004[vc] + cpd00040[vc] + cpd00067[vc]	NAD + Glycolate -> NADH + Glyoxalate + H+	0.00014333	0.00014513	0	6.202
rxn00527__vc	cpd00024[vc] + cpd00069[vc] <=> cpd00023[vc] + cpd00868[vc]	2-Oxoglutarate + L-Tyrosine <=> L-Glutamate + p-hydroxyphenylpyruvate	-0.0297601	-0.0297601	-0.00297601	-0.00297601
rxn00533__vc	cpd00002[vc] + cpd00022[vc] + cpd00242[vc] -> cpd00008[vc] + cpd00009[vc] + cpd00067[vc] + cpd00070[vc]	ATP + Acetyl-CoA + H2CO3 -> ADP + Phosphate + H+ + Malonyl-CoA	0.403176	0.403176	0.0403176	0.0403177
rxn00547__vc	cpd00002[vc] + cpd00082[vc] -> cpd00008[vc] + cpd00067[vc] + cpd00072[vc]	ATP + D-Fructose -> ADP + H+ + D-fructose-6-phosphate	0	1e-08	0	71.6986
rxn00548__vc	cpd00009[vc] + cpd00072[vc] -> cpd00001[vc] + cpd00196[vc] + cpd00236[vc]	Phosphate + D-fructose-6-phosphate -> H2O + Acetylphosphate + D-Erythrose4-phosphate	0	0.0756482	0	17.201
rxn00549__vc	cpd00001[vc] + cpd00290[vc] -> cpd00009[vc] + cpd00072[vc]	H2O + D-fructose-1,6-bisphosphate -> Phosphate + D-fructose-6-phosphate	3.59238	3.59239	0	78.8789
rxn00552__vc	cpd00001[vc] + cpd00288[vc] -> cpd00013[vc] + cpd00072[vc]	H2O + D-Glucosamine phosphate -> NH3 + D-fructose-6-phosphate	0	77.7388	0	73.0408
rxn00553__vc	cpd00026[vc] + cpd00072[vc] -> cpd00014[vc] + cpd01693[vc]	UDP-glucose + D-fructose-6-phosphate -> UDP + 6-Phosphosucrose	0.14782	0.14782	0.163603	71.8678
rxn00555__vc	cpd00053[vc] + cpd00072[vc] -> cpd00023[vc] + cpd00288[vc]	L-Glutamine + D-fructose-6-phosphate -> L-Glutamate + D-Glucosamine phosphate	0.0167871	77.7556	0.00167871	73.0424
rxn00558__vc	cpd00079[vc] <=> cpd00072[vc]	D-glucose-6-phosphate <=> D-fructose-6-phosphate	-0.41563	-0.415629	-15.7009	-0.190384
rxn00559__vc	cpd00235[vc] <=> cpd00072[vc]	D-mannose-6-phosphate <=> D-fructose-6-phosphate	-0.00025167	-0.00025167	-2.52e-05	-2.52e-05
rxn00578__vc	cpd00001[vc] + cpd01693[vc] -> cpd00009[vc] + cpd00076[vc]	H2O + 6-Phosphosucrose -> Phosphate + Sucrose	0.14782	0.14782	0.163603	71.8678
rxn00579__vc	cpd00014[vc] + cpd00076[vc] -> cpd00026[vc] + cpd00082[vc]	UDP + Sucrose -> UDP-glucose + D-Fructose	0	1e-08	0	71.6986
rxn00604__vc	cpd00006[vc] + cpd00079[vc] -> cpd00005[vc] + cpd00067[vc] + cpd00911[vc]	NADP + D-glucose-6-phosphate -> NADPH + H+ + 6-phospho-D-glucono-1-5-lactone	0	2.3e-07	0	15.505
rxn00611__vc	cpd00004[vc] + cpd00067[vc] + cpd00095[vc] -> cpd00003[vc] + cpd00080[vc]	NADH + H+ + Glycerone-phosphate -> NAD + Glycerol-3-phosphate	0	1.8e-06	0	0.00221617
rxn00612__vc	cpd00005[vc] + cpd00067[vc] + cpd00095[vc] -> cpd00006[vc] + cpd00080[vc]	NADPH + H+ + Glycerone-phosphate -> NADP + Glycerol-3-phosphate	0	1.8e-06	0	0.00221617
rxn00615__vc	cpd00002[vc] + cpd00100[vc] -> cpd00008[vc] + cpd00067[vc] + cpd00080[vc]	ATP + Glycerol -> ADP + H+ + Glycerol-3-phosphate	0.0221595	0.0221617	0	0.00221617
rxn00640__vc	cpd00031[vc] + cpd00485[vc] -> cpd00009[vc] + cpd00083[vc]	GDP + D-Mannose1-phosphate -> Phosphate + GDP-mannose	0	0.00025167	0	2.52e-05
rxn00641__vc	cpd00038[vc] + cpd00485[vc] -> cpd00012[vc] + cpd00083[vc]	GTP + D-Mannose1-phosphate -> PPi + GDP-mannose	0	0.00025167	0	2.52e-05
rxn00642__vc	cpd00083[vc] -> cpd00001[vc] + cpd00900[vc]	GDP-mannose -> H2O + GDP-4-dehydro-D-rhamnose	0.00025167	0.00025167	2.52e-05	2.52e-05
rxn00646__vc	cpd00002[vc] + cpd00023[vc] + cpd00084[vc] -> cpd00008[vc] + cpd00009[vc] + cpd00067[vc] + cpd00506[vc]	ATP + L-Glutamate + L-Cysteine -> ADP + Phosphate + H+ + gamma-Glutamylcysteine	3.58e-05	3.58e-05	3.58e-06	3.58e-06
rxn00649__vc	cpd00239[vc] + cpd00722[vc] -> cpd00029[vc] + cpd00084[vc]	H2S + O-Acetyl-L-serine -> Acetate + L-Cysteine	0.00627103	0.00627103	0.0006271	0.0006271
rxn00691__vc	cpd00001[vc] + cpd00201[vc] -> cpd00047[vc] + cpd00067[vc] + cpd00087[vc]	H2O + 10-Formyltetrahydrofolate -> Formate + H+ + Tetrahydrofolate	0	3.2e-07	0	17.1467
rxn00692__vc	cpd00001[vc] + cpd00033[vc] + cpd00125[vc] <=> cpd00054[vc] + cpd00087[vc]	H2O + Glycine + 5-10-Methylenetetrahydrofolate <=> L-Serine + Tetrahydrofolate	-0.125438	-0.0928873	-11.0087	3.0917
rxn00693__vc	cpd00135[vc] + cpd00345[vc] -> cpd00060[vc] + cpd00087[vc]	Homocysteine + 5-Methyltetrahydrofolate -> L-Methionine + Tetrahydrofolate	0.050453	0.050453	0.0050453	0.0050453
rxn00704__vc	cpd00089[vc] <=> cpd00079[vc]	Glucose-1-phosphate <=> D-glucose-6-phosphate	-0.41563	-0.415629	-24.0955	-0.190384
rxn00708__vc	cpd00001[vc] + cpd00091[vc] <=> cpd00009[vc] + cpd00249[vc]	H2O + UMP <=> Phosphate + Uridine	-0.105309	-0.00368641	-0.0105309	-0.00036864
rxn00710__vc	cpd00067[vc] + cpd00810[vc] -> cpd00011[vc] + cpd00091[vc]	H+ + Orotidylic acid -> CO2 + UMP	0.0187779	0.0187779	0.00187779	0.00187779
rxn00711__vc	cpd00012[vc] + cpd00067[vc] + cpd00091[vc] <=> cpd00092[vc] + cpd00103[vc]	PPi + H+ + UMP <=> Uracil + PRPP	0.00368641	0.105309	0.00036864	0.0105309
rxn00726__vc	cpd00013[vc] + cpd00216[vc] -> cpd00001[vc] + cpd00020[vc] + cpd00067[vc] + cpd00093[vc]	NH3 + Chorismate -> H2O + Pyruvate + H+ + Anthranilate	0	0.03554	0	0.003554
rxn00727__vc	cpd00053[vc] + cpd00216[vc] -> cpd00020[vc] + cpd00023[vc] + cpd00067[vc] + cpd00093[vc]	L-Glutamine + Chorismate -> Pyruvate + L-Glutamate + H+ + Anthranilate	0	0.03554	0	0.003554
rxn00737__vc	cpd00161[vc] -> cpd00013[vc] + cpd00094[vc]	L-Threonine -> NH3 + 2-Oxobutyrate	0.0589465	0.0589465	0.00589465	0.00589465
rxn00747__vc	cpd00102[vc] <=> cpd00095[vc]	Glyceraldehyde3-phosphate <=> Glycerone-phosphate	7.00673	7.00673	7.18032	27.2144
rxn00763__vc	cpd00004[vc] + cpd00067[vc] + cpd00448[vc] -> cpd00003[vc] + cpd00100[vc]	NADH + H+ + D-Glyceraldehyde -> NAD + Glycerol	0	0.0221617	0	0.00221617
rxn00765__vc	cpd00005[vc] + cpd00067[vc] + cpd00448[vc] -> cpd00006[vc] + cpd00100[vc]	NADPH + H+ + D-Glyceraldehyde -> NADP + Glycerol	0	0.0221617	0	0.00221617
rxn00770__vc	cpd00002[vc] + cpd00101[vc] -> cpd00018[vc] + cpd00067[vc] + cpd00103[vc]	ATP + ribose-5-phosphate -> AMP + H+ + PRPP	0	0.101622	0	0.0101623
rxn00772__vc	cpd00008[vc] + cpd00067[vc] + cpd00101[vc] -> cpd00002[vc] + cpd00105[vc]	ADP + H+ + ribose-5-phosphate -> ATP + D-Ribose	0	0.101622	0	0.0101623
rxn00777__vc	cpd00101[vc] -> cpd00171[vc]	ribose-5-phosphate -> D-Ribulose5-phosphate	3.05436	3.05437	3.39088	12.2991
rxn00781__vc	cpd00003[vc] + cpd00009[vc] + cpd00102[vc] -> cpd00004[vc] + cpd00067[vc] + cpd00203[vc]	NAD + Phosphate + Glyceraldehyde3-phosphate -> NADH + H+ + 1,3-Bisphospho-D-glycerate	0	0	0	116.424
rxn00782__vc	cpd00005[vc] + cpd00067[vc] + cpd00203[vc] -> cpd00006[vc] + cpd00009[vc] + cpd00102[vc]	NADPH + H+ + 1,3-Bisphospho-D-glycerate -> NADP + Phosphate + Glyceraldehyde3-phosphate	17.1965	17.1965	17.7222	134.324
rxn00785__vc	cpd00072[vc] + cpd00102[vc] <=> cpd00198[vc] + cpd00236[vc]	D-fructose-6-phosphate + Glyceraldehyde3-phosphate <=> D-Xylulose5-phosphate + D-Erythrose4-phosphate	3.19424	3.26989	-5.21068	12.3206
rxn00786__vc	cpd00290[vc] <=> cpd00095[vc] + cpd00102[vc]	D-fructose-1,6-bisphosphate <=> Glycerone-phosphate + Glyceraldehyde3-phosphate	-3.59239	-3.59238	-78.8789	71.6986
rxn00789__vc	cpd00002[vc] + cpd00103[vc] -> cpd00012[vc] + cpd00067[vc] + cpd01775[vc]	ATP + PRPP -> PPi + H+ + Phosphoribosyl-ATP	0.0175907	0.0175907	0.00175907	0.00175907
rxn00790__vc	cpd00001[vc] + cpd00053[vc] + cpd00103[vc] -> cpd00012[vc] + cpd00023[vc] + cpd00067[vc] + cpd01982[vc]	H2O + L-Glutamine + PRPP -> PPi + L-Glutamate + H+ + 5-Phosphoribosylamine	0.0282398	0.0282398	0.00282398	0.00282398
rxn00791__vc	cpd00093[vc] + cpd00103[vc] -> cpd00012[vc] + cpd00067[vc] + cpd02642[vc]	Anthranilate + PRPP -> PPi + H+ + N-5-phosphoribosyl-anthranilate	0.03554	0.03554	0.003554	0.003554
rxn00797__vc	cpd00001[vc] + cpd00249[vc] <=> cpd00092[vc] + cpd00105[vc]	H2O + Uridine <=> Uracil + D-Ribose	-0.105309	-0.00368641	-0.0105309	-0.00036864
rxn00799__vc	cpd00130[vc] <=> cpd00001[vc] + cpd00106[vc]	L-Malate <=> H2O + Fumarate	-0.0973025	-0.0973025	-116.434	-0.00973025
rxn00800__vc	cpd02375[vc] <=> cpd00018[vc] + cpd00106[vc]	Adenylosuccinate <=> AMP + Fumarate	0.0307474	0.0307474	0.00307474	0.00344338
rxn00802__vc	cpd02152[vc] <=> cpd00051[vc] + cpd00106[vc]	L-Argininosuccinate <=> L-Arginine + Fumarate	0.0383511	0.0383511	0.00383511	32.2598
rxn00806__vc	cpd00024[vc] + cpd00107[vc] <=> cpd00023[vc] + cpd00200[vc]	2-Oxoglutarate + L-Leucine <=> L-Glutamate + 4MOP	-0.0279673	-0.0279673	-0.00279673	-0.00279673
rxn00830__vc	cpd00113[vc] <=> cpd00202[vc]	Isopentenyldiphosphate <=> DMAPP	-0.0184638	0.00615759	-0.00184638	0.00061576
rxn00832__vc	cpd00001[vc] + cpd00114[vc] <=> cpd02884[vc]	H2O + IMP <=> FAICAR	-0.0457947	-0.0457947	-0.00457947	-0.00457947
rxn00834__vc	cpd00001[vc] + cpd00003[vc] + cpd00114[vc] -> cpd00004[vc] + cpd00067[vc] + cpd00497[vc]	H2O + NAD + IMP -> NADH + H+ + XMP	0.0150473	0.0150473	0.00113609	0.00150473
rxn00838__vc	cpd00038[vc] + cpd00041[vc] + cpd00114[vc] -> cpd00009[vc] + cpd00031[vc] + 2 cpd00067[vc] + cpd02375[vc]	GTP + L-Aspartate + IMP -> Phosphate + GDP + 2 H+ + Adenylosuccinate	0.0307474	0.0307474	0.00307474	0.00344338
rxn00839__vc	cpd00002[vc] + cpd00177[vc] -> cpd00008[vc] + cpd00115[vc]	ATP + dADP -> ADP + dATP	0	38.4276	0	35.8509
rxn00851__vc	cpd00002[vc] + 2 cpd00117[vc] -> cpd00008[vc] + cpd00009[vc] + cpd00067[vc] + cpd00731[vc]	ATP + 2 D-Alanine -> ADP + Phosphate + H+ + Ala-Ala	0.00434972	0.00434972	0.00043497	0.00043497
rxn00858__vc	cpd00001[vc] + cpd00152[vc] -> cpd00073[vc] + cpd00118[vc]	H2O + Agmatine -> Urea + Putrescine	0.00618103	0.00618103	0.0006181	0.0006181
rxn00863__vc	cpd00001[vc] + cpd00003[vc] + cpd01324[vc] -> cpd00004[vc] + 2 cpd00067[vc] + cpd00119[vc]	H2O + NAD + L-Histidinal -> NADH + 2 H+ + L-Histidine	0.0175907	0.0175907	0.00175907	0.00175907
rxn00898__vc	cpd02498[vc] -> cpd00001[vc] + cpd00123[vc]	2,3-Dihydroxy-isovalerate -> H2O + 3-Methyl-2-oxobutanoate	0.059452	0.059452	0.0059452	0.0059452
rxn00902__vc	cpd00001[vc] + cpd00022[vc] + cpd00123[vc] -> cpd00010[vc] + cpd00067[vc] + cpd01646[vc]	H2O + Acetyl-CoA + 3-Methyl-2-oxobutanoate -> CoA + H+ + 2-Isopropylmalate	0.0279673	0.0279673	0.00279673	0.00279673
rxn00903__vc	cpd00023[vc] + cpd00123[vc] -> cpd00024[vc] + cpd00156[vc]	L-Glutamate + 3-Methyl-2-oxobutanoate -> 2-Oxoglutarate + L-Valine	0	21.2162	0	15.5122
rxn00904__vc	cpd00020[vc] + cpd00156[vc] <=> cpd00035[vc] + cpd00123[vc]	Pyruvate + L-Valine <=> L-Alanine + 3-Methyl-2-oxobutanoate	-0.0313951	21.1848	-0.00313951	15.509
rxn00907__vc	cpd00006[vc] + cpd00125[vc] -> cpd00005[vc] + cpd00347[vc]	NADP + 5-10-Methylenetetrahydrofolate -> NADPH + 5-10-Methenyltetrahydrofolate	0.0741061	0.0741066	0.00741061	17.1541
rxn00908__vc	cpd00003[vc] + cpd00033[vc] + cpd00087[vc] -> cpd00004[vc] + cpd00011[vc] + cpd00013[vc] + cpd00125[vc]	NAD + Glycine + Tetrahydrofolate -> NADH + CO2 + NH3 + 5-10-Methylenetetrahydrofolate	0	0.0325517	0	8.57659
rxn00912__vc	cpd00001[vc] + cpd00123[vc] + cpd00125[vc] -> cpd00087[vc] + cpd00712[vc]	H2O + 3-Methyl-2-oxobutanoate + 5-10-Methylenetetrahydrofolate -> Tetrahydrofolate + 2-Dehydropantoate	8.96e-05	8.96e-05	8.96e-06	8.96e-06
rxn00916__vc	cpd00002[vc] + cpd00013[vc] + cpd00497[vc] -> cpd00012[vc] + cpd00018[vc] + 3 cpd00067[vc] + cpd00126[vc]	ATP + NH3 + XMP -> PPi + AMP + 3 H+ + GMP	0	0.0150473	0	0.00150473
rxn00917__vc	cpd00001[vc] + cpd00002[vc] + cpd00053[vc] + cpd00497[vc] -> cpd00012[vc] + cpd00018[vc] + cpd00023[vc] + 3 cpd00067[vc] + cpd00126[vc]	H2O + ATP + L-Glutamine + XMP -> PPi + AMP + L-Glutamate + 3 H+ + GMP	0	0.0150473	0	0.00150473
rxn00927__vc	cpd00001[vc] + cpd00182[vc] -> cpd00105[vc] + cpd00128[vc]	H2O + Adenosine -> D-Ribose + Adenine	0.0036864	0.00368641	0	0.00036864
rxn00929__vc	cpd00004[vc] + 2 cpd00067[vc] + cpd02431[vc] -> cpd00003[vc] + cpd00129[vc]	NADH + 2 H+ + 1-Pyrroline-5-carboxylate -> NAD + L-Proline	0	21.2649	0	15.5098
rxn00931__vc	cpd00005[vc] + 2 cpd00067[vc] + cpd02431[vc] -> cpd00006[vc] + cpd00129[vc]	NADPH + 2 H+ + 1-Pyrroline-5-carboxylate -> NADP + L-Proline	0	21.2649	0	15.5098
rxn00947__vc	cpd00002[vc] + cpd00010[vc] + cpd00214[vc] -> cpd00012[vc] + cpd00018[vc] + cpd00067[vc] + cpd00134[vc]	ATP + CoA + Palmitate -> PPi + AMP + H+ + Palmitoyl-CoA	0	38.4118	0	35.8493
rxn00952__vc	cpd00239[vc] + cpd00790[vc] -> cpd00029[vc] + cpd00135[vc]	H2S + O-Acetyl-L-homoserine -> Acetate + Homocysteine	0.0467666	0.0467666	0.00467666	0.00467666
rxn00973__vc	cpd00137[vc] <=> cpd00260[vc]	Citrate <=> Isocitrate	0.166835	0.166836	0	5.17697
rxn00979__vc	cpd00001[vc] + cpd00003[vc] + cpd00229[vc] -> cpd00004[vc] + 2 cpd00067[vc] + cpd00139[vc]	H2O + NAD + Glycolaldehyde -> NADH + 2 H+ + Glycolate	0.00014333	0.00014333	1.43e-05	1.43e-05
rxn00980__vc	cpd00001[vc] + cpd00727[vc] -> cpd00009[vc] + cpd00139[vc]	H2O + 2-Phosphoglycolate -> Phosphate + Glycolate	0	2.04e-06	0	6.20198
rxn01000__vc	cpd00067[vc] + cpd00219[vc] -> cpd00001[vc] + cpd00011[vc] + cpd00143[vc]	H+ + Prephenate -> H2O + CO2 + Phenylpyruvate	0.0484265	0.0484265	0.00484265	0.00484265
rxn01011__vc	cpd00003[vc] + cpd00223[vc] <=> cpd00004[vc] + cpd00067[vc] + cpd00145[vc]	NAD + Glycerate <=> NADH + H+ + Hydroxypyruvate	-0.36809	-0.227192	-15.5122	5.16941
rxn01018__vc	cpd00041[vc] + cpd00146[vc] -> cpd00009[vc] + cpd00067[vc] + cpd00343[vc]	L-Aspartate + Carbamoylphosphate -> Phosphate + H+ + N-Carbamoyl-L-aspartate	0.0187779	0.0187779	0.00187779	0.00187779
rxn01019__vc	cpd00064[vc] + cpd00146[vc] -> cpd00009[vc] + cpd00067[vc] + cpd00274[vc]	Ornithine + Carbamoylphosphate -> Phosphate + H+ + Citrulline	0.0383511	0.0383511	0.00383511	13.6074
rxn01022__vc	cpd00009[vc] + cpd00147[vc] -> cpd00128[vc] + cpd02574[vc]	Phosphate + 5-Methylthioadenosine -> Adenine + methylthioribose-1-phosphate	0.00104361	0.00104361	0.00010436	0.00010436
rxn01045__vc	cpd00004[vc] + cpd00013[vc] + cpd00067[vc] + cpd00123[vc] -> cpd00001[vc] + cpd00003[vc] + cpd00156[vc]	NADH + NH3 + H+ + 3-Methyl-2-oxobutanoate -> H2O + NAD + L-Valine	0	21.2161	0	15.5122
rxn01069__vc	cpd00001[vc] + cpd00809[vc] -> cpd00009[vc] + cpd00161[vc]	H2O + O-Phospho-L-homoserine -> Phosphate + L-Threonine	0.0723421	0.0723421	0.00723421	0.00723421
rxn01100__vc	cpd00002[vc] + cpd00169[vc] <=> cpd00008[vc] + cpd00203[vc]	ATP + 3-Phosphoglycerate <=> ADP + 1,3-Bisphospho-D-glycerate	17.1965	17.1965	17.7222	89.423
rxn01101__vc	cpd00003[vc] + cpd00169[vc] -> cpd00004[vc] + cpd00067[vc] + cpd02069[vc]	NAD + 3-Phosphoglycerate -> NADH + H+ + 3-Phosphonooxypyruvate	0.414448	0.555349	0	32.8012
rxn01102__vc	cpd00002[vc] + cpd00223[vc] -> cpd00008[vc] + cpd00067[vc] + cpd00169[vc]	ATP + Glycerate -> ADP + H+ + 3-Phosphoglycerate	0.227192	0.36809	0	15.5122
rxn01103__vc	cpd00001[vc] + cpd00203[vc] -> cpd00009[vc] + cpd00067[vc] + cpd00169[vc]	H2O + 1,3-Bisphospho-D-glycerate -> Phosphate + H+ + 3-Phosphoglycerate	0	0	0	71.6986
rxn01106__vc	cpd00482[vc] <=> cpd00169[vc]	2-Phospho-D-glycerate <=> 3-Phosphoglycerate	-1.42501	-1.42501	-6.50495	30.2122
rxn01111__vc	cpd00002[vc] + cpd00171[vc] -> cpd00008[vc] + cpd00067[vc] + cpd00871[vc]	ATP + D-Ribulose5-phosphate -> ADP + H+ + D-Ribulose 1,5-bisphosphate	9.40438	9.40438	10.1546	25.7491
rxn01115__vc	cpd00006[vc] + cpd00284[vc] -> cpd00005[vc] + cpd00011[vc] + cpd00171[vc]	NADP + 6-Phospho-D-gluconate -> NADPH + CO2 + D-Ribulose5-phosphate	0	2.5e-07	0	15.505
rxn01116__vc	cpd00171[vc] <=> cpd00198[vc]	D-Ribulose5-phosphate <=> D-Xylulose5-phosphate	-6.35023	-6.35023	-17.1767	-6.7637
rxn01137__vc	cpd00001[vc] + cpd00067[vc] + cpd00182[vc] -> cpd00013[vc] + cpd00246[vc]	H2O + H+ + Adenosine -> NH3 + Inosine	0	0	0	0.00036864
rxn01184__vc	cpd00048[vc] + cpd00067[vc] + cpd00924[vc] -> cpd00002[vc] + cpd00193[vc]	Sulfate + H+ + AppppA -> ATP + APS	0	0.0570421	0	0.00570421
rxn01187__vc	cpd00009[vc] + cpd00198[vc] -> cpd00001[vc] + cpd00102[vc] + cpd00196[vc]	Phosphate + D-Xylulose5-phosphate -> H2O + Glyceraldehyde3-phosphate + Acetylphosphate	0	0.0756477	0	17.201
rxn01200__vc	cpd00102[vc] + cpd00238[vc] <=> cpd00101[vc] + cpd00198[vc]	Glyceraldehyde3-phosphate + Sedoheptulose7-phosphate <=> ribose-5-phosphate + D-Xylulose5-phosphate	3.15599	3.15599	3.40104	12.3093
rxn01208__vc	cpd00067[vc] + cpd02605[vc] -> cpd00011[vc] + cpd00200[vc]	H+ + 2-isopropyl-3-oxosuccinate -> CO2 + 4MOP	0.0279673	0.0279673	0.00279673	0.00279673
rxn01211__vc	cpd00001[vc] + cpd00347[vc] <=> cpd00067[vc] + cpd00201[vc]	H2O + 5-10-Methenyltetrahydrofolate <=> H+ + 10-Formyltetrahydrofolate	0.0740703	0.0740706	0.00740703	17.1541
rxn01213__vc	cpd00113[vc] + cpd00202[vc] -> cpd00012[vc] + cpd00067[vc] + cpd00283[vc]	Isopentenyldiphosphate + DMAPP -> PPi + H+ + Geranyldiphosphate	0.00615759	0.00615759	0.00061576	0.00061576
rxn01241__vc	cpd00003[vc] + cpd00449[vc] <=> cpd00004[vc] + cpd00067[vc] + cpd00213[vc]	NAD + Dihydrolipoamide <=> NADH + H+ + Lipoamide	0.588936	0.588936	0	10.3532
rxn01242__vc	cpd00020[vc] + cpd00067[vc] + cpd00213[vc] -> cpd00011[vc] + cpd00836[vc]	Pyruvate + H+ + Lipoamide -> CO2 + S-Acetyldihydrolipoamide	0.588936	0.588936	0	10.3532
rxn01255__vc	cpd00932[vc] -> cpd00009[vc] + cpd00216[vc]	5-O--1-Carboxyvinyl-3-phosphoshikimate -> Phosphate + Chorismate	0.113906	0.113906	0.0113906	0.0113906
rxn01256__vc	cpd00216[vc] -> cpd00219[vc]	Chorismate -> Prephenate	0.0781866	0.0781866	0.00781866	0.00781866
rxn01257__vc	cpd00053[vc] + cpd00216[vc] -> cpd00023[vc] + cpd08210[vc]	L-Glutamine + Chorismate -> L-Glutamate + ADC	0.00014333	0.00014333	1.43e-05	1.43e-05
rxn01268__vc	cpd00003[vc] + cpd00219[vc] -> cpd00004[vc] + cpd00011[vc] + cpd00868[vc]	NAD + Prephenate -> NADH + CO2 + p-hydroxyphenylpyruvate	0	0.0297601	0	0.00297601
rxn01269__vc	cpd00006[vc] + cpd00219[vc] -> cpd00005[vc] + cpd00011[vc] + cpd00868[vc]	NADP + Prephenate -> NADPH + CO2 + p-hydroxyphenylpyruvate	0	0.0297601	0	0.00297601
rxn01281__vc	cpd00005[vc] + cpd00067[vc] + cpd00843[vc] -> cpd00006[vc] + cpd00223[vc]	NADPH + H+ + Tartronate semialdehyde -> NADP + Glycerate	0	0.032551	0	5.16941
rxn01286__vc	cpd00001[vc] + cpd00003[vc] + cpd00448[vc] <=> cpd00004[vc] + 2 cpd00067[vc] + cpd00223[vc]	H2O + NAD + D-Glyceraldehyde <=> NADH + 2 H+ + Glycerate	-0.0221617	-0.0221595	-0.00221617	0
rxn01297__vc	cpd00001[vc] + cpd00003[vc] + cpd00226[vc] <=> cpd00004[vc] + cpd00067[vc] + cpd00309[vc]	H2O + NAD + HYXN <=> NADH + H+ + XAN	0	0	0	0.00036864
rxn01300__vc	cpd00002[vc] + cpd00227[vc] -> cpd00008[vc] + cpd00067[vc] + cpd00809[vc]	ATP + L-Homoserine -> ADP + H+ + O-Phospho-L-homoserine	0.0723421	0.0723421	0.00723421	0.00723421
rxn01302__vc	cpd00005[vc] + cpd00067[vc] + cpd00346[vc] -> cpd00006[vc] + cpd00227[vc]	NADPH + H+ + L-Aspartate4-semialdehyde -> NADP + L-Homoserine	0.119109	0.119109	0.0119109	0.0119109
rxn01303__vc	cpd00022[vc] + cpd00227[vc] -> cpd00010[vc] + cpd00790[vc]	Acetyl-CoA + L-Homoserine -> CoA + O-Acetyl-L-homoserine	0.0467666	0.0467666	0.00467666	0.00467666
rxn01329__vc	cpd00235[vc] <=> cpd00485[vc]	D-mannose-6-phosphate <=> D-Mannose1-phosphate	0.00025167	0.00025167	2.52e-05	2.52e-05
rxn01331__vc	cpd00001[vc] + cpd00003[vc] + cpd00236[vc] <=> cpd00004[vc] + 2 cpd00067[vc] + cpd02147[vc]	H2O + NAD + D-Erythrose4-phosphate <=> NADH + 2 H+ + 4-Phosphoerythronate	3.58e-05	3.58e-05	3.58e-06	3.58e-06
rxn01333__vc	cpd00102[vc] + cpd00238[vc] <=> cpd00072[vc] + cpd00236[vc]	Glyceraldehyde3-phosphate + Sedoheptulose7-phosphate <=> D-fructose-6-phosphate + D-Erythrose4-phosphate	0.257994	0.257995	-75.0996	75.4778
rxn01334__vc	cpd00349[vc] <=> cpd00095[vc] + cpd00236[vc]	Sedoheptulose 1,7-bisphosphate <=> Glycerone-phosphate + D-Erythrose4-phosphate	-3.41398	-3.41398	-78.8789	71.6986
rxn01343__vc	cpd00002[vc] + cpd00238[vc] -> cpd00008[vc] + cpd00067[vc] + cpd00349[vc]	ATP + Sedoheptulose7-phosphate -> ADP + H+ + Sedoheptulose 1,7-bisphosphate	0	2.21e-06	0	71.6986
rxn01345__vc	cpd00001[vc] + cpd00349[vc] -> cpd00009[vc] + cpd00238[vc]	H2O + Sedoheptulose 1,7-bisphosphate -> Phosphate + Sedoheptulose7-phosphate	3.41398	3.41398	0	78.8789
rxn01351__vc	cpd00001[vc] + cpd00241[vc] -> cpd00012[vc] + 2 cpd00067[vc] + cpd00296[vc]	H2O + dGTP -> PPi + 2 H+ + dGMP	0	38.4118	0	35.8493
rxn01353__vc	cpd00002[vc] + cpd00295[vc] <=> cpd00008[vc] + cpd00241[vc]	ATP + dGDP <=> ADP + dGTP	0.00057335	38.4123	5.73e-05	35.8494
rxn01362__vc	cpd00103[vc] + cpd00247[vc] -> cpd00012[vc] + cpd00067[vc] + cpd00810[vc]	PRPP + Orotate -> PPi + H+ + Orotidylic acid	0.0187779	0.0187779	0.00187779	0.00187779
rxn01434__vc	cpd00002[vc] + cpd00041[vc] + cpd00274[vc] -> cpd00012[vc] + cpd00018[vc] + 2 cpd00067[vc] + cpd02152[vc]	ATP + L-Aspartate + Citrulline -> PPi + AMP + 2 H+ + L-Argininosuccinate	0.0383511	0.0383511	0.00383511	32.2598
rxn01465__vc	cpd00001[vc] + cpd00282[vc] <=> cpd00067[vc] + cpd00343[vc]	H2O + S-Dihydroorotate <=> H+ + N-Carbamoyl-L-aspartate	-0.0187779	-0.0187779	-0.00187779	-0.00187779
rxn01466__vc	cpd00113[vc] + cpd00283[vc] -> cpd00012[vc] + cpd00067[vc] + cpd00350[vc]	Isopentenyldiphosphate + Geranyldiphosphate -> PPi + H+ + Farnesyldiphosphate	0.00615759	0.00615759	0.00061576	0.00061576
rxn01476__vc	cpd00001[vc] + cpd00911[vc] -> cpd00067[vc] + cpd00284[vc]	H2O + 6-phospho-D-glucono-1-5-lactone -> H+ + 6-Phospho-D-gluconate	0	2.5e-07	0	15.505
rxn01485__vc	cpd03671[vc] <=> cpd00288[vc]	D-Glucosamine1-phosphate <=> D-Glucosamine phosphate	-0.0167871	-0.0167871	-0.00167871	-0.00167871
rxn01486__vc	cpd00113[vc] + cpd00350[vc] -> cpd00012[vc] + cpd00067[vc] + cpd00289[vc]	Isopentenyldiphosphate + Farnesyldiphosphate -> PPi + H+ + Geranylgeranyl diphosphate	0.00607697	0.00607697	0.0006077	0.0006077
rxn01487__vc	3 cpd00005[vc] + 3 cpd00067[vc] + cpd00289[vc] -> 3 cpd00006[vc] + cpd03214[vc]	3 NADPH + 3 H+ + Geranylgeranyl diphosphate -> 3 NADP + Phytyl diphosphate	0.00339975	0.00339975	0.00033998	0.00033998
rxn01489__vc	2 cpd00289[vc] -> cpd00012[vc] + cpd00067[vc] + cpd02168[vc]	2 Geranylgeranyl diphosphate -> PPi + H+ + Prephytoene diphosphate	0.00133861	0.00133861	0.00013386	0.00013386
rxn01509__vc	cpd00002[vc] + cpd00067[vc] + cpd00296[vc] <=> cpd00008[vc] + cpd00295[vc]	ATP + H+ + dGMP <=> ADP + dGDP	0	38.4118	0	35.8493
rxn01512__vc	cpd00002[vc] + cpd00297[vc] <=> cpd00008[vc] + cpd00357[vc]	ATP + dTDP <=> ADP + TTP	0.00075332	0.00075332	7.53e-05	7.53e-05
rxn01513__vc	cpd00002[vc] + cpd00067[vc] + cpd00298[vc] <=> cpd00008[vc] + cpd00297[vc]	ATP + H+ + dTMP <=> ADP + dTDP	0.00075332	0.00075332	7.53e-05	7.53e-05
rxn01517__vc	cpd00002[vc] + cpd00067[vc] + cpd00299[vc] <=> cpd00008[vc] + cpd00978[vc]	ATP + H+ + dUMP <=> ADP + dUDP	-0.00075332	38.411	-7.53e-05	35.8492
rxn01519__vc	cpd00001[vc] + cpd00358[vc] -> cpd00012[vc] + 2 cpd00067[vc] + cpd00299[vc]	H2O + dUTP -> PPi + 2 H+ + dUMP	0	38.4118	0	35.8493
rxn01544__vc	cpd00103[vc] + cpd00309[vc] -> cpd00012[vc] + cpd00067[vc] + cpd00497[vc]	PRPP + XAN -> PPi + H+ + XMP	0	0	0	0.00036864
rxn01575__vc	cpd00024[vc] + cpd00322[vc] <=> cpd00023[vc] + cpd00508[vc]	2-Oxoglutarate + L-Isoleucine <=> L-Glutamate + 3MOP	-0.0589465	-0.0589465	-0.00589465	-0.00589465
rxn01603__vc	cpd00002[vc] + cpd00023[vc] + cpd00683[vc] -> cpd00008[vc] + cpd00009[vc] + cpd00067[vc] + cpd00330[vc]	ATP + L-Glutamate + Dihydropteroate -> ADP + Phosphate + H+ + Dihydrofolate	0.00014333	0.00014333	1.43e-05	1.43e-05
rxn01629__vc	cpd02345[vc] -> cpd00338[vc]	L-Glutamate1-semialdehyde -> 5-Aminolevulinate	0.0283446	0.0283446	0.00283446	0.00283446
rxn01636__vc	cpd00023[vc] + cpd00342[vc] <=> cpd00064[vc] + cpd00477[vc]	L-Glutamate + N-Acetylornithine <=> Ornithine + N-Acetyl-L-glutamate	-76.779	60.0213	-71.6941	54.8395
rxn01637__vc	cpd00024[vc] + cpd00342[vc] <=> cpd00023[vc] + cpd00918[vc]	2-Oxoglutarate + N-Acetylornithine <=> L-Glutamate + 2-Acetamido-5-oxopentanoate	-60.0213	-0.0445321	-54.8395	-0.00445321
rxn01643__vc	cpd00005[vc] + cpd00067[vc] + cpd01977[vc] -> cpd00006[vc] + cpd00009[vc] + cpd00346[vc]	NADPH + H+ + 4-Phospho-L-aspartate -> NADP + Phosphate + L-Aspartate4-semialdehyde	0.143279	0.14328	1.26497	1.26497
rxn01644__vc	cpd00020[vc] + cpd00346[vc] -> 2 cpd00001[vc] + cpd00067[vc] + cpd02120[vc]	Pyruvate + L-Aspartate4-semialdehyde -> 2 H2O + H+ + Dihydrodipicolinate	0.0241707	0.0241716	1.25306	1.25306
rxn01652__vc	cpd00001[vc] + cpd00347[vc] <=> cpd00067[vc] + cpd02197[vc]	H2O + 5-10-Methenyltetrahydrofolate <=> H+ + 5-Formyltetrahydrofolate	0	76.8235	0	71.6986
rxn01653__vc	cpd00002[vc] + cpd02197[vc] -> cpd00008[vc] + cpd00009[vc] + cpd00347[vc]	ATP + 5-Formyltetrahydrofolate -> ADP + Phosphate + 5-10-Methenyltetrahydrofolate	0	76.8235	0	71.6986
rxn01672__vc	cpd00001[vc] + cpd00067[vc] + cpd00356[vc] -> cpd00013[vc] + cpd00358[vc]	H2O + H+ + dCTP -> NH3 + dUTP	0	0.00075332	0	7.53e-05
rxn01673__vc	cpd00002[vc] + cpd00533[vc] <=> cpd00008[vc] + cpd00356[vc]	ATP + dCDP <=> ADP + dCTP	0.00049981	0.00125312	5e-05	0.00012531
rxn01678__vc	cpd00002[vc] + cpd00978[vc] <=> cpd00008[vc] + cpd00358[vc]	ATP + dUDP <=> ADP + dUTP	-0.00075332	38.4118	-7.53e-05	35.8493
rxn01682__vc	cpd02210[vc] <=> cpd00102[vc] + cpd00359[vc]	Indoleglycerol phosphate <=> Glyceraldehyde3-phosphate + indol	0	0.03554	0	0.003554
rxn01723__vc	cpd00006[vc] + cpd00376[vc] <=> cpd00005[vc] + cpd00067[vc] + cpd00389[vc]	NADP + Bilirubin <=> NADPH + H+ + Biliverdin	-21.2162	0	-15.505	0
rxn01724__vc	cpd00007[vc] + 2 cpd00376[vc] -> 2 cpd00001[vc] + 2 cpd00389[vc]	O2 + 2 Bilirubin -> 2 H2O + 2 Biliverdin	0	10.6081	0	7.75248
rxn01739__vc	cpd00002[vc] + cpd00383[vc] -> cpd00008[vc] + cpd00067[vc] + cpd02030[vc]	ATP + Shikimate -> ADP + H+ + 3-phosphoshikimate	0.113906	0.113906	0.0113906	0.0113906
rxn01740__vc	cpd00005[vc] + cpd00067[vc] + cpd01716[vc] -> cpd00006[vc] + cpd00383[vc]	NADPH + H+ + 3-Dehydroshikimate -> NADP + Shikimate	0.113906	0.113906	0.0113906	0.0113906
rxn01790__vc	cpd00005[vc] + cpd00067[vc] + cpd00712[vc] -> cpd00006[vc] + cpd00408[vc]	NADPH + H+ + 2-Dehydropantoate -> NADP + Pantoate	8.96e-05	8.96e-05	8.96e-06	8.96e-06
rxn01791__vc	cpd00002[vc] + cpd00085[vc] + cpd00408[vc] -> cpd00012[vc] + cpd00018[vc] + 2 cpd00067[vc] + cpd00644[vc]	ATP + beta-Alanine + Pantoate -> PPi + AMP + 2 H+ + PAN	8.96e-05	8.96e-05	8.96e-06	8.96e-06
rxn01871__vc	cpd00022[vc] + cpd00449[vc] <=> cpd00010[vc] + cpd00836[vc]	Acetyl-CoA + Dihydrolipoamide <=> CoA + S-Acetyldihydrolipoamide	-0.588936	-0.588936	-10.3532	0
rxn01917__vc	cpd00002[vc] + cpd00477[vc] -> cpd00008[vc] + cpd02552[vc]	ATP + N-Acetyl-L-glutamate -> ADP + n-acetylglutamyl-phosphate	0.0445321	60.0213	0.00445321	54.8395
rxn01964__vc	cpd00054[vc] + cpd02210[vc] -> cpd00001[vc] + cpd00065[vc] + cpd00102[vc]	L-Serine + Indoleglycerol phosphate -> H2O + L-Tryptophan + Glyceraldehyde3-phosphate	0	0.03554	0	0.003554
rxn01974__vc	cpd00504[vc] <=> cpd00516[vc]	LL-2,6-Diaminopimelate <=> meso-2,6-Diaminopimelate	0.0241707	0.0241716	1.25306	1.25306
rxn02008__vc	cpd00002[vc] + cpd00186[vc] + cpd00890[vc] -> cpd00008[vc] + cpd00009[vc] + cpd00067[vc] + cpd00525[vc]	ATP + D-Glutamate + UDP-N-acetylmuramoyl-L-alanine -> ADP + Phosphate + H+ + UDP-N-acetylmuramoyl-L-alanyl-D-glutamate	0.00434972	0.00434972	0.00043497	0.00043497
rxn02011__vc	cpd00002[vc] + cpd00516[vc] + cpd00525[vc] -> cpd00008[vc] + cpd00009[vc] + cpd00067[vc] + cpd02964[vc]	ATP + meso-2,6-Diaminopimelate + UDP-N-acetylmuramoyl-L-alanyl-D-glutamate -> ADP + Phosphate + H+ + UDP-N-acetylmuramoyl-L-alanyl-D-gamma-glutamyl-meso-2-6-diaminopimelate	0.00434972	0.00434972	0.00043497	0.00043497
rxn02155__vc	cpd00002[vc] + cpd00873[vc] <=> cpd00012[vc] + cpd00638[vc]	ATP + Nicotinate ribonucleotide <=> PPi + Deamido-NAD	0.00035832	0.00035832	3.58e-05	3.58e-05
rxn02159__vc	cpd00003[vc] + cpd00641[vc] <=> cpd00004[vc] + cpd00067[vc] + cpd01324[vc]	NAD + L-Histidinol <=> NADH + H+ + L-Histidinal	0.0175907	0.0175907	0.00175907	0.00175907
rxn02160__vc	cpd00001[vc] + cpd00807[vc] -> cpd00009[vc] + cpd00641[vc]	H2O + L-histidinol-phosphate -> Phosphate + L-Histidinol	0.0175907	0.0175907	0.00175907	0.00175907
rxn02175__vc	cpd00002[vc] + cpd00834[vc] <=> cpd00012[vc] + cpd00655[vc]	ATP + Phosphopantetheine <=> PPi + Dephospho-CoA	8.96e-05	8.97e-05	8.96e-06	8.96e-06
rxn02186__vc	cpd00005[vc] + cpd00067[vc] + cpd00668[vc] -> cpd00006[vc] + cpd02498[vc]	NADPH + H+ + ALCTT -> NADP + 2,3-Dihydroxy-isovalerate	0.059452	0.059452	0.0059452	0.0059452
rxn02200__vc	cpd00443[vc] + cpd00954[vc] <=> cpd00001[vc] + cpd00683[vc]	ABEE + 6-hydroxymethyl dihydropterin <=> H2O + Dihydropteroate	-38.4116	0.00014333	-35.8493	1.43e-05
rxn02201__vc	cpd00443[vc] + cpd02920[vc] -> cpd00012[vc] + cpd00683[vc]	ABEE + 2-Amino-4-hydroxy-6-hydroxymethyl-7-8-dihydropteridinediphosphate -> PPi + Dihydropteroate	0	38.4118	0	35.8493
rxn02212__vc	cpd02857[vc] -> cpd00009[vc] + cpd00699[vc]	DAHP -> Phosphate + 5-Dehydroquinate	0.113906	0.113906	0.0113906	0.0113906
rxn02213__vc	cpd00699[vc] -> cpd00001[vc] + cpd01716[vc]	5-Dehydroquinate -> H2O + 3-Dehydroshikimate	0.113906	0.113906	0.0113906	0.0113906
rxn02251__vc	cpd00007[vx] + cpd00871[vx] -> cpd00727[vx] + cpd00169[vx] + 2 cpd00067[vx]	O2 + D-Ribulose 1,5-bisphosphate -> 2-Phosphoglycolate + 3-Phosphoglycerate + 2 H+	0	4.71e-06	0	6.20198
rxn02264__vc	cpd00755[vc] -> cpd00001[vc] + cpd00774[vc]	Hydroxymethylbilane -> H2O + UroporphyrinogenIII	0.00354308	0.00354308	0.00035431	0.00035431
rxn02285__vc	cpd00005[vc] + cpd00067[vc] + cpd02820[vc] -> cpd00006[vc] + cpd00773[vc]	NADPH + H+ + UDP-N-acetylglucosamine enolpyruvate -> NADP + UDP-MurNAc	0.00434972	0.00434972	0.00043497	0.00043497
rxn02286__vc	cpd00002[vc] + cpd00035[vc] + cpd00773[vc] -> cpd00008[vc] + cpd00009[vc] + cpd00067[vc] + cpd00890[vc]	ATP + L-Alanine + UDP-MurNAc -> ADP + Phosphate + H+ + UDP-N-acetylmuramoyl-L-alanine	0.00434972	0.00434972	0.00043497	0.00043497
rxn02288__vc	4 cpd00067[vc] + cpd00774[vc] -> 4 cpd00011[vc] + cpd02083[vc]	4 H+ + UroporphyrinogenIII -> 4 CO2 + CoproporphyrinogenIII	0.00350725	0.00350725	0.00035072	0.00035072
rxn02303__vc	cpd00007[vc] + 2 cpd00067[vc] + cpd02083[vc] -> 2 cpd00001[vc] + 2 cpd00011[vc] + cpd00791[vc]	O2 + 2 H+ + CoproporphyrinogenIII -> 2 H2O + 2 CO2 + ProtoporphyrinogenIX	0.00350697	0.00350725	0.0003507	0.00035072
rxn02320__vc	cpd00023[vc] + cpd00930[vc] -> cpd00024[vc] + cpd00807[vc]	L-Glutamate + imidazole acetol-phosphate -> 2-Oxoglutarate + L-histidinol-phosphate	0.0175907	0.0175907	0.00175907	0.00175907
rxn02341__vc	cpd00067[vc] + cpd02666[vc] -> cpd00011[vc] + cpd00834[vc]	H+ + (R)-4-Phosphopantothenoyl-L-cysteine -> CO2 + Phosphopantetheine	8.96e-05	8.96e-05	8.96e-06	8.96e-06
rxn02373__vc	cpd00005[vc] + cpd00067[vc] + cpd02097[vc] -> cpd00006[vc] + cpd00009[vc] + cpd00858[vc]	NADPH + H+ + L-Glutamyl 5-phosphate -> NADP + Phosphate + L-Glutamate5-semialdehyde	0	59.9767	0	54.8351
rxn02402__vc	cpd00067[vc] + cpd00103[vc] + cpd02333[vc] -> cpd00011[vc] + cpd00012[vc] + cpd00873[vc]	H+ + PRPP + Quinolinate -> CO2 + PPi + Nicotinate ribonucleotide	0.00035832	0.00035832	3.58e-05	3.58e-05
rxn02449__vc	cpd00001[vc] + cpd02740[vc] -> cpd00009[vc] + cpd00067[vc] + cpd00905[vc]	H2O + Guanosine 5-triphosphate,3-diphosphate -> Phosphate + H+ + Guanosine 3,5-bis(diphosphate)	0	25.6079	0	23.8995
rxn02465__vc	cpd00006[vc] + cpd00009[vc] + cpd00918[vc] <=> cpd00005[vc] + cpd00067[vc] + cpd02552[vc]	NADP + Phosphate + 2-Acetamido-5-oxopentanoate <=> NADPH + H+ + n-acetylglutamyl-phosphate	-60.0213	-0.0445321	-54.8395	-0.00445321
rxn02473__vc	cpd02843[vc] -> cpd00001[vc] + cpd00930[vc]	D-erythro-imidazol-glycerol-phosphate -> H2O + imidazole acetol-phosphate	0.0175907	0.0175907	0.00175907	0.00175907
rxn02474__vc	cpd00005[vc] + cpd00067[vc] + cpd00931[vc] -> cpd00006[vc] + cpd02720[vc]	NADPH + H+ + 5-Amino-6--5-phosphoribosylaminouracil -> NADP + 5-Amino-6--5-phosphoribitylaminouracil	0.0001075	0.0001075	1.08e-05	1.08e-05
rxn02475__vc	cpd00001[vc] + cpd00067[vc] + cpd00957[vc] -> cpd00013[vc] + cpd00931[vc]	H2O + H+ + 2,5-Diamino-6-(5-phosphoribosylamino)-4-pyrimidineone -> NH3 + 5-Amino-6--5-phosphoribosylaminouracil	0.0001075	0.0001075	1.08e-05	1.08e-05
rxn02476__vc	cpd00061[vc] + cpd02030[vc] -> cpd00009[vc] + cpd00932[vc]	Phosphoenolpyruvate + 3-phosphoshikimate -> Phosphate + 5-O--1-Carboxyvinyl-3-phosphoshikimate	0.113906	0.113906	0.0113906	0.0113906
rxn02503__vc	cpd00002[vc] + cpd00954[vc] -> cpd00018[vc] + 2 cpd00067[vc] + cpd02920[vc]	ATP + 6-hydroxymethyl dihydropterin -> AMP + 2 H+ + 2-Amino-4-hydroxy-6-hydroxymethyl-7-8-dihydropteridinediphosphate	0	38.4118	0	35.8493
rxn02504__vc	cpd02961[vc] -> cpd00229[vc] + cpd00954[vc]	Dihydroneopterin -> Glycolaldehyde + 6-hydroxymethyl dihydropterin	0.00014333	0.00014333	1.43e-05	1.43e-05
rxn02507__vc	cpd00067[vc] + cpd00956[vc] -> cpd00001[vc] + cpd00011[vc] + cpd02210[vc]	H+ + 1-(2-carboxyphenylamino)-1-deoxyribulose 5-phosphate -> H2O + CO2 + Indoleglycerol phosphate	0.03554	0.03554	0.003554	0.003554
rxn02508__vc	cpd02642[vc] -> cpd00956[vc]	N-5-phosphoribosyl-anthranilate -> 1-(2-carboxyphenylamino)-1-deoxyribulose 5-phosphate	0.03554	0.03554	0.003554	0.003554
rxn02647__vc	cpd00067[vc] + cpd01264[vc] <=> cpd00204[vc] + cpd01250[vc]	H+ + Octadecanal <=> CO + Heptadecane	-3.58e-05	-3.58e-05	-3.58e-06	-3.58e-06
rxn02716__vc	cpd00005[vc] + cpd00067[vc] + cpd01845[vc] -> cpd00006[vc] + cpd01449[vc]	NADPH + H+ + Protochlorophyllide -> NADP + Chlorophyllide	0	0.00339975	0	0.00033998
rxn02733__vc	cpd00001[vc] + cpd00002[vc] + cpd00254[vc] + cpd01476[vc] <=> cpd00008[vc] + cpd00009[vc] + 3 cpd00067[vc] + cpd02216[vc]	H2O + ATP + Mg + Protoporphyrin <=> ADP + Phosphate + 3 H+ + Mg-protoporphyrin IX	0.00339975	0.00339975	0.00033998	0.00033998
rxn02775__vc	cpd00017[vc] + cpd01620[vc] -> cpd00019[vc] + cpd00067[vc] + cpd03420[vc]	S-Adenosyl-L-methionine + Precorrin 2 -> S-Adenosyl-homocysteine + H+ + Precorrin 3A	3.58e-05	3.58e-05	3.58e-06	3.58e-06
rxn02789__vc	cpd01646[vc] <=> cpd00001[vc] + cpd01710[vc]	2-Isopropylmalate <=> H2O + 2-Isopropylmaleate	0.0279673	0.0279673	0.00279673	0.00279673
rxn02811__vc	cpd02693[vc] <=> cpd00001[vc] + cpd01710[vc]	3-Isopropylmalate <=> H2O + 2-Isopropylmaleate	-0.0279673	-0.0279673	-0.00279673	-0.00279673
rxn02834__vc	cpd00001[vc] + cpd01775[vc] -> cpd00012[vc] + 2 cpd00067[vc] + cpd01777[vc]	H2O + Phosphoribosyl-ATP -> PPi + 2 H+ + Phosphoribosyl-AMP	0.0175907	0.0175907	0.00175907	0.00175907
rxn02835__vc	cpd00001[vc] + cpd01777[vc] -> cpd02979[vc]	H2O + Phosphoribosyl-AMP -> phosphoribosylformiminoaicar-phosphate	0.0175907	0.0175907	0.00175907	0.00175907
rxn02895__vc	cpd00002[vc] + cpd00033[vc] + cpd01982[vc] -> cpd00008[vc] + cpd00009[vc] + cpd00067[vc] + cpd02394[vc]	ATP + Glycine + 5-Phosphoribosylamine -> ADP + Phosphate + H+ + GAR	0.0282398	0.0282398	0.00282398	0.00282398
rxn02897__vc	cpd00873[vc] + cpd01997[vc] <=> cpd00067[vc] + cpd00218[vc] + cpd02904[vc]	Nicotinate ribonucleotide + Dimethylbenzimidazole <=> H+ + Niacin + alpha-Ribazole 5-phosphate	3.58e-05	3.58e-05	3.58e-06	3.58e-06
rxn02914__vc	cpd00024[vc] + cpd00738[vc] <=> cpd00023[vc] + cpd02069[vc]	2-Oxoglutarate + phosphoserine <=> L-Glutamate + 3-Phosphonooxypyruvate	-0.555349	-0.41445	-32.8012	0
rxn02929__vc	cpd00005[vc] + cpd00067[vc] + cpd02120[vc] -> cpd00006[vc] + cpd02465[vc]	NADPH + H+ + Dihydrodipicolinate -> NADP + tetrahydrodipicolinate	0.0241707	0.0241711	1.25306	1.25306
rxn02937__vc	cpd00002[vc] + cpd02826[vc] -> cpd00008[vc] + cpd00009[vc] + cpd00067[vc] + cpd02140[vc]	ATP + 5-Phosphoribosylformylglycinamidine -> ADP + Phosphate + H+ + AIR	0.0282398	0.0282398	0.00282398	0.00282398
rxn02938__vc	cpd00067[vc] + cpd02893[vc] <=> cpd00011[vc] + cpd02140[vc]	H+ + 5-Phosphoribosyl-4-carboxy-5-aminoimidazole <=> CO2 + AIR	-0.028204	-0.028204	-0.0028204	-0.0028204
rxn02939__vc	cpd00003[vc] + cpd02147[vc] <=> cpd00004[vc] + cpd00067[vc] + cpd03606[vc]	NAD + 4-Phosphoerythronate <=> NADH + H+ + 2-Oxo-3-hydroxy-4-phosphobutanoate	3.58e-05	3.58e-05	3.58e-06	3.58e-06
rxn02959__vc	cpd00017[vc] + cpd00067[vc] + cpd02216[vc] -> cpd00019[vc] + cpd02762[vc]	S-Adenosyl-L-methionine + H+ + Mg-protoporphyrin IX -> S-Adenosyl-homocysteine + Mg-Protoporphyrin IX 13-monomethyl ester	0.00339975	0.00339975	0.00033998	0.00033998
rxn02988__vc	cpd00095[vc] + cpd03470[vc] -> 2 cpd00001[vc] + cpd00009[vc] + cpd00067[vc] + cpd02333[vc]	Glycerone-phosphate + Iminoaspartate -> 2 H2O + Phosphate + H+ + Quinolinate	0.00035832	0.00035832	3.58e-05	3.58e-05
rxn03004__vc	cpd00201[vc] + cpd02394[vc] <=> cpd00067[vc] + cpd00087[vc] + cpd02678[vc]	10-Formyltetrahydrofolate + GAR <=> H+ + Tetrahydrofolate + N-Formyl-GAR	0.0282398	0.0282398	0.00282398	0.00282398
rxn03057__vc	cpd02574[vc] -> cpd02791[vc]	methylthioribose-1-phosphate -> methylthioribulose-1-phosphate	0.00104361	0.00104361	0.00010436	0.00010436
rxn03062__vc	cpd00003[vc] + cpd02693[vc] -> cpd00004[vc] + cpd00067[vc] + cpd02605[vc]	NAD + 3-Isopropylmalate -> NADH + H+ + 2-isopropyl-3-oxosuccinate	0.0279673	0.0279673	0.00279673	0.00279673
rxn03080__vc	cpd02882[vc] + cpd11225[vc] -> 2 cpd00001[vc] + cpd00009[vc] + cpd00067[vc] + cpd02656[vc]	4--1-D-Ribitylamino-5-aminouracil + 3-4-dihydroxy-2-butanone4-phosphate -> 2 H2O + Phosphate + H+ + 6-7-Dimethyl-8--1-D-ribityllumazine	0.00021499	0.00021499	2.15e-05	2.15e-05
rxn03084__vc	cpd00001[vc] + cpd00002[vc] + cpd00053[vc] + cpd02678[vc] -> cpd00008[vc] + cpd00009[vc] + cpd00023[vc] + cpd00067[vc] + cpd02826[vc]	H2O + ATP + L-Glutamine + N-Formyl-GAR -> ADP + Phosphate + L-Glutamate + H+ + 5-Phosphoribosylformylglycinamidine	0.0282398	0.0282398	0.00282398	0.00282398
rxn03108__vc	cpd00002[vc] + cpd02775[vc] <=> cpd00008[vc] + cpd02894[vc]	ATP + 4-Amino-5-phosphomethyl-2-methylpyrimidine <=> ADP + 4-Amino-2-methyl-5-diphosphomethylpyrimidine	3.58e-05	3.58e-05	3.58e-06	3.58e-06
rxn03136__vc	cpd02921[vc] <=> cpd00106[vc] + cpd02851[vc]	SAICAR <=> Fumarate + AICAR	0.028204	0.028204	0.0028204	0.0028204
rxn03137__vc	cpd00201[vc] + cpd02851[vc] <=> cpd00087[vc] + cpd02884[vc]	10-Formyltetrahydrofolate + AICAR <=> Tetrahydrofolate + FAICAR	0.0457947	0.0457947	0.00457947	0.00457947
rxn03146__vc	cpd00001[vc] + cpd02886[vc] -> cpd00029[vc] + cpd03584[vc]	H2O + UDP-3-O-(beta-hydroxymyristoyl)-N-acetylglucosamine -> Acetate + UDP-3-O-(beta-hydroxymyristoyl)-D-glucosamine	0.00808767	0.00808767	0.00080877	0.00080877
rxn03147__vc	cpd00002[vc] + cpd00041[vc] + cpd02893[vc] -> cpd00008[vc] + cpd00009[vc] + 2 cpd00067[vc] + cpd02921[vc]	ATP + L-Aspartate + 5-Phosphoribosyl-4-carboxy-5-aminoimidazole -> ADP + Phosphate + 2 H+ + SAICAR	0.028204	0.028204	0.0028204	0.0028204
rxn03150__vc	cpd00001[vc] + cpd02904[vc] -> cpd00009[vc] + cpd03423[vc]	H2O + alpha-Ribazole 5-phosphate -> Phosphate + alpha-Ribazole	3.58e-05	3.58e-05	3.58e-06	3.58e-06
rxn03159__vc	cpd02835[vc] + cpd02930[vc] -> cpd00014[vc] + cpd03002[vc]	UDP-2,3-bis(3-hydroxytetradecanoyl)glucosamine + Lipid X -> UDP + Lipid A disaccharide	0.00404384	0.00404384	0.00040438	0.00040438
rxn03164__vc	cpd00002[vc] + cpd00731[vc] + cpd02964[vc] -> cpd00008[vc] + cpd00009[vc] + cpd00067[vc] + cpd02968[vc]	ATP + Ala-Ala + UDP-N-acetylmuramoyl-L-alanyl-D-gamma-glutamyl-meso-2-6-diaminopimelate -> ADP + Phosphate + H+ + UDP-N-acetylmuramoyl-L-alanyl-D-glutamyl-6-carboxy-L-lysyl-D-alanyl- D-alanine	0.00434972	0.00434972	0.00043497	0.00043497
rxn03167__vc	3 cpd00001[vc] + cpd02978[vc] -> 3 cpd00009[vc] + 2 cpd00067[vc] + cpd02961[vc]	3 H2O + 7,8-Dihydroneopterin 3-triphosphate -> 3 Phosphate + 2 H+ + Dihydroneopterin	0.00014333	0.00014333	1.43e-05	1.43e-05
rxn03175__vc	cpd02979[vc] -> cpd02991[vc]	phosphoribosylformiminoaicar-phosphate -> phosphoribulosylformimino-AICAR-phosphate	0.0175907	0.0175907	0.00175907	0.00175907
rxn03194__vc	cpd00094[vc] + cpd03049[vc] <=> cpd00056[vc] + cpd00498[vc]	2-Oxobutyrate + 2-Hydroxyethyl-ThPP <=> TPP + 2-Aceto-2-hydroxybutanoate	0.0589465	0.0589465	0.00589465	0.00589465
rxn03408__vc	cpd00037[vc] + cpd03494[vc] -> cpd00014[vc] + cpd03495[vc]	UDP-N-acetylglucosamine + Undecaprenyl-diphospho-N-acetylmuramoyl-L-alanyl-D-glutamyl-meso-2-6-diaminopimeloyl-D-alanyl-D-alanine -> UDP + Undecaprenyl-diphospho-N-acetylmuramoyl--N-acetylglucosamine-L-ala-D-glu-meso-2-6-diaminopimeloyl-D-ala-D-ala	0.00434972	0.00434972	0.00043497	0.00043497
rxn03437__vc	cpd02535[vc] -> cpd00001[vc] + cpd00508[vc]	2,3-Dihydroxy-3-methylvalerate -> H2O + 3MOP	0.0589465	0.0589465	0.00589465	0.00589465
rxn03445__vc	cpd00024[vc] + cpd03607[vc] <=> cpd00023[vc] + cpd03606[vc]	2-Oxoglutarate + 4-(Phosphonooxy)-threonine <=> L-Glutamate + 2-Oxo-3-hydroxy-4-phosphobutanoate	-3.58e-05	-3.58e-05	-3.58e-06	-3.58e-06
rxn03491__vc	2 cpd00017[vc] + cpd03760[vc] -> cpd00011[vc] + 2 cpd00019[vc] + 2 cpd00067[vc] + cpd03835[vc]	2 S-Adenosyl-L-methionine + Precorrin 6B -> CO2 + 2 S-Adenosyl-homocysteine + 2 H+ + Precorrin 8	3.58e-05	3.58e-05	3.58e-06	3.58e-06
rxn03492__vc	cpd00005[vc] + cpd00067[vc] + cpd03761[vc] -> cpd00006[vc] + cpd03760[vc]	NADPH + H+ + Precorrin 6A -> NADP + Precorrin 6B	3.58e-05	3.58e-05	3.58e-06	3.58e-06
rxn03512__vc	3 cpd00067[vc] + cpd03835[vc] -> cpd03832[vc]	3 H+ + Precorrin 8 -> Hydrogenobyrinate	3.58e-05	3.58e-05	3.58e-06	3.58e-06
rxn03513__vc	cpd00017[vc] + cpd03833[vc] -> cpd00019[vc] + 2 cpd00067[vc] + cpd03834[vc]	S-Adenosyl-L-methionine + Precorrin 3B -> S-Adenosyl-homocysteine + 2 H+ + Precorrin 4	3.58e-05	3.58e-05	3.58e-06	3.58e-06
rxn03514__vc	cpd00017[vc] + cpd03834[vc] -> cpd00019[vc] + cpd00067[vc] + cpd03839[vc]	S-Adenosyl-L-methionine + Precorrin 4 -> S-Adenosyl-homocysteine + H+ + Precorrin 5	3.58e-05	3.58e-05	3.58e-06	3.58e-06
rxn03532__vc	cpd00004[vc] + cpd00007[vc] + 2 cpd00067[vc] + cpd03420[vc] <=> cpd00001[vc] + cpd00003[vc] + cpd03833[vc]	NADH + O2 + 2 H+ + Precorrin 3A <=> H2O + NAD + Precorrin 3B	3.58e-05	3.58e-05	3.58e-06	3.58e-06
rxn03534__vc	cpd00001[vc] + cpd00017[vc] + cpd03839[vc] <=> cpd00019[vc] + cpd00029[vc] + 2 cpd00067[vc] + cpd03761[vc]	H2O + S-Adenosyl-L-methionine + Precorrin 5 <=> S-Adenosyl-homocysteine + Acetate + 2 H+ + Precorrin 6A	3.58e-05	3.58e-05	3.58e-06	3.58e-06
rxn03535__vc	cpd00002[vc] + cpd03915[vc] -> cpd00421[vc] + cpd03916[vc]	ATP + Cob(I)yrinate diamide -> Triphosphate + Adenosyl cobyrinate diamide	3.58e-05	3.58e-05	3.58e-06	3.58e-06
rxn03537__vc	cpd00038[vc] + cpd03919[vc] -> cpd00012[vc] + cpd03920[vc]	GTP + Adenosyl cobinamide phosphate -> PPi + Adenosylcobinamide-GDP	3.58e-05	3.58e-05	3.58e-06	3.58e-06
rxn03538__vc	cpd03423[vc] + cpd03920[vc] -> cpd00067[vc] + cpd00126[vc] + cpd00166[vc]	alpha-Ribazole + Adenosylcobinamide-GDP -> H+ + GMP + Calomide	3.58e-05	3.58e-05	3.58e-06	3.58e-06
rxn03540__vc	4 cpd00001[vc] + 4 cpd00002[vc] + 4 cpd00053[vc] + cpd03916[vc] -> 4 cpd00008[vc] + 4 cpd00009[vc] + 4 cpd00023[vc] + 4 cpd00067[vc] + cpd03917[vc]	4 H2O + 4 ATP + 4 L-Glutamine + Adenosyl cobyrinate diamide -> 4 ADP + 4 Phosphate + 4 L-Glutamate + 4 H+ + Adenosylcobyric acid	3.58e-05	3.58e-05	3.58e-06	3.58e-06
rxn03542__vc	cpd00001[vc] + cpd00002[vc] + cpd00149[vc] + cpd03913[vc] <=> cpd00008[vc] + cpd00009[vc] + 5 cpd00067[vc] + cpd03914[vc]	H2O + ATP + Co2+ + Hydrogenobyrinate diamide <=> ADP + Phosphate + 5 H+ + Cob(II)yrinate diamide	3.58e-05	3.58e-05	3.58e-06	3.58e-06
rxn03638__vc	cpd00022[vc] + cpd03671[vc] -> cpd00010[vc] + cpd00067[vc] + cpd02611[vc]	Acetyl-CoA + D-Glucosamine1-phosphate -> CoA + H+ + N-Acetyl-D-glucosamine1-phosphate	0.0167871	0.0167871	0.00167871	0.00167871
rxn03646__vc	cpd03217[vc] -> cpd03220[vc]	Lycopene -> gamma-Carotene	0.00133861	0.00133861	0.00013386	0.00013386
rxn03841__vc	cpd08210[vc] -> cpd00020[vc] + cpd00067[vc] + cpd00443[vc]	ADC -> Pyruvate + H+ + ABEE	0.00014333	0.00014333	1.43e-05	1.43e-05
rxn03843__vc	cpd00113[vc] + cpd00350[vc] -> cpd00012[vc] + cpd00067[vc] + cpd08211[vc]	Isopentenyldiphosphate + Farnesyldiphosphate -> PPi + H+ + trans,trans,cis-Geranylgeranyl diphosphate	8.96e-06	8.96e-06	9e-07	9e-07
rxn03904__vc	cpd00286[vc] + cpd02968[vc] -> cpd00091[vc] + cpd03494[vc]	Undecaprenylphosphate + UDP-N-acetylmuramoyl-L-alanyl-D-glutamyl-6-carboxy-L-lysyl-D-alanyl- D-alanine -> UMP + Undecaprenyl-diphospho-N-acetylmuramoyl-L-alanyl-D-glutamyl-meso-2-6-diaminopimeloyl-D-alanyl-D-alanine	0.00434972	0.00434972	0.00043497	0.00043497
rxn03907__vc	cpd00052[vc] + cpd08286[vc] -> cpd00012[vc] + cpd08287[vc]	CTP + 2-C-methyl-D-erythritol4-phosphate -> PPi + 4--cytidine5-diphospho-2-C-methyl-D-erythritol	0.0246214	0.0246214	0.00246214	0.00246214
rxn03908__vc	cpd00002[vc] + cpd08287[vc] -> cpd00008[vc] + cpd00067[vc] + cpd08288[vc]	ATP + 4--cytidine5-diphospho-2-C-methyl-D-erythritol -> ADP + H+ + 2-phospho-4--cytidine5-diphospho-2-C-methyl-D-erythritol	0.0246214	0.0246214	0.00246214	0.00246214
rxn03909__vc	cpd00020[vc] + cpd00067[vc] + cpd00102[vc] -> cpd00011[vc] + cpd08289[vc]	Pyruvate + H+ + Glyceraldehyde3-phosphate -> CO2 + 1-deoxy-D-xylulose5-phosphate	0.0246931	0.0246931	0.00246931	0.00246931
rxn03910__vc	cpd08288[vc] <=> cpd00046[vc] + cpd08301[vc]	2-phospho-4--cytidine5-diphospho-2-C-methyl-D-erythritol <=> CMP + 2-C-methyl-D-erythritol2-4-cyclodiphosphate	0.0246214	0.0246214	0.00246214	0.00246214
rxn03958__vc	cpd00005[vc] + cpd00067[vc] + cpd08289[vc] -> cpd00006[vc] + cpd08286[vc]	NADPH + H+ + 1-deoxy-D-xylulose5-phosphate -> NADP + 2-C-methyl-D-erythritol4-phosphate	0.0246214	0.0246214	0.00246214	0.00246214
rxn03962__vc	cpd00006[vc] + cpd00272[vc] <=> cpd00005[vc] + cpd00067[vc] + cpd00900[vc]	NADP + GDP-L-fucose <=> NADPH + H+ + GDP-4-dehydro-D-rhamnose	-0.00025167	-0.00025167	-2.52e-05	-2.52e-05
rxn03975__vc	cpd00006[vc] + cpd01270[vc] <=> cpd00005[vc] + cpd00050[vc] + cpd00067[vc]	NADP + FMNH2 <=> NADPH + FMN + H+	-5.38e-05	-5.38e-05	-5.37e-06	-5.37e-06
rxn04027__vc	cpd00026[vc] + cpd00081[vc] -> cpd00001[vc] + cpd08358[vc]	UDP-glucose + Sulfite -> H2O + UDP-6-sulfoquinovose	0.00400453	0.00400453	0.00040045	0.00040045
rxn04113__vc	cpd00005[vc] + cpd00067[vc] + cpd08615[vc] -> cpd00001[vc] + cpd00006[vc] + cpd00113[vc]	NADPH + H+ + 1-Hydroxy-2-methyl-2-butenyl 4-diphosphate -> H2O + NADP + Isopentenyldiphosphate	0	0.0246214	0	0.00246214
rxn04152__vc	cpd00005[vc] + cpd00007[vc] + cpd00067[vc] + cpd02762[vc] -> cpd00001[vc] + cpd00006[vc] + cpd08629[vc]	NADPH + O2 + H+ + Mg-Protoporphyrin IX 13-monomethyl ester -> H2O + NADP + 13(1)-Hydroxy-Mg-protoporphyrin IX 13-monomethyl ester	0.00339975	0.00339975	0.00033998	0.00033998
rxn04153__vc	cpd00005[vc] + cpd00007[vc] + cpd08629[vc] -> 2 cpd00001[vc] + cpd00006[vc] + cpd08630[vc]	NADPH + O2 + 13(1)-Hydroxy-Mg-protoporphyrin IX 13-monomethyl ester -> 2 H2O + NADP + 13(1)-Oxo-Mg-protoporphyrin IX 13-monomethyl ester	0	0.00339975	0	0.00033998
rxn04153_an__vc	cpd00005[vc] + cpd00007[vc] + cpd08629[vc] -> 2 cpd00001[vc] + cpd00006[vc] + cpd08630[vc]	NADPH + O2 + 13(1)-Hydroxy-Mg-protoporphyrin IX 13-monomethyl ester -> 2 H2O + NADP + 13(1)-Oxo-Mg-protoporphyrin IX 13-monomethyl ester	0	0.00339975	0	0.00033998
rxn04154__vc	cpd00005[vc] + cpd00007[vc] + cpd00067[vc] + cpd08630[vc] -> 2 cpd00001[vc] + cpd00006[vc] + cpd08631[vc]	NADPH + O2 + H+ + 13(1)-Oxo-Mg-protoporphyrin IX 13-monomethyl ester -> 2 H2O + NADP + Divinylprotochlorophyllide	0.00339975	0.00339975	0.00033998	0.00033998
rxn04160__vc	2 cpd00001[vc] + 2 cpd00002[vc] + cpd01845[vc] + 2 cpd11620[vc] -> 2 cpd00008[vc] + 2 cpd00009[vc] + cpd01449[vc] + 2 cpd11621[vc]	2 H2O + 2 ATP + Protochlorophyllide + 2 Reducedferredoxin -> 2 ADP + 2 Phosphate + Chlorophyllide + 2 Oxidizedferredoxin	0	0.00339975	0	0.00033998
rxn04161__vc	cpd00067[vc] + cpd01449[vc] + cpd03214[vc] -> cpd00012[vc] + cpd03148[vc]	H+ + Chlorophyllide + Phytyl diphosphate -> PPi + Chlorophyll a	0.00339975	0.00339975	0.00033998	0.00033998
rxn04308__vc	7 cpd00113[vc] + cpd08211[vc] -> 7 cpd00012[vc] + 7 cpd00067[vc] + cpd02229[vc]	7 Isopentenyldiphosphate + trans,trans,cis-Geranylgeranyl diphosphate -> 7 PPi + 7 H+ + Bactoprenyl diphosphate	8.96e-06	8.96e-06	9e-07	9e-07
rxn04384__vc	cpd00002[vc] + cpd02547[vc] + cpd03917[vc] -> cpd00008[vc] + cpd00009[vc] + cpd00067[vc] + cpd03919[vc]	ATP + (R)-1-Aminopropan-2-yl phosphate + Adenosylcobyric acid -> ADP + Phosphate + H+ + Adenosyl cobinamide phosphate	3.58e-05	3.58e-05	3.58e-06	3.58e-06
rxn04385__vc	cpd00067[vc] + cpd08928[vc] -> cpd00011[vc] + cpd02547[vc]	H+ + L-Threonine phosphate -> CO2 + (R)-1-Aminopropan-2-yl phosphate	3.58e-05	3.58e-05	3.58e-06	3.58e-06
rxn04704__vc	2 cpd00017[vc] + cpd02083[vc] -> 2 cpd00011[vc] + 2 cpd00060[vc] + cpd00791[vc] + 2 cpd03091[vc]	2 S-Adenosyl-L-methionine + CoproporphyrinogenIII -> 2 CO2 + 2 L-Methionine + ProtoporphyrinogenIX + 2 5-Deoxyadenosine	0	2.8e-07	0	3e-08
rxn04705__vc	cpd00005[vc] + cpd00067[vc] + cpd08631[vc] <=> cpd00006[vc] + cpd01845[vc]	NADPH + H+ + Divinylprotochlorophyllide <=> NADP + Protochlorophyllide	0.00339975	0.00339975	0.00033998	0.00033998
rxn04954__vc	cpd00005[vc] + cpd00067[vc] + cpd00125[vc] -> cpd00006[vc] + cpd00345[vc]	NADPH + H+ + 5-10-Methylenetetrahydrofolate -> NADP + 5-Methyltetrahydrofolate	0.0504888	0.0504888	0.00504888	0.00504888
rxn04996__vc	cpd00005[vc] + cpd00067[vc] + cpd08615[vc] -> cpd00001[vc] + cpd00006[vc] + cpd00202[vc]	NADPH + H+ + 1-Hydroxy-2-methyl-2-butenyl 4-diphosphate -> H2O + NADP + DMAPP	0	0.0246214	0	0.00246214
rxn05005__vc	cpd00017[vc] + cpd00774[vc] -> cpd00019[vc] + cpd00067[vc] + cpd11206[vc]	S-Adenosyl-L-methionine + UroporphyrinogenIII -> S-Adenosyl-homocysteine + H+ + Precorrin 1	3.58e-05	3.58e-05	3.58e-06	3.58e-06
rxn05006__vc	cpd00017[vc] + cpd11206[vc] -> cpd00019[vc] + cpd01620[vc]	S-Adenosyl-L-methionine + Precorrin 1 -> S-Adenosyl-homocysteine + Precorrin 2	3.58e-05	3.58e-05	3.58e-06	3.58e-06
rxn05040__vc	cpd00171[vc] -> cpd00047[vc] + cpd00067[vc] + cpd11225[vc]	D-Ribulose5-phosphate -> Formate + H+ + 3-4-dihydroxy-2-butanone4-phosphate	0.00021499	0.00021499	2.15e-05	2.15e-05
rxn05145__vc	cpd00001[vc] + cpd00002[vc] + cpd00009[vp] -> cpd00008[vc] + 2 cpd00009[vc] + cpd00067[vc]	H2O + ATP + Phosphate -> ADP + 2 Phosphate + H+	0	97.7754	0	91.2527
rxn05153__vc	cpd00001[vc] + cpd00002[vc] + cpd00048[vp] -> cpd00008[vc] + cpd00009[vc] + cpd00048[vc] + cpd00067[vc]	H2O + ATP + Sulfate -> ADP + Phosphate + Sulfate + H+	0.05765	0.05765	0.005765	0.005765
rxn05206__vc	cpd00205[vp] <=> cpd00205[vc]	K+ <=> K+	-76.7962	0.0273293	-71.6959	0.00273293
rxn05209__vc	cpd00067[vc] + cpd00971[vp] <=> cpd00067[vp] + cpd00971[vc]	H+ + Na+ <=> H+ + Na+	-7.71939	0.00060785	-7.71994	6.08e-05
rxn05231__vc	cpd00008[vc] + cpd11421[vc] -> cpd00001[vc] + cpd00177[vc] + cpd11420[vc]	ADP + trdrd -> H2O + dADP + trdox	0.0007765	0.0007765	7.77e-05	7.77e-05
rxn05233__vc	cpd00031[vc] + cpd11421[vc] -> cpd00001[vc] + cpd00295[vc] + cpd11420[vc]	GDP + trdrd -> H2O + dGDP + trdox	0.00057335	0.00057335	5.73e-05	5.73e-05
rxn05239__vc	cpd00044[vc] + cpd11421[vc] -> cpd00045[vc] + cpd00067[vc] + cpd00081[vc] + cpd11420[vc]	3-phosphoadenylylsulfate + trdrd -> Adenosine 3-5-bisphosphate + H+ + Sulfite + trdox	0.0570421	0.0570421	0.00570421	0.00570421
rxn05289__vc	cpd00005[vc] + cpd00067[vc] + cpd11420[vc] -> cpd00006[vc] + cpd11421[vc]	NADPH + H+ + trdox -> NADP + trdrd	0	10.7565	0	7.75846
rxn05312__vc	cpd00067[vp] + cpd00009[vp] <=> cpd00009[vc] + cpd00067[vc]	H+ + Phosphate <=> Phosphate + H+	-97.7114	0.0639683	-91.2464	0.00639683
rxn05334__vc	cpd11483[vc] -> cpd00001[vc] + cpd11471[vc]	(R)-3-Hydroxyoctanoyl-[acyl-carrier protein] -> H2O + (2E)-Octenoyl-[acp]	0.0573578	0.0573578	0.00573578	0.00573578
rxn05336__vc	cpd00006[vc] + cpd11481[vc] <=> cpd00005[vc] + cpd00067[vc] + cpd11485[vc]	NADP + R-3-hydroxypalmitoyl-acyl-carrierprotein- <=> NADPH + H+ + 3-oxohexadecanoyl-acp	-0.0411825	-0.0411825	-0.00411825	-0.00411825
rxn05337__vc	cpd00006[vc] + cpd11479[vc] <=> cpd00005[vc] + cpd00067[vc] + cpd11486[vc]	NADP + D-3-Hydroxyhexanoyl-[acp] <=> NADPH + H+ + 3-Oxohexanoyl-[acp]	-0.0573578	-0.0573578	-0.00573578	-0.00573578
rxn05338__vc	cpd00006[vc] + cpd11482[vc] <=> cpd00005[vc] + cpd00067[vc] + cpd11487[vc]	NADP + (R)-3-Hydroxydecanoyl-[acyl-carrier protein] <=> NADPH + H+ + 3-oxodecanoyl-acp	-0.0573578	-0.0573578	-0.00573578	-0.00573578
rxn05339__vc	cpd00006[vc] + cpd11478[vc] <=> cpd00005[vc] + cpd00067[vc] + cpd11488[vc]	NADP + (R)-3-Hydroxybutanoyl-[acyl-carrier protein] <=> NADPH + H+ + Acetoacetyl-ACP	-0.0573579	-0.0573578	-0.00573578	-0.00573578
rxn05340__vc	cpd00006[vc] + cpd11480[vc] <=> cpd00005[vc] + cpd00067[vc] + cpd11489[vc]	NADP + D-3-Hydroxydodecanoyl-[acp] <=> NADPH + H+ + 3-oxododecanoyl-acp	-0.0573579	-0.0573578	-0.00573578	-0.00573578
rxn05341__vc	cpd00006[vc] + cpd11483[vc] <=> cpd00005[vc] + cpd00067[vc] + cpd11490[vc]	NADP + (R)-3-Hydroxyoctanoyl-[acyl-carrier protein] <=> NADPH + H+ + 3-oxooctanoyl-acp	-0.0573578	-0.0573578	-0.00573578	-0.00573578
rxn05342__vc	cpd00005[vc] + cpd00067[vc] + cpd11491[vc] -> cpd00006[vc] + cpd11484[vc]	NADPH + H+ + 3-oxotetradecanoyl-acp -> NADP + HMA	0.0573578	0.0573578	0.00573578	0.00573578
rxn05343__vc	cpd00067[vc] + cpd11470[vc] + cpd11492[vc] -> cpd00011[vc] + cpd11487[vc] + cpd11493[vc]	H+ + Octanoyl-ACP + Malonyl-acyl-carrierprotein- -> CO2 + 3-oxodecanoyl-acp + ACP	0.0573578	0.0573578	0.00573578	0.00573578
rxn05344__vc	cpd00067[vc] + cpd11466[vc] + cpd11492[vc] -> cpd00011[vc] + cpd11485[vc] + cpd11493[vc]	H+ + Myristoyl-ACP + Malonyl-acyl-carrierprotein- -> CO2 + 3-oxohexadecanoyl-acp + ACP	0.0411825	0.0411825	0.00411825	0.00411825
rxn05345__vc	cpd00067[vc] + cpd11468[vc] + cpd11492[vc] -> cpd00011[vc] + cpd11491[vc] + cpd11493[vc]	H+ + Dodecanoyl-ACP + Malonyl-acyl-carrierprotein- -> CO2 + 3-oxotetradecanoyl-acp + ACP	0.0573578	0.0573578	0.00573578	0.00573578
rxn05346__vc	cpd00067[vc] + cpd11464[vc] + cpd11492[vc] -> cpd00011[vc] + cpd11486[vc] + cpd11493[vc]	H+ + Butyryl-ACP + Malonyl-acyl-carrierprotein- -> CO2 + 3-Oxohexanoyl-[acp] + ACP	0.0573578	0.0573578	0.00573578	0.00573578
rxn05347__vc	cpd00067[vc] + cpd11492[vc] + cpd11494[vc] -> cpd00011[vc] + cpd11488[vc] + cpd11493[vc]	H+ + Malonyl-acyl-carrierprotein- + Acetyl-ACP -> CO2 + Acetoacetyl-ACP + ACP	0	0.0573578	0	0.00573578
rxn05348__vc	cpd00067[vc] + cpd11474[vc] + cpd11492[vc] -> cpd00011[vc] + cpd11489[vc] + cpd11493[vc]	H+ + Decanoyl-ACP + Malonyl-acyl-carrierprotein- -> CO2 + 3-oxododecanoyl-acp + ACP	0.0573578	0.0573578	0.00573578	0.00573578
rxn05349__vc	cpd00022[vc] + cpd11493[vc] <=> cpd00010[vc] + cpd11494[vc]	Acetyl-CoA + ACP <=> CoA + Acetyl-ACP	0	0.0573578	0	0.00573578
rxn05350__vc	cpd00067[vc] + cpd11472[vc] + cpd11492[vc] -> cpd00011[vc] + cpd11490[vc] + cpd11493[vc]	H+ + Hexanoyl-ACP + Malonyl-acyl-carrierprotein- -> CO2 + 3-oxooctanoyl-acp + ACP	0.0573578	0.0573578	0.00573578	0.00573578
rxn05351__vc	cpd00005[vc] + cpd00067[vc] + cpd11467[vc] -> cpd00006[vc] + cpd11466[vc]	NADPH + H+ + (2E)-Tetradecenoyl-[acp] -> NADP + Myristoyl-ACP	0.0411825	0.0411825	0.00411825	0.00411825
rxn05352__vc	cpd00005[vc] + cpd00067[vc] + cpd11471[vc] -> cpd00006[vc] + cpd11470[vc]	NADPH + H+ + (2E)-Octenoyl-[acp] -> NADP + Octanoyl-ACP	0.0573578	0.0573578	0.00573578	0.00573578
rxn05353__vc	cpd00005[vc] + cpd00067[vc] + cpd11465[vc] -> cpd00006[vc] + cpd11464[vc]	NADPH + H+ + But-2-enoyl-[acyl-carrier protein] -> NADP + Butyryl-ACP	0.0573578	0.0573578	0.00573578	0.00573578
rxn05355__vc	cpd00005[vc] + cpd00067[vc] + cpd11469[vc] -> cpd00006[vc] + cpd11468[vc]	NADPH + H+ + (2E)-Dodecenoyl-[acp] -> NADP + Dodecanoyl-ACP	0.0573578	0.0573578	0.00573578	0.00573578
rxn05356__vc	cpd00005[vc] + cpd00067[vc] + cpd11475[vc] -> cpd00006[vc] + cpd11474[vc]	NADPH + H+ + (2E)-Decenoyl-[acp] -> NADP + Decanoyl-ACP	0.0573578	0.0573578	0.00573578	0.00573578
rxn05357__vc	cpd00005[vc] + cpd00067[vc] + cpd11473[vc] -> cpd00006[vc] + cpd11472[vc]	NADPH + H+ + (2E)-Hexenoyl-[acp] -> NADP + Hexanoyl-ACP	0.0573578	0.0573578	0.00573578	0.00573578
rxn05465__vc	cpd00070[vc] + cpd11493[vc] <=> cpd00010[vc] + cpd11492[vc]	Malonyl-CoA + ACP <=> CoA + Malonyl-acyl-carrierprotein-	0.403172	0.403172	0.0403172	0.0403172
rxn05513__vc	cpd00001[vc] + cpd00002[vc] + cpd00063[vp] -> cpd00008[vc] + cpd00009[vc] + cpd00063[vc] + cpd00067[vc]	H2O + ATP + Ca2+ -> ADP + Phosphate + Ca2+ + H+	0.00072814	0.00072814	7.28e-05	7.28e-05
rxn05528__vc	cpd00001[vc] + cpd00002[vc] + cpd00058[vc] -> cpd00008[vc] + cpd00009[vc] + cpd00067[vc] + cpd00058[vp]	H2O + ATP + Cu2+ -> ADP + Phosphate + H+ + Cu2+	0	38.4118	0	35.8493
rxn05616__vc	cpd00254[vc] <=> cpd00254[vp]	Mg <=> Mg	-0.00461385	-0.00461385	-0.00046139	-0.00046139
rxn05619__vc	cpd00001[vc] + cpd00002[vc] + cpd11574[vp] -> cpd00008[vc] + cpd00009[vc] + cpd00067[vc] + cpd11574[vc]	H2O + ATP + Molybdate -> ADP + Phosphate + H+ + Molybdate	0.00048596	0.00048596	4.86e-05	4.86e-05
rxn05736__vc	cpd00002[vc] + cpd00010[vc] + cpd03847[vc] -> cpd00012[vc] + cpd00018[vc] + cpd00067[vc] + cpd01695[vc]	ATP + CoA + Myristic acid -> PPi + AMP + H+ + Myristoyl-CoA	0	38.4118	0	35.8493
rxn05902__vc	6 cpd00067[vc] + cpd00081[vc] + 6 cpd11620[vc] -> 3 cpd00001[vc] + cpd00239[vc] + 6 cpd11621[vc]	6 H+ + Sulfite + 6 Reducedferredoxin -> 3 H2O + H2S + 6 Oxidizedferredoxin	0.0530376	0.0530376	0.00530376	0.00530376
rxn05937__vc	cpd00006[vc] + cpd00067[vc] + 2 cpd11620[vc] <=> cpd00005[vc] + 2 cpd11621[vc]	NADP + H+ + 2 Reducedferredoxin <=> NADPH + 2 Oxidizedferredoxin	19.7591	42.1743	-21.4842	52.0019
rxn05938__vc	cpd00010[vc] + cpd00020[vc] + 2 cpd11621[vc] -> cpd00011[vc] + cpd00022[vc] + cpd00067[vc] + 2 cpd11620[vc]	CoA + Pyruvate + 2 Oxidizedferredoxin -> CO2 + Acetyl-CoA + H+ + 2 Reducedferredoxin	0	0	0	10.3532
rxn06075__vc	cpd00014[vc] + cpd11421[vc] -> cpd00001[vc] + cpd00978[vc] + cpd11420[vc]	UDP + trdrd -> H2O + dUDP + trdox	0	0.00075332	0	7.53e-05
rxn06076__vc	cpd00096[vc] + cpd11421[vc] -> cpd00001[vc] + cpd00533[vc] + cpd11420[vc]	CDP + trdrd -> H2O + dCDP + trdox	0.00049981	0.00125312	5e-05	0.00012531
rxn06118__vc	cpd00027[vc] + cpd00421[vc] -> cpd00012[vc] + cpd00067[vc] + cpd00079[vc]	D-Glucose + Triphosphate -> PPi + H+ + D-glucose-6-phosphate	0	2.5e-07	0	23.8995
rxn06591__vc	cpd00005[vc] + cpd00067[vc] + cpd12227[vc] -> cpd00006[vc] + cpd02345[vc] + cpd11912[vc]	NADPH + H+ + L-Glutamyl-tRNA-Glu -> NADP + L-Glutamate1-semialdehyde + tRNA-Glu	0.0283446	0.0283446	0.00283446	0.00283446
rxn06723__vc	cpd03584[vc] + cpd11484[vc] -> cpd00067[vc] + cpd02835[vc] + cpd11493[vc]	UDP-3-O-(beta-hydroxymyristoyl)-D-glucosamine + HMA -> H+ + UDP-2,3-bis(3-hydroxytetradecanoyl)glucosamine + ACP	0.00808767	0.00808768	0.00080877	0.00080877
rxn06729__vc	cpd00037[vc] + cpd11484[vc] <=> cpd02886[vc] + cpd11493[vc]	UDP-N-acetylglucosamine + HMA <=> UDP-3-O-(beta-hydroxymyristoyl)-N-acetylglucosamine + ACP	0.00808767	0.00808768	0.00080877	0.00080877
rxn06887__vc	2 cpd00001[vc] + 2 cpd00002[vc] + 2 cpd00053[vc] + cpd03832[vc] -> 2 cpd00008[vc] + 2 cpd00009[vc] + 2 cpd00023[vc] + 2 cpd00067[vc] + cpd03913[vc]	2 H2O + 2 ATP + 2 L-Glutamine + Hydrogenobyrinate -> 2 ADP + 2 Phosphate + 2 L-Glutamate + 2 H+ + Hydrogenobyrinate diamide	3.58e-05	3.58e-05	3.58e-06	3.58e-06
rxn06937__vc	cpd00002[vc] + cpd00023[vc] + cpd11912[vc] -> cpd00012[vc] + cpd00018[vc] + cpd00067[vc] + cpd12227[vc]	ATP + L-Glutamate + tRNA-Glu -> PPi + AMP + H+ + L-Glutamyl-tRNA-Glu	0.0283446	0.0283446	0.00283446	0.00283446
rxn07292__vc	cpd00084[vc] + cpd14547[vc] <=> cpd00035[vc] + cpd14548[vc]	L-Cysteine + C15811 <=> L-Alanine + C15812	3.58e-05	3.58e-05	3.58e-06	3.58e-06
rxn07347__vc	cpd00001[vc] + cpd03220[vc] <=> cpd14590[vc]	H2O + gamma-Carotene <=> 1-Hydroxy-gamma-carotene	0.00025167	0.00025167	2.52e-05	2.52e-05
rxn07441__vc	cpd00024[vc] + cpd00504[vc] <=> cpd00001[vc] + cpd00023[vc] + cpd00067[vc] + cpd02465[vc]	2-Oxoglutarate + LL-2,6-Diaminopimelate <=> H2O + L-Glutamate + H+ + tetrahydrodipicolinate	-0.0241712	-0.0241707	-1.25306	-1.25306
rxn07576__vc	cpd00067[vc] + cpd11476[vc] + cpd11492[vc] <=> cpd00011[vc] + cpd11493[vc] + cpd14938[vc]	H+ + hexadecanoyl-acp + Malonyl-acyl-carrierprotein- <=> CO2 + ACP + 3-Oxostearoyl-[acp]	0.0178427	0.0178427	0.00178427	0.00178427
rxn07577__vc	cpd00005[vc] + cpd00067[vc] + cpd14938[vc] -> cpd00006[vc] + cpd14939[vc]	NADPH + H+ + 3-Oxostearoyl-[acp] -> NADP + 3-Hydroxystearoyl-[acp]	0.0178427	0.0178427	0.00178427	0.00178427
rxn07579__vc	cpd00005[vc] + cpd00067[vc] + cpd14940[vc] -> cpd00006[vc] + cpd12458[vc]	NADPH + H+ + (2E)-Octadecenoyl-[acp] -> NADP + Stearoyl-[acyl-carrier protein]	0.0178427	0.0178427	0.00178427	0.00178427
rxn08393_mod__vc	cpd00005[vc] + cpd00067[vc] + cpd11477[vc] -> cpd00006[vc] + cpd11476[vc]	NADPH + H+ + (2E)-Hexadecenoyl-[acp] -> NADP + hexadecanoyl-acp	0.0411825	0.0411825	0.00411825	0.00411825
rxn08764__vc	cpd00005[vc] + cpd00067[vc] + cpd00498[vc] -> cpd00006[vc] + cpd02535[vc]	NADPH + H+ + 2-Aceto-2-hydroxybutanoate -> NADP + 2,3-Dihydroxy-3-methylvalerate	0.0589465	0.0589465	0.00589465	0.00589465
rxn08766__vc	cpd00022[vc] + cpd00067[vc] + cpd11492[vc] -> cpd00010[vc] + cpd00011[vc] + cpd11488[vc]	Acetyl-CoA + H+ + Malonyl-acyl-carrierprotein- -> CoA + CO2 + Acetoacetyl-ACP	0	0.0573579	0	0.00573578
rxn08797__vc	cpd00001[vc] + cpd15331[vc] <=> cpd00067[vc] + cpd00080[vc] + cpd03847[vc]	H2O + 1-tetradecanoyl-sn-glycerol 3-phosphate <=> H+ + Glycerol-3-phosphate + Myristic acid	0	38.4118	0	35.8493
rxn08799__vc	cpd00001[vc] + cpd15327[vc] <=> 2 cpd00067[vc] + cpd00080[vc] + cpd00214[vc]	H2O + 1-hexadecanoyl-sn-glycerol 3-phosphate <=> 2 H+ + Glycerol-3-phosphate + Palmitate	0	38.4118	0	35.8493
rxn08801__vc	cpd00001[vc] + cpd15329[vc] <=> cpd00067[vc] + cpd00080[vc] + cpd01080[vc]	H2O + 1-octadecanoyl-sn-glycerol 3-phosphate <=> H+ + Glycerol-3-phosphate + ocdca	0	38.4118	0	35.8493
rxn08981__vc	cpd00001[vc] + cpd00002[vc] + cpd00103[vc] + cpd00218[vc] -> cpd00008[vc] + cpd00009[vc] + cpd00012[vc] + cpd00067[vc] + cpd00873[vc]	H2O + ATP + PRPP + Niacin -> ADP + Phosphate + PPi + H+ + Nicotinate ribonucleotide	3.58e-05	3.58e-05	3.58e-06	3.58e-06
rxn09072__vc	cpd00003[vc] + cpd03607[vc] + cpd08289[vc] -> 2 cpd00001[vc] + cpd00004[vc] + cpd00009[vc] + cpd00011[vc] + cpd00067[vc] + cpd00478[vc]	NAD + 4-(Phosphonooxy)-threonine + 1-deoxy-D-xylulose5-phosphate -> 2 H2O + NADH + Phosphate + CO2 + H+ + Pyridoxine phosphate	3.58e-05	3.58e-05	3.58e-06	3.58e-06
rxn09177__vc	cpd00052[vc] + cpd00084[vc] + cpd02201[vc] -> cpd00012[vc] + cpd00046[vc] + 2 cpd00067[vc] + cpd02666[vc]	CTP + L-Cysteine + 4-phosphopantothenate -> PPi + CMP + 2 H+ + (R)-4-Phosphopantothenoyl-L-cysteine	0	8.96e-05	0	8.96e-06
rxn09179__vc	1.5 cpd00007[vc] + cpd00791[vc] -> 3 cpd00001[vc] + cpd01476[vc]	1.5 O2 + ProtoporphyrinogenIX -> 3 H2O + Protoporphyrin	0.00350725	0.00350725	0.00035072	0.00035072
rxn09272__vc	cpd00036[vc] + cpd07274[vl] -> cpd00106[vc] + cpd16503[vl]	Succinate + Plastoquinone A -> Fumarate + Plastoquinol-9	0	0	0	5.50061
rxn09296__vc	cpd00025[vc] + cpd11421[vc] -> 2 cpd00001[vc] + cpd11420[vc]	H2O2 + trdrd -> 2 H2O + trdox	0	10.6969	0	7.7525
rxn09449__vc	cpd00002[vc] + cpd00010[vc] + cpd01080[vc] -> cpd00012[vc] + cpd00018[vc] + cpd00067[vc] + cpd00327[vc]	ATP + CoA + ocdca -> PPi + AMP + H+ + strcoa	0	38.4118	0	35.8493
rxn09562__vc	cpd00067[vc] + cpd00115[vc] + cpd00126[vc] <=> cpd00031[vc] + cpd00177[vc]	H+ + dATP + GMP <=> GDP + dADP	-0.0007765	38.4269	-7.77e-05	35.8508
rxn10202__vc	cpd00067[vc] + cpd00080[vc] + cpd00134[vc] -> cpd00010[vc] + cpd15327[vc]	H+ + Glycerol-3-phosphate + Palmitoyl-CoA -> CoA + 1-hexadecanoyl-sn-glycerol 3-phosphate	0	38.4118	0	35.8493
rxn10203__vc	cpd00080[vc] + cpd01695[vc] -> cpd00010[vc] + cpd15331[vc]	Glycerol-3-phosphate + Myristoyl-CoA -> CoA + 1-tetradecanoyl-sn-glycerol 3-phosphate	0	38.4118	0	35.8493
rxn10204__vc	cpd00080[vc] + cpd00327[vc] -> cpd00010[vc] + cpd15329[vc]	Glycerol-3-phosphate + strcoa -> CoA + 1-octadecanoyl-sn-glycerol 3-phosphate	0	38.4118	0	35.8493
rxn10474__vc	cpd00149[vc] <=> cpd00149[vp]	Co2+ <=> Co2+	-0.00052179	-0.00052179	-5.22e-05	-5.22e-05
rxn10481__vc	cpd00001[vc] + cpd00002[vc] + cpd00058[vp] -> cpd00008[vc] + cpd00009[vc] + cpd00058[vc] + cpd00067[vc]	H2O + ATP + Cu2+ -> ADP + Phosphate + Cu2+ + H+	0.00048596	38.4123	4.86e-05	35.8493
rxn11650__vc	cpd01270[vc] + 2 cpd03914[vc] <=> cpd00050[vc] + 2 cpd00067[vc] + 2 cpd03915[vc]	FMNH2 + 2 Cob(II)yrinate diamide <=> FMN + 2 H+ + 2 Cob(I)yrinate diamide	1.79e-05	1.79e-05	1.79e-06	1.79e-06
rxn12510__vc	cpd00002[vc] + cpd00644[vc] -> cpd00008[vc] + cpd00067[vc] + cpd02201[vc]	ATP + PAN -> ADP + H+ + 4-phosphopantothenate	8.96e-05	8.96e-05	8.96e-06	8.96e-06
rxn12512__vc	cpd00002[vc] + cpd00084[vc] + cpd02201[vc] -> cpd00012[vc] + cpd00018[vc] + 2 cpd00067[vc] + cpd02666[vc]	ATP + L-Cysteine + 4-phosphopantothenate -> PPi + AMP + 2 H+ + (R)-4-Phosphopantothenoyl-L-cysteine	0	8.96e-05	0	8.96e-06
rxn12822__vc	cpd00024[vc] + cpd00053[vc] + 2 cpd00067[vc] + 2 cpd11620[vc] -> 2 cpd00023[vc] + 2 cpd11621[vc]	2-Oxoglutarate + L-Glutamine + 2 H+ + 2 Reducedferredoxin -> 2 L-Glutamate + 2 Oxidizedferredoxin	0	22.3521	0	56.5522
rxn14104__vc	cpd00008[vc] + cpd00076[vc] -> cpd00082[vc] + cpd00387[vc]	ADP + Sucrose -> D-Fructose + ADPglucose	0	0	0	35.8508
rxn16344__vc	2 cpd00067[vc] + cpd11420[vc] + 2 cpd11620[vc] -> cpd11421[vc] + 2 cpd11621[vc]	2 H+ + trdox + 2 Reducedferredoxin -> trdrd + 2 Oxidizedferredoxin	0	10.7565	0	7.75846
rxn16502__vc	2 cpd00006[vc] + cpd03215[vc] <=> 2 cpd00005[vc] + 2 cpd00067[vc] + cpd03217[vc]	2 NADP + zeta-Carotene <=> 2 NADPH + 2 H+ + Lycopene	0.00133861	0.00133861	0.00013386	0.00013386
rxn16538__vc	cpd00006[vc] + cpd03211[vc] <=> cpd00005[vc] + cpd00067[vc] + cpd03206[vc]	NADP + 15-cis-Phytoene <=> NADPH + H+ + Phytofluene	0.00133861	0.00133861	0.00013386	0.00013386
rxn20643__vc	cpd00017[vc] + cpd02140[vc] -> cpd00047[vc] + cpd00060[vc] + cpd00067[vc] + cpd00204[vc] + cpd02775[vc] + cpd03091[vc]	S-Adenosyl-L-methionine + AIR -> Formate + L-Methionine + H+ + CO + 4-Amino-5-phosphomethyl-2-methylpyrimidine + 5-Deoxyadenosine	3.58e-05	3.58e-05	3.58e-06	3.58e-06
rxn25839__vc	cpd00002[vc] + cpd28253[vc] <=> cpd00012[vc] + cpd22312[vc]	ATP + Thi-S <=> PPi + Adenylated-ThiS-Proteins	3.58e-05	3.58e-05	3.58e-06	3.58e-06
rxn27289__vc	cpd08289[vc] + cpd14545[vc] + cpd28259[vc] <=> 2 cpd00001[vc] + cpd00067[vc] + cpd21479[vc] + cpd28253[vc]	1-deoxy-D-xylulose5-phosphate + Iminoglycine + Thiocarboxyadenylated-ThiS-Proteins <=> 2 H2O + H+ + 2-[(2R,5Z)-2-Carboxy-4-methylthiazol-5(2H)-ylidene]ethyl phosphate + Thi-S	3.58e-05	3.58e-05	3.58e-06	3.58e-06
PSII__vc	cpd00001[vl] + 2 cpd00067[vc] + cpd07274[vl] + 2 hvphoton2[vc] -> 0.5 cpd00007[vl] + 2 cpd00067[vl] + cpd16503[vl]	H2O + 2 H+ + Plastoquinone A + 2 Photosystem 2 photon -> 0.5 O2 + 2 H+ + Plastoquinol-9	19.0188	50	22.9648	50
rxn39286__vc	cpd00129[vc] + cpd07274[vl] -> cpd00067[vc] + cpd02431[vc] + cpd16503[vl]	L-Proline + Plastoquinone A -> H+ + 1-Pyrroline-5-carboxylate + Plastoquinol-9	0	21.2161	0	15.505
rxnAlDcahep__vc	2 cpd00005[vc] + cpd00007[vc] + cpd00067[vc] + cpd01264[vc] <=> cpd00001[vc] + 2 cpd00006[vc] + cpd00047[vc] + cpd01250[vc]	2 NADPH + O2 + H+ + Octadecanal <=> H2O + 2 NADP + Formate + Heptadecane	3.58e-05	3.58e-05	3.58e-06	3.58e-06
EX_PHO2	hvphoton2[e] <=>	Photosystem 2 photon <=>	-100	-38.0376	-100	-45.9297
PSI__vc	2 cpd11621[vc] + 2 cpd12239[vl] + 2 hvphoton1[vc] -> 2 cpd11620[vc] + 2 cpd12265[vl]	2 Oxidizedferredoxin + 2 Reduced plastocyanin + 2 Photosystem 1 photon -> 2 Reducedferredoxin + 2 Oxidized plastocyanin	0	42.3984	0	41.495
PSI_2__vc	2 cpd11621[vc] + 2 focytc_6[vl] + 2 hvphoton1[vc] -> 2 cpd11620[vc] + 2 ficytc_6[vl]	2 Oxidizedferredoxin + 2 Ferrocytochrome c6 + 2 Photosystem 1 photon -> 2 Reducedferredoxin + 2 Ferricytochrome c6	0	42.3984	0	41.495
PHOtex2__vc	hvphoton2[e] <=> hvphoton2[vp]	Photosystem 2 photon <=> Photosystem 2 photon	38.0376	100	45.9297	100
PHOtpp2__vc	hvphoton2[vp] <=> hvphoton2[vc]	Photosystem 2 photon <=> Photosystem 2 photon	38.0376	100	45.9297	100
PHOtex1__vc	hvphoton1[e] <=> hvphoton1[vp]	Photosystem 1 photon <=> Photosystem 1 photon	42.3646	84.7969	50.8946	82.9901
PHOtpp1__vc	hvphoton1[vp] <=> hvphoton1[vc]	Photosystem 1 photon <=> Photosystem 1 photon	42.3645	84.7969	50.8946	82.9901
H+tex__vc	cpd00067[e] <=> cpd00067[vp]	H+ <=> H+	10.6644	113.389	6.13181	101.046
rxn08686__vc	cpd00001[e] <=> cpd00001[vp]	H2O <=> H2O	-1.3602	30.464	-0.84655	22.8508
rxn08687__vc	cpd00001[vp] <=> cpd00001[vc]	H2O <=> H2O	-1.3602	32.653	-0.84655	25.6089
H2Oltr__vc	cpd00001[vc] <=> cpd00001[vl]	H2O <=> H2O	19.0188	50	22.9648	50
rxn09031__vc	cpd00007[e] <=> cpd00007[vp]	O2 <=> O2	-9.35724	-9.35723	-12.4432	-10.2254
O2tpp__vc	cpd00007[vp] <=> cpd00007[vc]	O2 <=> O2	-21.047	-9.35723	-19.4905	-10.2254
O2ltr__vc	cpd00007[vc] <=> cpd00007[vl]	O2 <=> O2	-25	-9.50941	-25	-11.4824
rxn01332__vc	cpd00001[vc] + cpd00061[vc] + cpd00236[vc] -> cpd00009[vc] + cpd02857[vc]	H2O + Phosphoenolpyruvate + D-Erythrose4-phosphate -> Phosphate + DAHP	0.113906	0.113906	0.0113906	0.0113906
rxn03135__vc	cpd00053[vc] + cpd02991[vc] -> cpd00023[vc] + cpd00067[vc] + cpd02843[vc] + cpd02851[vc]	L-Glutamine + phosphoribulosylformimino-AICAR-phosphate -> L-Glutamate + H+ + D-erythro-imidazol-glycerol-phosphate + AICAR	0.0175907	0.0175907	0.00175907	0.00175907
rxn02374__vc	cpd00858[vc] -> cpd00001[vc] + cpd00067[vc] + cpd02431[vc]	L-Glutamate5-semialdehyde -> H2O + H+ + 1-Pyrroline-5-carboxylate	0.0487779	0.0487779	0.00487779	0.00487779
rxn37797__vc	cpd00005[vc] + cpd00067[vc] + cpd00125[vc] + cpd00299[vc] -> cpd00006[vc] + cpd00087[vc] + cpd00298[vc]	NADPH + H+ + 5-10-Methylenetetrahydrofolate + dUMP -> NADP + Tetrahydrofolate + dTMP	0.00075332	0.00075332	7.53e-05	7.53e-05
peptgly_syn__vc	cpd00001[vc] + cpd03495[vc] -> cpd00117[vc] + cpd00286[vc] + Peptidoglycan[vc]	H2O + Undecaprenyl-diphospho-N-acetylmuramoyl--N-acetylglucosamine-L-ala-D-glu-meso-2-6-diaminopimeloyl-D-ala-D-ala -> D-Alanine + Undecaprenylphosphate + Peptidoglycan	0.00434972	0.00434972	0.00043497	0.00043497
rxn03130__vc	cpd00001[vc] + cpd02835[vc] -> 2 cpd00067[vc] + cpd00091[vc] + cpd02930[vc]	H2O + UDP-2,3-bis(3-hydroxytetradecanoyl)glucosamine -> 2 H+ + UMP + Lipid X	0.00404384	0.00404384	0.00040438	0.00040438
rxn05329__vc	cpd11478[vc] -> cpd00001[vc] + cpd11465[vc]	(R)-3-Hydroxybutanoyl-[acyl-carrier protein] -> H2O + But-2-enoyl-[acyl-carrier protein]	0.0573578	0.0573579	0.00573578	0.00573578
rxn05330__vc	cpd11479[vc] -> cpd00001[vc] + cpd11473[vc]	D-3-Hydroxyhexanoyl-[acp] -> H2O + (2E)-Hexenoyl-[acp]	0.0573578	0.0573579	0.00573578	0.00573578
rxn05333__vc	cpd11482[vc] -> cpd00001[vc] + cpd11475[vc]	(R)-3-Hydroxydecanoyl-[acyl-carrier protein] -> H2O + (2E)-Decenoyl-[acp]	0.0573578	0.0573579	0.00573578	0.00573578
rxn05331__vc	cpd11480[vc] -> cpd00001[vc] + cpd11469[vc]	D-3-Hydroxydodecanoyl-[acp] -> H2O + (2E)-Dodecenoyl-[acp]	0.0573578	0.0573579	0.00573578	0.00573578
rxn05335__vc	cpd11484[vc] -> cpd00001[vc] + cpd11467[vc]	HMA -> H2O + (2E)-Tetradecenoyl-[acp]	0.0411825	0.0411825	0.00411825	0.00411825
rxn05332__vc	cpd11481[vc] -> cpd00001[vc] + cpd11477[vc]	R-3-hydroxypalmitoyl-acyl-carrierprotein- -> H2O + (2E)-Hexadecenoyl-[acp]	0.0411825	0.0411825	0.00411825	0.00411825
rxn07578__vc	cpd14939[vc] -> cpd00001[vc] + cpd14940[vc]	3-Hydroxystearoyl-[acp] -> H2O + (2E)-Octadecenoyl-[acp]	0.0178427	0.0178427	0.00178427	0.00178427
desat16_1__vc	cpd00005[vc] + cpd00007[vc] + cpd00067[vc] + cpd11476[vc] -> 2 cpd00001[vc] + cpd00006[vc] + cpd16235[vc]	NADPH + O2 + H+ + hexadecanoyl-acp -> 2 H2O + NADP + Hexadecenoyl-ACP	0.00162154	0.00162154	0.00016215	0.00016215
RA0165__vc	1.3254 cpd00080[vc] + 1.3327 cpd11476[vc] + 0.1701 cpd11825[vc] + 0.0457 cpd12458[vc] + 0.8637 cpd14881[vc] + 0.2158 octe6912ACP[vc] + 0.0227 cpd16235[vc] -> 2.6507 cpd11493[vc] + C00416_PG[vc]	1.3254 Glycerol-3-phosphate + 1.3327 hexadecanoyl-acp + 0.1701 Octadecenoyl-ACP + 0.0457 Stearoyl-[acyl-carrier protein] + 0.8637 Linoleoyl-ACP + 0.2158 gamma-linolenoilACP + 0.0227 Hexadecenoyl-ACP -> 2.6507 ACP + C00416_PG[c]	0.0015704	0.0015704	0.00015704	0.00015704
R01799m__vc	cpd00052[vc] + C00416_PG[vc] -> cpd00012[vc] + C00269_PG[vc]	CTP + C00416_PG[c] -> PPi + C00269_PG[c]	0.0015704	0.0015704	0.00015704	0.00015704
R01801m__vc	cpd00080[vc] + C00269_PG[vc] -> cpd00046[vc] + C03892_PG[vc]	Glycerol-3-phosphate + C00269_PG[c] -> CMP + C03892_PG[c]	0.0015704	0.0015704	0.00015704	0.00015704
R02029m__vc	cpd00001[vc] + C03892_PG[vc] -> cpd00009[vc] + C00344_PG[vc]	H2O + C03892_PG[c] -> Phosphate + C00344_PG[c]	0.0015704	0.0015704	0.00015704	0.00015704
RA0163__vc	1.2954 cpd00080[vc] + 1.3061 cpd11476[vc] + 0.0584 cpd11825[vc] + 0.0223 cpd12458[vc] + 0.3334 cpd14881[vc] + 0.0095 cpd14882[vc] + 0.0393 octe691215ACP[vc] + 0.7253 octe6912ACP[vc] + 0.0965 cpd16235[vc] -> 2.5908 cpd11493[vc] + C00416_DGDG[vc]	1.2954 Glycerol-3-phosphate + 1.3061 hexadecanoyl-acp + 0.0584 Octadecenoyl-ACP + 0.0223 Stearoyl-[acyl-carrier protein] + 0.3334 Linoleoyl-ACP + 0.0095 alpha-Linolenoyl-ACP + 0.0393 OctadecatetraenoilACP + 0.7253 gamma-linolenoilACP + 0.0965 Hexadecenoyl-ACP -> 2.5908 ACP + C00416_DGDG[c]	0.00416157	0.00416157	0.00041616	0.00041616
RA0167__vc	cpd00001[vc] + C00416_DGDG[vc] -> cpd00009[vc] + C00641_DGDG[vc]	H2O + C00416_DGDG[c] -> Phosphate + C00641_DGDG[c]	0.00416157	0.00416157	0.00041616	0.00041616
RA0178__vc	cpd00026[vc] + C00641_DGDG[vc] -> cpd00014[vc] + C04046_DGDG[vc]	UDP-glucose + C00641_DGDG[c] -> UDP + C04046_DGDG[c]	0.00832314	0.00832315	0.00083231	0.00083231
RA0180__vc	C04046_DGDG[vc] <=> C03692_DGDG[vc]	C04046_DGDG[c] <=> C03692_DGDG[c]	0.00832314	0.00832314	0.00083231	0.00083231
R04472m__vc	2 C03692_DGDG[vc] -> C00641_DGDG[vc] + C06037_DGDG[vc]	2 C03692_DGDG[c] -> C00641_DGDG[c] + C06037_DGDG[c]	0.00416157	0.00416157	0.00041616	0.00041616
RA0164__vc	1.3747 cpd00080[vc] + 1.5612 cpd11476[vc] + 0.4011 cpd11825[vc] + 0.0343 cpd12458[vc] + 0.5331 cpd14881[vc] + 0.0165 cpd14882[vc] + 0.0228 octe6912ACP[vc] + 0.1804 cpd16235[vc] -> 2.7494 cpd11493[vc] + C00416_SQDG[vc]	1.3747 Glycerol-3-phosphate + 1.5612 hexadecanoyl-acp + 0.4011 Octadecenoyl-ACP + 0.0343 Stearoyl-[acyl-carrier protein] + 0.5331 Linoleoyl-ACP + 0.0165 alpha-Linolenoyl-ACP + 0.0228 gamma-linolenoilACP + 0.1804 Hexadecenoyl-ACP -> 2.7494 ACP + C00416_SQDG[c]	0.00400453	0.00400453	0.00040045	0.00040045
RA0171__vc	cpd00002[vc] + C00641_SQDG[vc] -> cpd00008[vc] + C00416_SQDG[vc]	ATP + C00641_SQDG[c] -> ADP + C00416_SQDG[c]	0	97.7754	0	91.2527
RA0168__vc	cpd00001[vc] + C00416_SQDG[vc] -> cpd00009[vc] + C00641_SQDG[vc]	H2O + C00416_SQDG[c] -> Phosphate + C00641_SQDG[c]	0.00400453	97.7794	0.00040045	91.2531
R06867m__vc	cpd08358[vc] + C00641_SQDG[vc] -> cpd00014[vc] + C13508_SQDG[vc]	UDP-6-sulfoquinovose + C00641_SQDG[c] -> UDP + C13508_SQDG[c]	0.00400453	0.00400453	0.00040045	0.00040045
RA0162__vc	1.2759 cpd00080[vc] + 1.3302 cpd11476[vc] + 0.0635 cpd11825[vc] + 0.0034 cpd12458[vc] + 0.4236 cpd14881[vc] + 0.0032 cpd14882[vc] + 0.019 octe691215ACP[vc] + 0.6315 octe6912ACP[vc] + 0.0774 cpd16235[vc] -> 2.5518 cpd11493[vc] + C00416_MGDG[vc]	1.2759 Glycerol-3-phosphate + 1.3302 hexadecanoyl-acp + 0.0635 Octadecenoyl-ACP + 0.0034 Stearoyl-[acyl-carrier protein] + 0.4236 Linoleoyl-ACP + 0.0032 alpha-Linolenoyl-ACP + 0.019 OctadecatetraenoilACP + 0.6315 gamma-linolenoilACP + 0.0774 Hexadecenoyl-ACP -> 2.5518 ACP + C00416_MGDG[c]	0.00596753	0.00596754	0.00059675	0.00059675
RA0166__vc	cpd00001[vc] + C00416_MGDG[vc] -> cpd00009[vc] + C00641_MGDG[vc]	H2O + C00416_MGDG[c] -> Phosphate + C00641_MGDG[c]	0.00596753	0.00596753	0.00059675	0.00059675
RA0177__vc	cpd00026[vc] + C00641_MGDG[vc] -> cpd00014[vc] + C04046_MGDG[vc]	UDP-glucose + C00641_MGDG[c] -> UDP + C04046_MGDG[c]	0.00596753	0.00596754	0.00059675	0.00059675
RA0179__vc	C04046_MGDG[vc] <=> C03692_MGDG[vc]	C04046_MGDG[c] <=> C03692_MGDG[c]	0.00596753	0.00596753	0.00059675	0.00059675
R_R03824__vc	cpd03220[vc] -> cpd01420[vc]	gamma-Carotene -> beta-Carotene	0.00108693	0.00108693	0.00010869	0.00010869
R_R04218__vc	cpd02168[vc] <=> cpd00012[vc] + cpd00067[vc] + cpd03211[vc]	Prephytoene diphosphate <=> PPi + H+ + 15-cis-Phytoene	0.00133861	0.00133861	0.00013386	0.00013386
R_RN0020__vc	cpd00005[vc] + cpd00007[vc] + cpd00067[vc] + cpd14591[vc] -> cpd00001[vc] + cpd00006[vc] + cpd22952[vc]	NADPH + O2 + H+ + Myxocoxanthin -> H2O + NADP + plectaniaxanthin	0.00025167	0.00025167	2.52e-05	2.52e-05
R_RN0021__vc	cpd00004[vc] + cpd00007[vc] + cpd00067[vc] + cpd22952[vc] -> cpd00001[vc] + cpd00003[vc] + cpd14648[vc]	NADH + O2 + H+ + plectaniaxanthin -> H2O + NAD + Myxol	0.00025167	0.00025167	2.52e-05	2.52e-05
R_RN0022__vc	cpd00272[vc] + cpd14648[vc] -> cpd00031[vc] + cpd14668[vc]	GDP-L-fucose + Myxol -> GDP + (3R,2'S)-Myxol 2'-alpha-L-fucoside	0.00025167	0.00025167	2.52e-05	2.52e-05
R_R07557m__vc	2 cpd00005[vc] + 2 cpd00007[vc] + 2 cpd00067[vc] + cpd14668[vc] -> 3 cpd00001[vc] + 2 cpd00006[vc] + cpd14669[vc]	2 NADPH + 2 O2 + 2 H+ + (3R,2'S)-Myxol 2'-alpha-L-fucoside -> 3 H2O + 2 NADP + (3S,2'S)-4-Ketomyxol 2'-alpha-L-fucoside	0.00015891	0.00015891	1.59e-05	1.59e-05
R_RA0102__vc	2 cpd00005[vc] + 2 cpd00007[vc] + 2 cpd00067[vc] + cpd01420[vc] -> 3 cpd00001[vc] + 2 cpd00006[vc] + cpd05499[vc]	2 NADPH + 2 O2 + 2 H+ + beta-Carotene -> 3 H2O + 2 NADP + Echinenone	0.00054327	0.00054327	5.43e-05	5.43e-05
R_R07563m__vc	cpd00007[vc] + cpd05499[vc] -> cpd00001[vc] + cpd05490[vc]	O2 + Echinenone -> H2O + Canthaxanthin	5.28e-05	5.28e-05	5.28e-06	5.28e-06
R_R07280__vc	cpd00001[vc] + cpd02720[vc] -> cpd00009[vc] + cpd02882[vc]	H2O + 5-Amino-6--5-phosphoribitylaminouracil -> Phosphate + 4--1-D-Ribitylamino-5-aminouracil	0.0001075	0.0001075	1.08e-05	1.08e-05
R_R00939__vc	cpd00005[vc] + cpd00067[vc] + cpd00330[vc] -> cpd00006[vc] + cpd00087[vc]	NADPH + H+ + Dihydrofolate -> NADP + Tetrahydrofolate	0.00014333	0.00014333	1.43e-05	1.43e-05
R_R06531__vc	cpd00002[vc] + cpd00161[vc] -> cpd00008[vc] + cpd00067[vc] + cpd08928[vc]	ATP + L-Threonine -> ADP + H+ + L-Threonine phosphate	3.58e-05	3.58e-05	3.58e-06	3.58e-06
R_R07411__vc	cpd00001[vc] + cpd00028[vc] + cpd00350[vc] -> cpd00012[vc] + cpd00067[vc] + cpd11313[vc]	H2O + Heme + Farnesyldiphosphate -> PPi + H+ + hemeO	7.17e-05	7.17e-05	7.17e-06	7.17e-06
R_R07412__vc	cpd00001[vc] + 2 cpd00003[vc] + cpd11313[vc] -> 2 cpd00004[vc] + 2 cpd00067[vc] + cpd11312[vc]	H2O + 2 NAD + hemeO -> 2 NADH + 2 H+ + hemeA	3.58e-05	3.58e-05	3.58e-06	3.58e-06
R_R00178__vc	cpd00017[vc] + cpd00067[vc] -> cpd00011[vc] + cpd00837[vc]	S-Adenosyl-L-methionine + H+ -> CO2 + S-Adenosylmethioninamine	0.00104361	0.00104361	0.00010436	0.00010436
R_R01920__vc	cpd00118[vc] + cpd00837[vc] -> cpd00067[vc] + cpd00147[vc] + cpd00264[vc]	Putrescine + S-Adenosylmethioninamine -> H+ + 5-Methylthioadenosine + Spermidine	0.00104361	0.00104361	0.00010436	0.00010436
R_R07463__vc	cpd00007[vc] + cpd00033[vc] -> cpd00025[vc] + cpd14545[vc]	O2 + Glycine -> H2O2 + Iminoglycine	3.58e-05	3.58e-05	3.58e-06	3.58e-06
R_R09977__vc	cpd21479[vc] -> cpd21480[vc]	2-[(2R,5Z)-2-Carboxy-4-methylthiazol-5(2H)-ylidene]ethyl phosphate -> 2-(2-Carboxy-4-methylthiazol-5-yl)ethyl phosphate	3.58e-05	3.58e-05	3.58e-06	3.58e-06
R_R10712__vc	2 cpd00067[vc] + cpd02894[vc] + cpd21480[vc] -> cpd00011[vc] + cpd00012[vc] + cpd00793[vc]	2 H+ + 4-Amino-2-methyl-5-diphosphomethylpyrimidine + 2-(2-Carboxy-4-methylthiazol-5-yl)ethyl phosphate -> CO2 + PPi + Thiamine phosphate	3.58e-05	3.58e-05	3.58e-06	3.58e-06
R_R07461m__vc	cpd14548[vc] + cpd22312[vc] -> cpd00018[vc] + cpd14547[vc] + cpd28259[vc]	C15812 + Adenylated-ThiS-Proteins -> AMP + C15811 + Thiocarboxyadenylated-ThiS-Proteins	3.58e-05	3.58e-05	3.58e-06	3.58e-06
R_RA0556__vc	cpd00001[vc] + cpd03091[vc] -> cpd00128[vc] + cpd15380[vc]	H2O + 5-Deoxyadenosine -> Adenine + 5-deoxyribose	3.58e-05	3.64e-05	3.58e-06	3.64e-06
rxn00695__vc	cpd00002[vc] + cpd00089[vc] -> cpd00012[vc] + cpd00387[vc]	ATP + Glucose-1-phosphate -> PPi + ADPglucose	0.153852	0.153852	0	71.7016
rxn13643_m__vc	cpd00001[vc] + cpd00387[vc] -> cpd00008[vc] + cpd11735[vc]	H2O + ADPglucose -> ADP + Amylose	0.153852	0.153852	0.00303873	71.7016
rxn09399_m__vc	cpd11735[vc] -> cpd00155[vc]	Amylose -> Glycogen	0.153852	0.153852	0.00303873	71.7016
GLCP_m__vc	cpd00009[vc] + cpd00155[vc] -> cpd00001[vc] + cpd00089[vc]	Phosphate + Glycogen -> H2O + Glucose-1-phosphate	0.123465	0.123465	0	71.6986
Znabc__vc	cpd00001[vc] + cpd00002[vc] + cpd00034[vp] -> cpd00008[vc] + cpd00009[vc] + cpd00067[vc] + cpd00034[vc]	H2O + ATP + Zn2+ -> ADP + Phosphate + H+ + Zn2+	0.00048596	0.00048596	4.86e-05	4.86e-05
Fe+2abc__vc	cpd00001[vc] + cpd00002[vc] + cpd10515[vp] -> cpd00008[vc] + cpd00009[vc] + cpd00067[vc] + cpd10515[vc]	H2O + ATP + Fe+2 -> ADP + Phosphate + H+ + Fe+2	0.00229513	0.00229513	0.00022951	0.00022951
Mn+2abc__vc	cpd00001[vc] + cpd00002[vc] + cpd20863[vp] -> cpd00008[vc] + cpd00009[vc] + cpd00067[vc] + cpd20863[vc]	H2O + ATP + Mn2+ -> ADP + Phosphate + H+ + Mn2+	0.00048596	0.00048596	4.86e-05	4.86e-05
Prot_biomass__vc	0.3349 cpd00023[vc] + 0.4486 cpd00033[vc] + 0.4459 cpd00035[vc] + 0.2764 cpd00039[vc] + 0.2054 cpd00041[vc] + 0.5348 cpd00051[vc] + 0.2318 cpd00053[vc] + 0.4239 cpd00054[vc] + 0.6371 cpd00060[vc] + 0.4956 cpd00065[vc] + 0.6753 cpd00066[vc] + 0.415 cpd00069[vc] + 0.0852 cpd00084[vc] + 0.39 cpd00107[vc] + 0.2453 cpd00119[vc] + 0.6802 cpd00129[vc] + 0.4004 cpd00132[vc] + 0.4378 cpd00156[vc] + 0.1863…	0.3349 L-Glutamate + 0.4486 Glycine + 0.4459 L-Alanine + 0.2764 L-Lysine + 0.2054 L-Aspartate + 0.5348 L-Arginine + 0.2318 L-Glutamine + 0.4239 L-Serine + 0.6371 L-Methionine + 0.4956 L-Tryptophan + 0.6753 L-Phenylalanine + 0.415 L-Tyrosine + 0.0852 L-Cysteine + 0.39 L-Leucine + 0.2453 L-Histidine + 0.6802 L-Proline + 0.4004 L-Asparagine + 0.4378 L-Valine + 0.1863 L-Threonine + 0.822 L-Isoleucine…	0.0717111	0.0717111	0.00717111	0.00717111
Solpool_biomass__vc	0.062 cpd00003[vc] + 0.002 cpd00004[vc] + 0.012 cpd00005[vc] + 0.004 cpd00006[vc] + 0.006 cpd00010[vc] + 0.008 cpd00015[vc] + 0.008 cpd00016[vc] + 0.008 cpd00017[vc] + 0.01 cpd00022[vc] + 0.008 cpd00028[vc] + 0.008 cpd00042[vc] + 0.008 cpd00056[vc] + 0.001 cpd00070[vc] + 0.003 cpd00078[vc] + 0.008 cpd00087[vc] + 1.147 cpd00118[vc] + 0.008 cpd00166[vc] + 0.008 cpd00201[vc] + 0.008 cpd00216[vc] + 0…	0.062 NAD + 0.002 NADH + 0.012 NADPH + 0.004 NADP + 0.006 CoA + 0.008 FAD + 0.008 Pyridoxal phosphate + 0.008 S-Adenosyl-L-methionine + 0.01 Acetyl-CoA + 0.008 Heme + 0.008 GSH + 0.008 TPP + 0.001 Malonyl-CoA + 0.003 Succinyl-CoA + 0.008 Tetrahydrofolate + 1.147 Putrescine + 0.008 Calomide + 0.008 10-Formyltetrahydrofolate + 0.008 Chorismate + 0.008 Riboflavin + 0.233 Spermidine + 0.008 5-Methylt…	0.004479	0.00447901	0.0004479	0.0004479
Inorganicions_biomass__vc	0.379 cpd00009[vc] + 1.136 cpd00013[vc] + 0.379 cpd00048[vc] + 0.303 cpd00058[vc] + 0.454 cpd00063[vc] + 0.303 cpd00149[vc] + 17.04 cpd00205[vc] + 0.757 cpd00254[vc] + 0.379 cpd00971[vc] + 0.682 cpd10515[vc] + 0.682 cpd10516[vc] + 0.303 cpd11574[vc] + 0.303 cpd00034[vc] + 0.303 cpd20863[vc] -> biomass_inorganicions[vc]	0.379 Phosphate + 1.136 NH3 + 0.379 Sulfate + 0.303 Cu2+ + 0.454 Ca2+ + 0.303 Co2+ + 17.04 K+ + 0.757 Mg + 0.379 Na+ + 0.682 Fe+2 + 0.682 Fe+3 + 0.303 Molybdate + 0.303 Zn2+ + 0.303 Mn2+ -> biomass_inorganicions	0.00160383	0.00160383	0.00016038	0.00016038
Pigment_biomass__vc	0.1389 cpd01420[vc] + 0.8686 cpd03148[vc] + 0.0135 cpd05490[vc] + 0.1253 cpd05499[vc] + 0.0237 cpd14668[vc] + 0.0406 cpd14669[vc] -> Biomass_pigments[vc]	0.1389 beta-Carotene + 0.8686 Chlorophyll a + 0.0135 Canthaxanthin + 0.1253 Echinenone + 0.0237 (3R,2'S)-Myxol 2'-alpha-L-fucoside + 0.0406 (3S,2'S)-4-Ketomyxol 2'-alpha-L-fucoside -> Biomass_pigments	0.00391406	0.00391406	0.00039141	0.00039141
RNA_biomass__vc	0.8377 cpd00002[vc] + 1.0076 cpd00038[vc] + 0.6415 cpd00052[vc] + 0.6 cpd00062[vc] -> 3.0868 cpd00012[vc] + biomass_rna[vc]	0.8377 ATP + 1.0076 GTP + 0.6415 CTP + 0.6 UTP -> 3.0868 PPi + biomass_rna	0.0141158	0.0141158	0.00141158	0.00141158
DNA_biomass__vc	0.9682 cpd00115[vc] + 0.7149 cpd00241[vc] + 0.6232 cpd00356[vc] + 0.9393 cpd00357[vc] -> 3.2456 cpd00012[vc] + biomass_dna[vc]	0.9682 dATP + 0.7149 dGTP + 0.6232 dCTP + 0.9393 TTP -> 3.2456 PPi + biomass_dna	0.000802	0.000802	8.02e-05	8.02e-05
Lipid_biomass__vc	0.1 C00344_PG[vc] + 0.265 C06037_DGDG[vc] + 0.255 C13508_SQDG[vc] + 0.38 C03692_MGDG[vc] -> biomass_lipid[vc]	0.1 C00344_PG[c] + 0.265 C06037_DGDG[c] + 0.255 C13508_SQDG[c] + 0.38 C03692_MGDG[c] -> biomass_lipid	0.015704	0.0157041	0.0015704	0.0015704
carb_biomass__vc	cpd00026[vc] -> cpd00014[vc] + biomass_carb[vc]	UDP-glucose -> UDP + biomass_carb	0.219127	0.219127	0.0219127	0.0219128
biomass_eq_33047__vc	53.35 cpd00001[vc] + 53.35 cpd00002[vc] + 0.184976 cpd00155[vc] + 0.024616 cpd03002[vc] + 0.0264784 Peptidoglycan[vc] + 0.436526 biomass_prot[vc] + 0.027265 biomass_solpool[vc] + 0.009763 biomass_inorganicions[vc] + 0.0238256 Biomass_pigments[vc] + 0.0859268 biomass_rna[vc] + 0.00488196 biomass_dna[vc] + 0.0955948 biomass_lipid[vc] + 1.33389 biomass_carb[vc] -> 53.35 cpd00008[vc] + 53.35 cpd00009…	53.35 H2O + 53.35 ATP + 0.184976 Glycogen + 0.024616 Lipid A disaccharide + 0.0264784 Peptidoglycan + 0.436526 biomass_prot + 0.027265 biomass_solpool + 0.009763 biomass_inorganicions + 0.0238256 Biomass_pigments + 0.0859268 biomass_rna + 0.00488196 biomass_dna + 0.0955948 biomass_lipid + 1.33389 biomass_carb -> 53.35 ADP + 53.35 Phosphate	0.164277	0.164277	0.0164277	0.0164277
2pgctr__vc	cpd00727[vx] -> cpd00727[vc]	2-Phosphoglycolate -> 2-Phosphoglycolate	0	4.94e-06	0	6.20198
3pgctr__vc	cpd00169[vx] -> cpd00169[vc]	3-Phosphoglycerate -> 3-Phosphoglycerate	18.8088	18.8088	20.3091	51.4982
HCO3ctr__vc	cpd00242[vc] -> cpd00242[vx]	H2CO3 -> H2CO3	9.40438	9.40438	10.1546	25.7491
H_ctr__vc	cpd00067[vc] <=> cpd00067[vx]	H+ <=> H+	-9.40438	-9.40438	-25.7491	-10.1546
O2ctr__vc	cpd00007[vc] <=> cpd00007[vx]	O2 <=> O2	0	1.05e-06	0	6.20198
Rubpctr__vc	cpd00871[vc] -> cpd00871[vx]	D-Ribulose 1,5-bisphosphate -> D-Ribulose 1,5-bisphosphate	9.40438	9.40438	10.1546	25.7491
CYTBDu__vc	0.5 cpd00007[vl] + cpd16503[vl] -> cpd00001[vl] + cpd07274[vl]	0.5 O2 + Plastoquinol-9 -> H2O + Plastoquinone A	0	30.9812	0	27.0352
NDH1_3u__vc	cpd00001[vc] + cpd00005[vc] + 3 cpd00067[vc] + cpd07274[vl] + cpd00011[vp] -> cpd00006[vc] + 3 cpd00067[vl] + cpd00242[vc] + cpd16503[vl]	H2O + NADPH + 3 H+ + Plastoquinone A + CO2 -> NADP + 3 H+ + H2CO3 + Plastoquinol-9	0	7.09399	0	18.0751
CYTBDpp__vc	0.5 cpd00007[vp] + cpd16503[vp] -> cpd00001[vp] + cpd07274[vp]	0.5 O2 + Plastoquinol-9 -> H2O + Plastoquinone A	0	23.3796	0	18.4183
NDH1_4pp__vc	cpd00001[vc] + cpd00005[vc] + 3 cpd00067[vc] + cpd07274[vp] + cpd00011[vp] -> cpd00006[vc] + 3 cpd00067[vp] + cpd00242[vc] + cpd16503[vp]	H2O + NADPH + 3 H+ + Plastoquinone A + CO2 -> NADP + 3 H+ + H2CO3 + Plastoquinol-9	0	7.09399	0	18.0751
cpd00011excpp__vc	cpd00011[vp] <=> cpd00011[e]	CO2 <=> CO2	-5.95114	-1.00183	-5.17415	-0.010401
cpd00011exccc__vc	cpd00011[vc] <=> cpd00011[vp]	CO2 <=> CO2	1.14285	1.14285	1.30603	17.0574
cpd00009excpp__vc	cpd00009[vp] <=> cpd00009[e]	Phosphate <=> Phosphate	-0.0639683	-0.0639683	-0.00639683	-0.00639683
cpd00048excpp__vc	cpd00048[vp] <=> cpd00048[e]	Sulfate <=> Sulfate	-0.05765	-0.05765	-0.005765	-0.005765
cpd00254excpp__vc	cpd00254[vp] <=> cpd00254[e]	Mg <=> Mg	-0.00461385	-0.00461385	-0.00046139	-0.00046139
cpd10515excpp__vc	cpd10515[vp] <=> cpd10515[e]	Fe+2 <=> Fe+2	-0.00229513	-0.00229513	-0.00022951	-0.00022951
cpd00149excpp__vc	cpd00149[vp] <=> cpd00149[e]	Co2+ <=> Co2+	-0.00052179	-0.00052179	-5.22e-05	-5.22e-05
cpd00034excpp__vc	cpd00034[vp] <=> cpd00034[e]	Zn2+ <=> Zn2+	-0.00048596	-0.00048596	-4.86e-05	-4.86e-05
cpd00058excpp__vc	cpd00058[vp] <=> cpd00058[e]	Cu2+ <=> Cu2+	-0.00048596	-0.00048596	-4.86e-05	-4.86e-05
cpd20863excpp__vc	cpd20863[vp] <=> cpd20863[e]	Mn2+ <=> Mn2+	-0.00048596	-0.00048596	-4.86e-05	-4.86e-05
cpd00063excpp__vc	cpd00063[vp] <=> cpd00063[e]	Ca2+ <=> Ca2+	-0.00072814	-0.00072814	-7.28e-05	-7.28e-05
cpd00205excpp__vc	cpd00205[vp] <=> cpd00205[e]	K+ <=> K+	-0.0273293	-0.0273293	-0.00273293	-0.00273293
cpd00971excpp__vc	cpd00971[vp] <=> cpd00971[e]	Na+ <=> Na+	-0.00060785	-0.00060785	-6.08e-05	-6.08e-05
cpd11574excpp__vc	cpd11574[vp] <=> cpd11574[e]	Molybdate <=> Molybdate	-0.00048596	-0.00048596	-4.86e-05	-4.86e-05
rxn00213__vc	cpd00062[vc] + cpd00089[vc] <=> cpd00012[vc] + cpd00026[vc]	UTP + Glucose-1-phosphate <=> PPi + UDP-glucose	0.385242	0.385242	0.187345	36.0437
rxn00575__vc	cpd00001[vc] + cpd00076[vc] -> cpd00027[vc] + cpd00082[vc]	H2O + Sucrose -> D-Glucose + D-Fructose	0	8e-08	0	23.8995
rxn08335_p__vc	cpd00282[vc] + cpd07274[vp] -> cpd00247[vc] + cpd16503[vp]	S-Dihydroorotate + Plastoquinone A -> Orotate + Plastoquinol-9	0	0.0187779	0	0.00187779
rxn09272_p__vc	cpd00036[vc] + cpd07274[vp] -> cpd00106[vc] + cpd16503[vp]	Succinate + Plastoquinone A -> Fumarate + Plastoquinol-9	0	0	0	5.50061
R_R07517__vc	cpd00006[vc] + cpd14590[vc] -> cpd00005[vc] + cpd00067[vc] + cpd14591[vc]	NADP + 1-Hydroxy-gamma-carotene -> NADPH + H+ + Myxocoxanthin	0.00025167	0.00025167	2.52e-05	2.52e-05
Cyanophycin_syn__vc	2 cpd00002[vc] + cpd00041[vc] + cpd00051[vc] -> 2 cpd00008[vc] + 2 cpd00009[vc] + cyanophycin[vc]	2 ATP + L-Aspartate + L-Arginine -> 2 ADP + 2 Phosphate + cyanophycin[c]	0	48.8877	0	45.6264
Cyanophycinase__vc	2 cpd00001[vc] + cyanophycin[vc] -> cpd00041[vc] + cpd00051[vc]	2 H2O + cyanophycin[c] -> L-Aspartate + L-Arginine	0	48.8877	0	45.6264
H2CO3_NAt_syn__vc	cpd00971[vp] + cpd00242[vp] -> cpd00242[vc] + cpd00971[vc]	Na+ + H2CO3 -> H2CO3 + Na+	0	7.72	0	7.72
H2CO3_abc__vc	cpd00001[vc] + cpd00002[vc] + cpd00242[vp] -> cpd00008[vc] + cpd00009[vc] + cpd00067[vc] + cpd00242[vc]	H2O + ATP + H2CO3 -> ADP + Phosphate + H+ + H2CO3	0	7.72	0	7.72
cpd00242excpp__vc	cpd00242[vp] <=> cpd00242[e]	H2CO3 <=> H2CO3	-7.72	-2.7707	-7.72	-4.08538
Mehler__vc	2 cpd00005[vc] + cpd00007[vc] + 2 cpd00067[vc] -> 2 cpd00001[vc] + 2 cpd00006[vc]	2 NADPH + O2 + 2 H+ -> 2 H2O + 2 NADP	0	10.6081	0	7.75248
cpd00013exccc__vc	cpd00013[vc] <=> cpd00013[vp]	NH3 <=> cpd00013[p]	0	31.8242	0	23.2574
cpd00013excpp__vc	cpd00013[vp] -> cpd00013[e]	cpd00013[p] -> cpd00013[e]	0	31.8242	0	23.2574
DM_dialurate__vc	dialurate[vc] ->	Dialurate ->	3.58e-05	3.58e-05	3.58e-06	3.58e-06
DM_cpd02791__vc	cpd02791[vc] ->	methylthioribulose-1-phosphate ->	0.00104361	0.00104361	0.00010436	0.00010436
DM_cpd15380__vc	cpd15380[vc] ->	5-deoxyribose ->	3.58e-05	3.7e-05	3.58e-06	3.64e-06
ATP_syn_l__hc	3 cpd00008[hc] + 3 cpd00009[hc] + 14 cpd00067[hl] -> 3 cpd00001[hc] + 3 cpd00002[hc] + 11 cpd00067[hc]	3 ADP + 3 Phosphate + 14 H+ -> 3 H2O + 3 ATP + 11 H+	3.73228	14.4084	4.25204	12.2759
ATP_syn_p__hc	3 cpd00008[hc] + 3 cpd00009[hc] + 14 cpd00067[hp] -> 3 cpd00001[hc] + 3 cpd00002[hc] + 11 cpd00067[hc]	3 ADP + 3 Phosphate + 14 H+ -> 3 H2O + 3 ATP + 11 H+	0	3.04328	0	2.34981
CBFC2__hc	2 cpd00067[hc] + cpd16503[hl] + 2 ficytc_6[hl] -> 4 cpd00067[hl] + cpd07274[hl] + 2 focytc_6[hl]	2 H+ + Plastoquinol-9 + 2 Ferricytochrome c6 -> 4 H+ + Plastoquinone A + 2 Ferrocytochrome c6	0	28.8177	0	24.5527
CBFC2pp__hc	2 cpd00067[hc] + cpd16503[hp] + 2 ficytc_6[hp] -> 4 cpd00067[hp] + cpd07274[hp] + 2 focytc_6[hp]	2 H+ + Plastoquinol-9 + 2 Ferricytochrome c6 -> 4 H+ + Plastoquinone A + 2 Ferrocytochrome c6	0	5.94e-06	0	0.11187
CBFCpp__hc	2 cpd00067[hc] + cpd16503[hp] + 2 cpd12265[hp] -> 4 cpd00067[hp] + cpd07274[hp] + 2 cpd12239[hp]	2 H+ + Plastoquinol-9 + 2 Oxidized plastocyanin -> 4 H+ + Plastoquinone A + 2 Reduced plastocyanin	0	7.61e-06	0	0.11187
CBFCu__hc	2 cpd00067[hc] + cpd16503[hl] + 2 cpd12265[hl] -> 4 cpd00067[hl] + cpd07274[hl] + 2 cpd12239[hl]	2 H+ + Plastoquinol-9 + 2 Oxidized plastocyanin -> 4 H+ + Plastoquinone A + 2 Reduced plastocyanin	0	28.8177	0	24.5527
CYO1b2_syn__hc	4 cpd00067[hc] + 2 cpd12239[hl] + 0.5 cpd00007[hc] -> cpd00001[hc] + 2 cpd00067[hl] + 2 cpd12265[hl]	4 H+ + 2 Reduced plastocyanin + 0.5 O2 -> H2O + 2 H+ + 2 Oxidized plastocyanin	0	8.1e-07	0	0.11187
CYO1b2pp_syn__hc	4 cpd00067[hc] + 2 cpd12239[hp] + 0.5 cpd00007[hp] -> 2 cpd00067[hp] + 2 cpd12265[hp] + cpd00001[hp]	4 H+ + 2 Reduced plastocyanin + 0.5 O2 -> 2 H+ + 2 Oxidized plastocyanin + H2O	0	3.4e-07	0	0.11187
CYO1b_syn__hc	4 cpd00067[hc] + 2 focytc_6[hl] + 0.5 cpd00007[hc] -> cpd00001[hc] + 2 cpd00067[hl] + 2 ficytc_6[hl]	4 H+ + 2 Ferrocytochrome c6 + 0.5 O2 -> H2O + 2 H+ + 2 Ferricytochrome c6	0	3.4e-07	0	0.11187
CYO1bpp_syn__hc	4 cpd00067[hc] + 2 focytc_6[hp] + 0.5 cpd00007[hp] -> 2 cpd00067[hp] + 2 ficytc_6[hp] + cpd00001[hp]	4 H+ + 2 Ferrocytochrome c6 + 0.5 O2 -> 2 H+ + 2 Ferricytochrome c6 + H2O	0	3.4e-07	0	0.11187
DES_6__hc	2 cpd00067[hc] + cpd00007[hc] + 2 cpd11620[hc] + cpd14882[hc] -> 2 cpd00001[hc] + 2 cpd11621[hc] + octe691215ACP[hc]	2 H+ + O2 + 2 Reducedferredoxin + alpha-Linolenoyl-ACP -> 2 H2O + 2 Oxidizedferredoxin + OctadecatetraenoilACP	3.08e-05	3.08e-05	3.08e-05	3.08e-05
DES_6B__hc	2 cpd00067[hc] + cpd00007[hc] + 2 cpd11620[hc] + cpd14881[hc] -> 2 cpd00001[hc] + 2 cpd11621[hc] + octe6912ACP[hc]	2 H+ + O2 + 2 Reducedferredoxin + Linoleoyl-ACP -> 2 H2O + 2 Oxidizedferredoxin + gamma-linolenoilACP	0.0008019	0.0008019	0.0008019	0.0008019
DHORD_PQ9__hc	cpd07274[hl] + cpd00282[hc] -> cpd16503[hl] + cpd00247[hc]	Plastoquinone A + S-Dihydroorotate -> Plastoquinol-9 + Orotate	0.00208291	0.00208643	0	0.00208644
Desat12__hc	2 cpd00067[hc] + cpd00007[hc] + 2 cpd11620[hc] + cpd11825[hc] -> 2 cpd00001[hc] + 2 cpd11621[hc] + cpd14881[hc]	2 H+ + O2 + 2 Reducedferredoxin + Octadecenoyl-ACP -> 2 H2O + 2 Oxidizedferredoxin + Linoleoyl-ACP	0.00166947	0.00166947	0.00166947	0.00166947
Desat15__hc	2 cpd00067[hc] + cpd00007[hc] + 2 cpd11620[hc] + cpd14881[hc] -> 2 cpd00001[hc] + 2 cpd11621[hc] + cpd14882[hc]	2 H+ + O2 + 2 Reducedferredoxin + Linoleoyl-ACP -> 2 H2O + 2 Oxidizedferredoxin + alpha-Linolenoyl-ACP	4.46e-05	4.46e-05	4.46e-05	4.46e-05
Desat9__hc	2 cpd00067[hc] + cpd00007[hc] + 2 cpd11620[hc] + cpd12458[hc] -> 2 cpd00001[hc] + 2 cpd11621[hc] + cpd11825[hc]	2 H+ + O2 + 2 Reducedferredoxin + Stearoyl-[acyl-carrier protein] -> 2 H2O + 2 Oxidizedferredoxin + Octadecenoyl-ACP	0.00194673	0.00194673	0.00194673	0.00194673
FQR__hc	2 cpd00067[hc] + cpd07274[hl] + 2 cpd11620[hc] -> cpd16503[hl] + 2 cpd11621[hc]	2 H+ + Plastoquinone A + 2 Reducedferredoxin -> Plastoquinol-9 + 2 Oxidizedferredoxin	0	28.7645	0	24.4995
Kabc__hc	cpd00001[hc] + cpd00002[hc] + cpd00205[hp] -> cpd00008[hc] + cpd00009[hc] + cpd00067[hc] + cpd00205[hc]	H2O + ATP + K+ -> ADP + Phosphate + H+ + K+	0	31.8242	0	23.2574
MECDPDH_syn__hc	2 cpd00067[hc] + 2 cpd11620[hc] + cpd08301[hc] -> cpd00001[hc] + 2 cpd11621[hc] + cpd08615[hc]	2 H+ + 2 Reducedferredoxin + 2-C-methyl-D-erythritol2-4-cyclodiphosphate -> H2O + 2 Oxidizedferredoxin + 1-Hydroxy-2-methyl-2-butenyl 4-diphosphate	0.00273571	0.00273572	0.00273571	0.00273571
NDH1_1p__hc	4 cpd00067[hc] + cpd07274[hp] + cpd00005[hc] -> 3 cpd00067[hp] + cpd16503[hp] + cpd00006[hc]	4 H+ + Plastoquinone A + NADPH -> 3 H+ + Plastoquinol-9 + NADP	0	3.19e-06	0	0.11187
NDH1_1u__hc	4 cpd00067[hc] + cpd07274[hl] + cpd00005[hc] -> 3 cpd00067[hl] + cpd16503[hl] + cpd00006[hc]	4 H+ + Plastoquinone A + NADPH -> 3 H+ + Plastoquinol-9 + NADP	0	28.7645	0	24.4995
NDH1_2p__hc	4 cpd00067[hc] + cpd07274[hp] + cpd00004[hc] -> 3 cpd00067[hp] + cpd16503[hp] + cpd00003[hc]	4 H+ + Plastoquinone A + NADH -> 3 H+ + Plastoquinol-9 + NAD	0	0	0	0.11187
NDH1_2u__hc	4 cpd00067[hc] + cpd07274[hl] + cpd00004[hc] -> 3 cpd00067[hl] + cpd16503[hl] + cpd00003[hc]	4 H+ + Plastoquinone A + NADH -> 3 H+ + Plastoquinol-9 + NAD	0	28.7645	0	24.4995
NDH2_syn__hc	cpd00067[hc] + cpd07274[hl] + cpd00004[hc] -> cpd16503[hl] + cpd00003[hc]	H+ + Plastoquinone A + NADH -> Plastoquinol-9 + NAD	0	28.7645	0	24.4995
PFK__hc	cpd00002[hc] + cpd00072[hc] -> cpd00008[hc] + cpd00067[hc] + cpd00290[hc]	ATP + D-fructose-6-phosphate -> ADP + H+ + D-fructose-1,6-bisphosphate	0	32.053	0	23.5289
PHYTFDH2__hc	cpd00006[hc] + cpd03206[hc] -> cpd00067[hc] + cpd00005[hc] + cpd03215[hc]	NADP + Phytofluene -> H+ + NADPH + zeta-Carotene	0.00014873	0.00014873	0.00014873	0.00014873
PNS3__hc	cpd00001[hc] + cpd00246[hc] -> cpd00105[hc] + cpd00226[hc]	H2O + Inosine -> D-Ribose + HYXN	0	0.0004096	0	0.0004096
PSP_L__hc	cpd00001[hc] + cpd00738[hc] -> cpd00009[hc] + cpd00054[hc]	H2O + phosphoserine -> Phosphate + L-Serine	0.0183441	16.2287	0.0183441	11.9994
THD2__hc	2 cpd00067[hp] + cpd00006[hc] + cpd00004[hc] -> 2 cpd00067[hc] + cpd00005[hc] + cpd00003[hc]	2 H+ + NADP + NADH -> 2 H+ + NADPH + NAD	0	16.738	0	12.9239
UPHYDR__hc	2 cpd11621[hc] + cpd11640[hc] -> 2 cpd00067[hc] + 2 cpd11620[hc]	2 Oxidizedferredoxin + H2 -> 2 H+ + 2 Reducedferredoxin	0.616111	0.616113	0	1.79868
dmb_syn__hc	cpd00007[hc] + cpd01270[hc] <=> cpd00236[hc] + cpd01997[hc] + dialurate[hc]	O2 + FMNH2 <=> D-Erythrose4-phosphate + Dimethylbenzimidazole + Dialurate	3.98e-06	3.98e-06	3.98e-06	3.98e-06
rxn00001__hc	cpd00001[hc] + cpd00012[hc] -> 2 cpd00009[hc] + cpd00067[hc]	H2O + PPi -> 2 Phosphate + H+	0	31.8242	0	23.2574
rxn00003__hc	cpd00067[hc] + 2 cpd00020[hc] -> cpd00011[hc] + cpd00668[hc]	H+ + 2 Pyruvate -> CO2 + ALCTT	0.00660578	0.00660578	0.00660578	0.00660579
rxn00006__hc	2 cpd00025[hc] -> 2 cpd00001[hc] + cpd00007[hc]	2 H2O2 -> 2 H2O + O2	0	2.39e-05	0	0.0559587
rxn00010__hc	cpd00067[hc] + 2 cpd00040[hc] -> cpd00011[hc] + cpd00843[hc]	H+ + 2 Glyoxalate -> CO2 + Tartronate semialdehyde	0	7.96e-06	0	0.0559428
rxn00011__hc	cpd00067[hc] + cpd00020[hc] + cpd00056[hc] -> cpd00011[hc] + cpd03049[hc]	H+ + Pyruvate + TPP -> CO2 + 2-Hydroxyethyl-ThPP	0.00654962	0.00654962	0.00654962	0.00654962
rxn00029__hc	2 cpd00338[hc] -> 2 cpd00001[hc] + cpd00067[hc] + cpd00689[hc]	2 5-Aminolevulinate -> 2 H2O + H+ + Porphobilinogen	0.0015747	0.0015747	0.0015747	0.0015747
rxn00048__hc	cpd00067[hc] + 2 cpd02656[hc] -> cpd00220[hc] + cpd02882[hc]	H+ + 2 6-7-Dimethyl-8--1-D-ribityllumazine -> Riboflavin + 4--1-D-Ribitylamino-5-aminouracil	1.19e-05	1.19e-05	1.19e-05	1.19e-05
rxn00056__hc	4 cpd00067[hc] + cpd00007[hc] + 4 cpd10515[hc] <=> 2 cpd00001[hc] + 4 cpd10516[hc]	4 H+ + O2 + 4 Fe+2 <=> 2 H2O + 4 Fe+3	3.04e-05	3.04e-05	3.04e-05	3.04e-05
rxn00060__hc	cpd00001[hc] + 4 cpd00689[hc] -> 4 cpd00013[hc] + cpd00755[hc]	H2O + 4 Porphobilinogen -> 4 NH3 + Hydroxymethylbilane	0.00039368	0.00039368	0.00039368	0.00039368
rxn00063__hc	cpd00001[hc] + cpd00002[hc] -> 2 cpd00067[hc] + cpd00012[hc] + cpd00018[hc]	H2O + ATP -> 2 H+ + PPi + AMP	0	15.9574	0	11.6846
rxn00077__hc	cpd00002[hc] + cpd00003[hc] -> cpd00008[hc] + cpd00067[hc] + cpd00006[hc]	ATP + NAD -> ADP + H+ + NADP	7.96e-06	8.01e-06	7.96e-06	7.96e-06
rxn00096__hc	cpd00002[hc] + cpd00008[hc] <=> cpd00009[hc] + cpd00067[hc] + cpd00924[hc]	ATP + ADP <=> Phosphate + H+ + AppppA	0	0.00633803	0	0.00633802
rxn00097__hc	cpd00002[hc] + cpd00067[hc] + cpd00018[hc] <=> 2 cpd00008[hc]	ATP + H+ + AMP <=> 2 ADP	0.0226106	31.8536	0.0226106	23.2868
rxn00100__hc	cpd00002[hc] + cpd00655[hc] -> cpd00008[hc] + cpd00067[hc] + cpd00010[hc]	ATP + Dephospho-CoA -> ADP + H+ + CoA	9.95e-06	9.95e-06	9.95e-06	9.95e-06
rxn00101__hc	cpd00001[hc] + 2 cpd00067[hc] + cpd00073[hc] -> cpd00011[hc] + 2 cpd00013[hc]	H2O + 2 H+ + Urea -> CO2 + 2 NH3	0	6.38295	0	4.67386
rxn00104__hc	cpd00002[hc] + cpd00012[hc] <=> cpd00008[hc] + cpd00421[hc]	ATP + PPi <=> ADP + Triphosphate	-3.98e-06	10.6875	-3.98e-06	7.84615
rxn00117__hc	cpd00002[hc] + cpd00014[hc] <=> cpd00008[hc] + cpd00062[hc]	ATP + UDP <=> ADP + UTP	-32.3237	15.9154	-23.847	11.632
rxn00119__hc	cpd00002[hc] + cpd00067[hc] + cpd00091[hc] <=> cpd00008[hc] + cpd00014[hc]	ATP + H+ + UMP <=> ADP + UDP	0.00301905	15.9604	0.00301905	11.6877
rxn00122__hc	cpd00002[hc] + cpd00050[hc] -> cpd00012[hc] + cpd00015[hc]	ATP + FMN -> PPi + FAD	3.98e-06	3.98e-06	3.98e-06	3.98e-06
rxn00126__hc	cpd00001[hc] + cpd00002[hc] + cpd00060[hc] -> cpd00009[hc] + cpd00067[hc] + cpd00012[hc] + cpd00017[hc]	H2O + ATP + L-Methionine -> Phosphate + H+ + PPi + S-Adenosyl-L-methionine	0.00053352	0.00053384	0.00053352	0.00053358
rxn00137__hc	cpd00001[hc] + cpd00045[hc] -> cpd00009[hc] + cpd00018[hc]	H2O + Adenosine 3-5-bisphosphate -> Phosphate + AMP	0.00633802	0.00633802	0.00633802	0.00633802
rxn00138__hc	cpd00002[hc] + cpd00013[hc] + cpd00638[hc] -> 2 cpd00067[hc] + cpd00003[hc] + cpd00012[hc] + cpd00018[hc]	ATP + NH3 + Deamido-NAD -> 2 H+ + NAD + PPi + AMP	0	3.98e-05	0	3.98e-05
rxn00139__hc	cpd00103[hc] + cpd00128[hc] -> cpd00067[hc] + cpd00012[hc] + cpd00018[hc]	PRPP + Adenine -> H+ + PPi + AMP	0.00011994	0.00052954	0.00011994	0.0005296
rxn00141__hc	cpd00001[hc] + cpd00019[hc] -> cpd00135[hc] + cpd00182[hc]	H2O + S-Adenosyl-homocysteine -> Homocysteine + Adenosine	0.0004096	0.0004096	0.0004096	0.0004096
rxn00147__hc	cpd00001[hc] + cpd00002[hc] + cpd00020[hc] -> cpd00009[hc] + 3 cpd00067[hc] + cpd00018[hc] + cpd00061[hc]	H2O + ATP + Pyruvate -> Phosphate + 3 H+ + AMP + Phosphoenolpyruvate	0	31.8242	0	23.2574
rxn00148__hc	cpd00008[hc] + cpd00067[hc] + cpd00061[hc] -> cpd00002[hc] + cpd00020[hc]	ADP + H+ + Phosphoenolpyruvate -> ATP + Pyruvate	0	32.2061	0	23.708
rxn00157__hc	cpd00022[hc] + cpd00047[hc] <=> cpd00020[hc] + cpd00010[hc]	Acetyl-CoA + Formate <=> Pyruvate + CoA	5.97e-05	1.98293	5.97e-05	4.9303
rxn00161__hc	cpd00006[hc] + cpd00130[hc] -> cpd00005[hc] + cpd00011[hc] + cpd00020[hc]	NADP + L-Malate -> NADPH + CO2 + Pyruvate	0	16.1031	0	11.854
rxn00165__hc	cpd00054[hc] -> cpd00020[hc] + cpd00013[hc]	L-Serine -> Pyruvate + NH3	0	16.1031	0	11.854
rxn00173__hc	cpd00009[hc] + cpd00022[hc] <=> cpd00010[hc] + cpd00196[hc]	Phosphate + Acetyl-CoA <=> CoA + Acetylphosphate	-31.9071	15.9188	-23.3479	11.646
rxn00175__hc	cpd00002[hc] + cpd00010[hc] + cpd00029[hc] -> cpd00067[hc] + cpd00012[hc] + cpd00018[hc] + cpd00022[hc]	ATP + CoA + Acetate -> H+ + PPi + AMP + Acetyl-CoA	0	15.9608	0	11.688
rxn00179__hc	cpd00002[hc] + cpd00023[hc] -> cpd00008[hc] + cpd02097[hc]	ATP + L-Glutamate -> ADP + L-Glutamyl 5-phosphate	0	29.7138	0	23.2364
rxn00183__hc	cpd00001[hc] + cpd00003[hc] + cpd00858[hc] <=> 2 cpd00067[hc] + cpd00004[hc] + cpd00023[hc]	H2O + NAD + L-Glutamate5-semialdehyde <=> 2 H+ + NADH + L-Glutamate	-0.00541978	29.7084	-0.00541977	23.231
rxn00184__hc	cpd00067[hc] + cpd00005[hc] + cpd00013[hc] + cpd00024[hc] -> cpd00001[hc] + cpd00006[hc] + cpd00023[hc]	H+ + NADPH + NH3 + 2-Oxoglutarate -> H2O + NADP + L-Glutamate	0.0985111	44.7712	0.0985111	36.4572
rxn00187__hc	cpd00002[hc] + cpd00013[hc] + cpd00023[hc] -> cpd00008[hc] + cpd00009[hc] + cpd00067[hc] + cpd00053[hc]	ATP + NH3 + L-Glutamate -> ADP + Phosphate + H+ + L-Glutamine	1.13052	32.9547	1.38306	24.6405
rxn00189__hc	cpd00001[hc] + cpd00053[hc] -> cpd00013[hc] + cpd00023[hc]	H2O + L-Glutamine -> NH3 + L-Glutamate	0	31.8242	0	23.2574
rxn00190__hc	cpd00001[hc] + cpd00002[hc] + cpd00638[hc] + cpd00053[hc] -> 2 cpd00067[hc] + cpd00003[hc] + cpd00012[hc] + cpd00018[hc] + cpd00023[hc]	H2O + ATP + Deamido-NAD + L-Glutamine -> 2 H+ + NAD + PPi + AMP + L-Glutamate	0	3.98e-05	0	3.98e-05
rxn00192__hc	cpd00022[hc] + cpd00023[hc] -> cpd00067[hc] + cpd00010[hc] + cpd00477[hc]	Acetyl-CoA + L-Glutamate -> H+ + CoA + N-Acetyl-L-glutamate	0	31.8242	0	23.2574
rxn00193__hc	cpd00023[hc] <=> cpd00186[hc]	L-Glutamate <=> D-Glutamate	0.0004833	0.0004833	0.0004833	0.0004833
rxn00198__hc	cpd00006[hc] + cpd00260[hc] -> cpd00005[hc] + cpd00011[hc] + cpd00024[hc]	NADP + Isocitrate -> NADPH + CO2 + 2-Oxoglutarate	0.0185373	0.514254	0.0185373	2.78098
rxn00203__hc	cpd00067[hc] + cpd00024[hc] -> cpd00011[hc] + cpd00199[hc]	H+ + 2-Oxoglutarate -> CO2 + 4-Oxobutanoate	1.49e-06	0.495719	1.49e-06	1.71443
rxn00209__hc	cpd00007[hc] + cpd00478[hc] -> cpd00025[hc] + cpd00016[hc]	O2 + Pyridoxine phosphate -> H2O2 + Pyridoxal phosphate	3.98e-06	3.98e-06	3.98e-06	3.98e-06
rxn00216__hc	cpd00002[hc] + cpd00027[hc] -> cpd00008[hc] + cpd00067[hc] + cpd00079[hc]	ATP + D-Glucose -> ADP + H+ + D-glucose-6-phosphate	0	10.6875	0	7.84615
rxn00224__hc	cpd10515[hc] + cpd01476[hc] -> 2 cpd00067[hc] + cpd00028[hc]	Fe+2 + Protoporphyrin -> 2 H+ + Heme	1.19e-05	1.19e-05	1.19e-05	1.19e-05
rxn00225__hc	cpd00002[hc] + cpd00029[hc] -> cpd00008[hc] + cpd00196[hc]	ATP + Acetate -> ADP + Acetylphosphate	0	31.831	0	23.2642
rxn00227__hc	cpd00001[hc] + cpd00196[hc] -> cpd00009[hc] + cpd00067[hc] + cpd00029[hc]	H2O + Acetylphosphate -> Phosphate + H+ + Acetate	0	31.8242	0	23.2574
rxn00237__hc	cpd00002[hc] + cpd00031[hc] <=> cpd00008[hc] + cpd00038[hc]	ATP + GDP <=> ADP + GTP	-32.2011	15.9626	-23.703	11.6899
rxn00239__hc	cpd00002[hc] + cpd00067[hc] + cpd00126[hc] -> cpd00008[hc] + cpd00031[hc]	ATP + H+ + GMP -> ADP + GDP	0	15.9591	0	11.6864
rxn00242__hc	cpd00001[hc] + cpd00905[hc] -> cpd00012[hc] + cpd00031[hc]	H2O + Guanosine 3,5-bis(diphosphate) -> PPi + GDP	0	10.6382	0	7.78977
rxn00248__hc	cpd00003[hc] + cpd00130[hc] <=> cpd00067[hc] + cpd00004[hc] + cpd00032[hc]	NAD + L-Malate <=> H+ + NADH + Oxaloacetate	-15.8767	44.8225	-11.5924	36.5387
rxn00251__hc	cpd00001[hc] + cpd00011[hc] + cpd00061[hc] -> cpd00009[hc] + cpd00067[hc] + cpd00032[hc]	H2O + CO2 + Phosphoenolpyruvate -> Phosphate + H+ + Oxaloacetate	0.0414204	16.1445	0.0414204	11.9121
rxn00256__hc	cpd00001[hc] + cpd00022[hc] + cpd00032[hc] -> cpd00067[hc] + cpd00010[hc] + cpd00137[hc]	H2O + Acetyl-CoA + Oxaloacetate -> H+ + CoA + Citrate	0.0185373	0.514255	0.0185373	2.78098
rxn00260__hc	cpd00024[hc] + cpd00041[hc] <=> cpd00023[hc] + cpd00032[hc]	2-Oxoglutarate + L-Aspartate <=> L-Glutamate + Oxaloacetate	-44.6043	-0.0336945	-36.2676	-0.0336945
rxn00262__hc	cpd00001[hc] + cpd00007[hc] + cpd00041[hc] -> cpd00025[hc] + cpd00013[hc] + cpd00032[hc]	H2O + O2 + L-Aspartate -> H2O2 + NH3 + Oxaloacetate	0	3.19e-06	0	0.11187
rxn00269__hc	cpd00001[hc] + cpd00007[hc] + cpd00033[hc] -> cpd00025[hc] + cpd00040[hc] + cpd00013[hc]	H2O + O2 + Glycine -> H2O2 + Glyoxalate + NH3	0	3.19e-06	0	0.11187
rxn00272__hc	cpd00040[hc] + cpd00035[hc] -> cpd00020[hc] + cpd00033[hc]	Glyoxalate + L-Alanine -> Pyruvate + Glycine	0	1.91e-05	0	0.111886
rxn00275__hc	cpd00040[hc] + cpd00023[hc] -> cpd00024[hc] + cpd00033[hc]	Glyoxalate + L-Glutamate -> 2-Oxoglutarate + Glycine	0	1.91e-05	0	0.111886
rxn00278__hc	cpd00067[hc] + cpd00004[hc] + cpd00020[hc] + cpd00013[hc] -> cpd00001[hc] + cpd00003[hc] + cpd00035[hc]	H+ + NADH + Pyruvate + NH3 -> H2O + NAD + L-Alanine	0	0.00802297	0	0.119889
rxn00283__hc	cpd00035[hc] <=> cpd00117[hc]	L-Alanine <=> D-Alanine	0.0004833	0.0004833	0.0004833	0.0004833
rxn00285__hc	cpd00002[hc] + cpd00010[hc] + cpd00036[hc] <=> cpd00008[hc] + cpd00009[hc] + cpd00078[hc]	ATP + CoA + Succinate <=> ADP + Phosphate + Succinyl-CoA	1.49e-06	1.49e-06	1.49e-06	1.49e-06
rxn00293__hc	cpd00062[hc] + cpd02611[hc] -> cpd00012[hc] + cpd00037[hc]	UTP + N-Acetyl-D-glucosamine1-phosphate -> PPi + UDP-N-acetylglucosamine	0.00186524	0.00186524	0.00186524	0.00186524
rxn00299__hc	cpd00001[hc] + cpd00038[hc] -> 2 cpd00067[hc] + cpd00047[hc] + cpd02978[hc]	H2O + GTP -> 2 H+ + Formate + 7,8-Dihydroneopterin 3-triphosphate	1.59e-05	1.59e-05	1.59e-05	1.59e-05
rxn00300__hc	3 cpd00001[hc] + cpd00038[hc] -> 3 cpd00067[hc] + cpd00012[hc] + cpd00047[hc] + cpd00957[hc]	3 H2O + GTP -> 3 H+ + PPi + Formate + 2,5-Diamino-6-(5-phosphoribosylamino)-4-pyrimidineone	1.19e-05	1.19e-05	1.19e-05	1.19e-05
rxn00301__hc	cpd00001[hc] + cpd00038[hc] -> 2 cpd00067[hc] + cpd00012[hc] + cpd00126[hc]	H2O + GTP -> 2 H+ + PPi + GMP	0	15.9574	0	11.6846
rxn00303__hc	cpd00002[hc] + cpd00038[hc] -> 2 cpd00067[hc] + cpd00018[hc] + cpd02740[hc]	ATP + GTP -> 2 H+ + AMP + Guanosine 5-triphosphate,3-diphosphate	0	10.6382	0	7.78977
rxn00304__hc	cpd00067[hc] + cpd00061[hc] + cpd00031[hc] -> cpd00020[hc] + cpd00038[hc]	H+ + Phosphoenolpyruvate + GDP -> Pyruvate + GTP	0	32.2061	0	23.708
rxn00313__hc	cpd00067[hc] + cpd00516[hc] -> cpd00011[hc] + cpd00039[hc]	H+ + meso-2,6-Diaminopimelate -> CO2 + L-Lysine	0.00220233	0.00220233	0.00220233	0.00220233
rxn00333__hc	cpd00007[hc] + cpd00139[hc] -> cpd00025[hc] + cpd00040[hc]	O2 + Glycolate -> H2O2 + Glyoxalate	0	1.59e-05	0	1.59e-05
rxn00337__hc	cpd00002[hc] + cpd00041[hc] -> cpd00008[hc] + cpd01977[hc]	ATP + L-Aspartate -> ADP + 4-Phospho-L-aspartate	0.0159199	0.01592	0.0159199	0.0159199
rxn00338__hc	cpd00007[hc] + cpd00041[hc] -> cpd00025[hc] + cpd03470[hc]	O2 + L-Aspartate -> H2O2 + Iminoaspartate	3.98e-05	3.98e-05	3.98e-05	3.98e-05
rxn00342__hc	cpd00001[hc] + cpd00132[hc] -> cpd00013[hc] + cpd00041[hc]	H2O + L-Asparagine -> NH3 + L-Aspartate	0	10.6382	0	7.78977
rxn00346__hc	cpd00067[hc] + cpd00041[hc] -> cpd00011[hc] + cpd00085[hc]	H+ + L-Aspartate -> CO2 + beta-Alanine	9.95e-06	9.95e-06	9.95e-06	9.95e-06
rxn00347__hc	cpd00041[hc] -> cpd00013[hc] + cpd00106[hc]	L-Aspartate -> NH3 + Fumarate	0	44.5706	0	36.2339
rxn00351__hc	cpd00002[hc] + cpd00033[hc] + cpd00506[hc] -> cpd00008[hc] + cpd00009[hc] + cpd00067[hc] + cpd00042[hc]	ATP + Glycine + gamma-Glutamylcysteine -> ADP + Phosphate + H+ + GSH	3.98e-06	3.98e-06	3.98e-06	3.98e-06
rxn00360__hc	cpd00001[hc] + cpd00044[hc] -> cpd00009[hc] + cpd00193[hc]	H2O + 3-phosphoadenylylsulfate -> Phosphate + APS	0	31.8242	0	23.2574
rxn00361__hc	cpd00002[hc] + cpd00193[hc] -> cpd00008[hc] + cpd00067[hc] + cpd00044[hc]	ATP + APS -> ADP + H+ + 3-phosphoadenylylsulfate	0.00633802	31.8306	0.00633802	23.2638
rxn00364__hc	cpd00002[hc] + cpd00067[hc] + cpd00046[hc] <=> cpd00008[hc] + cpd00096[hc]	ATP + H+ + CMP <=> ADP + CDP	0.0029102	0.00292016	0.0029102	0.00292016
rxn00379__hc	cpd00002[hc] + cpd00048[hc] -> cpd00012[hc] + cpd00193[hc]	ATP + Sulfate -> PPi + APS	0	0.00633802	0	0.00633802
rxn00392__hc	cpd00002[hc] + cpd00220[hc] -> cpd00008[hc] + cpd00050[hc]	ATP + Riboflavin -> ADP + FMN	7.96e-06	7.96e-06	7.96e-06	7.96e-06
rxn00394__hc	cpd00001[hc] + cpd00051[hc] <=> cpd00073[hc] + cpd00064[hc]	H2O + L-Arginine <=> Urea + Ornithine	-0.00068678	6.38226	-0.00068678	4.67317
rxn00395__hc	cpd00001[hc] + cpd00051[hc] -> cpd00013[hc] + cpd00274[hc]	H2O + L-Arginine -> NH3 + Citrulline	0	15.9574	0	11.6846
rxn00405__hc	cpd00067[hc] + cpd00051[hc] -> cpd00011[hc] + cpd00152[hc]	H+ + L-Arginine -> CO2 + Agmatine	0.00068678	0.00068678	0.00068678	0.00068678
rxn00407__hc	cpd00001[hc] + cpd00067[hc] + cpd00052[hc] -> cpd00013[hc] + cpd00062[hc]	H2O + H+ + CTP -> NH3 + UTP	0	31.8242	0	23.2574
rxn00409__hc	cpd00002[hc] + cpd00096[hc] <=> cpd00008[hc] + cpd00052[hc]	ATP + CDP <=> ADP + CTP	-32.2033	0.00286462	-23.7052	0.00286462
rxn00410__hc	cpd00002[hc] + cpd00013[hc] + cpd00062[hc] -> cpd00008[hc] + cpd00009[hc] + 2 cpd00067[hc] + cpd00052[hc]	ATP + NH3 + UTP -> ADP + Phosphate + 2 H+ + CTP	0	31.8253	0	23.2585
rxn00411__hc	cpd00067[hc] + cpd00061[hc] + cpd00096[hc] -> cpd00020[hc] + cpd00052[hc]	H+ + Phosphoenolpyruvate + CDP -> Pyruvate + CTP	0	32.2062	0	23.708
rxn00412__hc	cpd00001[hc] + cpd00002[hc] + cpd00062[hc] + cpd00053[hc] -> cpd00008[hc] + cpd00009[hc] + 2 cpd00067[hc] + cpd00023[hc] + cpd00052[hc]	H2O + ATP + UTP + L-Glutamine -> ADP + Phosphate + 2 H+ + L-Glutamate + CTP	0	15.9127	0	11.6292
rxn00414__hc	cpd00001[hc] + 2 cpd00002[hc] + cpd00053[hc] + cpd00242[hc] -> 2 cpd00008[hc] + cpd00009[hc] + 2 cpd00067[hc] + cpd00023[hc] + cpd00146[hc]	H2O + 2 ATP + L-Glutamine + H2CO3 -> 2 ADP + Phosphate + 2 H+ + L-Glutamate + Carbamoylphosphate	0.00634767	6.3893	0.00634767	4.68021
rxn00416__hc	cpd00001[hc] + cpd00002[hc] + cpd00053[hc] + cpd00041[hc] -> 2 cpd00067[hc] + cpd00012[hc] + cpd00018[hc] + cpd00023[hc] + cpd00132[hc]	H2O + ATP + L-Glutamine + L-Aspartate -> 2 H+ + PPi + AMP + L-Glutamate + L-Asparagine	0.00319035	10.6414	0.00319035	7.79296
rxn00422__hc	cpd00054[hc] + cpd00020[hc] <=> cpd00035[hc] + cpd00145[hc]	L-Serine + Pyruvate <=> L-Alanine + Hydroxypyruvate	-2.16e-05	0.00802538	-0.111886	0.119889
rxn00423__hc	cpd00054[hc] + cpd00022[hc] -> cpd00010[hc] + cpd00722[hc]	L-Serine + Acetyl-CoA -> CoA + O-Acetyl-L-serine	0.00069678	0.00069678	0.00069678	0.00069678
rxn00424__hc	cpd00054[hc] + cpd00040[hc] -> cpd00033[hc] + cpd00145[hc]	L-Serine + Glyoxalate -> Glycine + Hydroxypyruvate	0	1.59e-05	0	0.111886
rxn00438__hc	cpd00002[hc] + cpd00793[hc] <=> cpd00008[hc] + cpd00056[hc]	ATP + Thiamine phosphate <=> ADP + TPP	3.98e-06	3.98e-06	3.98e-06	3.98e-06
rxn00459__hc	cpd00482[hc] <=> cpd00001[hc] + cpd00061[hc]	2-Phospho-D-glycerate <=> H2O + Phosphoenolpyruvate	-15.756	0.449128	-11.4433	3.37759
rxn00460__hc	cpd00067[hc] + cpd00014[hc] + cpd00061[hc] -> cpd00020[hc] + cpd00062[hc]	H+ + UDP + Phosphoenolpyruvate -> Pyruvate + UTP	0	32.2061	0	23.708
rxn00461__hc	cpd00061[hc] + cpd00037[hc] -> cpd00009[hc] + cpd02820[hc]	Phosphoenolpyruvate + UDP-N-acetylglucosamine -> Phosphate + UDP-N-acetylglucosamine enolpyruvate	0.0004833	0.0004833	0.0004833	0.0004833
rxn00463__hc	cpd00001[hc] + cpd00062[hc] -> 2 cpd00067[hc] + cpd00012[hc] + cpd00091[hc]	H2O + UTP -> 2 H+ + PPi + UMP	0	15.9574	0	11.6846
rxn00467__hc	cpd00024[hc] + cpd00064[hc] -> cpd00023[hc] + cpd00858[hc]	2-Oxoglutarate + Ornithine -> L-Glutamate + L-Glutamate5-semialdehyde	0	29.7137	0	23.2364
rxn00469__hc	cpd00001[hc] + cpd00342[hc] <=> cpd00029[hc] + cpd00064[hc]	H2O + N-Acetylornithine <=> Acetate + Ornithine	0	31.8242	0	23.2574
rxn00474__hc	cpd00054[hc] + cpd00359[hc] -> cpd00001[hc] + cpd00065[hc]	L-Serine + indol -> H2O + L-Tryptophan	0	0.00394889	0	0.00394889
rxn00493__hc	cpd00024[hc] + cpd00066[hc] <=> cpd00023[hc] + cpd00143[hc]	2-Oxoglutarate + L-Phenylalanine <=> L-Glutamate + Phenylpyruvate	-0.00538073	-0.00538072	-0.00538073	-0.00538072
rxn00508__hc	cpd00001[hc] + cpd00003[hc] + cpd00199[hc] -> 2 cpd00067[hc] + cpd00004[hc] + cpd00036[hc]	H2O + NAD + 4-Oxobutanoate -> 2 H+ + NADH + Succinate	0	0.495719	0	1.71443
rxn00509__hc	cpd00001[hc] + cpd00006[hc] + cpd00199[hc] -> 2 cpd00067[hc] + cpd00005[hc] + cpd00036[hc]	H2O + NADP + 4-Oxobutanoate -> 2 H+ + NADPH + Succinate	0	0.495719	0	1.71443
rxn00512__hc	cpd00003[hc] + cpd00139[hc] -> cpd00067[hc] + cpd00004[hc] + cpd00040[hc]	NAD + Glycolate -> H+ + NADH + Glyoxalate	0	1.59e-05	0	1.59e-05
rxn00527__hc	cpd00024[hc] + cpd00069[hc] <=> cpd00023[hc] + cpd00868[hc]	2-Oxoglutarate + L-Tyrosine <=> L-Glutamate + p-hydroxyphenylpyruvate	-0.00330668	-0.00330668	-0.00330668	-0.00330668
rxn00533__hc	cpd00002[hc] + cpd00022[hc] + cpd00242[hc] -> cpd00008[hc] + cpd00009[hc] + cpd00067[hc] + cpd00070[hc]	ATP + Acetyl-CoA + H2CO3 -> ADP + Phosphate + H+ + Malonyl-CoA	0.0447974	0.0447975	0.0447974	0.0447975
rxn00547__hc	cpd00002[hc] + cpd00082[hc] -> cpd00008[hc] + cpd00067[hc] + cpd00072[hc]	ATP + D-Fructose -> ADP + H+ + D-fructose-6-phosphate	0.14782	31.9721	0.163603	23.4266
rxn00548__hc	cpd00009[hc] + cpd00072[hc] -> cpd00001[hc] + cpd00236[hc] + cpd00196[hc]	Phosphate + D-fructose-6-phosphate -> H2O + D-Erythrose4-phosphate + Acetylphosphate	0	2.05671	0	5.00408
rxn00549__hc	cpd00001[hc] + cpd00290[hc] -> cpd00009[hc] + cpd00072[hc]	H2O + D-fructose-1,6-bisphosphate -> Phosphate + D-fructose-6-phosphate	0	31.8242	0	23.2574
rxn00552__hc	cpd00001[hc] + cpd00288[hc] -> cpd00072[hc] + cpd00013[hc]	H2O + D-Glucosamine phosphate -> D-fructose-6-phosphate + NH3	0	31.8242	0	23.2574
rxn00553__hc	cpd00072[hc] + cpd00026[hc] -> cpd00014[hc] + cpd01693[hc]	D-fructose-6-phosphate + UDP-glucose -> UDP + 6-Phosphosucrose	0	31.8242	0	23.2574
rxn00555__hc	cpd00072[hc] + cpd00053[hc] -> cpd00023[hc] + cpd00288[hc]	D-fructose-6-phosphate + L-Glutamine -> L-Glutamate + D-Glucosamine phosphate	0.00186524	31.8261	0.00186524	23.2593
rxn00558__hc	cpd00079[hc] <=> cpd00072[hc]	D-glucose-6-phosphate <=> D-fructose-6-phosphate	-0.55577	0.118063	-1.77903	1.18646
rxn00559__hc	cpd00235[hc] <=> cpd00072[hc]	D-mannose-6-phosphate <=> D-fructose-6-phosphate	-2.8e-05	-2.8e-05	-2.8e-05	-2.8e-05
rxn00578__hc	cpd00001[hc] + cpd01693[hc] -> cpd00009[hc] + cpd00076[hc]	H2O + 6-Phosphosucrose -> Phosphate + Sucrose	0	31.8242	0	23.2574
rxn00579__hc	cpd00014[hc] + cpd00076[hc] -> cpd00026[hc] + cpd00082[hc]	UDP + Sucrose -> UDP-glucose + D-Fructose	0	31.972	0	23.4266
rxn00604__hc	cpd00006[hc] + cpd00079[hc] -> cpd00067[hc] + cpd00005[hc] + cpd00911[hc]	NADP + D-glucose-6-phosphate -> H+ + NADPH + 6-phospho-D-glucono-1-5-lactone	0	0.673834	0	2.07185
rxn00611__hc	cpd00067[hc] + cpd00004[hc] + cpd00095[hc] -> cpd00003[hc] + cpd00080[hc]	H+ + NADH + Glycerone-phosphate -> NAD + Glycerol-3-phosphate	0	0.00246242	0	0.00246242
rxn00612__hc	cpd00067[hc] + cpd00005[hc] + cpd00095[hc] -> cpd00006[hc] + cpd00080[hc]	H+ + NADPH + Glycerone-phosphate -> NADP + Glycerol-3-phosphate	0	0.00246242	0	0.00246242
rxn00615__hc	cpd00002[hc] + cpd00100[hc] -> cpd00008[hc] + cpd00067[hc] + cpd00080[hc]	ATP + Glycerol -> ADP + H+ + Glycerol-3-phosphate	0	0.00246242	0	0.00246242
rxn00640__hc	cpd00031[hc] + cpd00485[hc] -> cpd00009[hc] + cpd00083[hc]	GDP + D-Mannose1-phosphate -> Phosphate + GDP-mannose	0	2.8e-05	0	2.8e-05
rxn00641__hc	cpd00038[hc] + cpd00485[hc] -> cpd00012[hc] + cpd00083[hc]	GTP + D-Mannose1-phosphate -> PPi + GDP-mannose	0	2.8e-05	0	2.8e-05
rxn00642__hc	cpd00083[hc] -> cpd00001[hc] + cpd00900[hc]	GDP-mannose -> H2O + GDP-4-dehydro-D-rhamnose	2.8e-05	2.8e-05	2.8e-05	2.8e-05
rxn00646__hc	cpd00002[hc] + cpd00023[hc] + cpd00084[hc] -> cpd00008[hc] + cpd00009[hc] + cpd00067[hc] + cpd00506[hc]	ATP + L-Glutamate + L-Cysteine -> ADP + Phosphate + H+ + gamma-Glutamylcysteine	3.98e-06	3.98e-06	3.98e-06	3.98e-06
rxn00649__hc	cpd00722[hc] + cpd00239[hc] -> cpd00029[hc] + cpd00084[hc]	O-Acetyl-L-serine + H2S -> Acetate + L-Cysteine	0.00069678	0.00069678	0.00069678	0.00069678
rxn00691__hc	cpd00001[hc] + cpd00201[hc] -> cpd00067[hc] + cpd00047[hc] + cpd00087[hc]	H2O + 10-Formyltetrahydrofolate -> H+ + Formate + Tetrahydrofolate	0	1.98287	0	4.93024
rxn00692__hc	cpd00001[hc] + cpd00033[hc] + cpd00125[hc] <=> cpd00054[hc] + cpd00087[hc]	H2O + Glycine + 5-10-Methylenetetrahydrofolate <=> L-Serine + Tetrahydrofolate	-1.00176	-0.0103209	-2.5184	-0.0103209
rxn00693__hc	cpd00135[hc] + cpd00345[hc] -> cpd00060[hc] + cpd00087[hc]	Homocysteine + 5-Methyltetrahydrofolate -> L-Methionine + Tetrahydrofolate	0.00560589	0.0056059	0.00560589	0.00560589
rxn00704__hc	cpd00089[hc] <=> cpd00079[hc]	Glucose-1-phosphate <=> D-glucose-6-phosphate	-10.5695	0.118063	-7.70675	1.18646
rxn00708__hc	cpd00001[hc] + cpd00091[hc] <=> cpd00009[hc] + cpd00249[hc]	H2O + UMP <=> Phosphate + Uridine	-0.0117009	-0.0004096	-0.011701	-0.0004096
rxn00710__hc	cpd00067[hc] + cpd00810[hc] -> cpd00011[hc] + cpd00091[hc]	H+ + Orotidylic acid -> CO2 + UMP	0.00208643	0.00208643	0.00208643	0.00208644
rxn00711__hc	cpd00067[hc] + cpd00012[hc] + cpd00091[hc] <=> cpd00103[hc] + cpd00092[hc]	H+ + PPi + UMP <=> PRPP + Uracil	0.0004096	0.0117009	0.0004096	0.011701
rxn00726__hc	cpd00013[hc] + cpd00216[hc] -> cpd00001[hc] + cpd00067[hc] + cpd00020[hc] + cpd00093[hc]	NH3 + Chorismate -> H2O + H+ + Pyruvate + Anthranilate	0	0.0039489	0	0.00394889
rxn00727__hc	cpd00053[hc] + cpd00216[hc] -> cpd00067[hc] + cpd00020[hc] + cpd00023[hc] + cpd00093[hc]	L-Glutamine + Chorismate -> H+ + Pyruvate + L-Glutamate + Anthranilate	0	0.00394889	0	0.00394889
rxn00737__hc	cpd00161[hc] -> cpd00013[hc] + cpd00094[hc]	L-Threonine -> NH3 + 2-Oxobutyrate	0.00654962	0.00654962	0.00654962	0.00654962
rxn00747__hc	cpd00102[hc] <=> cpd00095[hc]	Glyceraldehyde3-phosphate <=> Glycerone-phosphate	-0.228711	1.12142	-1.69294	2.84072
rxn00763__hc	cpd00067[hc] + cpd00004[hc] + cpd00448[hc] -> cpd00003[hc] + cpd00100[hc]	H+ + NADH + D-Glyceraldehyde -> NAD + Glycerol	0	0.00246242	0	0.00246242
rxn00765__hc	cpd00067[hc] + cpd00005[hc] + cpd00448[hc] -> cpd00006[hc] + cpd00100[hc]	H+ + NADPH + D-Glyceraldehyde -> NADP + Glycerol	0	0.00246242	0	0.00246242
rxn00770__hc	cpd00002[hc] + cpd00101[hc] -> cpd00067[hc] + cpd00018[hc] + cpd00103[hc]	ATP + ribose-5-phosphate -> H+ + AMP + PRPP	0	0.0112916	0	0.0112914
rxn00772__hc	cpd00008[hc] + cpd00067[hc] + cpd00101[hc] -> cpd00002[hc] + cpd00105[hc]	ADP + H+ + ribose-5-phosphate -> ATP + D-Ribose	0	0.0112913	0	0.0112914
rxn00777__hc	cpd00101[hc] -> cpd00171[hc]	ribose-5-phosphate -> D-Ribulose5-phosphate	0	0.673832	0	1.65629
rxn00781__hc	cpd00009[hc] + cpd00003[hc] + cpd00102[hc] -> cpd00067[hc] + cpd00004[hc] + cpd00203[hc]	Phosphate + NAD + Glyceraldehyde3-phosphate -> H+ + NADH + 1,3-Bisphospho-D-glycerate	0	45.0381	0	36.8054
rxn00782__hc	cpd00067[hc] + cpd00005[hc] + cpd00203[hc] -> cpd00009[hc] + cpd00006[hc] + cpd00102[hc]	H+ + NADPH + 1,3-Bisphospho-D-glycerate -> Phosphate + NADP + Glyceraldehyde3-phosphate	0	44.5706	0	36.2339
rxn00785__hc	cpd00072[hc] + cpd00102[hc] <=> cpd00236[hc] + cpd00198[hc]	D-fructose-6-phosphate + Glyceraldehyde3-phosphate <=> D-Erythrose4-phosphate + D-Xylulose5-phosphate	-1.35893	0.697779	-3.32385	1.68024
rxn00786__hc	cpd00290[hc] <=> cpd00095[hc] + cpd00102[hc]	D-fructose-1,6-bisphosphate <=> Glycerone-phosphate + Glyceraldehyde3-phosphate	-31.8242	32.053	-23.2574	23.5289
rxn00789__hc	cpd00002[hc] + cpd00103[hc] -> cpd00067[hc] + cpd00012[hc] + cpd01775[hc]	ATP + PRPP -> H+ + PPi + Phosphoribosyl-ATP	0.00195453	0.00195453	0.00195453	0.00195453
rxn00790__hc	cpd00001[hc] + cpd00103[hc] + cpd00053[hc] -> cpd00067[hc] + cpd00012[hc] + cpd00023[hc] + cpd01982[hc]	H2O + PRPP + L-Glutamine -> H+ + PPi + L-Glutamate + 5-Phosphoribosylamine	0.00313776	0.00313776	0.00313776	0.00313777
rxn00791__hc	cpd00103[hc] + cpd00093[hc] -> cpd00067[hc] + cpd00012[hc] + cpd02642[hc]	PRPP + Anthranilate -> H+ + PPi + N-5-phosphoribosyl-anthranilate	0.00394889	0.0039489	0.00394889	0.00394889
rxn00797__hc	cpd00001[hc] + cpd00249[hc] <=> cpd00105[hc] + cpd00092[hc]	H2O + Uridine <=> D-Ribose + Uracil	-0.011701	-0.0004096	-0.011701	-0.0004096
rxn00799__hc	cpd00130[hc] <=> cpd00001[hc] + cpd00106[hc]	L-Malate <=> H2O + Fumarate	-44.899	-0.0108114	-36.633	-0.0108114
rxn00800__hc	cpd02375[hc] <=> cpd00018[hc] + cpd00106[hc]	Adenylosuccinate <=> AMP + Fumarate	0.00341638	0.00382599	0.00341638	0.00382599
rxn00802__hc	cpd02152[hc] <=> cpd00106[hc] + cpd00051[hc]	L-Argininosuccinate <=> Fumarate + L-Arginine	0.00426123	15.9616	0.00426123	11.6889
rxn00806__hc	cpd00024[hc] + cpd00107[hc] <=> cpd00023[hc] + cpd00200[hc]	2-Oxoglutarate + L-Leucine <=> L-Glutamate + 4MOP	-0.00310749	-0.00310748	-0.00310748	-0.00310748
rxn00830__hc	cpd00113[hc] <=> cpd00202[hc]	Isopentenyldiphosphate <=> DMAPP	-0.00205154	0.00068418	-0.00205154	0.00068418
rxn00832__hc	cpd00001[hc] + cpd00114[hc] <=> cpd02884[hc]	H2O + IMP <=> FAICAR	-0.00508832	-0.0050883	-0.0050883	-0.0050883
rxn00834__hc	cpd00001[hc] + cpd00003[hc] + cpd00114[hc] -> cpd00067[hc] + cpd00004[hc] + cpd00497[hc]	H2O + NAD + IMP -> H+ + NADH + XMP	0.00126232	0.00167193	0.00126232	0.00167192
rxn00838__hc	cpd00038[hc] + cpd00041[hc] + cpd00114[hc] -> cpd00009[hc] + 2 cpd00067[hc] + cpd00031[hc] + cpd02375[hc]	GTP + L-Aspartate + IMP -> Phosphate + 2 H+ + GDP + Adenylosuccinate	0.00341638	0.00382603	0.00341638	0.00382599
rxn00839__hc	cpd00002[hc] + cpd00177[hc] -> cpd00008[hc] + cpd00115[hc]	ATP + dADP -> ADP + dATP	0	15.9591	0	11.6864
rxn00851__hc	cpd00002[hc] + 2 cpd00117[hc] -> cpd00008[hc] + cpd00009[hc] + cpd00067[hc] + cpd00731[hc]	ATP + 2 D-Alanine -> ADP + Phosphate + H+ + Ala-Ala	0.0004833	0.0004833	0.0004833	0.0004833
rxn00858__hc	cpd00001[hc] + cpd00152[hc] -> cpd00073[hc] + cpd00118[hc]	H2O + Agmatine -> Urea + Putrescine	0.00068678	0.00068678	0.00068678	0.00068678
rxn00863__hc	cpd00001[hc] + cpd00003[hc] + cpd01324[hc] -> 2 cpd00067[hc] + cpd00004[hc] + cpd00119[hc]	H2O + NAD + L-Histidinal -> 2 H+ + NADH + L-Histidine	0.00195453	0.00195453	0.00195453	0.00195453
rxn00898__hc	cpd02498[hc] -> cpd00001[hc] + cpd00123[hc]	2,3-Dihydroxy-isovalerate -> H2O + 3-Methyl-2-oxobutanoate	0.00660578	0.00660578	0.00660578	0.00660579
rxn00902__hc	cpd00001[hc] + cpd00022[hc] + cpd00123[hc] -> cpd00067[hc] + cpd00010[hc] + cpd01646[hc]	H2O + Acetyl-CoA + 3-Methyl-2-oxobutanoate -> H+ + CoA + 2-Isopropylmalate	0.00310748	0.00310748	0.00310748	0.00310748
rxn00903__hc	cpd00023[hc] + cpd00123[hc] -> cpd00024[hc] + cpd00156[hc]	L-Glutamate + 3-Methyl-2-oxobutanoate -> 2-Oxoglutarate + L-Valine	0	0.00801978	0	0.119889
rxn00904__hc	cpd00020[hc] + cpd00156[hc] <=> cpd00035[hc] + cpd00123[hc]	Pyruvate + L-Valine <=> L-Alanine + 3-Methyl-2-oxobutanoate	-0.00348835	0.00453396	-0.00348835	0.116401
rxn00907__hc	cpd00006[hc] + cpd00125[hc] -> cpd00005[hc] + cpd00347[hc]	NADP + 5-10-Methylenetetrahydrofolate -> NADPH + 5-10-Methenyltetrahydrofolate	0.00823402	1.99111	0.00823402	4.93848
rxn00908__hc	cpd00003[hc] + cpd00033[hc] + cpd00087[hc] -> cpd00004[hc] + cpd00011[hc] + cpd00013[hc] + cpd00125[hc]	NAD + Glycine + Tetrahydrofolate -> NADH + CO2 + NH3 + 5-10-Methylenetetrahydrofolate	0.00360491	0.995054	0	2.46874
rxn00912__hc	cpd00001[hc] + cpd00125[hc] + cpd00123[hc] -> cpd00087[hc] + cpd00712[hc]	H2O + 5-10-Methylenetetrahydrofolate + 3-Methyl-2-oxobutanoate -> Tetrahydrofolate + 2-Dehydropantoate	9.95e-06	9.95e-06	9.95e-06	9.95e-06
rxn00916__hc	cpd00002[hc] + cpd00013[hc] + cpd00497[hc] -> 3 cpd00067[hc] + cpd00012[hc] + cpd00018[hc] + cpd00126[hc]	ATP + NH3 + XMP -> 3 H+ + PPi + AMP + GMP	0	0.00167193	0	0.00167192
rxn00917__hc	cpd00001[hc] + cpd00002[hc] + cpd00053[hc] + cpd00497[hc] -> 3 cpd00067[hc] + cpd00012[hc] + cpd00018[hc] + cpd00023[hc] + cpd00126[hc]	H2O + ATP + L-Glutamine + XMP -> 3 H+ + PPi + AMP + L-Glutamate + GMP	0	0.00167193	0	0.00167192
rxn00927__hc	cpd00001[hc] + cpd00182[hc] -> cpd00105[hc] + cpd00128[hc]	H2O + Adenosine -> D-Ribose + Adenine	0	0.0004096	0	0.0004096
rxn00929__hc	2 cpd00067[hc] + cpd00004[hc] + cpd02431[hc] -> cpd00003[hc] + cpd00129[hc]	2 H+ + NADH + 1-Pyrroline-5-carboxylate -> NAD + L-Proline	0	28.7699	0	24.5049
rxn00931__hc	2 cpd00067[hc] + cpd00005[hc] + cpd02431[hc] -> cpd00006[hc] + cpd00129[hc]	2 H+ + NADPH + 1-Pyrroline-5-carboxylate -> NADP + L-Proline	0	28.7699	0	24.5049
rxn00947__hc	cpd00002[hc] + cpd00010[hc] + cpd00214[hc] -> cpd00067[hc] + cpd00012[hc] + cpd00018[hc] + cpd00134[hc]	ATP + CoA + Palmitate -> H+ + PPi + AMP + Palmitoyl-CoA	0	15.9574	0	11.6846
rxn00952__hc	cpd00239[hc] + cpd00790[hc] -> cpd00135[hc] + cpd00029[hc]	H2S + O-Acetyl-L-homoserine -> Homocysteine + Acetate	0.00519629	0.0051963	0.00519629	0.00519629
rxn00973__hc	cpd00137[hc] <=> cpd00260[hc]	Citrate <=> Isocitrate	0.0185373	0.514254	0.0185373	2.78098
rxn00979__hc	cpd00001[hc] + cpd00003[hc] + cpd00229[hc] -> 2 cpd00067[hc] + cpd00004[hc] + cpd00139[hc]	H2O + NAD + Glycolaldehyde -> 2 H+ + NADH + Glycolate	1.59e-05	1.59e-05	1.59e-05	1.59e-05
rxn01000__hc	cpd00067[hc] + cpd00219[hc] -> cpd00001[hc] + cpd00011[hc] + cpd00143[hc]	H+ + Prephenate -> H2O + CO2 + Phenylpyruvate	0.00538072	0.00538073	0.00538072	0.00538073
rxn01011__hc	cpd00003[hc] + cpd00223[hc] <=> cpd00067[hc] + cpd00004[hc] + cpd00145[hc]	NAD + Glycerate <=> H+ + NADH + Hydroxypyruvate	-0.00802331	1.03e-05	-0.119889	0.0559428
rxn01018__hc	cpd00041[hc] + cpd00146[hc] -> cpd00009[hc] + cpd00067[hc] + cpd00343[hc]	L-Aspartate + Carbamoylphosphate -> Phosphate + H+ + N-Carbamoyl-L-aspartate	0.00208643	0.00208644	0.00208643	0.00208644
rxn01019__hc	cpd00064[hc] + cpd00146[hc] -> cpd00009[hc] + cpd00067[hc] + cpd00274[hc]	Ornithine + Carbamoylphosphate -> Phosphate + H+ + Citrulline	0.00426123	6.38721	0.00426123	4.67812
rxn01022__hc	cpd00009[hc] + cpd00147[hc] -> cpd00128[hc] + cpd02574[hc]	Phosphate + 5-Methylthioadenosine -> Adenine + methylthioribose-1-phosphate	0.00011596	0.00011596	0.00011596	0.00011596
rxn01045__hc	cpd00067[hc] + cpd00004[hc] + cpd00013[hc] + cpd00123[hc] -> cpd00001[hc] + cpd00003[hc] + cpd00156[hc]	H+ + NADH + NH3 + 3-Methyl-2-oxobutanoate -> H2O + NAD + L-Valine	0	0.00802498	0	0.119889
rxn01069__hc	cpd00001[hc] + cpd00809[hc] -> cpd00009[hc] + cpd00161[hc]	H2O + O-Phospho-L-homoserine -> Phosphate + L-Threonine	0.00803802	0.00803804	0.00803802	0.00803802
rxn01100__hc	cpd00002[hc] + cpd00169[hc] <=> cpd00008[hc] + cpd00203[hc]	ATP + 3-Phosphoglycerate <=> ADP + 1,3-Bisphospho-D-glycerate	-0.469934	31.3567	-3.3984	22.7046
rxn01101__hc	cpd00003[hc] + cpd00169[hc] -> cpd00067[hc] + cpd00004[hc] + cpd02069[hc]	NAD + 3-Phosphoglycerate -> H+ + NADH + 3-Phosphonooxypyruvate	0.0183441	16.2287	0.0183441	11.9994
rxn01102__hc	cpd00002[hc] + cpd00223[hc] -> cpd00008[hc] + cpd00067[hc] + cpd00169[hc]	ATP + Glycerate -> ADP + H+ + 3-Phosphoglycerate	0	0.00802419	0	0.119889
rxn01103__hc	cpd00001[hc] + cpd00203[hc] -> cpd00009[hc] + cpd00067[hc] + cpd00169[hc]	H2O + 1,3-Bisphospho-D-glycerate -> Phosphate + H+ + 3-Phosphoglycerate	0	31.8242	0	23.2574
rxn01106__hc	cpd00482[hc] <=> cpd00169[hc]	2-Phospho-D-glycerate <=> 3-Phosphoglycerate	-0.449128	15.756	-3.37759	11.4433
rxn01115__hc	cpd00006[hc] + cpd00284[hc] -> cpd00005[hc] + cpd00011[hc] + cpd00171[hc]	NADP + 6-Phospho-D-gluconate -> NADPH + CO2 + D-Ribulose5-phosphate	0	0.673833	0	2.07185
rxn01116__hc	cpd00171[hc] <=> cpd00198[hc]	D-Ribulose5-phosphate <=> D-Xylulose5-phosphate	-2.39e-05	0.673812	-2.39e-05	2.07182
rxn01137__hc	cpd00001[hc] + cpd00067[hc] + cpd00182[hc] -> cpd00246[hc] + cpd00013[hc]	H2O + H+ + Adenosine -> Inosine + NH3	0	0.0004096	0	0.0004096
rxn01184__hc	cpd00067[hc] + cpd00924[hc] + cpd00048[hc] -> cpd00002[hc] + cpd00193[hc]	H+ + AppppA + Sulfate -> ATP + APS	0	0.00633802	0	0.00633802
rxn01187__hc	cpd00009[hc] + cpd00198[hc] -> cpd00001[hc] + cpd00196[hc] + cpd00102[hc]	Phosphate + D-Xylulose5-phosphate -> H2O + Acetylphosphate + Glyceraldehyde3-phosphate	0	2.05671	0	5.00408
rxn01200__hc	cpd00102[hc] + cpd00238[hc] <=> cpd00101[hc] + cpd00198[hc]	Glyceraldehyde3-phosphate + Sedoheptulose7-phosphate <=> ribose-5-phosphate + D-Xylulose5-phosphate	0.0112913	0.685123	0.0112913	1.66758
rxn01208__hc	cpd00067[hc] + cpd02605[hc] -> cpd00011[hc] + cpd00200[hc]	H+ + 2-isopropyl-3-oxosuccinate -> CO2 + 4MOP	0.00310748	0.00310749	0.00310748	0.00310748
rxn01211__hc	cpd00001[hc] + cpd00347[hc] <=> cpd00067[hc] + cpd00201[hc]	H2O + 5-10-Methenyltetrahydrofolate <=> H+ + 10-Formyltetrahydrofolate	0.00823004	1.9911	0.00823004	4.93847
rxn01213__hc	cpd00113[hc] + cpd00202[hc] -> cpd00067[hc] + cpd00012[hc] + cpd00283[hc]	Isopentenyldiphosphate + DMAPP -> H+ + PPi + Geranyldiphosphate	0.00068418	0.00068418	0.00068418	0.00068418
rxn01241__hc	cpd00003[hc] + cpd00449[hc] <=> cpd00067[hc] + cpd00004[hc] + cpd00213[hc]	NAD + Dihydrolipoamide <=> H+ + NADH + Lipoamide	0	0.673835	0	2.39626
rxn01242__hc	cpd00067[hc] + cpd00020[hc] + cpd00213[hc] -> cpd00011[hc] + cpd00836[hc]	H+ + Pyruvate + Lipoamide -> CO2 + S-Acetyldihydrolipoamide	0	0.673832	0	2.39626
rxn01255__hc	cpd00932[hc] -> cpd00009[hc] + cpd00216[hc]	5-O--1-Carboxyvinyl-3-phosphoshikimate -> Phosphate + Chorismate	0.0126562	0.0126562	0.0126562	0.0126562
rxn01256__hc	cpd00216[hc] -> cpd00219[hc]	Chorismate -> Prephenate	0.0086874	0.00868741	0.0086874	0.00868741
rxn01257__hc	cpd00053[hc] + cpd00216[hc] -> cpd00023[hc] + cpd08210[hc]	L-Glutamine + Chorismate -> L-Glutamate + ADC	1.59e-05	1.59e-05	1.59e-05	1.59e-05
rxn01268__hc	cpd00003[hc] + cpd00219[hc] -> cpd00004[hc] + cpd00011[hc] + cpd00868[hc]	NAD + Prephenate -> NADH + CO2 + p-hydroxyphenylpyruvate	0	0.00330668	0	0.00330668
rxn01269__hc	cpd00006[hc] + cpd00219[hc] -> cpd00005[hc] + cpd00011[hc] + cpd00868[hc]	NADP + Prephenate -> NADPH + CO2 + p-hydroxyphenylpyruvate	0	0.00330668	0	0.00330668
rxn01281__hc	cpd00067[hc] + cpd00005[hc] + cpd00843[hc] -> cpd00006[hc] + cpd00223[hc]	H+ + NADPH + Tartronate semialdehyde -> NADP + Glycerate	0	8.02e-06	0	0.0559428
rxn01286__hc	cpd00001[hc] + cpd00003[hc] + cpd00448[hc] <=> 2 cpd00067[hc] + cpd00004[hc] + cpd00223[hc]	H2O + NAD + D-Glyceraldehyde <=> 2 H+ + NADH + Glycerate	-0.00246242	0	-0.00246242	0
rxn01297__hc	cpd00001[hc] + cpd00003[hc] + cpd00226[hc] <=> cpd00067[hc] + cpd00004[hc] + cpd00309[hc]	H2O + NAD + HYXN <=> H+ + NADH + XAN	0	0.0004096	0	0.0004096
rxn01300__hc	cpd00002[hc] + cpd00227[hc] -> cpd00008[hc] + cpd00067[hc] + cpd00809[hc]	ATP + L-Homoserine -> ADP + H+ + O-Phospho-L-homoserine	0.00803802	0.00803803	0.00803802	0.00803802
rxn01302__hc	cpd00067[hc] + cpd00005[hc] + cpd00346[hc] -> cpd00006[hc] + cpd00227[hc]	H+ + NADPH + L-Aspartate4-semialdehyde -> NADP + L-Homoserine	0.0132343	0.0132343	0.0132343	0.0132343
rxn01303__hc	cpd00022[hc] + cpd00227[hc] -> cpd00010[hc] + cpd00790[hc]	Acetyl-CoA + L-Homoserine -> CoA + O-Acetyl-L-homoserine	0.00519629	0.00519629	0.00519629	0.00519629
rxn01329__hc	cpd00235[hc] <=> cpd00485[hc]	D-mannose-6-phosphate <=> D-Mannose1-phosphate	2.8e-05	2.8e-05	2.8e-05	2.8e-05
rxn01331__hc	cpd00001[hc] + cpd00003[hc] + cpd00236[hc] <=> 2 cpd00067[hc] + cpd00004[hc] + cpd02147[hc]	H2O + NAD + D-Erythrose4-phosphate <=> 2 H+ + NADH + 4-Phosphoerythronate	3.98e-06	3.98e-06	3.98e-06	3.98e-06
rxn01333__hc	cpd00102[hc] + cpd00238[hc] <=> cpd00072[hc] + cpd00236[hc]	Glyceraldehyde3-phosphate + Sedoheptulose7-phosphate <=> D-fructose-6-phosphate + D-Erythrose4-phosphate	-32.0642	31.8129	-23.5402	23.2461
rxn01334__hc	cpd00349[hc] <=> cpd00236[hc] + cpd00095[hc]	Sedoheptulose 1,7-bisphosphate <=> D-Erythrose4-phosphate + Glycerone-phosphate	-31.8242	32.053	-23.2574	23.5289
rxn01343__hc	cpd00002[hc] + cpd00238[hc] -> cpd00008[hc] + cpd00067[hc] + cpd00349[hc]	ATP + Sedoheptulose7-phosphate -> ADP + H+ + Sedoheptulose 1,7-bisphosphate	0	32.053	0	23.5289
rxn01345__hc	cpd00001[hc] + cpd00349[hc] -> cpd00009[hc] + cpd00238[hc]	H2O + Sedoheptulose 1,7-bisphosphate -> Phosphate + Sedoheptulose7-phosphate	0	31.8242	0	23.2574
rxn01351__hc	cpd00001[hc] + cpd00241[hc] -> 2 cpd00067[hc] + cpd00012[hc] + cpd00296[hc]	H2O + dGTP -> 2 H+ + PPi + dGMP	0	15.9574	0	11.6846
rxn01353__hc	cpd00002[hc] + cpd00295[hc] <=> cpd00008[hc] + cpd00241[hc]	ATP + dGDP <=> ADP + dGTP	6.37e-05	15.9574	6.37e-05	11.6847
rxn01362__hc	cpd00247[hc] + cpd00103[hc] -> cpd00067[hc] + cpd00012[hc] + cpd00810[hc]	Orotate + PRPP -> H+ + PPi + Orotidylic acid	0.00208643	0.00208643	0.00208643	0.00208644
rxn01434__hc	cpd00002[hc] + cpd00041[hc] + cpd00274[hc] -> 2 cpd00067[hc] + cpd00012[hc] + cpd00018[hc] + cpd02152[hc]	ATP + L-Aspartate + Citrulline -> 2 H+ + PPi + AMP + L-Argininosuccinate	0.00426123	15.9616	0.00426123	11.6889
rxn01465__hc	cpd00001[hc] + cpd00282[hc] <=> cpd00067[hc] + cpd00343[hc]	H2O + S-Dihydroorotate <=> H+ + N-Carbamoyl-L-aspartate	-0.00208643	-0.00208643	-0.00208644	-0.00208643
rxn01466__hc	cpd00113[hc] + cpd00283[hc] -> cpd00067[hc] + cpd00012[hc] + cpd00350[hc]	Isopentenyldiphosphate + Geranyldiphosphate -> H+ + PPi + Farnesyldiphosphate	0.00068418	0.00068418	0.00068418	0.00068418
rxn01476__hc	cpd00001[hc] + cpd00911[hc] -> cpd00067[hc] + cpd00284[hc]	H2O + 6-phospho-D-glucono-1-5-lactone -> H+ + 6-Phospho-D-gluconate	0	0.673832	0	2.07185
rxn01485__hc	cpd03671[hc] <=> cpd00288[hc]	D-Glucosamine1-phosphate <=> D-Glucosamine phosphate	-0.00186524	-0.00186524	-0.00186524	-0.00186524
rxn01486__hc	cpd00113[hc] + cpd00350[hc] -> cpd00067[hc] + cpd00012[hc] + cpd00289[hc]	Isopentenyldiphosphate + Farnesyldiphosphate -> H+ + PPi + Geranylgeranyl diphosphate	0.00067522	0.00067522	0.00067522	0.00067522
rxn01487__hc	3 cpd00067[hc] + 3 cpd00005[hc] + cpd00289[hc] -> 3 cpd00006[hc] + cpd03214[hc]	3 H+ + 3 NADPH + Geranylgeranyl diphosphate -> 3 NADP + Phytyl diphosphate	0.00037775	0.00037775	0.00037775	0.00037775
rxn01489__hc	2 cpd00289[hc] -> cpd00067[hc] + cpd00012[hc] + cpd02168[hc]	2 Geranylgeranyl diphosphate -> H+ + PPi + Prephytoene diphosphate	0.00014873	0.00014873	0.00014873	0.00014873
rxn01509__hc	cpd00002[hc] + cpd00067[hc] + cpd00296[hc] <=> cpd00008[hc] + cpd00295[hc]	ATP + H+ + dGMP <=> ADP + dGDP	0	15.9574	0	11.6846
rxn01512__hc	cpd00002[hc] + cpd00297[hc] <=> cpd00008[hc] + cpd00357[hc]	ATP + dTDP <=> ADP + TTP	8.37e-05	8.37e-05	8.37e-05	8.37e-05
rxn01513__hc	cpd00002[hc] + cpd00067[hc] + cpd00298[hc] <=> cpd00008[hc] + cpd00297[hc]	ATP + H+ + dTMP <=> ADP + dTDP	8.37e-05	8.37e-05	8.37e-05	8.37e-05
rxn01517__hc	cpd00002[hc] + cpd00067[hc] + cpd00299[hc] <=> cpd00008[hc] + cpd00978[hc]	ATP + H+ + dUMP <=> ADP + dUDP	-8.37e-05	15.9573	-8.37e-05	11.6846
rxn01519__hc	cpd00001[hc] + cpd00358[hc] -> 2 cpd00067[hc] + cpd00012[hc] + cpd00299[hc]	H2O + dUTP -> 2 H+ + PPi + dUMP	0	15.9574	0	11.6846
rxn01544__hc	cpd00103[hc] + cpd00309[hc] -> cpd00067[hc] + cpd00012[hc] + cpd00497[hc]	PRPP + XAN -> H+ + PPi + XMP	0	0.0004096	0	0.0004096
rxn01575__hc	cpd00024[hc] + cpd00322[hc] <=> cpd00023[hc] + cpd00508[hc]	2-Oxoglutarate + L-Isoleucine <=> L-Glutamate + 3MOP	-0.00654963	-0.00654962	-0.00654962	-0.00654962
rxn01603__hc	cpd00002[hc] + cpd00023[hc] + cpd00683[hc] -> cpd00008[hc] + cpd00009[hc] + cpd00067[hc] + cpd00330[hc]	ATP + L-Glutamate + Dihydropteroate -> ADP + Phosphate + H+ + Dihydrofolate	1.59e-05	1.59e-05	1.59e-05	1.59e-05
rxn01629__hc	cpd02345[hc] -> cpd00338[hc]	L-Glutamate1-semialdehyde -> 5-Aminolevulinate	0.00314941	0.00314941	0.00314941	0.00314941
rxn01636__hc	cpd00023[hc] + cpd00342[hc] <=> cpd00477[hc] + cpd00064[hc]	L-Glutamate + N-Acetylornithine <=> N-Acetyl-L-glutamate + Ornithine	-31.8193	29.7187	-23.2525	23.2413
rxn01637__hc	cpd00024[hc] + cpd00342[hc] <=> cpd00023[hc] + cpd00918[hc]	2-Oxoglutarate + N-Acetylornithine <=> L-Glutamate + 2-Acetamido-5-oxopentanoate	-29.7187	-0.00494802	-23.2413	-0.00494802
rxn01643__hc	cpd00067[hc] + cpd00005[hc] + cpd01977[hc] -> cpd00009[hc] + cpd00006[hc] + cpd00346[hc]	H+ + NADPH + 4-Phospho-L-aspartate -> Phosphate + NADP + L-Aspartate4-semialdehyde	0.0159199	0.0159199	0.0159199	0.0159199
rxn01644__hc	cpd00020[hc] + cpd00346[hc] -> 2 cpd00001[hc] + cpd00067[hc] + cpd02120[hc]	Pyruvate + L-Aspartate4-semialdehyde -> 2 H2O + H+ + Dihydrodipicolinate	0.00268563	0.00268563	0.00268563	0.00268563
rxn01652__hc	cpd00001[hc] + cpd00347[hc] <=> cpd00067[hc] + cpd02197[hc]	H2O + 5-10-Methenyltetrahydrofolate <=> H+ + 5-Formyltetrahydrofolate	0	31.8242	0	23.2574
rxn01653__hc	cpd00002[hc] + cpd02197[hc] -> cpd00008[hc] + cpd00009[hc] + cpd00347[hc]	ATP + 5-Formyltetrahydrofolate -> ADP + Phosphate + 5-10-Methenyltetrahydrofolate	0	31.8242	0	23.2574
rxn01672__hc	cpd00001[hc] + cpd00067[hc] + cpd00356[hc] -> cpd00013[hc] + cpd00358[hc]	H2O + H+ + dCTP -> NH3 + dUTP	0	8.37e-05	0	8.37e-05
rxn01673__hc	cpd00002[hc] + cpd00533[hc] <=> cpd00008[hc] + cpd00356[hc]	ATP + dCDP <=> ADP + dCTP	5.55e-05	0.00013924	5.55e-05	0.00013924
rxn01678__hc	cpd00002[hc] + cpd00978[hc] <=> cpd00008[hc] + cpd00358[hc]	ATP + dUDP <=> ADP + dUTP	-8.37e-05	15.9574	-8.37e-05	11.6846
rxn01682__hc	cpd02210[hc] <=> cpd00359[hc] + cpd00102[hc]	Indoleglycerol phosphate <=> indol + Glyceraldehyde3-phosphate	0	0.0039489	0	0.00394889
rxn01723__hc	cpd00006[hc] + cpd00376[hc] <=> cpd00067[hc] + cpd00005[hc] + cpd00389[hc]	NADP + Bilirubin <=> H+ + NADPH + Biliverdin	0	0	-0.11187	0
rxn01724__hc	cpd00007[hc] + 2 cpd00376[hc] -> 2 cpd00001[hc] + 2 cpd00389[hc]	O2 + 2 Bilirubin -> 2 H2O + 2 Biliverdin	0	0	0	0.0559348
rxn01739__hc	cpd00002[hc] + cpd00383[hc] -> cpd00008[hc] + cpd00067[hc] + cpd02030[hc]	ATP + Shikimate -> ADP + H+ + 3-phosphoshikimate	0.0126562	0.0126562	0.0126562	0.0126562
rxn01740__hc	cpd00067[hc] + cpd00005[hc] + cpd01716[hc] -> cpd00006[hc] + cpd00383[hc]	H+ + NADPH + 3-Dehydroshikimate -> NADP + Shikimate	0.0126562	0.0126562	0.0126562	0.0126562
rxn01790__hc	cpd00067[hc] + cpd00005[hc] + cpd00712[hc] -> cpd00006[hc] + cpd00408[hc]	H+ + NADPH + 2-Dehydropantoate -> NADP + Pantoate	9.95e-06	9.96e-06	9.95e-06	9.95e-06
rxn01791__hc	cpd00002[hc] + cpd00085[hc] + cpd00408[hc] -> 2 cpd00067[hc] + cpd00012[hc] + cpd00018[hc] + cpd00644[hc]	ATP + beta-Alanine + Pantoate -> 2 H+ + PPi + AMP + PAN	9.95e-06	9.95e-06	9.95e-06	9.95e-06
rxn01871__hc	cpd00022[hc] + cpd00449[hc] <=> cpd00010[hc] + cpd00836[hc]	Acetyl-CoA + Dihydrolipoamide <=> CoA + S-Acetyldihydrolipoamide	-0.673832	0	-2.39626	0
rxn01917__hc	cpd00002[hc] + cpd00477[hc] -> cpd00008[hc] + cpd02552[hc]	ATP + N-Acetyl-L-glutamate -> ADP + n-acetylglutamyl-phosphate	0.00494802	29.7187	0.00494802	23.2413
rxn01964__hc	cpd00054[hc] + cpd02210[hc] -> cpd00001[hc] + cpd00065[hc] + cpd00102[hc]	L-Serine + Indoleglycerol phosphate -> H2O + L-Tryptophan + Glyceraldehyde3-phosphate	0	0.0039489	0	0.00394889
rxn01974__hc	cpd00504[hc] <=> cpd00516[hc]	LL-2,6-Diaminopimelate <=> meso-2,6-Diaminopimelate	0.00268563	0.00268564	0.00268563	0.00268563
rxn02008__hc	cpd00002[hc] + cpd00186[hc] + cpd00890[hc] -> cpd00008[hc] + cpd00009[hc] + cpd00067[hc] + cpd00525[hc]	ATP + D-Glutamate + UDP-N-acetylmuramoyl-L-alanine -> ADP + Phosphate + H+ + UDP-N-acetylmuramoyl-L-alanyl-D-glutamate	0.0004833	0.0004833	0.0004833	0.0004833
rxn02011__hc	cpd00002[hc] + cpd00516[hc] + cpd00525[hc] -> cpd00008[hc] + cpd00009[hc] + cpd00067[hc] + cpd02964[hc]	ATP + meso-2,6-Diaminopimelate + UDP-N-acetylmuramoyl-L-alanyl-D-glutamate -> ADP + Phosphate + H+ + UDP-N-acetylmuramoyl-L-alanyl-D-gamma-glutamyl-meso-2-6-diaminopimelate	0.0004833	0.0004833	0.0004833	0.0004833
rxn02155__hc	cpd00002[hc] + cpd00873[hc] <=> cpd00012[hc] + cpd00638[hc]	ATP + Nicotinate ribonucleotide <=> PPi + Deamido-NAD	3.98e-05	3.99e-05	3.98e-05	3.98e-05
rxn02159__hc	cpd00003[hc] + cpd00641[hc] <=> cpd00067[hc] + cpd00004[hc] + cpd01324[hc]	NAD + L-Histidinol <=> H+ + NADH + L-Histidinal	0.00195453	0.00195453	0.00195453	0.00195453
rxn02160__hc	cpd00001[hc] + cpd00807[hc] -> cpd00009[hc] + cpd00641[hc]	H2O + L-histidinol-phosphate -> Phosphate + L-Histidinol	0.00195453	0.00195453	0.00195453	0.00195453
rxn02175__hc	cpd00002[hc] + cpd00834[hc] <=> cpd00012[hc] + cpd00655[hc]	ATP + Phosphopantetheine <=> PPi + Dephospho-CoA	9.95e-06	9.95e-06	9.95e-06	9.95e-06
rxn02186__hc	cpd00067[hc] + cpd00005[hc] + cpd00668[hc] -> cpd00006[hc] + cpd02498[hc]	H+ + NADPH + ALCTT -> NADP + 2,3-Dihydroxy-isovalerate	0.00660578	0.00660578	0.00660578	0.00660579
rxn02200__hc	cpd00443[hc] + cpd00954[hc] <=> cpd00001[hc] + cpd00683[hc]	ABEE + 6-hydroxymethyl dihydropterin <=> H2O + Dihydropteroate	-15.9573	1.59e-05	-11.6846	1.59e-05
rxn02201__hc	cpd00443[hc] + cpd02920[hc] -> cpd00012[hc] + cpd00683[hc]	ABEE + 2-Amino-4-hydroxy-6-hydroxymethyl-7-8-dihydropteridinediphosphate -> PPi + Dihydropteroate	0	15.9574	0	11.6846
rxn02212__hc	cpd02857[hc] -> cpd00009[hc] + cpd00699[hc]	DAHP -> Phosphate + 5-Dehydroquinate	0.0126562	0.0126562	0.0126562	0.0126562
rxn02213__hc	cpd00699[hc] -> cpd00001[hc] + cpd01716[hc]	5-Dehydroquinate -> H2O + 3-Dehydroshikimate	0.0126562	0.0126562	0.0126562	0.0126562
rxn02264__hc	cpd00755[hc] -> cpd00001[hc] + cpd00774[hc]	Hydroxymethylbilane -> H2O + UroporphyrinogenIII	0.00039368	0.00039368	0.00039368	0.00039368
rxn02285__hc	cpd00067[hc] + cpd00005[hc] + cpd02820[hc] -> cpd00006[hc] + cpd00773[hc]	H+ + NADPH + UDP-N-acetylglucosamine enolpyruvate -> NADP + UDP-MurNAc	0.0004833	0.0004833	0.0004833	0.0004833
rxn02286__hc	cpd00002[hc] + cpd00035[hc] + cpd00773[hc] -> cpd00008[hc] + cpd00009[hc] + cpd00067[hc] + cpd00890[hc]	ATP + L-Alanine + UDP-MurNAc -> ADP + Phosphate + H+ + UDP-N-acetylmuramoyl-L-alanine	0.0004833	0.0004833	0.0004833	0.0004833
rxn02288__hc	4 cpd00067[hc] + cpd00774[hc] -> 4 cpd00011[hc] + cpd02083[hc]	4 H+ + UroporphyrinogenIII -> 4 CO2 + CoproporphyrinogenIII	0.00038969	0.00038969	0.00038969	0.00038969
rxn02303__hc	2 cpd00067[hc] + cpd00007[hc] + cpd02083[hc] -> 2 cpd00001[hc] + 2 cpd00011[hc] + cpd00791[hc]	2 H+ + O2 + CoproporphyrinogenIII -> 2 H2O + 2 CO2 + ProtoporphyrinogenIX	0.00038953	0.00038969	0.00038967	0.00038969
rxn02320__hc	cpd00023[hc] + cpd00930[hc] -> cpd00024[hc] + cpd00807[hc]	L-Glutamate + imidazole acetol-phosphate -> 2-Oxoglutarate + L-histidinol-phosphate	0.00195453	0.00195453	0.00195453	0.00195453
rxn02341__hc	cpd00067[hc] + cpd02666[hc] -> cpd00011[hc] + cpd00834[hc]	H+ + (R)-4-Phosphopantothenoyl-L-cysteine -> CO2 + Phosphopantetheine	9.95e-06	9.95e-06	9.95e-06	9.95e-06
rxn02373__hc	cpd00067[hc] + cpd00005[hc] + cpd02097[hc] -> cpd00009[hc] + cpd00006[hc] + cpd00858[hc]	H+ + NADPH + L-Glutamyl 5-phosphate -> Phosphate + NADP + L-Glutamate5-semialdehyde	0	29.7137	0	23.2364
rxn02402__hc	cpd00067[hc] + cpd00103[hc] + cpd02333[hc] -> cpd00012[hc] + cpd00011[hc] + cpd00873[hc]	H+ + PRPP + Quinolinate -> PPi + CO2 + Nicotinate ribonucleotide	3.98e-05	3.98e-05	3.98e-05	3.98e-05
rxn02449__hc	cpd00001[hc] + cpd02740[hc] -> cpd00009[hc] + cpd00067[hc] + cpd00905[hc]	H2O + Guanosine 5-triphosphate,3-diphosphate -> Phosphate + H+ + Guanosine 3,5-bis(diphosphate)	0	10.6382	0	7.78977
rxn02465__hc	cpd00009[hc] + cpd00006[hc] + cpd00918[hc] <=> cpd00067[hc] + cpd00005[hc] + cpd02552[hc]	Phosphate + NADP + 2-Acetamido-5-oxopentanoate <=> H+ + NADPH + n-acetylglutamyl-phosphate	-29.7187	-0.00494802	-23.2413	-0.00494802
rxn02473__hc	cpd02843[hc] -> cpd00001[hc] + cpd00930[hc]	D-erythro-imidazol-glycerol-phosphate -> H2O + imidazole acetol-phosphate	0.00195453	0.00195453	0.00195453	0.00195453
rxn02474__hc	cpd00067[hc] + cpd00005[hc] + cpd00931[hc] -> cpd00006[hc] + cpd02720[hc]	H+ + NADPH + 5-Amino-6--5-phosphoribosylaminouracil -> NADP + 5-Amino-6--5-phosphoribitylaminouracil	1.19e-05	1.19e-05	1.19e-05	1.19e-05
rxn02475__hc	cpd00001[hc] + cpd00067[hc] + cpd00957[hc] -> cpd00013[hc] + cpd00931[hc]	H2O + H+ + 2,5-Diamino-6-(5-phosphoribosylamino)-4-pyrimidineone -> NH3 + 5-Amino-6--5-phosphoribosylaminouracil	1.19e-05	1.19e-05	1.19e-05	1.19e-05
rxn02476__hc	cpd00061[hc] + cpd02030[hc] -> cpd00009[hc] + cpd00932[hc]	Phosphoenolpyruvate + 3-phosphoshikimate -> Phosphate + 5-O--1-Carboxyvinyl-3-phosphoshikimate	0.0126562	0.0126562	0.0126562	0.0126562
rxn02503__hc	cpd00002[hc] + cpd00954[hc] -> 2 cpd00067[hc] + cpd00018[hc] + cpd02920[hc]	ATP + 6-hydroxymethyl dihydropterin -> 2 H+ + AMP + 2-Amino-4-hydroxy-6-hydroxymethyl-7-8-dihydropteridinediphosphate	0	15.9574	0	11.6846
rxn02504__hc	cpd02961[hc] -> cpd00229[hc] + cpd00954[hc]	Dihydroneopterin -> Glycolaldehyde + 6-hydroxymethyl dihydropterin	1.59e-05	1.59e-05	1.59e-05	1.59e-05
rxn02507__hc	cpd00067[hc] + cpd00956[hc] -> cpd00001[hc] + cpd00011[hc] + cpd02210[hc]	H+ + 1-(2-carboxyphenylamino)-1-deoxyribulose 5-phosphate -> H2O + CO2 + Indoleglycerol phosphate	0.00394889	0.00394889	0.00394889	0.00394889
rxn02508__hc	cpd02642[hc] -> cpd00956[hc]	N-5-phosphoribosyl-anthranilate -> 1-(2-carboxyphenylamino)-1-deoxyribulose 5-phosphate	0.00394889	0.00394889	0.00394889	0.00394889
rxn02647__hc	cpd00067[hc] + cpd01264[hc] <=> cpd00204[hc] + cpd01250[hc]	H+ + Octadecanal <=> CO + Heptadecane	-3.98e-06	-3.98e-06	-3.98e-06	-3.98e-06
rxn02716__hc	cpd00067[hc] + cpd00005[hc] + cpd01845[hc] -> cpd00006[hc] + cpd01449[hc]	H+ + NADPH + Protochlorophyllide -> NADP + Chlorophyllide	0	0.00037775	0	0.00037775
rxn02733__hc	cpd00001[hc] + cpd00002[hc] + cpd01476[hc] + cpd00254[hc] <=> cpd00008[hc] + cpd00009[hc] + 3 cpd00067[hc] + cpd02216[hc]	H2O + ATP + Protoporphyrin + Mg <=> ADP + Phosphate + 3 H+ + Mg-protoporphyrin IX	0.00037775	0.00037775	0.00037775	0.00037775
rxn02775__hc	cpd00017[hc] + cpd01620[hc] -> cpd00067[hc] + cpd00019[hc] + cpd03420[hc]	S-Adenosyl-L-methionine + Precorrin 2 -> H+ + S-Adenosyl-homocysteine + Precorrin 3A	3.98e-06	3.98e-06	3.98e-06	3.98e-06
rxn02789__hc	cpd01646[hc] <=> cpd00001[hc] + cpd01710[hc]	2-Isopropylmalate <=> H2O + 2-Isopropylmaleate	0.00310748	0.00310748	0.00310748	0.00310748
rxn02811__hc	cpd02693[hc] <=> cpd00001[hc] + cpd01710[hc]	3-Isopropylmalate <=> H2O + 2-Isopropylmaleate	-0.00310748	-0.00310748	-0.00310748	-0.00310748
rxn02834__hc	cpd00001[hc] + cpd01775[hc] -> 2 cpd00067[hc] + cpd00012[hc] + cpd01777[hc]	H2O + Phosphoribosyl-ATP -> 2 H+ + PPi + Phosphoribosyl-AMP	0.00195453	0.00195453	0.00195453	0.00195453
rxn02835__hc	cpd00001[hc] + cpd01777[hc] -> cpd02979[hc]	H2O + Phosphoribosyl-AMP -> phosphoribosylformiminoaicar-phosphate	0.00195453	0.00195453	0.00195453	0.00195453
rxn02895__hc	cpd00002[hc] + cpd00033[hc] + cpd01982[hc] -> cpd00008[hc] + cpd00009[hc] + cpd00067[hc] + cpd02394[hc]	ATP + Glycine + 5-Phosphoribosylamine -> ADP + Phosphate + H+ + GAR	0.00313776	0.00313776	0.00313776	0.00313776
rxn02897__hc	cpd01997[hc] + cpd00873[hc] <=> cpd00067[hc] + cpd00218[hc] + cpd02904[hc]	Dimethylbenzimidazole + Nicotinate ribonucleotide <=> H+ + Niacin + alpha-Ribazole 5-phosphate	3.98e-06	3.98e-06	3.98e-06	3.98e-06
rxn02914__hc	cpd00738[hc] + cpd00024[hc] <=> cpd00023[hc] + cpd02069[hc]	phosphoserine + 2-Oxoglutarate <=> L-Glutamate + 3-Phosphonooxypyruvate	-16.2287	-0.0183441	-11.9994	-0.0183441
rxn02929__hc	cpd00067[hc] + cpd00005[hc] + cpd02120[hc] -> cpd00006[hc] + cpd02465[hc]	H+ + NADPH + Dihydrodipicolinate -> NADP + tetrahydrodipicolinate	0.00268563	0.00268564	0.00268563	0.00268563
rxn02937__hc	cpd00002[hc] + cpd02826[hc] -> cpd00008[hc] + cpd00009[hc] + cpd00067[hc] + cpd02140[hc]	ATP + 5-Phosphoribosylformylglycinamidine -> ADP + Phosphate + H+ + AIR	0.00313776	0.00313776	0.00313776	0.00313776
rxn02938__hc	cpd00067[hc] + cpd02893[hc] <=> cpd00011[hc] + cpd02140[hc]	H+ + 5-Phosphoribosyl-4-carboxy-5-aminoimidazole <=> CO2 + AIR	-0.00313378	-0.00313378	-0.00313378	-0.00313378
rxn02939__hc	cpd00003[hc] + cpd02147[hc] <=> cpd00067[hc] + cpd00004[hc] + cpd03606[hc]	NAD + 4-Phosphoerythronate <=> H+ + NADH + 2-Oxo-3-hydroxy-4-phosphobutanoate	3.98e-06	3.98e-06	3.98e-06	3.98e-06
rxn02959__hc	cpd00067[hc] + cpd00017[hc] + cpd02216[hc] -> cpd00019[hc] + cpd02762[hc]	H+ + S-Adenosyl-L-methionine + Mg-protoporphyrin IX -> S-Adenosyl-homocysteine + Mg-Protoporphyrin IX 13-monomethyl ester	0.00037775	0.00037775	0.00037775	0.00037775
rxn02988__hc	cpd03470[hc] + cpd00095[hc] -> 2 cpd00001[hc] + cpd00009[hc] + cpd00067[hc] + cpd02333[hc]	Iminoaspartate + Glycerone-phosphate -> 2 H2O + Phosphate + H+ + Quinolinate	3.98e-05	3.98e-05	3.98e-05	3.98e-05
rxn03004__hc	cpd00201[hc] + cpd02394[hc] <=> cpd00067[hc] + cpd00087[hc] + cpd02678[hc]	10-Formyltetrahydrofolate + GAR <=> H+ + Tetrahydrofolate + N-Formyl-GAR	0.00313776	0.00313776	0.00313776	0.00313776
rxn03057__hc	cpd02574[hc] -> cpd02791[hc]	methylthioribose-1-phosphate -> methylthioribulose-1-phosphate	0.00011596	0.00011596	0.00011596	0.00011596
rxn03062__hc	cpd00003[hc] + cpd02693[hc] -> cpd00067[hc] + cpd00004[hc] + cpd02605[hc]	NAD + 3-Isopropylmalate -> H+ + NADH + 2-isopropyl-3-oxosuccinate	0.00310748	0.00310749	0.00310748	0.00310748
rxn03080__hc	cpd02882[hc] + cpd11225[hc] -> 2 cpd00001[hc] + cpd00009[hc] + cpd00067[hc] + cpd02656[hc]	4--1-D-Ribitylamino-5-aminouracil + 3-4-dihydroxy-2-butanone4-phosphate -> 2 H2O + Phosphate + H+ + 6-7-Dimethyl-8--1-D-ribityllumazine	2.39e-05	2.39e-05	2.39e-05	2.39e-05
rxn03084__hc	cpd00001[hc] + cpd00002[hc] + cpd00053[hc] + cpd02678[hc] -> cpd00008[hc] + cpd00009[hc] + cpd00067[hc] + cpd00023[hc] + cpd02826[hc]	H2O + ATP + L-Glutamine + N-Formyl-GAR -> ADP + Phosphate + H+ + L-Glutamate + 5-Phosphoribosylformylglycinamidine	0.00313776	0.00313776	0.00313776	0.00313776
rxn03108__hc	cpd00002[hc] + cpd02775[hc] <=> cpd00008[hc] + cpd02894[hc]	ATP + 4-Amino-5-phosphomethyl-2-methylpyrimidine <=> ADP + 4-Amino-2-methyl-5-diphosphomethylpyrimidine	3.98e-06	3.98e-06	3.98e-06	3.98e-06
rxn03136__hc	cpd02921[hc] <=> cpd00106[hc] + cpd02851[hc]	SAICAR <=> Fumarate + AICAR	0.00313378	0.00313388	0.00313378	0.00313378
rxn03137__hc	cpd00201[hc] + cpd02851[hc] <=> cpd00087[hc] + cpd02884[hc]	10-Formyltetrahydrofolate + AICAR <=> Tetrahydrofolate + FAICAR	0.0050883	0.0050883	0.0050883	0.0050883
rxn03146__hc	cpd00001[hc] + cpd02886[hc] -> cpd00029[hc] + cpd03584[hc]	H2O + UDP-3-O-(beta-hydroxymyristoyl)-N-acetylglucosamine -> Acetate + UDP-3-O-(beta-hydroxymyristoyl)-D-glucosamine	0.00089863	0.00089863	0.00089863	0.00089863
rxn03147__hc	cpd00002[hc] + cpd00041[hc] + cpd02893[hc] -> cpd00008[hc] + cpd00009[hc] + 2 cpd00067[hc] + cpd02921[hc]	ATP + L-Aspartate + 5-Phosphoribosyl-4-carboxy-5-aminoimidazole -> ADP + Phosphate + 2 H+ + SAICAR	0.00313378	0.00313382	0.00313378	0.00313378
rxn03150__hc	cpd00001[hc] + cpd02904[hc] -> cpd00009[hc] + cpd03423[hc]	H2O + alpha-Ribazole 5-phosphate -> Phosphate + alpha-Ribazole	3.98e-06	3.98e-06	3.98e-06	3.98e-06
rxn03159__hc	cpd02835[hc] + cpd02930[hc] -> cpd00014[hc] + cpd03002[hc]	UDP-2,3-bis(3-hydroxytetradecanoyl)glucosamine + Lipid X -> UDP + Lipid A disaccharide	0.00044932	0.00044932	0.00044932	0.00044932
rxn03164__hc	cpd00002[hc] + cpd00731[hc] + cpd02964[hc] -> cpd00008[hc] + cpd00009[hc] + cpd00067[hc] + cpd02968[hc]	ATP + Ala-Ala + UDP-N-acetylmuramoyl-L-alanyl-D-gamma-glutamyl-meso-2-6-diaminopimelate -> ADP + Phosphate + H+ + UDP-N-acetylmuramoyl-L-alanyl-D-glutamyl-6-carboxy-L-lysyl-D-alanyl- D-alanine	0.0004833	0.0004833	0.0004833	0.0004833
rxn03167__hc	3 cpd00001[hc] + cpd02978[hc] -> 3 cpd00009[hc] + 2 cpd00067[hc] + cpd02961[hc]	3 H2O + 7,8-Dihydroneopterin 3-triphosphate -> 3 Phosphate + 2 H+ + Dihydroneopterin	1.59e-05	1.59e-05	1.59e-05	1.59e-05
rxn03175__hc	cpd02979[hc] -> cpd02991[hc]	phosphoribosylformiminoaicar-phosphate -> phosphoribulosylformimino-AICAR-phosphate	0.00195453	0.00195453	0.00195453	0.00195453
rxn03194__hc	cpd03049[hc] + cpd00094[hc] <=> cpd00056[hc] + cpd00498[hc]	2-Hydroxyethyl-ThPP + 2-Oxobutyrate <=> TPP + 2-Aceto-2-hydroxybutanoate	0.00654962	0.00654962	0.00654962	0.00654962
rxn03408__hc	cpd00037[hc] + cpd03494[hc] -> cpd00014[hc] + cpd03495[hc]	UDP-N-acetylglucosamine + Undecaprenyl-diphospho-N-acetylmuramoyl-L-alanyl-D-glutamyl-meso-2-6-diaminopimeloyl-D-alanyl-D-alanine -> UDP + Undecaprenyl-diphospho-N-acetylmuramoyl--N-acetylglucosamine-L-ala-D-glu-meso-2-6-diaminopimeloyl-D-ala-D-ala	0.0004833	0.0004833	0.0004833	0.0004833
rxn03437__hc	cpd02535[hc] -> cpd00001[hc] + cpd00508[hc]	2,3-Dihydroxy-3-methylvalerate -> H2O + 3MOP	0.00654962	0.00654962	0.00654962	0.00654962
rxn03445__hc	cpd00024[hc] + cpd03607[hc] <=> cpd00023[hc] + cpd03606[hc]	2-Oxoglutarate + 4-(Phosphonooxy)-threonine <=> L-Glutamate + 2-Oxo-3-hydroxy-4-phosphobutanoate	-3.98e-06	-3.98e-06	-3.98e-06	-3.98e-06
rxn03491__hc	2 cpd00017[hc] + cpd03760[hc] -> 2 cpd00067[hc] + cpd00011[hc] + 2 cpd00019[hc] + cpd03835[hc]	2 S-Adenosyl-L-methionine + Precorrin 6B -> 2 H+ + CO2 + 2 S-Adenosyl-homocysteine + Precorrin 8	3.98e-06	3.98e-06	3.98e-06	3.98e-06
rxn03492__hc	cpd00067[hc] + cpd00005[hc] + cpd03761[hc] -> cpd00006[hc] + cpd03760[hc]	H+ + NADPH + Precorrin 6A -> NADP + Precorrin 6B	3.98e-06	3.98e-06	3.98e-06	3.98e-06
rxn03512__hc	3 cpd00067[hc] + cpd03835[hc] -> cpd03832[hc]	3 H+ + Precorrin 8 -> Hydrogenobyrinate	3.98e-06	3.98e-06	3.98e-06	3.98e-06
rxn03513__hc	cpd00017[hc] + cpd03833[hc] -> 2 cpd00067[hc] + cpd00019[hc] + cpd03834[hc]	S-Adenosyl-L-methionine + Precorrin 3B -> 2 H+ + S-Adenosyl-homocysteine + Precorrin 4	3.98e-06	3.98e-06	3.98e-06	3.98e-06
rxn03514__hc	cpd00017[hc] + cpd03834[hc] -> cpd00067[hc] + cpd00019[hc] + cpd03839[hc]	S-Adenosyl-L-methionine + Precorrin 4 -> H+ + S-Adenosyl-homocysteine + Precorrin 5	3.98e-06	3.98e-06	3.98e-06	3.98e-06
rxn03532__hc	2 cpd00067[hc] + cpd00007[hc] + cpd00004[hc] + cpd03420[hc] <=> cpd00001[hc] + cpd00003[hc] + cpd03833[hc]	2 H+ + O2 + NADH + Precorrin 3A <=> H2O + NAD + Precorrin 3B	3.98e-06	3.98e-06	3.98e-06	3.98e-06
rxn03534__hc	cpd00001[hc] + cpd00017[hc] + cpd03839[hc] <=> 2 cpd00067[hc] + cpd00019[hc] + cpd00029[hc] + cpd03761[hc]	H2O + S-Adenosyl-L-methionine + Precorrin 5 <=> 2 H+ + S-Adenosyl-homocysteine + Acetate + Precorrin 6A	3.98e-06	3.98e-06	3.98e-06	3.98e-06
rxn03535__hc	cpd00002[hc] + cpd03915[hc] -> cpd00421[hc] + cpd03916[hc]	ATP + Cob(I)yrinate diamide -> Triphosphate + Adenosyl cobyrinate diamide	3.98e-06	3.98e-06	3.98e-06	3.98e-06
rxn03537__hc	cpd00038[hc] + cpd03919[hc] -> cpd00012[hc] + cpd03920[hc]	GTP + Adenosyl cobinamide phosphate -> PPi + Adenosylcobinamide-GDP	3.98e-06	3.98e-06	3.98e-06	3.98e-06
rxn03538__hc	cpd03423[hc] + cpd03920[hc] -> cpd00067[hc] + cpd00126[hc] + cpd00166[hc]	alpha-Ribazole + Adenosylcobinamide-GDP -> H+ + GMP + Calomide	3.98e-06	3.98e-06	3.98e-06	3.98e-06
rxn03540__hc	4 cpd00001[hc] + 4 cpd00002[hc] + 4 cpd00053[hc] + cpd03916[hc] -> 4 cpd00008[hc] + 4 cpd00009[hc] + 4 cpd00067[hc] + 4 cpd00023[hc] + cpd03917[hc]	4 H2O + 4 ATP + 4 L-Glutamine + Adenosyl cobyrinate diamide -> 4 ADP + 4 Phosphate + 4 H+ + 4 L-Glutamate + Adenosylcobyric acid	3.98e-06	3.98e-06	3.98e-06	3.98e-06
rxn03542__hc	cpd00001[hc] + cpd00002[hc] + cpd00149[hc] + cpd03913[hc] <=> cpd00008[hc] + cpd00009[hc] + 5 cpd00067[hc] + cpd03914[hc]	H2O + ATP + Co2+ + Hydrogenobyrinate diamide <=> ADP + Phosphate + 5 H+ + Cob(II)yrinate diamide	3.98e-06	3.98e-06	3.98e-06	3.98e-06
rxn03638__hc	cpd00022[hc] + cpd03671[hc] -> cpd00067[hc] + cpd00010[hc] + cpd02611[hc]	Acetyl-CoA + D-Glucosamine1-phosphate -> H+ + CoA + N-Acetyl-D-glucosamine1-phosphate	0.00186524	0.00186524	0.00186524	0.00186524
rxn03646__hc	cpd03217[hc] -> cpd03220[hc]	Lycopene -> gamma-Carotene	0.00014873	0.00014873	0.00014873	0.00014873
rxn03841__hc	cpd08210[hc] -> cpd00067[hc] + cpd00020[hc] + cpd00443[hc]	ADC -> H+ + Pyruvate + ABEE	1.59e-05	1.59e-05	1.59e-05	1.59e-05
rxn03843__hc	cpd00113[hc] + cpd00350[hc] -> cpd00067[hc] + cpd00012[hc] + cpd08211[hc]	Isopentenyldiphosphate + Farnesyldiphosphate -> H+ + PPi + trans,trans,cis-Geranylgeranyl diphosphate	1e-06	1e-06	1e-06	1e-06
rxn03904__hc	cpd00286[hc] + cpd02968[hc] -> cpd00091[hc] + cpd03494[hc]	Undecaprenylphosphate + UDP-N-acetylmuramoyl-L-alanyl-D-glutamyl-6-carboxy-L-lysyl-D-alanyl- D-alanine -> UMP + Undecaprenyl-diphospho-N-acetylmuramoyl-L-alanyl-D-glutamyl-meso-2-6-diaminopimeloyl-D-alanyl-D-alanine	0.0004833	0.0004833	0.0004833	0.0004833
rxn03907__hc	cpd00052[hc] + cpd08286[hc] -> cpd00012[hc] + cpd08287[hc]	CTP + 2-C-methyl-D-erythritol4-phosphate -> PPi + 4--cytidine5-diphospho-2-C-methyl-D-erythritol	0.00273571	0.00273571	0.00273571	0.00273571
rxn03908__hc	cpd00002[hc] + cpd08287[hc] -> cpd00008[hc] + cpd00067[hc] + cpd08288[hc]	ATP + 4--cytidine5-diphospho-2-C-methyl-D-erythritol -> ADP + H+ + 2-phospho-4--cytidine5-diphospho-2-C-methyl-D-erythritol	0.00273571	0.00273571	0.00273571	0.00273571
rxn03909__hc	cpd00067[hc] + cpd00020[hc] + cpd00102[hc] -> cpd00011[hc] + cpd08289[hc]	H+ + Pyruvate + Glyceraldehyde3-phosphate -> CO2 + 1-deoxy-D-xylulose5-phosphate	0.00274368	0.00274368	0.00274368	0.00274368
rxn03910__hc	cpd08288[hc] <=> cpd08301[hc] + cpd00046[hc]	2-phospho-4--cytidine5-diphospho-2-C-methyl-D-erythritol <=> 2-C-methyl-D-erythritol2-4-cyclodiphosphate + CMP	0.00273571	0.00273571	0.00273571	0.00273571
rxn03958__hc	cpd00067[hc] + cpd00005[hc] + cpd08289[hc] -> cpd00006[hc] + cpd08286[hc]	H+ + NADPH + 1-deoxy-D-xylulose5-phosphate -> NADP + 2-C-methyl-D-erythritol4-phosphate	0.00273571	0.00273571	0.00273571	0.00273571
rxn03962__hc	cpd00006[hc] + cpd00272[hc] <=> cpd00067[hc] + cpd00005[hc] + cpd00900[hc]	NADP + GDP-L-fucose <=> H+ + NADPH + GDP-4-dehydro-D-rhamnose	-2.8e-05	-2.8e-05	-2.8e-05	-2.8e-05
rxn03975__hc	cpd00006[hc] + cpd01270[hc] <=> cpd00067[hc] + cpd00005[hc] + cpd00050[hc]	NADP + FMNH2 <=> H+ + NADPH + FMN	-5.97e-06	-5.97e-06	-5.97e-06	-5.97e-06
rxn04027__hc	cpd00026[hc] + cpd00081[hc] -> cpd00001[hc] + cpd08358[hc]	UDP-glucose + Sulfite -> H2O + UDP-6-sulfoquinovose	0.00044495	0.00044495	0.00044495	0.00044495
rxn04113__hc	cpd00067[hc] + cpd08615[hc] + cpd00005[hc] -> cpd00001[hc] + cpd00006[hc] + cpd00113[hc]	H+ + 1-Hydroxy-2-methyl-2-butenyl 4-diphosphate + NADPH -> H2O + NADP + Isopentenyldiphosphate	0	0.00273572	0	0.00273577
rxn04152__hc	cpd00067[hc] + cpd00007[hc] + cpd00005[hc] + cpd02762[hc] -> cpd00001[hc] + cpd00006[hc] + cpd08629[hc]	H+ + O2 + NADPH + Mg-Protoporphyrin IX 13-monomethyl ester -> H2O + NADP + 13(1)-Hydroxy-Mg-protoporphyrin IX 13-monomethyl ester	0.00037775	0.00037775	0.00037775	0.00037775
rxn04153__hc	cpd00007[hc] + cpd00005[hc] + cpd08629[hc] -> 2 cpd00001[hc] + cpd00006[hc] + cpd08630[hc]	O2 + NADPH + 13(1)-Hydroxy-Mg-protoporphyrin IX 13-monomethyl ester -> 2 H2O + NADP + 13(1)-Oxo-Mg-protoporphyrin IX 13-monomethyl ester	0	0.00037775	0	0.00037775
rxn04153_an__hc	cpd00007[hc] + cpd00005[hc] + cpd08629[hc] -> 2 cpd00001[hc] + cpd00006[hc] + cpd08630[hc]	O2 + NADPH + 13(1)-Hydroxy-Mg-protoporphyrin IX 13-monomethyl ester -> 2 H2O + NADP + 13(1)-Oxo-Mg-protoporphyrin IX 13-monomethyl ester	0	0.00037775	0	0.00037775
rxn04154__hc	cpd00067[hc] + cpd00007[hc] + cpd00005[hc] + cpd08630[hc] -> 2 cpd00001[hc] + cpd00006[hc] + cpd08631[hc]	H+ + O2 + NADPH + 13(1)-Oxo-Mg-protoporphyrin IX 13-monomethyl ester -> 2 H2O + NADP + Divinylprotochlorophyllide	0.00037775	0.00037775	0.00037775	0.00037775
rxn04160__hc	2 cpd00001[hc] + 2 cpd00002[hc] + 2 cpd11620[hc] + cpd01845[hc] -> 2 cpd00008[hc] + 2 cpd00009[hc] + 2 cpd11621[hc] + cpd01449[hc]	2 H2O + 2 ATP + 2 Reducedferredoxin + Protochlorophyllide -> 2 ADP + 2 Phosphate + 2 Oxidizedferredoxin + Chlorophyllide	0	0.00037775	0	0.00037775
rxn04161__hc	cpd00067[hc] + cpd03214[hc] + cpd01449[hc] -> cpd00012[hc] + cpd03148[hc]	H+ + Phytyl diphosphate + Chlorophyllide -> PPi + Chlorophyll a	0.00037775	0.00037775	0.00037775	0.00037775
rxn04308__hc	7 cpd00113[hc] + cpd08211[hc] -> 7 cpd00067[hc] + 7 cpd00012[hc] + cpd02229[hc]	7 Isopentenyldiphosphate + trans,trans,cis-Geranylgeranyl diphosphate -> 7 H+ + 7 PPi + Bactoprenyl diphosphate	1e-06	1e-06	1e-06	1e-06
rxn04384__hc	cpd00002[hc] + cpd03917[hc] + cpd02547[hc] -> cpd00008[hc] + cpd00009[hc] + cpd00067[hc] + cpd03919[hc]	ATP + Adenosylcobyric acid + (R)-1-Aminopropan-2-yl phosphate -> ADP + Phosphate + H+ + Adenosyl cobinamide phosphate	3.98e-06	3.98e-06	3.98e-06	3.98e-06
rxn04385__hc	cpd00067[hc] + cpd08928[hc] -> cpd00011[hc] + cpd02547[hc]	H+ + L-Threonine phosphate -> CO2 + (R)-1-Aminopropan-2-yl phosphate	3.98e-06	3.98e-06	3.98e-06	3.98e-06
rxn04704__hc	2 cpd00017[hc] + cpd02083[hc] -> 2 cpd00011[hc] + 2 cpd00060[hc] + cpd00791[hc] + 2 cpd03091[hc]	2 S-Adenosyl-L-methionine + CoproporphyrinogenIII -> 2 CO2 + 2 L-Methionine + ProtoporphyrinogenIX + 2 5-Deoxyadenosine	0	9e-08	0	3e-08
rxn04705__hc	cpd00067[hc] + cpd00005[hc] + cpd08631[hc] <=> cpd00006[hc] + cpd01845[hc]	H+ + NADPH + Divinylprotochlorophyllide <=> NADP + Protochlorophyllide	0.00037775	0.00037775	0.00037775	0.00037775
rxn04954__hc	cpd00067[hc] + cpd00005[hc] + cpd00125[hc] -> cpd00006[hc] + cpd00345[hc]	H+ + NADPH + 5-10-Methylenetetrahydrofolate -> NADP + 5-Methyltetrahydrofolate	0.00560987	0.00560988	0.00560987	0.00560987
rxn04996__hc	cpd00067[hc] + cpd08615[hc] + cpd00005[hc] -> cpd00001[hc] + cpd00006[hc] + cpd00202[hc]	H+ + 1-Hydroxy-2-methyl-2-butenyl 4-diphosphate + NADPH -> H2O + NADP + DMAPP	0	0.00273572	0	0.00273571
rxn05005__hc	cpd00017[hc] + cpd00774[hc] -> cpd00067[hc] + cpd00019[hc] + cpd11206[hc]	S-Adenosyl-L-methionine + UroporphyrinogenIII -> H+ + S-Adenosyl-homocysteine + Precorrin 1	3.98e-06	3.98e-06	3.98e-06	3.98e-06
rxn05006__hc	cpd00017[hc] + cpd11206[hc] -> cpd00019[hc] + cpd01620[hc]	S-Adenosyl-L-methionine + Precorrin 1 -> S-Adenosyl-homocysteine + Precorrin 2	3.98e-06	3.98e-06	3.98e-06	3.98e-06
rxn05040__hc	cpd00171[hc] -> cpd00067[hc] + cpd00047[hc] + cpd11225[hc]	D-Ribulose5-phosphate -> H+ + Formate + 3-4-dihydroxy-2-butanone4-phosphate	2.39e-05	2.39e-05	2.39e-05	2.39e-05
rxn05145__hc	cpd00001[hc] + cpd00002[hc] + cpd00009[hp] -> cpd00008[hc] + 2 cpd00009[hc] + cpd00067[hc]	H2O + ATP + Phosphate -> ADP + 2 Phosphate + H+	0	40.5036	0	29.6004
rxn05153__hc	cpd00001[hc] + cpd00002[hc] + cpd00048[hp] -> cpd00008[hc] + cpd00009[hc] + cpd00067[hc] + cpd00048[hc]	H2O + ATP + Sulfate -> ADP + Phosphate + H+ + Sulfate	0.00640556	0.00640556	0.00640556	0.00640556
rxn05206__hc	cpd00205[hp] <=> cpd00205[hc]	K+ <=> K+	-31.8212	0.00303659	-23.2544	0.0030366
rxn05209__hc	cpd00067[hc] + cpd00971[hp] <=> cpd00067[hp] + cpd00971[hc]	H+ + Na+ <=> H+ + Na+	-4.94923	6.75e-05	-3.63455	6.75e-05
rxn05231__hc	cpd00008[hc] + cpd11421[hc] -> cpd00001[hc] + cpd00177[hc] + cpd11420[hc]	ADP + trdrd -> H2O + dADP + trdox	8.63e-05	8.63e-05	8.63e-05	8.63e-05
rxn05233__hc	cpd00031[hc] + cpd11421[hc] -> cpd00001[hc] + cpd00295[hc] + cpd11420[hc]	GDP + trdrd -> H2O + dGDP + trdox	6.37e-05	6.37e-05	6.37e-05	6.37e-05
rxn05239__hc	cpd00044[hc] + cpd11421[hc] -> cpd00067[hc] + cpd00045[hc] + cpd00081[hc] + cpd11420[hc]	3-phosphoadenylylsulfate + trdrd -> H+ + Adenosine 3-5-bisphosphate + Sulfite + trdox	0.00633802	0.00633803	0.00633802	0.00633802
rxn05289__hc	cpd00067[hc] + cpd00005[hc] + cpd11420[hc] -> cpd00006[hc] + cpd11421[hc]	H+ + NADPH + trdox -> NADP + trdrd	0	0.00663042	0	0.062586
rxn05312__hc	cpd00067[hp] + cpd00009[hp] <=> cpd00009[hc] + cpd00067[hc]	H+ + Phosphate <=> Phosphate + H+	-40.4965	0.00710761	-29.5933	0.0071076
rxn05334__hc	cpd11483[hc] -> cpd00001[hc] + cpd11471[hc]	(R)-3-Hydroxyoctanoyl-[acyl-carrier protein] -> H2O + (2E)-Octenoyl-[acp]	0.0063731	0.0063731	0.0063731	0.0063731
rxn05336__hc	cpd00006[hc] + cpd11481[hc] <=> cpd00067[hc] + cpd00005[hc] + cpd11485[hc]	NADP + R-3-hydroxypalmitoyl-acyl-carrierprotein- <=> H+ + NADPH + 3-oxohexadecanoyl-acp	-0.00457584	-0.00457583	-0.00457583	-0.00457583
rxn05337__hc	cpd00006[hc] + cpd11479[hc] <=> cpd00067[hc] + cpd00005[hc] + cpd11486[hc]	NADP + D-3-Hydroxyhexanoyl-[acp] <=> H+ + NADPH + 3-Oxohexanoyl-[acp]	-0.0063731	-0.0063731	-0.0063731	-0.0063731
rxn05338__hc	cpd00006[hc] + cpd11482[hc] <=> cpd00067[hc] + cpd00005[hc] + cpd11487[hc]	NADP + (R)-3-Hydroxydecanoyl-[acyl-carrier protein] <=> H+ + NADPH + 3-oxodecanoyl-acp	-0.0063731	-0.0063731	-0.0063731	-0.0063731
rxn05339__hc	cpd00006[hc] + cpd11478[hc] <=> cpd00067[hc] + cpd00005[hc] + cpd11488[hc]	NADP + (R)-3-Hydroxybutanoyl-[acyl-carrier protein] <=> H+ + NADPH + Acetoacetyl-ACP	-0.0063731	-0.0063731	-0.0063731	-0.0063731
rxn05340__hc	cpd00006[hc] + cpd11480[hc] <=> cpd00067[hc] + cpd00005[hc] + cpd11489[hc]	NADP + D-3-Hydroxydodecanoyl-[acp] <=> H+ + NADPH + 3-oxododecanoyl-acp	-0.0063731	-0.0063731	-0.0063731	-0.0063731
rxn05341__hc	cpd00006[hc] + cpd11483[hc] <=> cpd00067[hc] + cpd00005[hc] + cpd11490[hc]	NADP + (R)-3-Hydroxyoctanoyl-[acyl-carrier protein] <=> H+ + NADPH + 3-oxooctanoyl-acp	-0.0063731	-0.0063731	-0.0063731	-0.0063731
rxn05342__hc	cpd00067[hc] + cpd00005[hc] + cpd11491[hc] -> cpd00006[hc] + cpd11484[hc]	H+ + NADPH + 3-oxotetradecanoyl-acp -> NADP + HMA	0.0063731	0.0063731	0.0063731	0.0063731
rxn05343__hc	cpd00067[hc] + cpd11470[hc] + cpd11492[hc] -> cpd00011[hc] + cpd11487[hc] + cpd11493[hc]	H+ + Octanoyl-ACP + Malonyl-acyl-carrierprotein- -> CO2 + 3-oxodecanoyl-acp + ACP	0.0063731	0.0063731	0.0063731	0.0063731
rxn05344__hc	cpd00067[hc] + cpd11492[hc] + cpd11466[hc] -> cpd00011[hc] + cpd11485[hc] + cpd11493[hc]	H+ + Malonyl-acyl-carrierprotein- + Myristoyl-ACP -> CO2 + 3-oxohexadecanoyl-acp + ACP	0.00457583	0.00457584	0.00457583	0.00457583
rxn05345__hc	cpd00067[hc] + cpd11492[hc] + cpd11468[hc] -> cpd00011[hc] + cpd11491[hc] + cpd11493[hc]	H+ + Malonyl-acyl-carrierprotein- + Dodecanoyl-ACP -> CO2 + 3-oxotetradecanoyl-acp + ACP	0.0063731	0.0063731	0.0063731	0.0063731
rxn05346__hc	cpd00067[hc] + cpd11492[hc] + cpd11464[hc] -> cpd00011[hc] + cpd11486[hc] + cpd11493[hc]	H+ + Malonyl-acyl-carrierprotein- + Butyryl-ACP -> CO2 + 3-Oxohexanoyl-[acp] + ACP	0.0063731	0.0063731	0.0063731	0.0063731
rxn05347__hc	cpd00067[hc] + cpd11492[hc] + cpd11494[hc] -> cpd00011[hc] + cpd11488[hc] + cpd11493[hc]	H+ + Malonyl-acyl-carrierprotein- + Acetyl-ACP -> CO2 + Acetoacetyl-ACP + ACP	0	0.0063731	0	0.0063731
rxn05348__hc	cpd00067[hc] + cpd11492[hc] + cpd11474[hc] -> cpd00011[hc] + cpd11489[hc] + cpd11493[hc]	H+ + Malonyl-acyl-carrierprotein- + Decanoyl-ACP -> CO2 + 3-oxododecanoyl-acp + ACP	0.0063731	0.0063731	0.0063731	0.0063731
rxn05349__hc	cpd00022[hc] + cpd11493[hc] <=> cpd00010[hc] + cpd11494[hc]	Acetyl-CoA + ACP <=> CoA + Acetyl-ACP	0	0.0063731	0	0.0063731
rxn05350__hc	cpd00067[hc] + cpd11492[hc] + cpd11472[hc] -> cpd00011[hc] + cpd11490[hc] + cpd11493[hc]	H+ + Malonyl-acyl-carrierprotein- + Hexanoyl-ACP -> CO2 + 3-oxooctanoyl-acp + ACP	0.0063731	0.0063731	0.0063731	0.0063731
rxn05351__hc	cpd00067[hc] + cpd00005[hc] + cpd11467[hc] -> cpd00006[hc] + cpd11466[hc]	H+ + NADPH + (2E)-Tetradecenoyl-[acp] -> NADP + Myristoyl-ACP	0.00457583	0.00457583	0.00457583	0.00457583
rxn05352__hc	cpd00067[hc] + cpd00005[hc] + cpd11471[hc] -> cpd00006[hc] + cpd11470[hc]	H+ + NADPH + (2E)-Octenoyl-[acp] -> NADP + Octanoyl-ACP	0.0063731	0.0063731	0.0063731	0.0063731
rxn05353__hc	cpd00067[hc] + cpd00005[hc] + cpd11465[hc] -> cpd00006[hc] + cpd11464[hc]	H+ + NADPH + But-2-enoyl-[acyl-carrier protein] -> NADP + Butyryl-ACP	0.0063731	0.0063731	0.0063731	0.0063731
rxn05355__hc	cpd00067[hc] + cpd00005[hc] + cpd11469[hc] -> cpd00006[hc] + cpd11468[hc]	H+ + NADPH + (2E)-Dodecenoyl-[acp] -> NADP + Dodecanoyl-ACP	0.0063731	0.0063731	0.0063731	0.0063731
rxn05356__hc	cpd00067[hc] + cpd00005[hc] + cpd11475[hc] -> cpd00006[hc] + cpd11474[hc]	H+ + NADPH + (2E)-Decenoyl-[acp] -> NADP + Decanoyl-ACP	0.0063731	0.0063731	0.0063731	0.0063731
rxn05357__hc	cpd00067[hc] + cpd00005[hc] + cpd11473[hc] -> cpd00006[hc] + cpd11472[hc]	H+ + NADPH + (2E)-Hexenoyl-[acp] -> NADP + Hexanoyl-ACP	0.0063731	0.0063731	0.0063731	0.0063731
rxn05465__hc	cpd00070[hc] + cpd11493[hc] <=> cpd00010[hc] + cpd11492[hc]	Malonyl-CoA + ACP <=> CoA + Malonyl-acyl-carrierprotein-	0.0447969	0.0447971	0.0447969	0.044797
rxn05513__hc	cpd00001[hc] + cpd00002[hc] + cpd00063[hp] -> cpd00008[hc] + cpd00009[hc] + cpd00067[hc] + cpd00063[hc]	H2O + ATP + Ca2+ -> ADP + Phosphate + H+ + Ca2+	8.09e-05	8.09e-05	8.09e-05	8.09e-05
rxn05528__hc	cpd00001[hc] + cpd00002[hc] + cpd00058[hc] -> cpd00008[hc] + cpd00009[hc] + cpd00067[hc] + cpd00058[hp]	H2O + ATP + Cu2+ -> ADP + Phosphate + H+ + Cu2+	0	15.9121	0	11.6287
rxn05616__hc	cpd00254[hc] <=> cpd00254[hp]	Mg <=> Mg	-0.00051265	-0.00051265	-0.00051265	-0.00051265
rxn05619__hc	cpd00001[hc] + cpd00002[hc] + cpd11574[hp] -> cpd00008[hc] + cpd00009[hc] + cpd00067[hc] + cpd11574[hc]	H2O + ATP + Molybdate -> ADP + Phosphate + H+ + Molybdate	5.4e-05	5.4e-05	5.4e-05	5.4e-05
rxn05736__hc	cpd00002[hc] + cpd00010[hc] + cpd03847[hc] -> cpd00067[hc] + cpd00012[hc] + cpd00018[hc] + cpd01695[hc]	ATP + CoA + Myristic acid -> H+ + PPi + AMP + Myristoyl-CoA	0	15.9574	0	11.6846
rxn05902__hc	6 cpd00067[hc] + 6 cpd11620[hc] + cpd00081[hc] -> 3 cpd00001[hc] + 6 cpd11621[hc] + cpd00239[hc]	6 H+ + 6 Reducedferredoxin + Sulfite -> 3 H2O + 6 Oxidizedferredoxin + H2S	0.00589307	0.00589308	0.00589307	0.00589307
rxn05937__hc	cpd00067[hc] + 2 cpd11620[hc] + cpd00006[hc] <=> 2 cpd11621[hc] + cpd00005[hc]	H+ + 2 Reducedferredoxin + NADP <=> 2 Oxidizedferredoxin + NADPH	-1.87817	27.6183	-3.95649	23.0952
rxn05938__hc	2 cpd11621[hc] + cpd00020[hc] + cpd00010[hc] -> cpd00067[hc] + 2 cpd11620[hc] + cpd00011[hc] + cpd00022[hc]	2 Oxidizedferredoxin + Pyruvate + CoA -> H+ + 2 Reducedferredoxin + CO2 + Acetyl-CoA	0	0.673834	0	2.39626
rxn06075__hc	cpd00014[hc] + cpd11421[hc] -> cpd00001[hc] + cpd00978[hc] + cpd11420[hc]	UDP + trdrd -> H2O + dUDP + trdox	0	8.37e-05	0	8.37e-05
rxn06076__hc	cpd00096[hc] + cpd11421[hc] -> cpd00001[hc] + cpd00533[hc] + cpd11420[hc]	CDP + trdrd -> H2O + dCDP + trdox	5.55e-05	0.00013924	5.55e-05	0.00013924
rxn06118__hc	cpd00421[hc] + cpd00027[hc] -> cpd00067[hc] + cpd00012[hc] + cpd00079[hc]	Triphosphate + D-Glucose -> H+ + PPi + D-glucose-6-phosphate	0	10.6875	0	7.84615
rxn06591__hc	cpd00067[hc] + cpd00005[hc] + cpd12227[hc] -> cpd00006[hc] + cpd02345[hc] + cpd11912[hc]	H+ + NADPH + L-Glutamyl-tRNA-Glu -> NADP + L-Glutamate1-semialdehyde + tRNA-Glu	0.00314941	0.00314941	0.00314941	0.00314941
rxn06723__hc	cpd03584[hc] + cpd11484[hc] -> cpd00067[hc] + cpd02835[hc] + cpd11493[hc]	UDP-3-O-(beta-hydroxymyristoyl)-D-glucosamine + HMA -> H+ + UDP-2,3-bis(3-hydroxytetradecanoyl)glucosamine + ACP	0.00089863	0.00089863	0.00089863	0.00089863
rxn06729__hc	cpd00037[hc] + cpd11484[hc] <=> cpd02886[hc] + cpd11493[hc]	UDP-N-acetylglucosamine + HMA <=> UDP-3-O-(beta-hydroxymyristoyl)-N-acetylglucosamine + ACP	0.00089863	0.00089863	0.00089863	0.00089863
rxn06874__hc	16 cpd00001[hc] + 16 cpd00002[hc] + 8 cpd11620[hc] + cpd00528[hc] -> 16 cpd00008[hc] + 16 cpd00009[hc] + 6 cpd00067[hc] + 8 cpd11621[hc] + cpd11640[hc] + 2 cpd00013[hc]	16 H2O + 16 ATP + 8 Reducedferredoxin + N2 -> 16 ADP + 16 Phosphate + 6 H+ + 8 Oxidizedferredoxin + H2 + 2 NH3	0.616113	0.616114	0.742382	1.79868
rxn06887__hc	2 cpd00001[hc] + 2 cpd00002[hc] + 2 cpd00053[hc] + cpd03832[hc] -> 2 cpd00008[hc] + 2 cpd00009[hc] + 2 cpd00067[hc] + 2 cpd00023[hc] + cpd03913[hc]	2 H2O + 2 ATP + 2 L-Glutamine + Hydrogenobyrinate -> 2 ADP + 2 Phosphate + 2 H+ + 2 L-Glutamate + Hydrogenobyrinate diamide	3.98e-06	3.98e-06	3.98e-06	3.98e-06
rxn06937__hc	cpd00002[hc] + cpd00023[hc] + cpd11912[hc] -> cpd00067[hc] + cpd00012[hc] + cpd00018[hc] + cpd12227[hc]	ATP + L-Glutamate + tRNA-Glu -> H+ + PPi + AMP + L-Glutamyl-tRNA-Glu	0.00314941	0.00314941	0.00314941	0.00314941
rxn07292__hc	cpd00084[hc] + cpd14547[hc] <=> cpd00035[hc] + cpd14548[hc]	L-Cysteine + C15811 <=> L-Alanine + C15812	3.98e-06	3.98e-06	3.98e-06	3.98e-06
rxn07347__hc	cpd00001[hc] + cpd03220[hc] <=> cpd14590[hc]	H2O + gamma-Carotene <=> 1-Hydroxy-gamma-carotene	2.8e-05	2.8e-05	2.8e-05	2.8e-05
rxn07441__hc	cpd00024[hc] + cpd00504[hc] <=> cpd00001[hc] + cpd00067[hc] + cpd00023[hc] + cpd02465[hc]	2-Oxoglutarate + LL-2,6-Diaminopimelate <=> H2O + H+ + L-Glutamate + tetrahydrodipicolinate	-0.00268563	-0.00268563	-0.00268563	-0.00268563
rxn07576__hc	cpd00067[hc] + cpd11492[hc] + cpd11476[hc] <=> cpd00011[hc] + cpd11493[hc] + cpd14938[hc]	H+ + Malonyl-acyl-carrierprotein- + hexadecanoyl-acp <=> CO2 + ACP + 3-Oxostearoyl-[acp]	0.00198253	0.00198253	0.00198253	0.00198253
rxn07577__hc	cpd00067[hc] + cpd00005[hc] + cpd14938[hc] -> cpd00006[hc] + cpd14939[hc]	H+ + NADPH + 3-Oxostearoyl-[acp] -> NADP + 3-Hydroxystearoyl-[acp]	0.00198253	0.00198253	0.00198253	0.00198253
rxn07579__hc	cpd00067[hc] + cpd00005[hc] + cpd14940[hc] -> cpd12458[hc] + cpd00006[hc]	H+ + NADPH + (2E)-Octadecenoyl-[acp] -> Stearoyl-[acyl-carrier protein] + NADP	0.00198253	0.00198253	0.00198253	0.00198253
rxn08393_mod__hc	cpd00067[hc] + cpd00005[hc] + cpd11477[hc] -> cpd00006[hc] + cpd11476[hc]	H+ + NADPH + (2E)-Hexadecenoyl-[acp] -> NADP + hexadecanoyl-acp	0.00457583	0.00457583	0.00457583	0.00457583
rxn08764__hc	cpd00067[hc] + cpd00005[hc] + cpd00498[hc] -> cpd00006[hc] + cpd02535[hc]	H+ + NADPH + 2-Aceto-2-hydroxybutanoate -> NADP + 2,3-Dihydroxy-3-methylvalerate	0.00654962	0.00654962	0.00654962	0.00654962
rxn08766__hc	cpd00067[hc] + cpd00022[hc] + cpd11492[hc] -> cpd00011[hc] + cpd00010[hc] + cpd11488[hc]	H+ + Acetyl-CoA + Malonyl-acyl-carrierprotein- -> CO2 + CoA + Acetoacetyl-ACP	0	0.00637311	0	0.00637312
rxn08797__hc	cpd00001[hc] + cpd15331[hc] <=> cpd00067[hc] + cpd00080[hc] + cpd03847[hc]	H2O + 1-tetradecanoyl-sn-glycerol 3-phosphate <=> H+ + Glycerol-3-phosphate + Myristic acid	0	15.9574	0	11.6846
rxn08799__hc	cpd00001[hc] + cpd15327[hc] <=> 2 cpd00067[hc] + cpd00080[hc] + cpd00214[hc]	H2O + 1-hexadecanoyl-sn-glycerol 3-phosphate <=> 2 H+ + Glycerol-3-phosphate + Palmitate	0	15.9574	0	11.6846
rxn08801__hc	cpd00001[hc] + cpd15329[hc] <=> cpd00067[hc] + cpd00080[hc] + cpd01080[hc]	H2O + 1-octadecanoyl-sn-glycerol 3-phosphate <=> H+ + Glycerol-3-phosphate + ocdca	0	15.9574	0	11.6846
rxn08981__hc	cpd00001[hc] + cpd00002[hc] + cpd00103[hc] + cpd00218[hc] -> cpd00008[hc] + cpd00009[hc] + cpd00067[hc] + cpd00012[hc] + cpd00873[hc]	H2O + ATP + PRPP + Niacin -> ADP + Phosphate + H+ + PPi + Nicotinate ribonucleotide	3.98e-06	3.98e-06	3.98e-06	3.98e-06
rxn09072__hc	cpd00003[hc] + cpd03607[hc] + cpd08289[hc] -> 2 cpd00001[hc] + cpd00009[hc] + cpd00067[hc] + cpd00004[hc] + cpd00011[hc] + cpd00478[hc]	NAD + 4-(Phosphonooxy)-threonine + 1-deoxy-D-xylulose5-phosphate -> 2 H2O + Phosphate + H+ + NADH + CO2 + Pyridoxine phosphate	3.98e-06	3.98e-06	3.98e-06	3.98e-06
rxn09177__hc	cpd00052[hc] + cpd00084[hc] + cpd02201[hc] -> 2 cpd00067[hc] + cpd00012[hc] + cpd00046[hc] + cpd02666[hc]	CTP + L-Cysteine + 4-phosphopantothenate -> 2 H+ + PPi + CMP + (R)-4-Phosphopantothenoyl-L-cysteine	0	9.95e-06	0	9.95e-06
rxn09179__hc	1.5 cpd00007[hc] + cpd00791[hc] -> 3 cpd00001[hc] + cpd01476[hc]	1.5 O2 + ProtoporphyrinogenIX -> 3 H2O + Protoporphyrin	0.00038969	0.00038969	0.00038969	0.00038969
rxn09272__hc	cpd07274[hl] + cpd00036[hc] -> cpd16503[hl] + cpd00106[hc]	Plastoquinone A + Succinate -> Plastoquinol-9 + Fumarate	0	0.495717	0	1.71443
rxn09296__hc	cpd00025[hc] + cpd11421[hc] -> 2 cpd00001[hc] + cpd11420[hc]	H2O2 + trdrd -> 2 H2O + trdox	0	0	0	0.0559587
rxn09449__hc	cpd00002[hc] + cpd00010[hc] + cpd01080[hc] -> cpd00067[hc] + cpd00012[hc] + cpd00018[hc] + cpd00327[hc]	ATP + CoA + ocdca -> H+ + PPi + AMP + strcoa	0	15.9574	0	11.6846
rxn09562__hc	cpd00067[hc] + cpd00126[hc] + cpd00115[hc] <=> cpd00031[hc] + cpd00177[hc]	H+ + GMP + dATP <=> GDP + dADP	-8.63e-05	15.959	-8.63e-05	11.6863
rxn10202__hc	cpd00067[hc] + cpd00080[hc] + cpd00134[hc] -> cpd00010[hc] + cpd15327[hc]	H+ + Glycerol-3-phosphate + Palmitoyl-CoA -> CoA + 1-hexadecanoyl-sn-glycerol 3-phosphate	0	15.9574	0	11.6846
rxn10203__hc	cpd00080[hc] + cpd01695[hc] -> cpd00010[hc] + cpd15331[hc]	Glycerol-3-phosphate + Myristoyl-CoA -> CoA + 1-tetradecanoyl-sn-glycerol 3-phosphate	0	15.9574	0	11.6846
rxn10204__hc	cpd00080[hc] + cpd00327[hc] -> cpd00010[hc] + cpd15329[hc]	Glycerol-3-phosphate + strcoa -> CoA + 1-octadecanoyl-sn-glycerol 3-phosphate	0	15.9574	0	11.6846
rxn10474__hc	cpd00149[hc] <=> cpd00149[hp]	Co2+ <=> Co2+	-5.8e-05	-5.8e-05	-5.8e-05	-5.8e-05
rxn10481__hc	cpd00001[hc] + cpd00002[hc] + cpd00058[hp] -> cpd00008[hc] + cpd00009[hc] + cpd00067[hc] + cpd00058[hc]	H2O + ATP + Cu2+ -> ADP + Phosphate + H+ + Cu2+	5.4e-05	15.9122	5.4e-05	11.6288
rxn11650__hc	cpd01270[hc] + 2 cpd03914[hc] <=> 2 cpd00067[hc] + cpd00050[hc] + 2 cpd03915[hc]	FMNH2 + 2 Cob(II)yrinate diamide <=> 2 H+ + FMN + 2 Cob(I)yrinate diamide	1.99e-06	1.99e-06	1.99e-06	1.99e-06
rxn12510__hc	cpd00002[hc] + cpd00644[hc] -> cpd00008[hc] + cpd00067[hc] + cpd02201[hc]	ATP + PAN -> ADP + H+ + 4-phosphopantothenate	9.95e-06	9.95e-06	9.95e-06	9.95e-06
rxn12512__hc	cpd00002[hc] + cpd00084[hc] + cpd02201[hc] -> 2 cpd00067[hc] + cpd00012[hc] + cpd00018[hc] + cpd02666[hc]	ATP + L-Cysteine + 4-phosphopantothenate -> 2 H+ + PPi + AMP + (R)-4-Phosphopantothenoyl-L-cysteine	0	9.95e-06	0	9.95e-06
rxn14104__hc	cpd00008[hc] + cpd00076[hc] -> cpd00082[hc] + cpd00387[hc]	ADP + Sucrose -> D-Fructose + ADPglucose	0	16.033	0	11.7709
rxn16344__hc	2 cpd00067[hc] + 2 cpd11620[hc] + cpd11420[hc] -> 2 cpd11621[hc] + cpd11421[hc]	2 H+ + 2 Reducedferredoxin + trdox -> 2 Oxidizedferredoxin + trdrd	0	0.00663438	0	0.062586
rxn16502__hc	2 cpd00006[hc] + cpd03215[hc] <=> 2 cpd00067[hc] + 2 cpd00005[hc] + cpd03217[hc]	2 NADP + zeta-Carotene <=> 2 H+ + 2 NADPH + Lycopene	0.00014873	0.00014873	0.00014873	0.00014873
rxn16538__hc	cpd00006[hc] + cpd03211[hc] <=> cpd00067[hc] + cpd00005[hc] + cpd03206[hc]	NADP + 15-cis-Phytoene <=> H+ + NADPH + Phytofluene	0.00014873	0.00014873	0.00014873	0.00014873
rxn20643__hc	cpd00017[hc] + cpd02140[hc] -> cpd00067[hc] + cpd00060[hc] + cpd00047[hc] + cpd00204[hc] + cpd02775[hc] + cpd03091[hc]	S-Adenosyl-L-methionine + AIR -> H+ + L-Methionine + Formate + CO + 4-Amino-5-phosphomethyl-2-methylpyrimidine + 5-Deoxyadenosine	3.98e-06	3.98e-06	3.98e-06	3.98e-06
rxn25839__hc	cpd00002[hc] + cpd28253[hc] <=> cpd00012[hc] + cpd22312[hc]	ATP + Thi-S <=> PPi + Adenylated-ThiS-Proteins	3.98e-06	3.98e-06	3.98e-06	3.98e-06
rxn27289__hc	cpd08289[hc] + cpd14545[hc] + cpd28259[hc] <=> 2 cpd00001[hc] + cpd00067[hc] + cpd28253[hc] + cpd21479[hc]	1-deoxy-D-xylulose5-phosphate + Iminoglycine + Thiocarboxyadenylated-ThiS-Proteins <=> 2 H2O + H+ + Thi-S + 2-[(2R,5Z)-2-Carboxy-4-methylthiazol-5(2H)-ylidene]ethyl phosphate	3.98e-06	3.98e-06	3.98e-06	3.98e-06
rxn39286__hc	cpd07274[hl] + cpd00129[hc] -> cpd00067[hc] + cpd16503[hl] + cpd02431[hc]	Plastoquinone A + L-Proline -> H+ + Plastoquinol-9 + 1-Pyrroline-5-carboxylate	0	28.7645	0	24.4995
rxnAlDcahep__hc	cpd00067[hc] + cpd00007[hc] + 2 cpd00005[hc] + cpd01264[hc] <=> cpd00001[hc] + 2 cpd00006[hc] + cpd00047[hc] + cpd01250[hc]	H+ + O2 + 2 NADPH + Octadecanal <=> H2O + 2 NADP + Formate + Heptadecane	3.98e-06	3.98e-06	3.98e-06	3.98e-06
PSI__hc	2 cpd12239[hl] + 2 cpd11621[hc] + 2 hvphoton1[hc] -> 2 cpd12265[hl] + 2 cpd11620[hc]	2 Reduced plastocyanin + 2 Oxidizedferredoxin + 2 Photosystem 1 photon -> 2 Oxidized plastocyanin + 2 Reducedferredoxin	0	28.8177	0	24.5527
PSI_2__hc	2 focytc_6[hl] + 2 cpd11621[hc] + 2 hvphoton1[hc] -> 2 ficytc_6[hl] + 2 cpd11620[hc]	2 Ferrocytochrome c6 + 2 Oxidizedferredoxin + 2 Photosystem 1 photon -> 2 Ferricytochrome c6 + 2 Reducedferredoxin	0	28.8177	0	24.5527
EX_PHO1	hvphoton1[e] <=>	Photosystem 1 photon <=>	-100	-57.5677	-100	-68.9901
PHOtex1__hc	hvphoton1[e] <=> hvphoton1[hp]	Photosystem 1 photon <=> Photosystem 1 photon	15.2031	57.6354	17.0099	49.1054
PHOtpp1__hc	hvphoton1[hp] <=> hvphoton1[hc]	Photosystem 1 photon <=> Photosystem 1 photon	15.2031	57.6354	17.0099	49.1054
H+tex__hc	cpd00067[e] <=> cpd00067[hp]	H+ <=> H+	2.10931	42.6129	-2.00856	31.9288
EX_cpd00067[e]	cpd00067[e] <=>	H+ <=>	-115.498	-17.723	-103.375	-12.1219
rxn08686__hc	cpd00001[e] <=> cpd00001[hp]	H2O <=> H2O	-32.3081	-0.483923	-23.8265	2.04449
rxn08687__hc	cpd00001[hp] <=> cpd00001[hc]	H2O <=> H2O	-32.3082	-0.483923	-23.8265	2.10273
H2Oltr__hc	cpd00001[hc] <=> cpd00001[hl]	H2O <=> H2O	-9.02e-06	0	-0.11187	0
EX_cpd00001[e]	cpd00001[e] <=>	H2O <=>	1.84411	1.84413	-3.35214	0.975704
rxn09031__hc	cpd00007[e] <=> cpd00007[hp]	O2 <=> O2	0.00706504	0.007068	0.00706517	0.063
O2tpp__hc	cpd00007[hp] <=> cpd00007[hc]	O2 <=> O2	0.00706491	0.0070678	0.00706517	0.063
O2ltr__hc	cpd00007[hc] <=> cpd00007[hl]	O2 <=> O2	0	3.8e-06	0	0.0559348
EX_cpd00007[e]	cpd00007[e] <=>	O2 <=>	9.35016	9.35017	10.2184	12.3823
EX_cpd00009[e]	cpd00009[e] <=>	Phosphate <=>	-0.0710763	-0.0710759	-0.0135045	-0.0135044
EX_cpd00048[e]	cpd00048[e] <=>	Sulfate <=>	-0.0640556	-0.0640555	-0.0121706	-0.0121706
rxn01332__hc	cpd00001[hc] + cpd00236[hc] + cpd00061[hc] -> cpd00009[hc] + cpd02857[hc]	H2O + D-Erythrose4-phosphate + Phosphoenolpyruvate -> Phosphate + DAHP	0.0126562	0.0126562	0.0126562	0.0126562
rxn03135__hc	cpd00053[hc] + cpd02991[hc] -> cpd00067[hc] + cpd00023[hc] + cpd02843[hc] + cpd02851[hc]	L-Glutamine + phosphoribulosylformimino-AICAR-phosphate -> H+ + L-Glutamate + D-erythro-imidazol-glycerol-phosphate + AICAR	0.00195453	0.00195453	0.00195453	0.00195453
rxn02374__hc	cpd00858[hc] -> cpd00001[hc] + cpd00067[hc] + cpd02431[hc]	L-Glutamate5-semialdehyde -> H2O + H+ + 1-Pyrroline-5-carboxylate	0.00541977	0.00541978	0.00541977	0.00541977
rxn37797__hc	cpd00067[hc] + cpd00005[hc] + cpd00125[hc] + cpd00299[hc] -> cpd00006[hc] + cpd00087[hc] + cpd00298[hc]	H+ + NADPH + 5-10-Methylenetetrahydrofolate + dUMP -> NADP + Tetrahydrofolate + dTMP	8.37e-05	8.37e-05	8.37e-05	8.37e-05
peptgly_syn__hc	cpd00001[hc] + cpd03495[hc] -> cpd00117[hc] + cpd00286[hc] + Peptidoglycan[hc]	H2O + Undecaprenyl-diphospho-N-acetylmuramoyl--N-acetylglucosamine-L-ala-D-glu-meso-2-6-diaminopimeloyl-D-ala-D-ala -> D-Alanine + Undecaprenylphosphate + Peptidoglycan	0.0004833	0.0004833	0.0004833	0.0004833
rxn03130__hc	cpd00001[hc] + cpd02835[hc] -> 2 cpd00067[hc] + cpd00091[hc] + cpd02930[hc]	H2O + UDP-2,3-bis(3-hydroxytetradecanoyl)glucosamine -> 2 H+ + UMP + Lipid X	0.00044932	0.00044932	0.00044932	0.00044932
rxn05329__hc	cpd11478[hc] -> cpd00001[hc] + cpd11465[hc]	(R)-3-Hydroxybutanoyl-[acyl-carrier protein] -> H2O + But-2-enoyl-[acyl-carrier protein]	0.0063731	0.00637312	0.0063731	0.0063731
rxn05330__hc	cpd11479[hc] -> cpd00001[hc] + cpd11473[hc]	D-3-Hydroxyhexanoyl-[acp] -> H2O + (2E)-Hexenoyl-[acp]	0.0063731	0.00637312	0.0063731	0.0063731
rxn05333__hc	cpd11482[hc] -> cpd00001[hc] + cpd11475[hc]	(R)-3-Hydroxydecanoyl-[acyl-carrier protein] -> H2O + (2E)-Decenoyl-[acp]	0.0063731	0.0063731	0.0063731	0.0063731
rxn05331__hc	cpd11480[hc] -> cpd00001[hc] + cpd11469[hc]	D-3-Hydroxydodecanoyl-[acp] -> H2O + (2E)-Dodecenoyl-[acp]	0.0063731	0.0063731	0.0063731	0.0063731
rxn05335__hc	cpd11484[hc] -> cpd00001[hc] + cpd11467[hc]	HMA -> H2O + (2E)-Tetradecenoyl-[acp]	0.00457583	0.00457583	0.00457583	0.00457583
rxn05332__hc	cpd11481[hc] -> cpd00001[hc] + cpd11477[hc]	R-3-hydroxypalmitoyl-acyl-carrierprotein- -> H2O + (2E)-Hexadecenoyl-[acp]	0.00457583	0.00457584	0.00457583	0.00457583
rxn07578__hc	cpd14939[hc] -> cpd00001[hc] + cpd14940[hc]	3-Hydroxystearoyl-[acp] -> H2O + (2E)-Octadecenoyl-[acp]	0.00198253	0.00198253	0.00198253	0.00198253
desat16_1__hc	cpd00067[hc] + cpd00007[hc] + cpd00005[hc] + cpd11476[hc] -> 2 cpd00001[hc] + cpd00006[hc] + cpd16235[hc]	H+ + O2 + NADPH + hexadecanoyl-acp -> 2 H2O + NADP + Hexadecenoyl-ACP	0.00018017	0.00018017	0.00018017	0.00018017
RA0165__hc	0.8637 cpd14881[hc] + 0.2158 octe6912ACP[hc] + 0.1701 cpd11825[hc] + 0.0457 cpd12458[hc] + 1.3254 cpd00080[hc] + 1.3327 cpd11476[hc] + 0.0227 cpd16235[hc] -> 2.6507 cpd11493[hc] + C00416_PG[hc]	0.8637 Linoleoyl-ACP + 0.2158 gamma-linolenoilACP + 0.1701 Octadecenoyl-ACP + 0.0457 Stearoyl-[acyl-carrier protein] + 1.3254 Glycerol-3-phosphate + 1.3327 hexadecanoyl-acp + 0.0227 Hexadecenoyl-ACP -> 2.6507 ACP + C00416_PG[c]	0.00017449	0.00017449	0.00017449	0.00017449
R01799m__hc	cpd00052[hc] + C00416_PG[hc] -> cpd00012[hc] + C00269_PG[hc]	CTP + C00416_PG[c] -> PPi + C00269_PG[c]	0.00017449	0.00017449	0.00017449	0.00017449
R01801m__hc	cpd00080[hc] + C00269_PG[hc] -> cpd00046[hc] + C03892_PG[hc]	Glycerol-3-phosphate + C00269_PG[c] -> CMP + C03892_PG[c]	0.00017449	0.00017449	0.00017449	0.00017449
R02029m__hc	cpd00001[hc] + C03892_PG[hc] -> cpd00009[hc] + C00344_PG[hc]	H2O + C03892_PG[c] -> Phosphate + C00344_PG[c]	0.00017449	0.00017449	0.00017449	0.00017449
RA0163__hc	0.0095 cpd14882[hc] + 0.0393 octe691215ACP[hc] + 0.3334 cpd14881[hc] + 0.7253 octe6912ACP[hc] + 0.0584 cpd11825[hc] + 0.0223 cpd12458[hc] + 1.2954 cpd00080[hc] + 1.3061 cpd11476[hc] + 0.0965 cpd16235[hc] -> 2.5908 cpd11493[hc] + C00416_DGDG[hc]	0.0095 alpha-Linolenoyl-ACP + 0.0393 OctadecatetraenoilACP + 0.3334 Linoleoyl-ACP + 0.7253 gamma-linolenoilACP + 0.0584 Octadecenoyl-ACP + 0.0223 Stearoyl-[acyl-carrier protein] + 1.2954 Glycerol-3-phosphate + 1.3061 hexadecanoyl-acp + 0.0965 Hexadecenoyl-ACP -> 2.5908 ACP + C00416_DGDG[c]	0.0004624	0.0004624	0.0004624	0.0004624
RA0167__hc	cpd00001[hc] + C00416_DGDG[hc] -> cpd00009[hc] + C00641_DGDG[hc]	H2O + C00416_DGDG[c] -> Phosphate + C00641_DGDG[c]	0.0004624	0.0004624	0.0004624	0.0004624
RA0178__hc	cpd00026[hc] + C00641_DGDG[hc] -> cpd00014[hc] + C04046_DGDG[hc]	UDP-glucose + C00641_DGDG[c] -> UDP + C04046_DGDG[c]	0.00092479	0.00092479	0.00092479	0.00092479
RA0180__hc	C04046_DGDG[hc] <=> C03692_DGDG[hc]	C04046_DGDG[c] <=> C03692_DGDG[c]	0.00092479	0.00092479	0.00092479	0.00092479
R04472m__hc	2 C03692_DGDG[hc] -> C00641_DGDG[hc] + C06037_DGDG[hc]	2 C03692_DGDG[c] -> C00641_DGDG[c] + C06037_DGDG[c]	0.0004624	0.0004624	0.0004624	0.0004624
RA0164__hc	0.0165 cpd14882[hc] + 0.5331 cpd14881[hc] + 0.0228 octe6912ACP[hc] + 0.4011 cpd11825[hc] + 0.0343 cpd12458[hc] + 1.3747 cpd00080[hc] + 1.5612 cpd11476[hc] + 0.1804 cpd16235[hc] -> 2.7494 cpd11493[hc] + C00416_SQDG[hc]	0.0165 alpha-Linolenoyl-ACP + 0.5331 Linoleoyl-ACP + 0.0228 gamma-linolenoilACP + 0.4011 Octadecenoyl-ACP + 0.0343 Stearoyl-[acyl-carrier protein] + 1.3747 Glycerol-3-phosphate + 1.5612 hexadecanoyl-acp + 0.1804 Hexadecenoyl-ACP -> 2.7494 ACP + C00416_SQDG[c]	0.00044495	0.00044495	0.00044495	0.00044495
RA0171__hc	cpd00002[hc] + C00641_SQDG[hc] -> cpd00008[hc] + C00416_SQDG[hc]	ATP + C00641_SQDG[c] -> ADP + C00416_SQDG[c]	0	40.5035	0	29.6004
RA0168__hc	cpd00001[hc] + C00416_SQDG[hc] -> cpd00009[hc] + C00641_SQDG[hc]	H2O + C00416_SQDG[c] -> Phosphate + C00641_SQDG[c]	0.00044495	40.504	0.00044495	29.6008
R06867m__hc	cpd08358[hc] + C00641_SQDG[hc] -> cpd00014[hc] + C13508_SQDG[hc]	UDP-6-sulfoquinovose + C00641_SQDG[c] -> UDP + C13508_SQDG[c]	0.00044495	0.00044495	0.00044495	0.00044495
RA0162__hc	0.0032 cpd14882[hc] + 0.019 octe691215ACP[hc] + 0.4236 cpd14881[hc] + 0.6315 octe6912ACP[hc] + 0.0635 cpd11825[hc] + 0.0034 cpd12458[hc] + 1.2759 cpd00080[hc] + 1.3302 cpd11476[hc] + 0.0774 cpd16235[hc] -> 2.5518 cpd11493[hc] + C00416_MGDG[hc]	0.0032 alpha-Linolenoyl-ACP + 0.019 OctadecatetraenoilACP + 0.4236 Linoleoyl-ACP + 0.6315 gamma-linolenoilACP + 0.0635 Octadecenoyl-ACP + 0.0034 Stearoyl-[acyl-carrier protein] + 1.2759 Glycerol-3-phosphate + 1.3302 hexadecanoyl-acp + 0.0774 Hexadecenoyl-ACP -> 2.5518 ACP + C00416_MGDG[c]	0.00066306	0.00066306	0.00066306	0.00066306
RA0166__hc	cpd00001[hc] + C00416_MGDG[hc] -> cpd00009[hc] + C00641_MGDG[hc]	H2O + C00416_MGDG[c] -> Phosphate + C00641_MGDG[c]	0.00066306	0.00066306	0.00066306	0.00066306
RA0177__hc	cpd00026[hc] + C00641_MGDG[hc] -> cpd00014[hc] + C04046_MGDG[hc]	UDP-glucose + C00641_MGDG[c] -> UDP + C04046_MGDG[c]	0.00066306	0.00066306	0.00066306	0.00066306
RA0179__hc	C04046_MGDG[hc] <=> C03692_MGDG[hc]	C04046_MGDG[c] <=> C03692_MGDG[c]	0.00066306	0.00066306	0.00066306	0.00066306
R_R03824__hc	cpd03220[hc] -> cpd01420[hc]	gamma-Carotene -> beta-Carotene	0.00012077	0.00012077	0.00012077	0.00012077
R_R04218__hc	cpd02168[hc] <=> cpd00067[hc] + cpd00012[hc] + cpd03211[hc]	Prephytoene diphosphate <=> H+ + PPi + 15-cis-Phytoene	0.00014873	0.00014873	0.00014873	0.00014873
EX_cpd00254[e]	cpd00254[e] <=>	Mg <=>	-0.0051265	-0.0051265	-0.00097404	-0.00097404
R_RN0020__hc	cpd00067[hc] + cpd00007[hc] + cpd00005[hc] + cpd14591[hc] -> cpd00001[hc] + cpd00006[hc] + cpd22952[hc]	H+ + O2 + NADPH + Myxocoxanthin -> H2O + NADP + plectaniaxanthin	2.8e-05	2.8e-05	2.8e-05	2.8e-05
R_RN0021__hc	cpd00067[hc] + cpd00007[hc] + cpd00004[hc] + cpd22952[hc] -> cpd00001[hc] + cpd00003[hc] + cpd14648[hc]	H+ + O2 + NADH + plectaniaxanthin -> H2O + NAD + Myxol	2.8e-05	2.8e-05	2.8e-05	2.8e-05
R_RN0022__hc	cpd00272[hc] + cpd14648[hc] -> cpd00031[hc] + cpd14668[hc]	GDP-L-fucose + Myxol -> GDP + (3R,2'S)-Myxol 2'-alpha-L-fucoside	2.8e-05	2.8e-05	2.8e-05	2.8e-05
R_R07557m__hc	2 cpd00067[hc] + 2 cpd00007[hc] + 2 cpd00005[hc] + cpd14668[hc] -> 3 cpd00001[hc] + 2 cpd00006[hc] + cpd14669[hc]	2 H+ + 2 O2 + 2 NADPH + (3R,2'S)-Myxol 2'-alpha-L-fucoside -> 3 H2O + 2 NADP + (3S,2'S)-4-Ketomyxol 2'-alpha-L-fucoside	1.77e-05	1.77e-05	1.77e-05	1.77e-05
R_RA0102__hc	2 cpd00067[hc] + 2 cpd00007[hc] + 2 cpd00005[hc] + cpd01420[hc] -> 3 cpd00001[hc] + 2 cpd00006[hc] + cpd05499[hc]	2 H+ + 2 O2 + 2 NADPH + beta-Carotene -> 3 H2O + 2 NADP + Echinenone	6.04e-05	6.04e-05	6.04e-05	6.04e-05
R_R07563m__hc	cpd00007[hc] + cpd05499[hc] -> cpd00001[hc] + cpd05490[hc]	O2 + Echinenone -> H2O + Canthaxanthin	5.87e-06	5.87e-06	5.87e-06	5.87e-06
R_R07280__hc	cpd00001[hc] + cpd02720[hc] -> cpd00009[hc] + cpd02882[hc]	H2O + 5-Amino-6--5-phosphoribitylaminouracil -> Phosphate + 4--1-D-Ribitylamino-5-aminouracil	1.19e-05	1.19e-05	1.19e-05	1.19e-05
EX_cpd10515[e]	cpd10515[e] <=>	Fe+2 <=>	-0.00255014	-0.00255014	-0.00048453	-0.00048453
R_R00939__hc	cpd00067[hc] + cpd00005[hc] + cpd00330[hc] -> cpd00006[hc] + cpd00087[hc]	H+ + NADPH + Dihydrofolate -> NADP + Tetrahydrofolate	1.59e-05	1.59e-05	1.59e-05	1.59e-05
EX_cpd00149[e]	cpd00149[e] <=>	Co2+ <=>	-0.00057977	-0.00057977	-0.00011016	-0.00011016
R_R06531__hc	cpd00002[hc] + cpd00161[hc] -> cpd00008[hc] + cpd00067[hc] + cpd08928[hc]	ATP + L-Threonine -> ADP + H+ + L-Threonine phosphate	3.98e-06	3.98e-06	3.98e-06	3.98e-06
R_R07411__hc	cpd00001[hc] + cpd00028[hc] + cpd00350[hc] -> cpd00067[hc] + cpd00012[hc] + cpd11313[hc]	H2O + Heme + Farnesyldiphosphate -> H+ + PPi + hemeO	7.96e-06	7.96e-06	7.96e-06	7.96e-06
R_R07412__hc	cpd00001[hc] + 2 cpd00003[hc] + cpd11313[hc] -> 2 cpd00067[hc] + 2 cpd00004[hc] + cpd11312[hc]	H2O + 2 NAD + hemeO -> 2 H+ + 2 NADH + hemeA	3.98e-06	3.98e-06	3.98e-06	3.98e-06
R_R00178__hc	cpd00067[hc] + cpd00017[hc] -> cpd00011[hc] + cpd00837[hc]	H+ + S-Adenosyl-L-methionine -> CO2 + S-Adenosylmethioninamine	0.00011596	0.00011596	0.00011596	0.00011596
R_R01920__hc	cpd00118[hc] + cpd00837[hc] -> cpd00067[hc] + cpd00147[hc] + cpd00264[hc]	Putrescine + S-Adenosylmethioninamine -> H+ + 5-Methylthioadenosine + Spermidine	0.00011596	0.00011596	0.00011596	0.00011596
R_R07463__hc	cpd00007[hc] + cpd00033[hc] -> cpd00025[hc] + cpd14545[hc]	O2 + Glycine -> H2O2 + Iminoglycine	3.98e-06	3.98e-06	3.98e-06	3.98e-06
R_R09977__hc	cpd21479[hc] -> cpd21480[hc]	2-[(2R,5Z)-2-Carboxy-4-methylthiazol-5(2H)-ylidene]ethyl phosphate -> 2-(2-Carboxy-4-methylthiazol-5-yl)ethyl phosphate	3.98e-06	3.98e-06	3.98e-06	3.98e-06
R_R10712__hc	2 cpd00067[hc] + cpd02894[hc] + cpd21480[hc] -> cpd00012[hc] + cpd00011[hc] + cpd00793[hc]	2 H+ + 4-Amino-2-methyl-5-diphosphomethylpyrimidine + 2-(2-Carboxy-4-methylthiazol-5-yl)ethyl phosphate -> PPi + CO2 + Thiamine phosphate	3.98e-06	3.98e-06	3.98e-06	3.98e-06
R_R07461m__hc	cpd14548[hc] + cpd22312[hc] -> cpd00018[hc] + cpd14547[hc] + cpd28259[hc]	C15812 + Adenylated-ThiS-Proteins -> AMP + C15811 + Thiocarboxyadenylated-ThiS-Proteins	3.98e-06	3.98e-06	3.98e-06	3.98e-06
R_RA0556__hc	cpd00001[hc] + cpd03091[hc] -> cpd00128[hc] + cpd15380[hc]	H2O + 5-Deoxyadenosine -> Adenine + 5-deoxyribose	3.98e-06	3.98e-06	3.98e-06	4.04e-06
rxn00695__hc	cpd00002[hc] + cpd00089[hc] -> cpd00012[hc] + cpd00387[hc]	ATP + Glucose-1-phosphate -> PPi + ADPglucose	0	31.9181	0	23.3727
rxn13643_m__hc	cpd00001[hc] + cpd00387[hc] -> cpd00008[hc] + cpd11735[hc]	H2O + ADPglucose -> ADP + Amylose	0.00337636	31.9181	0.00337636	23.3727
rxn09399_m__hc	cpd11735[hc] -> cpd00155[hc]	Amylose -> Glycogen	0.00337636	31.9181	0.00337636	23.3727
GLCP_m__hc	cpd00009[hc] + cpd00155[hc] -> cpd00001[hc] + cpd00089[hc]	Phosphate + Glycogen -> H2O + Glucose-1-phosphate	0	31.9147	0	23.3693
Znabc__hc	cpd00001[hc] + cpd00002[hc] + cpd00034[hp] -> cpd00008[hc] + cpd00009[hc] + cpd00067[hc] + cpd00034[hc]	H2O + ATP + Zn2+ -> ADP + Phosphate + H+ + Zn2+	5.4e-05	5.4e-05	5.4e-05	5.4e-05
EX_cpd00034[e]	cpd00034[e] <=>	Zn2+ <=>	-0.00053996	-0.00053996	-0.00010259	-0.00010259
EX_cpd00058[e]	cpd00058[e] <=>	Cu2+ <=>	-0.00053996	-0.00053996	-0.00010259	-0.00010259
Fe+2abc__hc	cpd00001[hc] + cpd00002[hc] + cpd10515[hp] -> cpd00008[hc] + cpd00009[hc] + cpd00067[hc] + cpd10515[hc]	H2O + ATP + Fe+2 -> ADP + Phosphate + H+ + Fe+2	0.00025501	0.00025501	0.00025501	0.00025501
Mn+2abc__hc	cpd00001[hc] + cpd00002[hc] + cpd20863[hp] -> cpd00008[hc] + cpd00009[hc] + cpd00067[hc] + cpd20863[hc]	H2O + ATP + Mn2+ -> ADP + Phosphate + H+ + Mn2+	5.4e-05	5.4e-05	5.4e-05	5.4e-05
EX_cpd20863[e]	cpd20863[e] <=>	Mn2+ <=>	-0.00053996	-0.00053996	-0.00010259	-0.00010259
EX_cpd00063[e]	cpd00063[e] <=>	Ca2+ <=>	-0.00080905	-0.00080905	-0.00015372	-0.00015372
EX_cpd00205[e]	cpd00205[e] <=>	K+ <=>	-0.0303659	-0.0303659	-0.00576953	-0.00576953
EX_cpd00971[e]	cpd00971[e] <=>	Na+ <=>	-0.00067539	-0.00067539	-0.00012832	-0.00012832
EX_cpd11574[e]	cpd11574[e] <=>	Molybdate <=>	-0.00053996	-0.00053996	-0.00010259	-0.00010259
Prot_biomass__hc	0.4239 cpd00054[hc] + 0.6371 cpd00060[hc] + 0.3349 cpd00023[hc] + 0.2318 cpd00053[hc] + 0.2054 cpd00041[hc] + 0.4486 cpd00033[hc] + 0.4459 cpd00035[hc] + 0.2764 cpd00039[hc] + 0.4004 cpd00132[hc] + 0.5348 cpd00051[hc] + 0.4956 cpd00065[hc] + 0.6753 cpd00066[hc] + 0.415 cpd00069[hc] + 0.0852 cpd00084[hc] + 0.1863 cpd00161[hc] + 0.39 cpd00107[hc] + 0.2453 cpd00119[hc] + 0.4378 cpd00156[hc] + 0.6802…	0.4239 L-Serine + 0.6371 L-Methionine + 0.3349 L-Glutamate + 0.2318 L-Glutamine + 0.2054 L-Aspartate + 0.4486 Glycine + 0.4459 L-Alanine + 0.2764 L-Lysine + 0.4004 L-Asparagine + 0.5348 L-Arginine + 0.4956 L-Tryptophan + 0.6753 L-Phenylalanine + 0.415 L-Tyrosine + 0.0852 L-Cysteine + 0.1863 L-Threonine + 0.39 L-Leucine + 0.2453 L-Histidine + 0.4378 L-Valine + 0.6802 L-Proline + 0.822 L-Isoleucine…	0.0079679	0.0079679	0.0079679	0.00796791
Solpool_biomass__hc	0.012 cpd00005[hc] + 0.004 cpd00006[hc] + 0.062 cpd00003[hc] + 0.002 cpd00004[hc] + 0.008 cpd00056[hc] + 0.008 cpd00220[hc] + 0.008 cpd00042[hc] + 0.006 cpd00010[hc] + 0.008 cpd00015[hc] + 0.008 cpd00017[hc] + 0.01 cpd00022[hc] + 0.008 cpd00016[hc] + 0.008 cpd00028[hc] + 0.003 cpd00078[hc] + 0.001 cpd00070[hc] + 0.008 cpd00087[hc] + 0.008 cpd00201[hc] + 0.008 cpd00345[hc] + 0.008 cpd00216[hc] + 1…	0.012 NADPH + 0.004 NADP + 0.062 NAD + 0.002 NADH + 0.008 TPP + 0.008 Riboflavin + 0.008 GSH + 0.006 CoA + 0.008 FAD + 0.008 S-Adenosyl-L-methionine + 0.01 Acetyl-CoA + 0.008 Pyridoxal phosphate + 0.008 Heme + 0.003 Succinyl-CoA + 0.001 Malonyl-CoA + 0.008 Tetrahydrofolate + 0.008 10-Formyltetrahydrofolate + 0.008 5-Methyltetrahydrofolate + 0.008 Chorismate + 1.147 Putrescine + 0.008 5-10-Metheny…	0.00049767	0.00049767	0.00049767	0.00049767
Inorganicions_biomass__hc	0.379 cpd00009[hc] + 17.04 cpd00205[hc] + 0.682 cpd10515[hc] + 0.682 cpd10516[hc] + 1.136 cpd00013[hc] + 0.379 cpd00048[hc] + 0.757 cpd00254[hc] + 0.303 cpd00149[hc] + 0.379 cpd00971[hc] + 0.454 cpd00063[hc] + 0.303 cpd00058[hc] + 0.303 cpd11574[hc] + 0.303 cpd00034[hc] + 0.303 cpd20863[hc] -> biomass_inorganicions[hc]	0.379 Phosphate + 17.04 K+ + 0.682 Fe+2 + 0.682 Fe+3 + 1.136 NH3 + 0.379 Sulfate + 0.757 Mg + 0.303 Co2+ + 0.379 Na+ + 0.454 Ca2+ + 0.303 Cu2+ + 0.303 Molybdate + 0.303 Zn2+ + 0.303 Mn2+ -> biomass_inorganicions	0.0001782	0.0001782	0.0001782	0.0001782
Pigment_biomass__hc	0.8686 cpd03148[hc] + 0.1253 cpd05499[hc] + 0.1389 cpd01420[hc] + 0.0237 cpd14668[hc] + 0.0406 cpd14669[hc] + 0.0135 cpd05490[hc] -> Biomass_pigments[hc]	0.8686 Chlorophyll a + 0.1253 Echinenone + 0.1389 beta-Carotene + 0.0237 (3R,2'S)-Myxol 2'-alpha-L-fucoside + 0.0406 (3S,2'S)-4-Ketomyxol 2'-alpha-L-fucoside + 0.0135 Canthaxanthin -> Biomass_pigments	0.0004349	0.0004349	0.0004349	0.0004349
RNA_biomass__hc	0.8377 cpd00002[hc] + 0.6 cpd00062[hc] + 1.0076 cpd00038[hc] + 0.6415 cpd00052[hc] -> 3.0868 cpd00012[hc] + biomass_rna[hc]	0.8377 ATP + 0.6 UTP + 1.0076 GTP + 0.6415 CTP -> 3.0868 PPi + biomass_rna	0.00156842	0.00156842	0.00156842	0.00156842
DNA_biomass__hc	0.9682 cpd00115[hc] + 0.7149 cpd00241[hc] + 0.9393 cpd00357[hc] + 0.6232 cpd00356[hc] -> 3.2456 cpd00012[hc] + biomass_dna[hc]	0.9682 dATP + 0.7149 dGTP + 0.9393 TTP + 0.6232 dCTP -> 3.2456 PPi + biomass_dna	8.91e-05	8.91e-05	8.91e-05	8.91e-05
Lipid_biomass__hc	0.1 C00344_PG[hc] + 0.265 C06037_DGDG[hc] + 0.255 C13508_SQDG[hc] + 0.38 C03692_MGDG[hc] -> biomass_lipid[hc]	0.1 C00344_PG[c] + 0.265 C06037_DGDG[c] + 0.255 C13508_SQDG[c] + 0.38 C03692_MGDG[c] -> biomass_lipid	0.00174489	0.00174489	0.00174489	0.00174489
carb_biomass__hc	cpd00026[hc] -> cpd00014[hc] + biomass_carb[hc]	UDP-glucose -> UDP + biomass_carb	0.0243475	0.0243475	0.0243475	0.0243475
biomass_eq_33047__hc	53.35 cpd00001[hc] + 53.35 cpd00002[hc] + 0.024616 cpd03002[hc] + 0.0264784 Peptidoglycan[hc] + 0.184976 cpd00155[hc] + 0.436526 biomass_prot[hc] + 0.027265 biomass_solpool[hc] + 0.009763 biomass_inorganicions[hc] + 0.0238256 Biomass_pigments[hc] + 0.0859268 biomass_rna[hc] + 0.00488196 biomass_dna[hc] + 0.0955948 biomass_lipid[hc] + 1.33389 biomass_carb[hc] -> 53.35 cpd00008[hc] + 53.35 cpd00009…	53.35 H2O + 53.35 ATP + 0.024616 Lipid A disaccharide + 0.0264784 Peptidoglycan + 0.184976 Glycogen + 0.436526 biomass_prot + 0.027265 biomass_solpool + 0.009763 biomass_inorganicions + 0.0238256 Biomass_pigments + 0.0859268 biomass_rna + 0.00488196 biomass_dna + 0.0955948 biomass_lipid + 1.33389 biomass_carb -> 53.35 ADP + 53.35 Phosphate	0.018253	0.018253	0.018253	0.018253
CYTBDu__hc	cpd16503[hl] + 0.5 cpd00007[hl] -> cpd07274[hl] + cpd00001[hl]	Plastoquinol-9 + 0.5 O2 -> Plastoquinone A + H2O	0	0	0	0.11187
NDH1_3u__hc	cpd00001[hc] + 3 cpd00067[hc] + cpd07274[hl] + cpd00005[hc] + cpd00011[hp] -> 3 cpd00067[hl] + cpd16503[hl] + cpd00006[hc] + cpd00242[hc]	H2O + 3 H+ + Plastoquinone A + NADPH + CO2 -> 3 H+ + Plastoquinol-9 + NADP + H2CO3	0	6.43409	0	4.725
CYTBDpp__hc	cpd16503[hp] + 0.5 cpd00007[hp] -> cpd07274[hp] + cpd00001[hp]	Plastoquinol-9 + 0.5 O2 -> Plastoquinone A + H2O	0	5.6e-06	0	0.11187
NDH1_4pp__hc	cpd00001[hc] + 3 cpd00067[hc] + cpd07274[hp] + cpd00005[hc] + cpd00011[hp] -> 3 cpd00067[hp] + cpd16503[hp] + cpd00006[hc] + cpd00242[hc]	H2O + 3 H+ + Plastoquinone A + NADPH + CO2 -> 3 H+ + Plastoquinol-9 + NADP + H2CO3	0	5.72e-06	0	0.11187
EX_cpd00011[e]	cpd00011[e] ->	CO2 ->	0	2e-06	0	2.9e-07
cpd00011excpp__hc	cpd00011[hp] <=> cpd00011[e]	CO2 <=> CO2	1.00184	5.95114	0.0104013	5.17415
cpd00011exccc__hc	cpd00011[hc] <=> cpd00011[hp]	CO2 <=> CO2	1.05298	7.43593	0.0615464	6.24088
EX_cpd00528[e]	cpd00528[e] <=>	N2 <=>	-0.616115	-0.616113	-1.79868	-0.742382
cpd00528excpp__hc	cpd00528[hp] <=> cpd00528[e]	N2 <=> N2	-0.616117	-0.616113	-1.79868	-0.742382
cpd00528exccc__hc	cpd00528[hc] <=> cpd00528[hp]	N2 <=> N2	-0.616113	-0.616113	-1.79868	-0.742382
cpd00009excpp__hc	cpd00009[hp] <=> cpd00009[e]	Phosphate <=> Phosphate	-0.00710759	-0.00710759	-0.0071076	-0.00710759
cpd00048excpp__hc	cpd00048[hp] <=> cpd00048[e]	Sulfate <=> Sulfate	-0.00640556	-0.00640556	-0.00640556	-0.00640556
cpd00254excpp__hc	cpd00254[hp] <=> cpd00254[e]	Mg <=> Mg	-0.00051265	-0.00051265	-0.00051265	-0.00051265
cpd10515excpp__hc	cpd10515[hp] <=> cpd10515[e]	Fe+2 <=> Fe+2	-0.00025501	-0.00025501	-0.00025501	-0.00025501
cpd00149excpp__hc	cpd00149[hp] <=> cpd00149[e]	Co2+ <=> Co2+	-5.8e-05	-5.8e-05	-5.8e-05	-5.8e-05
cpd00034excpp__hc	cpd00034[hp] <=> cpd00034[e]	Zn2+ <=> Zn2+	-5.4e-05	-5.4e-05	-5.4e-05	-5.4e-05
cpd00058excpp__hc	cpd00058[hp] <=> cpd00058[e]	Cu2+ <=> Cu2+	-5.4e-05	-5.4e-05	-5.4e-05	-5.4e-05
cpd20863excpp__hc	cpd20863[hp] <=> cpd20863[e]	Mn2+ <=> Mn2+	-5.4e-05	-5.4e-05	-5.4e-05	-5.4e-05
cpd00063excpp__hc	cpd00063[hp] <=> cpd00063[e]	Ca2+ <=> Ca2+	-8.09e-05	-8.09e-05	-8.09e-05	-8.09e-05
cpd00205excpp__hc	cpd00205[hp] <=> cpd00205[e]	K+ <=> K+	-0.0030366	-0.00303659	-0.0030366	-0.00303659
cpd00971excpp__hc	cpd00971[hp] <=> cpd00971[e]	Na+ <=> Na+	-6.75e-05	-6.75e-05	-6.75e-05	-6.75e-05
cpd11574excpp__hc	cpd11574[hp] <=> cpd11574[e]	Molybdate <=> Molybdate	-5.4e-05	-5.4e-05	-5.4e-05	-5.4e-05
rxn00213__hc	cpd00062[hc] + cpd00089[hc] <=> cpd00012[hc] + cpd00026[hc]	UTP + Glucose-1-phosphate <=> PPi + UDP-glucose	-0.121439	15.9115	-1.18984	11.6281
rxn00575__hc	cpd00001[hc] + cpd00076[hc] -> cpd00027[hc] + cpd00082[hc]	H2O + Sucrose -> D-Glucose + D-Fructose	0	10.6875	0	7.84615
rxn08335_p__hc	cpd07274[hp] + cpd00282[hc] -> cpd16503[hp] + cpd00247[hc]	Plastoquinone A + S-Dihydroorotate -> Plastoquinol-9 + Orotate	0	1.36e-05	0	0.00208644
rxn09272_p__hc	cpd07274[hp] + cpd00036[hc] -> cpd16503[hp] + cpd00106[hc]	Plastoquinone A + Succinate -> Plastoquinol-9 + Fumarate	0	1.31e-05	0	0.11187
R_R07517__hc	cpd00006[hc] + cpd14590[hc] -> cpd00067[hc] + cpd00005[hc] + cpd14591[hc]	NADP + 1-Hydroxy-gamma-carotene -> H+ + NADPH + Myxocoxanthin	2.8e-05	2.8e-05	2.8e-05	2.8e-05
Cyanophycin_syn__hc	2 cpd00002[hc] + cpd00041[hc] + cpd00051[hc] -> 2 cpd00008[hc] + 2 cpd00009[hc] + cyanophycin[hc]	2 ATP + L-Aspartate + L-Arginine -> 2 ADP + 2 Phosphate + cyanophycin[c]	0	20.2518	0	14.8002
Cyanophycinase__hc	2 cpd00001[hc] + cyanophycin[hc] -> cpd00041[hc] + cpd00051[hc]	2 H2O + cyanophycin[c] -> L-Aspartate + L-Arginine	0	20.2518	0	14.8002
H2CO3_NAt_syn__hc	cpd00971[hp] + cpd00242[hp] -> cpd00242[hc] + cpd00971[hc]	Na+ + H2CO3 -> H2CO3 + Na+	0	4.9493	0	3.63462
H2CO3_abc__hc	cpd00001[hc] + cpd00002[hc] + cpd00242[hp] -> cpd00008[hc] + cpd00009[hc] + cpd00067[hc] + cpd00242[hc]	H2O + ATP + H2CO3 -> ADP + Phosphate + H+ + H2CO3	0	4.41555	0	3.24265
cpd00242excpp__hc	cpd00242[hp] <=> cpd00242[e]	H2CO3 <=> H2CO3	-4.9493	0	-3.63462	0
EX_cpd00242[e]	cpd00242[e] <=>	H2CO3 <=>	-7.72	-7.72	-7.72	-7.72
Mehler__hc	2 cpd00067[hc] + cpd00007[hc] + 2 cpd00005[hc] -> 2 cpd00001[hc] + 2 cpd00006[hc]	2 H+ + O2 + 2 NADPH -> 2 H2O + 2 NADP	0	2.52e-06	0	0.0559348
cpd00013exccc__hc	cpd00013[hc] <=> cpd00013[hp]	NH3 <=> cpd00013[p]	-31.8242	3.37e-06	-23.2574	2.1126
cpd00013excpp__hc	cpd00013[hp] <=> cpd00013[e]	cpd00013[p] <=> cpd00013[e]	-31.8242	3.53e-06	-23.2574	2.1126
EX_cpd00013[e]	cpd00013[e] ->	cpd00013[e] ->	0	3.53e-06	0	2.1126
DM_dialurate__hc	dialurate[hc] ->	Dialurate ->	3.98e-06	3.98e-06	3.98e-06	3.98e-06
DM_cpd02791__hc	cpd02791[hc] ->	methylthioribulose-1-phosphate ->	0.00011596	0.00011596	0.00011596	0.00011596
DM_cpd15380__hc	cpd15380[hc] ->	5-deoxyribose ->	3.98e-06	4.02e-06	3.98e-06	4.04e-06
suc_vc_hc_exch	cpd00076[hc] <=> cpd00076[vc]	Sucrose <=> Sucrose	-0.14782	-0.14782	-1.21622	-0.163603
glu_vc_hc_exch	cpd00023[hc] + dummy[u] <=> cpd00023[vc]	L-Glutamate + dummy[u] <=> L-Glutamate	-32.9332	-1.109	-24.619	-1.36154
akg_vc_hc_exch	cpd00024[hc] -> cpd00024[vc]	2-Oxoglutarate -> 2-Oxoglutarate	0	2e-07	0	2.76244
gln_vc_hc_exch	cpd00053[hc] + dummy[u] <=> cpd00053[vc]	L-Glutamine + dummy[u] <=> L-Glutamine	1.109	32.9332	1.36154	24.619
cpd11640exccc_hc	cpd11640[hc] <=> cpd11640[hp]	H2 <=> H2	0	5.6e-06	0	1.74719
cpd11640excpp_hc	cpd11640[hp] <=> cpd11640[e]	H2 <=> H2	0	7.15e-06	0	1.74719
cpd11640exccc_vc	cpd11640[vc] <=> cpd11640[vp]	H2 <=> H2	-7.15e-06	0	-1.74719	0
cpd11640excpp_vc	cpd11640[vp] <=> cpd11640[e]	H2 <=> H2	-7.15e-06	0	-1.74719	0
EX_cpd11640[e]	cpd11640[e] ->	H2 ->	0	7.15e-06	0	1.63875
rxn00312__vc	cpd00007[vc] + cpd00039[vc] -> cpd00001[vc] + cpd00011[vc] + cpd00729[vc]	O2 + L-Lysine -> H2O + CO2 + cpd00729[vc]	0	1.01e-06	1.25064	1.25064
rxn01630__vc	cpd00001[vc] + cpd00729[vc] -> cpd00013[vc] + cpd00339[vc]	H2O + cpd00729[vc] -> NH3 + cpd00339[vc]	0	1.01e-06	1.25064	1.25064
Valerolactum_syn__vc	cpd00002[vc] + cpd00339[vc] -> cpd00012[vc] + cpd00018[vc] + Valrolactum[vc]	ATP + cpd00339[vc] -> PPi + AMP + Valrolactum[vc]	0	1.01e-06	1.25064	1.25064
DM_Valrolactum[vc]	Valrolactum[vc] ->	Valrolactum[vc] ->	0	4.3e-07	1.25064	1.25064

## Sheet: Caprolactam
Rxns	formula1	formula2	WT_min	WT_max	OS_min	OS_max
ATP_syn_l__vc	3 cpd00008[vc] + 3 cpd00009[vc] + 14 cpd00067[vl] -> 3 cpd00001[vc] + 3 cpd00002[vc] + 11 cpd00067[vc]	3 ADP + 3 Phosphate + 14 H+ -> 3 H2O + 3 ATP + 11 H+	9.66512	37.5402	9.37948	36.4637
ATP_syn_p__vc	3 cpd00008[vc] + 3 cpd00009[vc] + 14 cpd00067[vp] -> 3 cpd00001[vc] + 3 cpd00002[vc] + 11 cpd00067[vc]	3 ADP + 3 Phosphate + 14 H+ -> 3 H2O + 3 ATP + 11 H+	0	22.569	0	21.2524
CA__vc	cpd00242[vx] + cpd00067[vx] -> cpd00001[vx] + cpd00011[vx]	H2CO3 + H+ -> H2O + CO2	9.40438	9.40438	8.78196	29.4255
CBFC2__vc	2 cpd00067[vc] + cpd16503[vl] + 2 ficytc_6[vl] -> 4 cpd00067[vl] + cpd07274[vl] + 2 focytc_6[vl]	2 H+ + Plastoquinol-9 + 2 Ferricytochrome c6 -> 4 H+ + Plastoquinone A + 2 Ferrocytochrome c6	0	73.3796	0	71.7534
CBFC2pp__vc	2 cpd00067[vc] + cpd16503[vp] + 2 ficytc_6[vp] -> 4 cpd00067[vp] + cpd07274[vp] + 2 focytc_6[vp]	2 H+ + Plastoquinol-9 + 2 Ferricytochrome c6 -> 4 H+ + Plastoquinone A + 2 Ferrocytochrome c6	0	23.3796	0	21.7534
CBFCpp__vc	2 cpd00067[vc] + 2 cpd12265[vp] + cpd16503[vp] -> 4 cpd00067[vp] + cpd07274[vp] + 2 cpd12239[vp]	2 H+ + 2 Oxidized plastocyanin + Plastoquinol-9 -> 4 H+ + Plastoquinone A + 2 Reduced plastocyanin	0	23.3796	0	21.7534
CBFCu__vc	2 cpd00067[vc] + 2 cpd12265[vl] + cpd16503[vl] -> 4 cpd00067[vl] + cpd07274[vl] + 2 cpd12239[vl]	2 H+ + 2 Oxidized plastocyanin + Plastoquinol-9 -> 4 H+ + Plastoquinone A + 2 Reduced plastocyanin	0	73.3796	0	71.7534
CYO1b2_syn__vc	0.5 cpd00007[vc] + 4 cpd00067[vc] + 2 cpd12239[vl] -> cpd00001[vc] + 2 cpd00067[vl] + 2 cpd12265[vl]	0.5 O2 + 4 H+ + 2 Reduced plastocyanin -> H2O + 2 H+ + 2 Oxidized plastocyanin	0	30.9812	0	29.2238
CYO1b2pp_syn__vc	0.5 cpd00007[vp] + 4 cpd00067[vc] + 2 cpd12239[vp] -> cpd00001[vp] + 2 cpd00067[vp] + 2 cpd12265[vp]	0.5 O2 + 4 H+ + 2 Reduced plastocyanin -> H2O + 2 H+ + 2 Oxidized plastocyanin	0	23.3796	0	21.7534
CYO1b_syn__vc	0.5 cpd00007[vc] + 4 cpd00067[vc] + 2 focytc_6[vl] -> cpd00001[vc] + 2 cpd00067[vl] + 2 ficytc_6[vl]	0.5 O2 + 4 H+ + 2 Ferrocytochrome c6 -> H2O + 2 H+ + 2 Ferricytochrome c6	0	30.9812	0	29.2238
CYO1bpp_syn__vc	0.5 cpd00007[vp] + 4 cpd00067[vc] + 2 focytc_6[vp] -> cpd00001[vp] + 2 cpd00067[vp] + 2 ficytc_6[vp]	0.5 O2 + 4 H+ + 2 Ferrocytochrome c6 -> H2O + 2 H+ + 2 Ferricytochrome c6	0	23.3796	0	21.7534
DES_6__vc	cpd00007[vc] + 2 cpd00067[vc] + 2 cpd11620[vc] + cpd14882[vc] -> 2 cpd00001[vc] + 2 cpd11621[vc] + octe691215ACP[vc]	O2 + 2 H+ + 2 Reducedferredoxin + alpha-Linolenoyl-ACP -> 2 H2O + 2 Oxidizedferredoxin + OctadecatetraenoilACP	0.00027693	0.00027693	2.77e-05	2.77e-05
DES_6B__vc	cpd00007[vc] + 2 cpd00067[vc] + 2 cpd11620[vc] + cpd14881[vc] -> 2 cpd00001[vc] + 2 cpd11621[vc] + octe6912ACP[vc]	O2 + 2 H+ + 2 Reducedferredoxin + Linoleoyl-ACP -> 2 H2O + 2 Oxidizedferredoxin + gamma-linolenoilACP	0.00721708	0.00721708	0.00072171	0.00072171
DHORD_PQ9__vc	cpd00282[vc] + cpd07274[vl] -> cpd00247[vc] + cpd16503[vl]	S-Dihydroorotate + Plastoquinone A -> Orotate + Plastoquinol-9	0	0.0187779	0	0.00187779
Desat12__vc	cpd00007[vc] + 2 cpd00067[vc] + 2 cpd11620[vc] + cpd11825[vc] -> 2 cpd00001[vc] + 2 cpd11621[vc] + cpd14881[vc]	O2 + 2 H+ + 2 Reducedferredoxin + Octadecenoyl-ACP -> 2 H2O + 2 Oxidizedferredoxin + Linoleoyl-ACP	0.0150252	0.0150252	0.00150252	0.00150252
Desat15__vc	cpd00007[vc] + 2 cpd00067[vc] + 2 cpd11620[vc] + cpd14881[vc] -> 2 cpd00001[vc] + 2 cpd11621[vc] + cpd14882[vc]	O2 + 2 H+ + 2 Reducedferredoxin + Linoleoyl-ACP -> 2 H2O + 2 Oxidizedferredoxin + alpha-Linolenoyl-ACP	0.00040164	0.00040164	4.02e-05	4.02e-05
Desat9__vc	cpd00007[vc] + 2 cpd00067[vc] + 2 cpd11620[vc] + cpd12458[vc] -> 2 cpd00001[vc] + 2 cpd11621[vc] + cpd11825[vc]	O2 + 2 H+ + 2 Reducedferredoxin + Stearoyl-[acyl-carrier protein] -> 2 H2O + 2 Oxidizedferredoxin + Octadecenoyl-ACP	0.0175205	0.0175205	0.00175205	0.00175205
FQR__vc	2 cpd00067[vc] + cpd07274[vl] + 2 cpd11620[vc] -> 2 cpd11621[vc] + cpd16503[vl]	2 H+ + Plastoquinone A + 2 Reducedferredoxin -> 2 Oxidizedferredoxin + Plastoquinol-9	0	21.2161	0	20.1152
Kabc__vc	cpd00001[vc] + cpd00002[vc] + cpd00205[vp] -> cpd00008[vc] + cpd00009[vc] + cpd00067[vc] + cpd00205[vc]	H2O + ATP + K+ -> ADP + Phosphate + H+ + K+	0	76.8235	0	78.5444
MECDPDH_syn__vc	2 cpd00067[vc] + cpd08301[vc] + 2 cpd11620[vc] -> cpd00001[vc] + cpd08615[vc] + 2 cpd11621[vc]	2 H+ + 2-C-methyl-D-erythritol2-4-cyclodiphosphate + 2 Reducedferredoxin -> H2O + 1-Hydroxy-2-methyl-2-butenyl 4-diphosphate + 2 Oxidizedferredoxin	0.0246214	0.0246214	0.00246214	0.00246214
NDH1_1p__vc	cpd00005[vc] + 4 cpd00067[vc] + cpd07274[vp] -> cpd00006[vc] + 3 cpd00067[vp] + cpd16503[vp]	NADPH + 4 H+ + Plastoquinone A -> NADP + 3 H+ + Plastoquinol-9	0	21.2161	0	20.1152
NDH1_1u__vc	cpd00005[vc] + 4 cpd00067[vc] + cpd07274[vl] -> cpd00006[vc] + 3 cpd00067[vl] + cpd16503[vl]	NADPH + 4 H+ + Plastoquinone A -> NADP + 3 H+ + Plastoquinol-9	0	21.2161	0	20.1152
NDH1_2p__vc	cpd00004[vc] + 4 cpd00067[vc] + cpd07274[vp] -> cpd00003[vc] + 3 cpd00067[vp] + cpd16503[vp]	NADH + 4 H+ + Plastoquinone A -> NAD + 3 H+ + Plastoquinol-9	0	21.2161	0	20.1152
NDH1_2u__vc	cpd00004[vc] + 4 cpd00067[vc] + cpd07274[vl] -> cpd00003[vc] + 3 cpd00067[vl] + cpd16503[vl]	NADH + 4 H+ + Plastoquinone A -> NAD + 3 H+ + Plastoquinol-9	0	21.2161	0	20.1152
NDH2_syn__vc	cpd00004[vc] + cpd00067[vc] + cpd07274[vl] -> cpd00003[vc] + cpd16503[vl]	NADH + H+ + Plastoquinone A -> NAD + Plastoquinol-9	0	21.2161	0	20.1152
PFK__vc	cpd00002[vc] + cpd00072[vc] -> cpd00008[vc] + cpd00067[vc] + cpd00290[vc]	ATP + D-fructose-6-phosphate -> ADP + H+ + D-fructose-1,6-bisphosphate	0	-9.1e-07	0	78.5444
PHYTFDH2__vc	cpd00006[vc] + cpd03206[vc] -> cpd00005[vc] + cpd00067[vc] + cpd03215[vc]	NADP + Phytofluene -> NADPH + H+ + zeta-Carotene	0.00133861	0.00133861	0.00013386	0.00013386
PNS3__vc	cpd00001[vc] + cpd00246[vc] -> cpd00105[vc] + cpd00226[vc]	H2O + Inosine -> D-Ribose + HYXN	0	0	0	0.00036864
PSP_L__vc	cpd00001[vc] + cpd00738[vc] -> cpd00009[vc] + cpd00054[vc]	H2O + phosphoserine -> Phosphate + L-Serine	0.414452	0.555348	0	36.895
THD2__vc	cpd00004[vc] + cpd00006[vc] + 2 cpd00067[vp] -> cpd00003[vc] + cpd00005[vc] + 2 cpd00067[vc]	NADH + NADP + 2 H+ -> NAD + NADPH + 2 H+	0	54.231	0	116.888
UPHYDR__vc	2 cpd11621[vc] + cpd11640[vc] -> 2 cpd00067[vc] + 2 cpd11620[vc]	2 Oxidizedferredoxin + H2 -> 2 H+ + 2 Reducedferredoxin	0	5.11e-06	0	1.99395
dmb_syn__vc	cpd00007[vc] + cpd01270[vc] <=> cpd00236[vc] + cpd01997[vc] + dialurate[vc]	O2 + FMNH2 <=> D-Erythrose4-phosphate + Dimethylbenzimidazole + Dialurate	3.58e-05	3.58e-05	3.58e-06	3.58e-06
rxn00001__vc	cpd00001[vc] + cpd00012[vc] -> 2 cpd00009[vc] + cpd00067[vc]	H2O + PPi -> 2 Phosphate + H+	0.786983	39.258	1.24435	80.1302
rxn00003__vc	2 cpd00020[vc] + cpd00067[vc] -> cpd00011[vc] + cpd00668[vc]	2 Pyruvate + H+ -> CO2 + ALCTT	0.059452	0.059452	0.0059452	0.0059452
rxn00006__vc	2 cpd00025[vc] -> 2 cpd00001[vc] + cpd00007[vc]	2 H2O2 -> 2 H2O + O2	0	10.6969	0	10.0576
rxn00010__vc	2 cpd00040[vc] + cpd00067[vc] -> cpd00011[vc] + cpd00843[vc]	2 Glyoxalate + H+ -> CO2 + Tartronate semialdehyde	0	0.0325496	0	6.52398
rxn00011__vc	cpd00020[vc] + cpd00056[vc] + cpd00067[vc] -> cpd00011[vc] + cpd03049[vc]	Pyruvate + TPP + H+ -> CO2 + 2-Hydroxyethyl-ThPP	0.0589465	0.0589465	0.00589465	0.00589465
rxn00018__vc	cpd00001[vx] + cpd00011[vx] + cpd00871[vx] -> 2 cpd00169[vx] + 2 cpd00067[vx]	H2O + CO2 + D-Ribulose 1,5-bisphosphate -> 2 3-Phosphoglycerate + 2 H+	9.40438	9.40438	8.78196	29.4255
rxn00029__vc	2 cpd00338[vc] -> 2 cpd00001[vc] + cpd00067[vc] + cpd00689[vc]	2 5-Aminolevulinate -> 2 H2O + H+ + Porphobilinogen	0.0141723	0.0141723	0.00141723	0.00141723
rxn00048__vc	cpd00067[vc] + 2 cpd02656[vc] -> cpd00220[vc] + cpd02882[vc]	H+ + 2 6-7-Dimethyl-8--1-D-ribityllumazine -> Riboflavin + 4--1-D-Ribitylamino-5-aminouracil	0.0001075	0.0001075	1.08e-05	1.08e-05
rxn00056__vc	cpd00007[vc] + 4 cpd00067[vc] + 4 cpd10515[vc] <=> 2 cpd00001[vc] + 4 cpd10516[vc]	O2 + 4 H+ + 4 Fe+2 <=> 2 H2O + 4 Fe+3	0.00027345	0.00027345	2.74e-05	2.74e-05
rxn00060__vc	cpd00001[vc] + 4 cpd00689[vc] -> 4 cpd00013[vc] + cpd00755[vc]	H2O + 4 Porphobilinogen -> 4 NH3 + Hydroxymethylbilane	0.00354308	0.00354308	0.00035431	0.00035431
rxn00063__vc	cpd00001[vc] + cpd00002[vc] -> cpd00012[vc] + cpd00018[vc] + 2 cpd00067[vc]	H2O + ATP -> PPi + AMP + 2 H+	0	38.4118	0	39.2722
rxn00077__vc	cpd00002[vc] + cpd00003[vc] -> cpd00006[vc] + cpd00008[vc] + cpd00067[vc]	ATP + NAD -> NADP + ADP + H+	7.17e-05	7.17e-05	7.17e-06	7.17e-06
rxn00096__vc	cpd00002[vc] + cpd00008[vc] <=> cpd00009[vc] + cpd00067[vc] + cpd00924[vc]	ATP + ADP <=> Phosphate + H+ + AppppA	0	0.0570421	0	0.00570421
rxn00097__vc	cpd00002[vc] + cpd00018[vc] + cpd00067[vc] <=> 2 cpd00008[vc]	ATP + AMP + H+ <=> 2 ADP	0.403416	39.035	1.06255	79.6069
rxn00100__vc	cpd00002[vc] + cpd00655[vc] -> cpd00008[vc] + cpd00010[vc] + cpd00067[vc]	ATP + Dephospho-CoA -> ADP + CoA + H+	8.96e-05	8.96e-05	8.96e-06	8.96e-06
rxn00101__vc	cpd00001[vc] + 2 cpd00067[vc] + cpd00073[vc] -> cpd00011[vc] + 2 cpd00013[vc]	H2O + 2 H+ + Urea -> CO2 + 2 NH3	0	0	0	15.301
rxn00104__vc	cpd00002[vc] + cpd00012[vc] <=> cpd00008[vc] + cpd00421[vc]	ATP + PPi <=> ADP + Triphosphate	-3.58e-05	-3.59e-05	-3.58e-06	26.1815
rxn00117__vc	cpd00002[vc] + cpd00014[vc] <=> cpd00008[vc] + cpd00062[vc]	ATP + UDP <=> ADP + UTP	0.420054	38.8322	-78.0482	39.793
rxn00119__vc	cpd00002[vc] + cpd00067[vc] + cpd00091[vc] <=> cpd00008[vc] + cpd00014[vc]	ATP + H+ + UMP <=> ADP + UDP	0.0271714	38.4389	0.00271715	39.2749
rxn00122__vc	cpd00002[vc] + cpd00050[vc] -> cpd00012[vc] + cpd00015[vc]	ATP + FMN -> PPi + FAD	3.58e-05	3.58e-05	3.58e-06	3.58e-06
rxn00126__vc	cpd00001[vc] + cpd00002[vc] + cpd00060[vc] -> cpd00009[vc] + cpd00012[vc] + cpd00017[vc] + cpd00067[vc]	H2O + ATP + L-Methionine -> Phosphate + PPi + S-Adenosyl-L-methionine + H+	0.00480168	0.00480145	0.00048017	0.00048022
rxn00137__vc	cpd00001[vc] + cpd00045[vc] -> cpd00009[vc] + cpd00018[vc]	H2O + Adenosine 3-5-bisphosphate -> Phosphate + AMP	0.0570421	0.0570421	0.00570421	0.00570421
rxn00138__vc	cpd00002[vc] + cpd00013[vc] + cpd00638[vc] -> cpd00003[vc] + cpd00012[vc] + cpd00018[vc] + 2 cpd00067[vc]	ATP + NH3 + Deamido-NAD -> NAD + PPi + AMP + 2 H+	0	0.00035832	0	3.58e-05
rxn00139__vc	cpd00103[vc] + cpd00128[vc] -> cpd00012[vc] + cpd00018[vc] + cpd00067[vc]	PRPP + Adenine -> PPi + AMP + H+	0.00476584	0.00476562	0.00010794	0.00047664
rxn00141__vc	cpd00001[vc] + cpd00019[vc] -> cpd00135[vc] + cpd00182[vc]	H2O + S-Adenosyl-homocysteine -> Homocysteine + Adenosine	0.00368641	0.00368641	0.00036864	0.00036864
rxn00147__vc	cpd00001[vc] + cpd00002[vc] + cpd00020[vc] -> cpd00009[vc] + cpd00018[vc] + cpd00061[vc] + 3 cpd00067[vc]	H2O + ATP + Pyruvate -> Phosphate + AMP + Phosphoenolpyruvate + 3 H+	0.199921	0.761721	0	78.5444
rxn00148__vc	cpd00008[vc] + cpd00061[vc] + cpd00067[vc] -> cpd00002[vc] + cpd00020[vc]	ADP + Phosphoenolpyruvate + H+ -> ATP + Pyruvate	0.748261	1.12666	0	78.5675
rxn00157__vc	cpd00022[vc] + cpd00047[vc] <=> cpd00010[vc] + cpd00020[vc]	Acetyl-CoA + Formate <=> CoA + Pyruvate	0.00053748	0.00053736	5.38e-05	19.0636
rxn00161__vc	cpd00006[vc] + cpd00130[vc] -> cpd00005[vc] + cpd00011[vc] + cpd00020[vc]	NADP + L-Malate -> NADPH + CO2 + Pyruvate	0.271728	0.455133	0	39.2837
rxn00165__vc	cpd00054[vc] -> cpd00013[vc] + cpd00020[vc]	L-Serine -> NH3 + Pyruvate	0	-1.4e-07	0	36.4451
rxn00173__vc	cpd00009[vc] + cpd00022[vc] <=> cpd00010[vc] + cpd00196[vc]	Phosphate + Acetyl-CoA <=> CoA + Acetylphosphate	-76.9603	38.3055	-79.6768	38.7059
rxn00175__vc	cpd00002[vc] + cpd00010[vc] + cpd00029[vc] -> cpd00012[vc] + cpd00018[vc] + cpd00022[vc] + cpd00067[vc]	ATP + CoA + Acetate -> PPi + AMP + Acetyl-CoA + H+	0	38.4424	0	39.2752
rxn00179__vc	cpd00002[vc] + cpd00023[vc] -> cpd00008[vc] + cpd02097[vc]	ATP + L-Glutamate -> ADP + L-Glutamyl 5-phosphate	0	59.9767	0	61.9404
rxn00183__vc	cpd00001[vc] + cpd00003[vc] + cpd00858[vc] <=> cpd00004[vc] + cpd00023[vc] + 2 cpd00067[vc]	H2O + NAD + L-Glutamate5-semialdehyde <=> NADH + L-Glutamate + 2 H+	-0.0487779	59.928	-0.00487779	61.9356
rxn00184__vc	cpd00005[vc] + cpd00013[vc] + cpd00024[vc] + cpd00067[vc] -> cpd00001[vc] + cpd00006[vc] + cpd00023[vc]	NADPH + NH3 + 2-Oxoglutarate + H+ -> H2O + NADP + L-Glutamate	0	22.3521	0	140.024
rxn00187__vc	cpd00002[vc] + cpd00013[vc] + cpd00023[vc] -> cpd00008[vc] + cpd00009[vc] + cpd00053[vc] + cpd00067[vc]	ATP + NH3 + L-Glutamate -> ADP + Phosphate + L-Glutamine + H+	0	76.8235	0	78.5444
rxn00189__vc	cpd00001[vc] + cpd00053[vc] -> cpd00013[vc] + cpd00023[vc]	H2O + L-Glutamine -> NH3 + L-Glutamate	0	77.7389	0	79.6781
rxn00190__vc	cpd00001[vc] + cpd00002[vc] + cpd00053[vc] + cpd00638[vc] -> cpd00003[vc] + cpd00012[vc] + cpd00018[vc] + cpd00023[vc] + 2 cpd00067[vc]	H2O + ATP + L-Glutamine + Deamido-NAD -> NAD + PPi + AMP + L-Glutamate + 2 H+	0	0.00035832	0	3.58e-05
rxn00192__vc	cpd00022[vc] + cpd00023[vc] -> cpd00010[vc] + cpd00067[vc] + cpd00477[vc]	Acetyl-CoA + L-Glutamate -> CoA + H+ + N-Acetyl-L-glutamate	0	76.8235	0	78.5444
rxn00193__vc	cpd00023[vc] <=> cpd00186[vc]	L-Glutamate <=> D-Glutamate	0.00434972	0.00434972	0.00043497	0.00043497
rxn00198__vc	cpd00006[vc] + cpd00260[vc] -> cpd00005[vc] + cpd00011[vc] + cpd00024[vc]	NADP + Isocitrate -> NADPH + CO2 + 2-Oxoglutarate	0.166835	0.166836	0	7.47022
rxn00203__vc	cpd00024[vc] + cpd00067[vc] -> cpd00011[vc] + cpd00199[vc]	2-Oxoglutarate + H+ -> CO2 + 4-Oxobutanoate	1.34e-05	1.38e-05	1.0422	7.7492
rxn00209__vc	cpd00007[vc] + cpd00478[vc] -> cpd00016[vc] + cpd00025[vc]	O2 + Pyridoxine phosphate -> Pyridoxal phosphate + H2O2	3.58e-05	3.58e-05	3.58e-06	3.58e-06
rxn00216__vc	cpd00002[vc] + cpd00027[vc] -> cpd00008[vc] + cpd00067[vc] + cpd00079[vc]	ATP + D-Glucose -> ADP + H+ + D-glucose-6-phosphate	0	-1e-08	0	26.1815
rxn00224__vc	cpd01476[vc] + cpd10515[vc] -> cpd00028[vc] + 2 cpd00067[vc]	Protoporphyrin + Fe+2 -> Heme + 2 H+	0.0001075	0.0001075	1.08e-05	1.08e-05
rxn00225__vc	cpd00002[vc] + cpd00029[vc] -> cpd00008[vc] + cpd00196[vc]	ATP + Acetate -> ADP + Acetylphosphate	0	76.8847	0	78.5505
rxn00227__vc	cpd00001[vc] + cpd00196[vc] -> cpd00009[vc] + cpd00029[vc] + cpd00067[vc]	H2O + Acetylphosphate -> Phosphate + Acetate + H+	0	76.8235	0	78.5444
rxn00237__vc	cpd00002[vc] + cpd00031[vc] <=> cpd00008[vc] + cpd00038[vc]	ATP + GDP <=> ADP + GTP	0.0452572	38.4571	-78.563	39.2769
rxn00239__vc	cpd00002[vc] + cpd00067[vc] + cpd00126[vc] -> cpd00008[vc] + cpd00031[vc]	ATP + H+ + GMP -> ADP + GDP	0	38.4276	0	39.2738
rxn00242__vc	cpd00001[vc] + cpd00905[vc] -> cpd00012[vc] + cpd00031[vc]	H2O + Guanosine 3,5-bis(diphosphate) -> PPi + GDP	0	25.6078	0	26.1815
rxn00248__vc	cpd00003[vc] + cpd00130[vc] <=> cpd00004[vc] + cpd00032[vc] + cpd00067[vc]	NAD + L-Malate <=> NADH + Oxaloacetate + H+	-0.35783	-0.174426	-39.274	139.931
rxn00251__vc	cpd00001[vc] + cpd00011[vc] + cpd00061[vc] -> cpd00009[vc] + cpd00032[vc] + cpd00067[vc]	H2O + CO2 + Phosphoenolpyruvate -> Phosphate + Oxaloacetate + H+	0.644512	0.827916	0	39.6045
rxn00256__vc	cpd00001[vc] + cpd00022[vc] + cpd00032[vc] -> cpd00010[vc] + cpd00067[vc] + cpd00137[vc]	H2O + Acetyl-CoA + Oxaloacetate -> CoA + H+ + Citrate	0.166835	0.166836	0	7.47022
rxn00260__vc	cpd00024[vc] + cpd00041[vc] <=> cpd00023[vc] + cpd00032[vc]	2-Oxoglutarate + L-Aspartate <=> L-Glutamate + Oxaloacetate	-21.5194	-0.30325	-139.963	-0.030325
rxn00262__vc	cpd00001[vc] + cpd00007[vc] + cpd00041[vc] -> cpd00013[vc] + cpd00025[vc] + cpd00032[vc]	H2O + O2 + L-Aspartate -> NH3 + H2O2 + Oxaloacetate	0	21.2161	0	20.1152
rxn00269__vc	cpd00001[vc] + cpd00007[vc] + cpd00033[vc] -> cpd00013[vc] + cpd00025[vc] + cpd00040[vc]	H2O + O2 + Glycine -> NH3 + H2O2 + Glyoxalate	0.177173	21.3933	0	20.1152
rxn00272__vc	cpd00035[vc] + cpd00040[vc] -> cpd00020[vc] + cpd00033[vc]	L-Alanine + Glyoxalate -> Pyruvate + Glycine	0	21.3934	0	20.1152
rxn00275__vc	cpd00023[vc] + cpd00040[vc] -> cpd00024[vc] + cpd00033[vc]	L-Glutamate + Glyoxalate -> 2-Oxoglutarate + Glycine	0	21.2161	0	20.1152
rxn00278__vc	cpd00004[vc] + cpd00013[vc] + cpd00020[vc] + cpd00067[vc] -> cpd00001[vc] + cpd00003[vc] + cpd00035[vc]	NADH + NH3 + Pyruvate + H+ -> H2O + NAD + L-Alanine	0	21.2161	0	21.1646
rxn00283__vc	cpd00035[vc] <=> cpd00117[vc]	L-Alanine <=> D-Alanine	0.00434972	0.00434972	0.00043497	0.00043497
rxn00285__vc	cpd00002[vc] + cpd00010[vc] + cpd00036[vc] <=> cpd00008[vc] + cpd00009[vc] + cpd00078[vc]	ATP + CoA + Succinate <=> ADP + Phosphate + Succinyl-CoA	1.34e-05	1.38e-05	1.0422	1.0422
rxn00293__vc	cpd00062[vc] + cpd02611[vc] -> cpd00012[vc] + cpd00037[vc]	UTP + N-Acetyl-D-glucosamine1-phosphate -> PPi + UDP-N-acetylglucosamine	0.0167871	0.0167871	0.00167871	0.00167871
rxn00299__vc	cpd00001[vc] + cpd00038[vc] -> cpd00047[vc] + 2 cpd00067[vc] + cpd02978[vc]	H2O + GTP -> Formate + 2 H+ + 7,8-Dihydroneopterin 3-triphosphate	0.00014333	0.00014333	1.43e-05	1.43e-05
rxn00300__vc	3 cpd00001[vc] + cpd00038[vc] -> cpd00012[vc] + cpd00047[vc] + 3 cpd00067[vc] + cpd00957[vc]	3 H2O + GTP -> PPi + Formate + 3 H+ + 2,5-Diamino-6-(5-phosphoribosylamino)-4-pyrimidineone	0.0001075	0.0001075	1.08e-05	1.08e-05
rxn00301__vc	cpd00001[vc] + cpd00038[vc] -> cpd00012[vc] + 2 cpd00067[vc] + cpd00126[vc]	H2O + GTP -> PPi + 2 H+ + GMP	0	38.4118	0	39.2722
rxn00303__vc	cpd00002[vc] + cpd00038[vc] -> cpd00018[vc] + 2 cpd00067[vc] + cpd02740[vc]	ATP + GTP -> AMP + 2 H+ + Guanosine 5-triphosphate,3-diphosphate	0	25.6078	0	26.1815
rxn00304__vc	cpd00031[vc] + cpd00061[vc] + cpd00067[vc] -> cpd00020[vc] + cpd00038[vc]	GDP + Phosphoenolpyruvate + H+ -> Pyruvate + GTP	0	0	0	78.5675
rxn00313__vc	cpd00067[vc] + cpd00516[vc] -> cpd00011[vc] + cpd00039[vc]	H+ + meso-2,6-Diaminopimelate -> CO2 + L-Lysine	0.0198209	0.0198209	0.00198209	0.00198209
rxn00333__vc	cpd00007[vc] + cpd00139[vc] -> cpd00025[vc] + cpd00040[vc]	O2 + Glycolate -> H2O2 + Glyoxalate	0	0	0	5.7472
rxn00337__vc	cpd00002[vc] + cpd00041[vc] -> cpd00008[vc] + cpd01977[vc]	ATP + L-Aspartate -> ADP + 4-Phospho-L-aspartate	0.143279	0.143279	0.0143279	0.0143279
rxn00338__vc	cpd00007[vc] + cpd00041[vc] -> cpd00025[vc] + cpd03470[vc]	O2 + L-Aspartate -> H2O2 + Iminoaspartate	0.00035832	0.00035832	3.58e-05	3.58e-05
rxn00342__vc	cpd00001[vc] + cpd00132[vc] -> cpd00013[vc] + cpd00041[vc]	H2O + L-Asparagine -> NH3 + L-Aspartate	0	25.913	0	26.5594
rxn00346__vc	cpd00041[vc] + cpd00067[vc] -> cpd00011[vc] + cpd00085[vc]	L-Aspartate + H+ -> CO2 + beta-Alanine	8.96e-05	8.96e-05	8.96e-06	8.96e-06
rxn00347__vc	cpd00041[vc] -> cpd00013[vc] + cpd00106[vc]	L-Aspartate -> NH3 + Fumarate	0	0	0	139.933
rxn00351__vc	cpd00002[vc] + cpd00033[vc] + cpd00506[vc] -> cpd00008[vc] + cpd00009[vc] + cpd00042[vc] + cpd00067[vc]	ATP + Glycine + gamma-Glutamylcysteine -> ADP + Phosphate + GSH + H+	3.58e-05	3.58e-05	3.58e-06	3.58e-06
rxn00360__vc	cpd00001[vc] + cpd00044[vc] -> cpd00009[vc] + cpd00193[vc]	H2O + 3-phosphoadenylylsulfate -> Phosphate + APS	0	76.8235	0	78.5444
rxn00361__vc	cpd00002[vc] + cpd00193[vc] -> cpd00008[vc] + cpd00044[vc] + cpd00067[vc]	ATP + APS -> ADP + 3-phosphoadenylylsulfate + H+	0.0570421	76.8805	0.00570421	78.5501
rxn00364__vc	cpd00002[vc] + cpd00046[vc] + cpd00067[vc] <=> cpd00008[vc] + cpd00096[vc]	ATP + CMP + H+ <=> ADP + CDP	0.0261918	0.0262814	0.00261918	0.00262814
rxn00379__vc	cpd00002[vc] + cpd00048[vc] -> cpd00012[vc] + cpd00193[vc]	ATP + Sulfate -> PPi + APS	0	0.0570421	0	0.00570421
rxn00392__vc	cpd00002[vc] + cpd00220[vc] -> cpd00008[vc] + cpd00050[vc]	ATP + Riboflavin -> ADP + FMN	7.17e-05	7.17e-05	7.17e-06	7.17e-06
rxn00394__vc	cpd00001[vc] + cpd00051[vc] <=> cpd00064[vc] + cpd00073[vc]	H2O + L-Arginine <=> Ornithine + Urea	-0.00618103	-0.00618102	-0.0006181	15.3004
rxn00395__vc	cpd00001[vc] + cpd00051[vc] -> cpd00013[vc] + cpd00274[vc]	H2O + L-Arginine -> NH3 + Citrulline	0	0	0	36.4356
rxn00405__vc	cpd00051[vc] + cpd00067[vc] -> cpd00011[vc] + cpd00152[vc]	L-Arginine + H+ -> CO2 + Agmatine	0.00618103	0.00618103	0.0006181	0.0006181
rxn00407__vc	cpd00001[vc] + cpd00052[vc] + cpd00067[vc] -> cpd00013[vc] + cpd00062[vc]	H2O + CTP + H+ -> NH3 + UTP	0	76.8235	0	78.5444
rxn00409__vc	cpd00002[vc] + cpd00096[vc] <=> cpd00008[vc] + cpd00052[vc]	ATP + CDP <=> ADP + CTP	0.0249387	0.0257816	-78.5649	0.00257816
rxn00410__vc	cpd00002[vc] + cpd00013[vc] + cpd00062[vc] -> cpd00008[vc] + cpd00009[vc] + cpd00052[vc] + 2 cpd00067[vc]	ATP + NH3 + UTP -> ADP + Phosphate + CTP + 2 H+	0	76.8331	0	78.5453
rxn00411__vc	cpd00061[vc] + cpd00067[vc] + cpd00096[vc] -> cpd00020[vc] + cpd00052[vc]	Phosphoenolpyruvate + H+ + CDP -> Pyruvate + CTP	0	0	0	78.5675
rxn00412__vc	cpd00001[vc] + cpd00002[vc] + cpd00053[vc] + cpd00062[vc] -> cpd00008[vc] + cpd00009[vc] + cpd00023[vc] + cpd00052[vc] + 2 cpd00067[vc]	H2O + ATP + L-Glutamine + UTP -> ADP + Phosphate + L-Glutamate + CTP + 2 H+	0	38.8742	0	39.8395
rxn00414__vc	cpd00001[vc] + 2 cpd00002[vc] + cpd00053[vc] + cpd00242[vc] -> 2 cpd00008[vc] + cpd00009[vc] + cpd00023[vc] + 2 cpd00067[vc] + cpd00146[vc]	H2O + 2 ATP + L-Glutamine + H2CO3 -> 2 ADP + Phosphate + L-Glutamate + 2 H+ + Carbamoylphosphate	0.057129	0.057129	0.0057129	15.3067
rxn00416__vc	cpd00001[vc] + cpd00002[vc] + cpd00041[vc] + cpd00053[vc] -> cpd00012[vc] + cpd00018[vc] + cpd00023[vc] + 2 cpd00067[vc] + cpd00132[vc]	H2O + ATP + L-Aspartate + L-Glutamine -> PPi + AMP + L-Glutamate + 2 H+ + L-Asparagine	0.0287131	25.9417	0.00287131	26.5622
rxn00422__vc	cpd00020[vc] + cpd00054[vc] <=> cpd00035[vc] + cpd00145[vc]	Pyruvate + L-Serine <=> L-Alanine + Hydroxypyruvate	-21.1441	0.36809	-20.1152	21.1646
rxn00423__vc	cpd00022[vc] + cpd00054[vc] -> cpd00010[vc] + cpd00722[vc]	Acetyl-CoA + L-Serine -> CoA + O-Acetyl-L-serine	0.00627103	0.00627103	0.0006271	0.0006271
rxn00424__vc	cpd00040[vc] + cpd00054[vc] -> cpd00033[vc] + cpd00145[vc]	Glyoxalate + L-Serine -> Glycine + Hydroxypyruvate	0	21.3935	0	20.1152
rxn00438__vc	cpd00002[vc] + cpd00793[vc] <=> cpd00008[vc] + cpd00056[vc]	ATP + Thiamine phosphate <=> ADP + TPP	3.58e-05	3.58e-05	3.58e-06	3.58e-06
rxn00459__vc	cpd00482[vc] <=> cpd00001[vc] + cpd00061[vc]	2-Phospho-D-glycerate <=> H2O + Phosphoenolpyruvate	1.42501	1.42501	-36.3674	7.54746
rxn00460__vc	cpd00014[vc] + cpd00061[vc] + cpd00067[vc] -> cpd00020[vc] + cpd00062[vc]	UDP + Phosphoenolpyruvate + H+ -> Pyruvate + UTP	0	0	0	78.5675
rxn00461__vc	cpd00037[vc] + cpd00061[vc] -> cpd00009[vc] + cpd02820[vc]	UDP-N-acetylglucosamine + Phosphoenolpyruvate -> Phosphate + UDP-N-acetylglucosamine enolpyruvate	0.00434972	0.00434972	0.00043497	0.00043497
rxn00463__vc	cpd00001[vc] + cpd00062[vc] -> cpd00012[vc] + 2 cpd00067[vc] + cpd00091[vc]	H2O + UTP -> PPi + 2 H+ + UMP	0	38.4118	0	39.2722
rxn00467__vc	cpd00024[vc] + cpd00064[vc] -> cpd00023[vc] + cpd00858[vc]	2-Oxoglutarate + Ornithine -> L-Glutamate + L-Glutamate5-semialdehyde	0	59.9767	0	61.9404
rxn00469__vc	cpd00001[vc] + cpd00342[vc] <=> cpd00029[vc] + cpd00064[vc]	H2O + N-Acetylornithine <=> Acetate + Ornithine	0	76.8235	0	78.5444
rxn00474__vc	cpd00054[vc] + cpd00359[vc] -> cpd00001[vc] + cpd00065[vc]	L-Serine + indol -> H2O + L-Tryptophan	0	0.03554	0	0.00355402
rxn00493__vc	cpd00024[vc] + cpd00066[vc] <=> cpd00023[vc] + cpd00143[vc]	2-Oxoglutarate + L-Phenylalanine <=> L-Glutamate + Phenylpyruvate	-0.0484265	-0.0484265	-0.00484265	-0.00484265
rxn00508__vc	cpd00001[vc] + cpd00003[vc] + cpd00199[vc] -> cpd00004[vc] + cpd00036[vc] + 2 cpd00067[vc]	H2O + NAD + 4-Oxobutanoate -> NADH + Succinate + 2 H+	0	1.37e-05	0	7.7492
rxn00509__vc	cpd00001[vc] + cpd00006[vc] + cpd00199[vc] -> cpd00005[vc] + cpd00036[vc] + 2 cpd00067[vc]	H2O + NADP + 4-Oxobutanoate -> NADPH + Succinate + 2 H+	0	1.38e-05	0	7.7492
rxn00512__vc	cpd00003[vc] + cpd00139[vc] -> cpd00004[vc] + cpd00040[vc] + cpd00067[vc]	NAD + Glycolate -> NADH + Glyoxalate + H+	0.00014333	0.00014537	0	8.04609
rxn00527__vc	cpd00024[vc] + cpd00069[vc] <=> cpd00023[vc] + cpd00868[vc]	2-Oxoglutarate + L-Tyrosine <=> L-Glutamate + p-hydroxyphenylpyruvate	-0.0297601	-0.0297601	-0.00297601	-0.00297601
rxn00533__vc	cpd00002[vc] + cpd00022[vc] + cpd00242[vc] -> cpd00008[vc] + cpd00009[vc] + cpd00067[vc] + cpd00070[vc]	ATP + Acetyl-CoA + H2CO3 -> ADP + Phosphate + H+ + Malonyl-CoA	0.403176	0.403176	0.0403176	0.0403177
rxn00547__vc	cpd00002[vc] + cpd00082[vc] -> cpd00008[vc] + cpd00067[vc] + cpd00072[vc]	ATP + D-Fructose -> ADP + H+ + D-fructose-6-phosphate	0	1e-08	0	78.5444
rxn00548__vc	cpd00009[vc] + cpd00072[vc] -> cpd00001[vc] + cpd00196[vc] + cpd00236[vc]	Phosphate + D-fructose-6-phosphate -> H2O + Acetylphosphate + D-Erythrose4-phosphate	0	0.075648	0	20.7277
rxn00549__vc	cpd00001[vc] + cpd00290[vc] -> cpd00009[vc] + cpd00072[vc]	H2O + D-fructose-1,6-bisphosphate -> Phosphate + D-fructose-6-phosphate	3.59238	3.59239	0	86.1731
rxn00552__vc	cpd00001[vc] + cpd00288[vc] -> cpd00013[vc] + cpd00072[vc]	H2O + D-Glucosamine phosphate -> NH3 + D-fructose-6-phosphate	0	77.7389	0	79.6781
rxn00553__vc	cpd00026[vc] + cpd00072[vc] -> cpd00014[vc] + cpd01693[vc]	UDP-glucose + D-fructose-6-phosphate -> UDP + 6-Phosphosucrose	0.14782	0.14782	0.150576	79.0364
rxn00555__vc	cpd00053[vc] + cpd00072[vc] -> cpd00023[vc] + cpd00288[vc]	L-Glutamine + D-fructose-6-phosphate -> L-Glutamate + D-Glucosamine phosphate	0.0167871	77.7556	0.00167871	79.6798
rxn00558__vc	cpd00079[vc] <=> cpd00072[vc]	D-glucose-6-phosphate <=> D-fructose-6-phosphate	-0.41563	-0.41563	-20.6502	-0.177357
rxn00559__vc	cpd00235[vc] <=> cpd00072[vc]	D-mannose-6-phosphate <=> D-fructose-6-phosphate	-0.00025167	-0.00025167	-2.52e-05	-2.52e-05
rxn00578__vc	cpd00001[vc] + cpd01693[vc] -> cpd00009[vc] + cpd00076[vc]	H2O + 6-Phosphosucrose -> Phosphate + Sucrose	0.14782	0.14782	0.150576	79.0364
rxn00579__vc	cpd00014[vc] + cpd00076[vc] -> cpd00026[vc] + cpd00082[vc]	UDP + Sucrose -> UDP-glucose + D-Fructose	0	-1e-08	0	78.5444
rxn00604__vc	cpd00006[vc] + cpd00079[vc] -> cpd00005[vc] + cpd00067[vc] + cpd00911[vc]	NADP + D-glucose-6-phosphate -> NADPH + H+ + 6-phospho-D-glucono-1-5-lactone	0	2.5e-07	0	20.1152
rxn00611__vc	cpd00004[vc] + cpd00067[vc] + cpd00095[vc] -> cpd00003[vc] + cpd00080[vc]	NADH + H+ + Glycerone-phosphate -> NAD + Glycerol-3-phosphate	0	2.21e-06	0	0.00221617
rxn00612__vc	cpd00005[vc] + cpd00067[vc] + cpd00095[vc] -> cpd00006[vc] + cpd00080[vc]	NADPH + H+ + Glycerone-phosphate -> NADP + Glycerol-3-phosphate	0	2.21e-06	0	0.00221617
rxn00615__vc	cpd00002[vc] + cpd00100[vc] -> cpd00008[vc] + cpd00067[vc] + cpd00080[vc]	ATP + Glycerol -> ADP + H+ + Glycerol-3-phosphate	0.0221595	0.0221617	0	0.00221617
rxn00640__vc	cpd00031[vc] + cpd00485[vc] -> cpd00009[vc] + cpd00083[vc]	GDP + D-Mannose1-phosphate -> Phosphate + GDP-mannose	0	0.00025167	0	2.52e-05
rxn00641__vc	cpd00038[vc] + cpd00485[vc] -> cpd00012[vc] + cpd00083[vc]	GTP + D-Mannose1-phosphate -> PPi + GDP-mannose	0	0.00025167	0	2.52e-05
rxn00642__vc	cpd00083[vc] -> cpd00001[vc] + cpd00900[vc]	GDP-mannose -> H2O + GDP-4-dehydro-D-rhamnose	0.00025167	0.00025167	2.52e-05	2.52e-05
rxn00646__vc	cpd00002[vc] + cpd00023[vc] + cpd00084[vc] -> cpd00008[vc] + cpd00009[vc] + cpd00067[vc] + cpd00506[vc]	ATP + L-Glutamate + L-Cysteine -> ADP + Phosphate + H+ + gamma-Glutamylcysteine	3.58e-05	3.58e-05	3.58e-06	3.58e-06
rxn00649__vc	cpd00239[vc] + cpd00722[vc] -> cpd00029[vc] + cpd00084[vc]	H2S + O-Acetyl-L-serine -> Acetate + L-Cysteine	0.00627103	0.00627103	0.0006271	0.0006271
rxn00691__vc	cpd00001[vc] + cpd00201[vc] -> cpd00047[vc] + cpd00067[vc] + cpd00087[vc]	H2O + 10-Formyltetrahydrofolate -> Formate + H+ + Tetrahydrofolate	0	-1.2e-07	0	19.0636
rxn00692__vc	cpd00001[vc] + cpd00033[vc] + cpd00125[vc] <=> cpd00054[vc] + cpd00087[vc]	H2O + Glycine + 5-10-Methylenetetrahydrofolate <=> L-Serine + Tetrahydrofolate	-0.125438	-0.0928867	-13.054	4.01375
rxn00693__vc	cpd00135[vc] + cpd00345[vc] -> cpd00060[vc] + cpd00087[vc]	Homocysteine + 5-Methyltetrahydrofolate -> L-Methionine + Tetrahydrofolate	0.050453	0.050453	0.0050453	0.0050453
rxn00704__vc	cpd00089[vc] <=> cpd00079[vc]	Glucose-1-phosphate <=> D-glucose-6-phosphate	-0.41563	-0.415629	-26.7032	-0.177357
rxn00708__vc	cpd00001[vc] + cpd00091[vc] <=> cpd00009[vc] + cpd00249[vc]	H2O + UMP <=> Phosphate + Uridine	-0.105308	-0.00368641	-0.0105309	-0.00036864
rxn00710__vc	cpd00067[vc] + cpd00810[vc] -> cpd00011[vc] + cpd00091[vc]	H+ + Orotidylic acid -> CO2 + UMP	0.0187779	0.0187779	0.00187779	0.00187779
rxn00711__vc	cpd00012[vc] + cpd00067[vc] + cpd00091[vc] <=> cpd00092[vc] + cpd00103[vc]	PPi + H+ + UMP <=> Uracil + PRPP	0.00368641	0.105309	0.00036864	0.0105309
rxn00726__vc	cpd00013[vc] + cpd00216[vc] -> cpd00001[vc] + cpd00020[vc] + cpd00067[vc] + cpd00093[vc]	NH3 + Chorismate -> H2O + Pyruvate + H+ + Anthranilate	0	0.03554	0	0.003554
rxn00727__vc	cpd00053[vc] + cpd00216[vc] -> cpd00020[vc] + cpd00023[vc] + cpd00067[vc] + cpd00093[vc]	L-Glutamine + Chorismate -> Pyruvate + L-Glutamate + H+ + Anthranilate	0	0.03554	0	0.003554
rxn00737__vc	cpd00161[vc] -> cpd00013[vc] + cpd00094[vc]	L-Threonine -> NH3 + 2-Oxobutyrate	0.0589465	0.0589465	0.00589465	0.00589465
rxn00747__vc	cpd00102[vc] <=> cpd00095[vc]	Glyceraldehyde3-phosphate <=> Glycerone-phosphate	0	7.00673	7.6288	31.3468
rxn00763__vc	cpd00004[vc] + cpd00067[vc] + cpd00448[vc] -> cpd00003[vc] + cpd00100[vc]	NADH + H+ + D-Glyceraldehyde -> NAD + Glycerol	0	0.0221617	0	0.00221617
rxn00765__vc	cpd00005[vc] + cpd00067[vc] + cpd00448[vc] -> cpd00006[vc] + cpd00100[vc]	NADPH + H+ + D-Glyceraldehyde -> NADP + Glycerol	0	0.0221617	0	0.00221617
rxn00770__vc	cpd00002[vc] + cpd00101[vc] -> cpd00018[vc] + cpd00067[vc] + cpd00103[vc]	ATP + ribose-5-phosphate -> AMP + H+ + PRPP	0	0.101622	0	0.0101622
rxn00772__vc	cpd00008[vc] + cpd00067[vc] + cpd00101[vc] -> cpd00002[vc] + cpd00105[vc]	ADP + H+ + ribose-5-phosphate -> ATP + D-Ribose	0	0.101622	0	0.0101622
rxn00777__vc	cpd00101[vc] -> cpd00171[vc]	ribose-5-phosphate -> D-Ribulose5-phosphate	3.05437	3.05437	3.28075	13.7379
rxn00781__vc	cpd00003[vc] + cpd00009[vc] + cpd00102[vc] -> cpd00004[vc] + cpd00067[vc] + cpd00203[vc]	NAD + Phosphate + Glyceraldehyde3-phosphate -> NADH + H+ + 1,3-Bisphospho-D-glycerate	0	0	0	139.933
rxn00782__vc	cpd00005[vc] + cpd00067[vc] + cpd00203[vc] -> cpd00006[vc] + cpd00009[vc] + cpd00102[vc]	NADPH + H+ + 1,3-Bisphospho-D-glycerate -> NADP + Phosphate + Glyceraldehyde3-phosphate	0	17.1965	17.4439	158.473
rxn00785__vc	cpd00072[vc] + cpd00102[vc] <=> cpd00198[vc] + cpd00236[vc]	D-fructose-6-phosphate + Glyceraldehyde3-phosphate <=> D-Xylulose5-phosphate + D-Erythrose4-phosphate	3.19424	3.26989	-7.4577	13.7594
rxn00786__vc	cpd00290[vc] <=> cpd00095[vc] + cpd00102[vc]	D-fructose-1,6-bisphosphate <=> Glycerone-phosphate + Glyceraldehyde3-phosphate	-3.59239	-3.59238	-86.1731	78.5444
rxn00789__vc	cpd00002[vc] + cpd00103[vc] -> cpd00012[vc] + cpd00067[vc] + cpd01775[vc]	ATP + PRPP -> PPi + H+ + Phosphoribosyl-ATP	0.0175907	0.0175907	0.00175907	0.00175907
rxn00790__vc	cpd00001[vc] + cpd00053[vc] + cpd00103[vc] -> cpd00012[vc] + cpd00023[vc] + cpd00067[vc] + cpd01982[vc]	H2O + L-Glutamine + PRPP -> PPi + L-Glutamate + H+ + 5-Phosphoribosylamine	0.0282398	0.0282398	0.00282398	0.00282398
rxn00791__vc	cpd00093[vc] + cpd00103[vc] -> cpd00012[vc] + cpd00067[vc] + cpd02642[vc]	Anthranilate + PRPP -> PPi + H+ + N-5-phosphoribosyl-anthranilate	0.03554	0.03554	0.003554	0.003554
rxn00797__vc	cpd00001[vc] + cpd00249[vc] <=> cpd00092[vc] + cpd00105[vc]	H2O + Uridine <=> Uracil + D-Ribose	-0.105309	-0.00368641	-0.0105309	-0.00036864
rxn00799__vc	cpd00130[vc] <=> cpd00001[vc] + cpd00106[vc]	L-Malate <=> H2O + Fumarate	-0.0973025	-0.0973025	-139.943	-0.00973025
rxn00800__vc	cpd02375[vc] <=> cpd00018[vc] + cpd00106[vc]	Adenylosuccinate <=> AMP + Fumarate	0.0307474	0.0307474	0.00307474	0.00344338
rxn00802__vc	cpd02152[vc] <=> cpd00051[vc] + cpd00106[vc]	L-Argininosuccinate <=> L-Arginine + Fumarate	0.0383511	0.0383511	0.00383511	36.4394
rxn00806__vc	cpd00024[vc] + cpd00107[vc] <=> cpd00023[vc] + cpd00200[vc]	2-Oxoglutarate + L-Leucine <=> L-Glutamate + 4MOP	-0.0279673	-0.0279673	-0.00279673	-0.00279673
rxn00830__vc	cpd00113[vc] <=> cpd00202[vc]	Isopentenyldiphosphate <=> DMAPP	-0.0184638	0.00615759	-0.00184638	0.00061576
rxn00832__vc	cpd00001[vc] + cpd00114[vc] <=> cpd02884[vc]	H2O + IMP <=> FAICAR	-0.0457947	-0.0457947	-0.00457947	-0.00457947
rxn00834__vc	cpd00001[vc] + cpd00003[vc] + cpd00114[vc] -> cpd00004[vc] + cpd00067[vc] + cpd00497[vc]	H2O + NAD + IMP -> NADH + H+ + XMP	0.0150473	0.0150473	0.00113609	0.00150473
rxn00838__vc	cpd00038[vc] + cpd00041[vc] + cpd00114[vc] -> cpd00009[vc] + cpd00031[vc] + 2 cpd00067[vc] + cpd02375[vc]	GTP + L-Aspartate + IMP -> Phosphate + GDP + 2 H+ + Adenylosuccinate	0.0307474	0.0307474	0.00307474	0.00344338
rxn00839__vc	cpd00002[vc] + cpd00177[vc] -> cpd00008[vc] + cpd00115[vc]	ATP + dADP -> ADP + dATP	0	38.4276	0	39.2738
rxn00851__vc	cpd00002[vc] + 2 cpd00117[vc] -> cpd00008[vc] + cpd00009[vc] + cpd00067[vc] + cpd00731[vc]	ATP + 2 D-Alanine -> ADP + Phosphate + H+ + Ala-Ala	0.00434972	0.00434972	0.00043497	0.00043497
rxn00858__vc	cpd00001[vc] + cpd00152[vc] -> cpd00073[vc] + cpd00118[vc]	H2O + Agmatine -> Urea + Putrescine	0.00618103	0.00618103	0.0006181	0.0006181
rxn00863__vc	cpd00001[vc] + cpd00003[vc] + cpd01324[vc] -> cpd00004[vc] + 2 cpd00067[vc] + cpd00119[vc]	H2O + NAD + L-Histidinal -> NADH + 2 H+ + L-Histidine	0.0175907	0.0175907	0.00175907	0.00175907
rxn00898__vc	cpd02498[vc] -> cpd00001[vc] + cpd00123[vc]	2,3-Dihydroxy-isovalerate -> H2O + 3-Methyl-2-oxobutanoate	0.059452	0.059452	0.0059452	0.0059452
rxn00902__vc	cpd00001[vc] + cpd00022[vc] + cpd00123[vc] -> cpd00010[vc] + cpd00067[vc] + cpd01646[vc]	H2O + Acetyl-CoA + 3-Methyl-2-oxobutanoate -> CoA + H+ + 2-Isopropylmalate	0.0279673	0.0279673	0.00279673	0.00279673
rxn00903__vc	cpd00023[vc] + cpd00123[vc] -> cpd00024[vc] + cpd00156[vc]	L-Glutamate + 3-Methyl-2-oxobutanoate -> 2-Oxoglutarate + L-Valine	0	21.2161	0	21.1646
rxn00904__vc	cpd00020[vc] + cpd00156[vc] <=> cpd00035[vc] + cpd00123[vc]	Pyruvate + L-Valine <=> L-Alanine + 3-Methyl-2-oxobutanoate	-0.0313951	21.1848	-0.00313951	21.1615
rxn00907__vc	cpd00006[vc] + cpd00125[vc] -> cpd00005[vc] + cpd00347[vc]	NADP + 5-10-Methylenetetrahydrofolate -> NADPH + 5-10-Methenyltetrahydrofolate	0.0741061	0.074106	0.00741061	19.071
rxn00908__vc	cpd00003[vc] + cpd00033[vc] + cpd00087[vc] -> cpd00004[vc] + cpd00011[vc] + cpd00013[vc] + cpd00125[vc]	NAD + Glycine + Tetrahydrofolate -> NADH + CO2 + NH3 + 5-10-Methylenetetrahydrofolate	0	0.0325496	0	9.53504
rxn00912__vc	cpd00001[vc] + cpd00123[vc] + cpd00125[vc] -> cpd00087[vc] + cpd00712[vc]	H2O + 3-Methyl-2-oxobutanoate + 5-10-Methylenetetrahydrofolate -> Tetrahydrofolate + 2-Dehydropantoate	8.96e-05	8.96e-05	8.96e-06	8.96e-06
rxn00916__vc	cpd00002[vc] + cpd00013[vc] + cpd00497[vc] -> cpd00012[vc] + cpd00018[vc] + 3 cpd00067[vc] + cpd00126[vc]	ATP + NH3 + XMP -> PPi + AMP + 3 H+ + GMP	0	0.0150473	0	0.00150473
rxn00917__vc	cpd00001[vc] + cpd00002[vc] + cpd00053[vc] + cpd00497[vc] -> cpd00012[vc] + cpd00018[vc] + cpd00023[vc] + 3 cpd00067[vc] + cpd00126[vc]	H2O + ATP + L-Glutamine + XMP -> PPi + AMP + L-Glutamate + 3 H+ + GMP	0	0.0150473	0	0.00150473
rxn00927__vc	cpd00001[vc] + cpd00182[vc] -> cpd00105[vc] + cpd00128[vc]	H2O + Adenosine -> D-Ribose + Adenine	0.0036864	0.00368641	0	0.00036864
rxn00929__vc	cpd00004[vc] + 2 cpd00067[vc] + cpd02431[vc] -> cpd00003[vc] + cpd00129[vc]	NADH + 2 H+ + 1-Pyrroline-5-carboxylate -> NAD + L-Proline	0	21.2649	0	20.1201
rxn00931__vc	cpd00005[vc] + 2 cpd00067[vc] + cpd02431[vc] -> cpd00006[vc] + cpd00129[vc]	NADPH + 2 H+ + 1-Pyrroline-5-carboxylate -> NADP + L-Proline	0	21.2649	0	20.1201
rxn00947__vc	cpd00002[vc] + cpd00010[vc] + cpd00214[vc] -> cpd00012[vc] + cpd00018[vc] + cpd00067[vc] + cpd00134[vc]	ATP + CoA + Palmitate -> PPi + AMP + H+ + Palmitoyl-CoA	0	38.4118	0	39.2722
rxn00952__vc	cpd00239[vc] + cpd00790[vc] -> cpd00029[vc] + cpd00135[vc]	H2S + O-Acetyl-L-homoserine -> Acetate + Homocysteine	0.0467666	0.0467666	0.00467666	0.00467666
rxn00973__vc	cpd00137[vc] <=> cpd00260[vc]	Citrate <=> Isocitrate	0.166835	0.166836	0	7.47022
rxn00979__vc	cpd00001[vc] + cpd00003[vc] + cpd00229[vc] -> cpd00004[vc] + 2 cpd00067[vc] + cpd00139[vc]	H2O + NAD + Glycolaldehyde -> NADH + 2 H+ + Glycolate	0.00014333	0.00014333	1.43e-05	1.43e-05
rxn00980__vc	cpd00001[vc] + cpd00727[vc] -> cpd00009[vc] + cpd00139[vc]	H2O + 2-Phosphoglycolate -> Phosphate + Glycolate	0	2.04e-06	0	8.04607
rxn01000__vc	cpd00067[vc] + cpd00219[vc] -> cpd00001[vc] + cpd00011[vc] + cpd00143[vc]	H+ + Prephenate -> H2O + CO2 + Phenylpyruvate	0.0484265	0.0484265	0.00484265	0.00484265
rxn01011__vc	cpd00003[vc] + cpd00223[vc] <=> cpd00004[vc] + cpd00067[vc] + cpd00145[vc]	NAD + Glycerate <=> NADH + H+ + Hydroxypyruvate	-0.36809	-0.227192	-21.1646	6.52398
rxn01018__vc	cpd00041[vc] + cpd00146[vc] -> cpd00009[vc] + cpd00067[vc] + cpd00343[vc]	L-Aspartate + Carbamoylphosphate -> Phosphate + H+ + N-Carbamoyl-L-aspartate	0.0187779	0.0187779	0.00187779	0.00187779
rxn01019__vc	cpd00064[vc] + cpd00146[vc] -> cpd00009[vc] + cpd00067[vc] + cpd00274[vc]	Ornithine + Carbamoylphosphate -> Phosphate + H+ + Citrulline	0.0383511	0.0383511	0.00383511	15.3048
rxn01022__vc	cpd00009[vc] + cpd00147[vc] -> cpd00128[vc] + cpd02574[vc]	Phosphate + 5-Methylthioadenosine -> Adenine + methylthioribose-1-phosphate	0.00104361	0.00104361	0.00010436	0.00010436
rxn01045__vc	cpd00004[vc] + cpd00013[vc] + cpd00067[vc] + cpd00123[vc] -> cpd00001[vc] + cpd00003[vc] + cpd00156[vc]	NADH + NH3 + H+ + 3-Methyl-2-oxobutanoate -> H2O + NAD + L-Valine	0	21.2161	0	21.1646
rxn01069__vc	cpd00001[vc] + cpd00809[vc] -> cpd00009[vc] + cpd00161[vc]	H2O + O-Phospho-L-homoserine -> Phosphate + L-Threonine	0.0723421	0.0723421	0.00723421	0.00723421
rxn01100__vc	cpd00002[vc] + cpd00169[vc] <=> cpd00008[vc] + cpd00203[vc]	ATP + 3-Phosphoglycerate <=> ADP + 1,3-Bisphospho-D-glycerate	17.1965	17.1965	17.4439	95.9905
rxn01101__vc	cpd00003[vc] + cpd00169[vc] -> cpd00004[vc] + cpd00067[vc] + cpd02069[vc]	NAD + 3-Phosphoglycerate -> NADH + H+ + 3-Phosphonooxypyruvate	0.414449	0.555348	0	36.895
rxn01102__vc	cpd00002[vc] + cpd00223[vc] -> cpd00008[vc] + cpd00067[vc] + cpd00169[vc]	ATP + Glycerate -> ADP + H+ + 3-Phosphoglycerate	0.227192	0.36809	0	21.1646
rxn01103__vc	cpd00001[vc] + cpd00203[vc] -> cpd00009[vc] + cpd00067[vc] + cpd00169[vc]	H2O + 1,3-Bisphospho-D-glycerate -> Phosphate + H+ + 3-Phosphoglycerate	0	0	0	78.5444
rxn01106__vc	cpd00482[vc] <=> cpd00169[vc]	2-Phospho-D-glycerate <=> 3-Phosphoglycerate	-1.42501	-1.42501	-7.54746	36.3674
rxn01111__vc	cpd00002[vc] + cpd00171[vc] -> cpd00008[vc] + cpd00067[vc] + cpd00871[vc]	ATP + D-Ribulose5-phosphate -> ADP + H+ + D-Ribulose 1,5-bisphosphate	9.40438	9.40438	8.78196	29.4255
rxn01115__vc	cpd00006[vc] + cpd00284[vc] -> cpd00005[vc] + cpd00011[vc] + cpd00171[vc]	NADP + 6-Phospho-D-gluconate -> NADPH + CO2 + D-Ribulose5-phosphate	0	2.2e-07	0	20.1152
rxn01116__vc	cpd00171[vc] <=> cpd00198[vc]	D-Ribulose5-phosphate <=> D-Xylulose5-phosphate	-6.35023	-6.35023	-19.6276	-5.48978
rxn01137__vc	cpd00001[vc] + cpd00067[vc] + cpd00182[vc] -> cpd00013[vc] + cpd00246[vc]	H2O + H+ + Adenosine -> NH3 + Inosine	0	0	0	0.00036864
rxn01184__vc	cpd00048[vc] + cpd00067[vc] + cpd00924[vc] -> cpd00002[vc] + cpd00193[vc]	Sulfate + H+ + AppppA -> ATP + APS	0	0.0570421	0	0.00570421
rxn01187__vc	cpd00009[vc] + cpd00198[vc] -> cpd00001[vc] + cpd00102[vc] + cpd00196[vc]	Phosphate + D-Xylulose5-phosphate -> H2O + Glyceraldehyde3-phosphate + Acetylphosphate	0	0.075648	0	20.7277
rxn01200__vc	cpd00102[vc] + cpd00238[vc] <=> cpd00101[vc] + cpd00198[vc]	Glyceraldehyde3-phosphate + Sedoheptulose7-phosphate <=> ribose-5-phosphate + D-Xylulose5-phosphate	3.15599	3.15599	3.29091	13.748
rxn01208__vc	cpd00067[vc] + cpd02605[vc] -> cpd00011[vc] + cpd00200[vc]	H+ + 2-isopropyl-3-oxosuccinate -> CO2 + 4MOP	0.0279673	0.0279673	0.00279673	0.00279673
rxn01211__vc	cpd00001[vc] + cpd00347[vc] <=> cpd00067[vc] + cpd00201[vc]	H2O + 5-10-Methenyltetrahydrofolate <=> H+ + 10-Formyltetrahydrofolate	0.0740703	0.0740702	0.00740703	19.071
rxn01213__vc	cpd00113[vc] + cpd00202[vc] -> cpd00012[vc] + cpd00067[vc] + cpd00283[vc]	Isopentenyldiphosphate + DMAPP -> PPi + H+ + Geranyldiphosphate	0.00615759	0.00615759	0.00061576	0.00061576
rxn01241__vc	cpd00003[vc] + cpd00449[vc] <=> cpd00004[vc] + cpd00067[vc] + cpd00213[vc]	NAD + Dihydrolipoamide <=> NADH + H+ + Lipoamide	0.588936	0.588936	0	13.8567
rxn01242__vc	cpd00020[vc] + cpd00067[vc] + cpd00213[vc] -> cpd00011[vc] + cpd00836[vc]	Pyruvate + H+ + Lipoamide -> CO2 + S-Acetyldihydrolipoamide	0.588936	0.588936	0	13.8567
rxn01255__vc	cpd00932[vc] -> cpd00009[vc] + cpd00216[vc]	5-O--1-Carboxyvinyl-3-phosphoshikimate -> Phosphate + Chorismate	0.113906	0.113906	0.0113906	0.0113906
rxn01256__vc	cpd00216[vc] -> cpd00219[vc]	Chorismate -> Prephenate	0.0781866	0.0781866	0.00781866	0.00781866
rxn01257__vc	cpd00053[vc] + cpd00216[vc] -> cpd00023[vc] + cpd08210[vc]	L-Glutamine + Chorismate -> L-Glutamate + ADC	0.00014333	0.00014333	1.43e-05	1.43e-05
rxn01268__vc	cpd00003[vc] + cpd00219[vc] -> cpd00004[vc] + cpd00011[vc] + cpd00868[vc]	NAD + Prephenate -> NADH + CO2 + p-hydroxyphenylpyruvate	0	0.0297601	0	0.00297601
rxn01269__vc	cpd00006[vc] + cpd00219[vc] -> cpd00005[vc] + cpd00011[vc] + cpd00868[vc]	NADP + Prephenate -> NADPH + CO2 + p-hydroxyphenylpyruvate	0	0.0297601	0	0.00297601
rxn01281__vc	cpd00005[vc] + cpd00067[vc] + cpd00843[vc] -> cpd00006[vc] + cpd00223[vc]	NADPH + H+ + Tartronate semialdehyde -> NADP + Glycerate	0	0.0325496	0	6.52398
rxn01286__vc	cpd00001[vc] + cpd00003[vc] + cpd00448[vc] <=> cpd00004[vc] + 2 cpd00067[vc] + cpd00223[vc]	H2O + NAD + D-Glyceraldehyde <=> NADH + 2 H+ + Glycerate	-0.0221617	-0.0221595	-0.00221617	0
rxn01297__vc	cpd00001[vc] + cpd00003[vc] + cpd00226[vc] <=> cpd00004[vc] + cpd00067[vc] + cpd00309[vc]	H2O + NAD + HYXN <=> NADH + H+ + XAN	0	0	0	0.00036864
rxn01300__vc	cpd00002[vc] + cpd00227[vc] -> cpd00008[vc] + cpd00067[vc] + cpd00809[vc]	ATP + L-Homoserine -> ADP + H+ + O-Phospho-L-homoserine	0.0723421	0.0723421	0.00723421	0.00723421
rxn01302__vc	cpd00005[vc] + cpd00067[vc] + cpd00346[vc] -> cpd00006[vc] + cpd00227[vc]	NADPH + H+ + L-Aspartate4-semialdehyde -> NADP + L-Homoserine	0.119109	0.119109	0.0119109	0.0119109
rxn01303__vc	cpd00022[vc] + cpd00227[vc] -> cpd00010[vc] + cpd00790[vc]	Acetyl-CoA + L-Homoserine -> CoA + O-Acetyl-L-homoserine	0.0467666	0.0467666	0.00467666	0.00467666
rxn01329__vc	cpd00235[vc] <=> cpd00485[vc]	D-mannose-6-phosphate <=> D-Mannose1-phosphate	0.00025167	0.00025167	2.52e-05	2.52e-05
rxn01331__vc	cpd00001[vc] + cpd00003[vc] + cpd00236[vc] <=> cpd00004[vc] + 2 cpd00067[vc] + cpd02147[vc]	H2O + NAD + D-Erythrose4-phosphate <=> NADH + 2 H+ + 4-Phosphoerythronate	3.58e-05	3.58e-05	3.58e-06	3.58e-06
rxn01333__vc	cpd00102[vc] + cpd00238[vc] <=> cpd00072[vc] + cpd00236[vc]	Glyceraldehyde3-phosphate + Sedoheptulose7-phosphate <=> D-fructose-6-phosphate + D-Erythrose4-phosphate	0.257995	0.257996	-81.8467	82.8708
rxn01334__vc	cpd00349[vc] <=> cpd00095[vc] + cpd00236[vc]	Sedoheptulose 1,7-bisphosphate <=> Glycerone-phosphate + D-Erythrose4-phosphate	-3.41398	-3.41398	-86.1731	78.5444
rxn01343__vc	cpd00002[vc] + cpd00238[vc] -> cpd00008[vc] + cpd00067[vc] + cpd00349[vc]	ATP + Sedoheptulose7-phosphate -> ADP + H+ + Sedoheptulose 1,7-bisphosphate	0	-2.8e-07	0	78.5444
rxn01345__vc	cpd00001[vc] + cpd00349[vc] -> cpd00009[vc] + cpd00238[vc]	H2O + Sedoheptulose 1,7-bisphosphate -> Phosphate + Sedoheptulose7-phosphate	3.41398	3.41398	0	86.1731
rxn01351__vc	cpd00001[vc] + cpd00241[vc] -> cpd00012[vc] + 2 cpd00067[vc] + cpd00296[vc]	H2O + dGTP -> PPi + 2 H+ + dGMP	0	38.4118	0	39.2722
rxn01353__vc	cpd00002[vc] + cpd00295[vc] <=> cpd00008[vc] + cpd00241[vc]	ATP + dGDP <=> ADP + dGTP	0.00057335	38.4123	5.73e-05	39.2722
rxn01362__vc	cpd00103[vc] + cpd00247[vc] -> cpd00012[vc] + cpd00067[vc] + cpd00810[vc]	PRPP + Orotate -> PPi + H+ + Orotidylic acid	0.0187779	0.0187779	0.00187779	0.00187779
rxn01434__vc	cpd00002[vc] + cpd00041[vc] + cpd00274[vc] -> cpd00012[vc] + cpd00018[vc] + 2 cpd00067[vc] + cpd02152[vc]	ATP + L-Aspartate + Citrulline -> PPi + AMP + 2 H+ + L-Argininosuccinate	0.0383511	0.0383511	0.00383511	36.4394
rxn01465__vc	cpd00001[vc] + cpd00282[vc] <=> cpd00067[vc] + cpd00343[vc]	H2O + S-Dihydroorotate <=> H+ + N-Carbamoyl-L-aspartate	-0.0187779	-0.0187779	-0.00187779	-0.00187779
rxn01466__vc	cpd00113[vc] + cpd00283[vc] -> cpd00012[vc] + cpd00067[vc] + cpd00350[vc]	Isopentenyldiphosphate + Geranyldiphosphate -> PPi + H+ + Farnesyldiphosphate	0.00615759	0.00615759	0.00061576	0.00061576
rxn01476__vc	cpd00001[vc] + cpd00911[vc] -> cpd00067[vc] + cpd00284[vc]	H2O + 6-phospho-D-glucono-1-5-lactone -> H+ + 6-Phospho-D-gluconate	0	2.2e-07	0	20.1152
rxn01485__vc	cpd03671[vc] <=> cpd00288[vc]	D-Glucosamine1-phosphate <=> D-Glucosamine phosphate	-0.0167871	-0.0167871	-0.00167871	-0.00167871
rxn01486__vc	cpd00113[vc] + cpd00350[vc] -> cpd00012[vc] + cpd00067[vc] + cpd00289[vc]	Isopentenyldiphosphate + Farnesyldiphosphate -> PPi + H+ + Geranylgeranyl diphosphate	0.00607697	0.00607697	0.0006077	0.0006077
rxn01487__vc	3 cpd00005[vc] + 3 cpd00067[vc] + cpd00289[vc] -> 3 cpd00006[vc] + cpd03214[vc]	3 NADPH + 3 H+ + Geranylgeranyl diphosphate -> 3 NADP + Phytyl diphosphate	0.00339975	0.00339975	0.00033998	0.00033998
rxn01489__vc	2 cpd00289[vc] -> cpd00012[vc] + cpd00067[vc] + cpd02168[vc]	2 Geranylgeranyl diphosphate -> PPi + H+ + Prephytoene diphosphate	0.00133861	0.00133861	0.00013386	0.00013386
rxn01509__vc	cpd00002[vc] + cpd00067[vc] + cpd00296[vc] <=> cpd00008[vc] + cpd00295[vc]	ATP + H+ + dGMP <=> ADP + dGDP	0	38.4118	0	39.2722
rxn01512__vc	cpd00002[vc] + cpd00297[vc] <=> cpd00008[vc] + cpd00357[vc]	ATP + dTDP <=> ADP + TTP	0.00075332	0.00075332	7.53e-05	7.53e-05
rxn01513__vc	cpd00002[vc] + cpd00067[vc] + cpd00298[vc] <=> cpd00008[vc] + cpd00297[vc]	ATP + H+ + dTMP <=> ADP + dTDP	0.00075332	0.00075332	7.53e-05	7.53e-05
rxn01517__vc	cpd00002[vc] + cpd00067[vc] + cpd00299[vc] <=> cpd00008[vc] + cpd00978[vc]	ATP + H+ + dUMP <=> ADP + dUDP	-0.00075332	38.411	-7.53e-05	39.2721
rxn01519__vc	cpd00001[vc] + cpd00358[vc] -> cpd00012[vc] + 2 cpd00067[vc] + cpd00299[vc]	H2O + dUTP -> PPi + 2 H+ + dUMP	0	38.4118	0	39.2722
rxn01544__vc	cpd00103[vc] + cpd00309[vc] -> cpd00012[vc] + cpd00067[vc] + cpd00497[vc]	PRPP + XAN -> PPi + H+ + XMP	0	0	0	0.00036864
rxn01575__vc	cpd00024[vc] + cpd00322[vc] <=> cpd00023[vc] + cpd00508[vc]	2-Oxoglutarate + L-Isoleucine <=> L-Glutamate + 3MOP	-0.0589465	-0.0589465	-0.00589465	-0.00589465
rxn01603__vc	cpd00002[vc] + cpd00023[vc] + cpd00683[vc] -> cpd00008[vc] + cpd00009[vc] + cpd00067[vc] + cpd00330[vc]	ATP + L-Glutamate + Dihydropteroate -> ADP + Phosphate + H+ + Dihydrofolate	0.00014333	0.00014333	1.43e-05	1.43e-05
rxn01629__vc	cpd02345[vc] -> cpd00338[vc]	L-Glutamate1-semialdehyde -> 5-Aminolevulinate	0.0283446	0.0283446	0.00283446	0.00283446
rxn01636__vc	cpd00023[vc] + cpd00342[vc] <=> cpd00064[vc] + cpd00477[vc]	L-Glutamate + N-Acetylornithine <=> Ornithine + N-Acetyl-L-glutamate	-76.779	60.0213	-78.5399	61.9449
rxn01637__vc	cpd00024[vc] + cpd00342[vc] <=> cpd00023[vc] + cpd00918[vc]	2-Oxoglutarate + N-Acetylornithine <=> L-Glutamate + 2-Acetamido-5-oxopentanoate	-60.0212	-0.0445321	-61.9449	-0.00445321
rxn01643__vc	cpd00005[vc] + cpd00067[vc] + cpd01977[vc] -> cpd00006[vc] + cpd00009[vc] + cpd00346[vc]	NADPH + H+ + 4-Phospho-L-aspartate -> NADP + Phosphate + L-Aspartate4-semialdehyde	0.143279	0.143279	0.0143279	0.0143279
rxn01644__vc	cpd00020[vc] + cpd00346[vc] -> 2 cpd00001[vc] + cpd00067[vc] + cpd02120[vc]	Pyruvate + L-Aspartate4-semialdehyde -> 2 H2O + H+ + Dihydrodipicolinate	0.0241707	0.0241707	0.00241707	0.00241707
rxn01652__vc	cpd00001[vc] + cpd00347[vc] <=> cpd00067[vc] + cpd02197[vc]	H2O + 5-10-Methenyltetrahydrofolate <=> H+ + 5-Formyltetrahydrofolate	0	76.8235	0	78.5444
rxn01653__vc	cpd00002[vc] + cpd02197[vc] -> cpd00008[vc] + cpd00009[vc] + cpd00347[vc]	ATP + 5-Formyltetrahydrofolate -> ADP + Phosphate + 5-10-Methenyltetrahydrofolate	0	76.8235	0	78.5444
rxn01672__vc	cpd00001[vc] + cpd00067[vc] + cpd00356[vc] -> cpd00013[vc] + cpd00358[vc]	H2O + H+ + dCTP -> NH3 + dUTP	0	0.00075332	0	7.53e-05
rxn01673__vc	cpd00002[vc] + cpd00533[vc] <=> cpd00008[vc] + cpd00356[vc]	ATP + dCDP <=> ADP + dCTP	0.00049981	0.00125312	5e-05	0.00012531
rxn01678__vc	cpd00002[vc] + cpd00978[vc] <=> cpd00008[vc] + cpd00358[vc]	ATP + dUDP <=> ADP + dUTP	-0.00075332	38.4118	-7.53e-05	39.2722
rxn01682__vc	cpd02210[vc] <=> cpd00102[vc] + cpd00359[vc]	Indoleglycerol phosphate <=> Glyceraldehyde3-phosphate + indol	0	0.03554	0	0.003554
rxn01723__vc	cpd00006[vc] + cpd00376[vc] <=> cpd00005[vc] + cpd00067[vc] + cpd00389[vc]	NADP + Bilirubin <=> NADPH + H+ + Biliverdin	-21.2161	0	-20.1152	0
rxn01724__vc	cpd00007[vc] + 2 cpd00376[vc] -> 2 cpd00001[vc] + 2 cpd00389[vc]	O2 + 2 Bilirubin -> 2 H2O + 2 Biliverdin	0	10.6081	0	10.0576
rxn01739__vc	cpd00002[vc] + cpd00383[vc] -> cpd00008[vc] + cpd00067[vc] + cpd02030[vc]	ATP + Shikimate -> ADP + H+ + 3-phosphoshikimate	0.113906	0.113906	0.0113906	0.0113906
rxn01740__vc	cpd00005[vc] + cpd00067[vc] + cpd01716[vc] -> cpd00006[vc] + cpd00383[vc]	NADPH + H+ + 3-Dehydroshikimate -> NADP + Shikimate	0.113906	0.113906	0.0113906	0.0113906
rxn01790__vc	cpd00005[vc] + cpd00067[vc] + cpd00712[vc] -> cpd00006[vc] + cpd00408[vc]	NADPH + H+ + 2-Dehydropantoate -> NADP + Pantoate	8.96e-05	8.96e-05	8.96e-06	8.96e-06
rxn01791__vc	cpd00002[vc] + cpd00085[vc] + cpd00408[vc] -> cpd00012[vc] + cpd00018[vc] + 2 cpd00067[vc] + cpd00644[vc]	ATP + beta-Alanine + Pantoate -> PPi + AMP + 2 H+ + PAN	8.96e-05	8.96e-05	8.96e-06	8.96e-06
rxn01871__vc	cpd00022[vc] + cpd00449[vc] <=> cpd00010[vc] + cpd00836[vc]	Acetyl-CoA + Dihydrolipoamide <=> CoA + S-Acetyldihydrolipoamide	-0.588936	-0.588936	-13.8567	0
rxn01917__vc	cpd00002[vc] + cpd00477[vc] -> cpd00008[vc] + cpd02552[vc]	ATP + N-Acetyl-L-glutamate -> ADP + n-acetylglutamyl-phosphate	0.0445321	60.0212	0.00445321	61.9449
rxn01964__vc	cpd00054[vc] + cpd02210[vc] -> cpd00001[vc] + cpd00065[vc] + cpd00102[vc]	L-Serine + Indoleglycerol phosphate -> H2O + L-Tryptophan + Glyceraldehyde3-phosphate	0	0.03554	0	0.003554
rxn01974__vc	cpd00504[vc] <=> cpd00516[vc]	LL-2,6-Diaminopimelate <=> meso-2,6-Diaminopimelate	0.0241707	0.0241707	0.00241707	0.00241707
rxn02008__vc	cpd00002[vc] + cpd00186[vc] + cpd00890[vc] -> cpd00008[vc] + cpd00009[vc] + cpd00067[vc] + cpd00525[vc]	ATP + D-Glutamate + UDP-N-acetylmuramoyl-L-alanine -> ADP + Phosphate + H+ + UDP-N-acetylmuramoyl-L-alanyl-D-glutamate	0.00434972	0.00434972	0.00043497	0.00043497
rxn02011__vc	cpd00002[vc] + cpd00516[vc] + cpd00525[vc] -> cpd00008[vc] + cpd00009[vc] + cpd00067[vc] + cpd02964[vc]	ATP + meso-2,6-Diaminopimelate + UDP-N-acetylmuramoyl-L-alanyl-D-glutamate -> ADP + Phosphate + H+ + UDP-N-acetylmuramoyl-L-alanyl-D-gamma-glutamyl-meso-2-6-diaminopimelate	0.00434972	0.00434972	0.00043497	0.00043497
rxn02155__vc	cpd00002[vc] + cpd00873[vc] <=> cpd00012[vc] + cpd00638[vc]	ATP + Nicotinate ribonucleotide <=> PPi + Deamido-NAD	0.00035832	0.00035832	3.58e-05	3.58e-05
rxn02159__vc	cpd00003[vc] + cpd00641[vc] <=> cpd00004[vc] + cpd00067[vc] + cpd01324[vc]	NAD + L-Histidinol <=> NADH + H+ + L-Histidinal	0.0175907	0.0175907	0.00175907	0.00175907
rxn02160__vc	cpd00001[vc] + cpd00807[vc] -> cpd00009[vc] + cpd00641[vc]	H2O + L-histidinol-phosphate -> Phosphate + L-Histidinol	0.0175907	0.0175907	0.00175907	0.00175907
rxn02175__vc	cpd00002[vc] + cpd00834[vc] <=> cpd00012[vc] + cpd00655[vc]	ATP + Phosphopantetheine <=> PPi + Dephospho-CoA	8.96e-05	8.96e-05	8.96e-06	8.96e-06
rxn02186__vc	cpd00005[vc] + cpd00067[vc] + cpd00668[vc] -> cpd00006[vc] + cpd02498[vc]	NADPH + H+ + ALCTT -> NADP + 2,3-Dihydroxy-isovalerate	0.059452	0.059452	0.0059452	0.0059452
rxn02200__vc	cpd00443[vc] + cpd00954[vc] <=> cpd00001[vc] + cpd00683[vc]	ABEE + 6-hydroxymethyl dihydropterin <=> H2O + Dihydropteroate	-38.4116	0.00014333	-39.2722	1.43e-05
rxn02201__vc	cpd00443[vc] + cpd02920[vc] -> cpd00012[vc] + cpd00683[vc]	ABEE + 2-Amino-4-hydroxy-6-hydroxymethyl-7-8-dihydropteridinediphosphate -> PPi + Dihydropteroate	0	38.4118	0	39.2722
rxn02212__vc	cpd02857[vc] -> cpd00009[vc] + cpd00699[vc]	DAHP -> Phosphate + 5-Dehydroquinate	0.113906	0.113906	0.0113906	0.0113906
rxn02213__vc	cpd00699[vc] -> cpd00001[vc] + cpd01716[vc]	5-Dehydroquinate -> H2O + 3-Dehydroshikimate	0.113906	0.113906	0.0113906	0.0113906
rxn02251__vc	cpd00007[vx] + cpd00871[vx] -> cpd00727[vx] + cpd00169[vx] + 2 cpd00067[vx]	O2 + D-Ribulose 1,5-bisphosphate -> 2-Phosphoglycolate + 3-Phosphoglycerate + 2 H+	0	2.21e-06	0	8.04607
rxn02264__vc	cpd00755[vc] -> cpd00001[vc] + cpd00774[vc]	Hydroxymethylbilane -> H2O + UroporphyrinogenIII	0.00354308	0.00354308	0.00035431	0.00035431
rxn02285__vc	cpd00005[vc] + cpd00067[vc] + cpd02820[vc] -> cpd00006[vc] + cpd00773[vc]	NADPH + H+ + UDP-N-acetylglucosamine enolpyruvate -> NADP + UDP-MurNAc	0.00434972	0.00434972	0.00043497	0.00043497
rxn02286__vc	cpd00002[vc] + cpd00035[vc] + cpd00773[vc] -> cpd00008[vc] + cpd00009[vc] + cpd00067[vc] + cpd00890[vc]	ATP + L-Alanine + UDP-MurNAc -> ADP + Phosphate + H+ + UDP-N-acetylmuramoyl-L-alanine	0.00434972	0.00434972	0.00043497	0.00043497
rxn02288__vc	4 cpd00067[vc] + cpd00774[vc] -> 4 cpd00011[vc] + cpd02083[vc]	4 H+ + UroporphyrinogenIII -> 4 CO2 + CoproporphyrinogenIII	0.00350725	0.00350725	0.00035072	0.00035072
rxn02303__vc	cpd00007[vc] + 2 cpd00067[vc] + cpd02083[vc] -> 2 cpd00001[vc] + 2 cpd00011[vc] + cpd00791[vc]	O2 + 2 H+ + CoproporphyrinogenIII -> 2 H2O + 2 CO2 + ProtoporphyrinogenIX	0.00350697	0.00350725	0.0003507	0.00035072
rxn02320__vc	cpd00023[vc] + cpd00930[vc] -> cpd00024[vc] + cpd00807[vc]	L-Glutamate + imidazole acetol-phosphate -> 2-Oxoglutarate + L-histidinol-phosphate	0.0175907	0.0175907	0.00175907	0.00175907
rxn02341__vc	cpd00067[vc] + cpd02666[vc] -> cpd00011[vc] + cpd00834[vc]	H+ + (R)-4-Phosphopantothenoyl-L-cysteine -> CO2 + Phosphopantetheine	8.96e-05	8.96e-05	8.96e-06	8.96e-06
rxn02373__vc	cpd00005[vc] + cpd00067[vc] + cpd02097[vc] -> cpd00006[vc] + cpd00009[vc] + cpd00858[vc]	NADPH + H+ + L-Glutamyl 5-phosphate -> NADP + Phosphate + L-Glutamate5-semialdehyde	0	59.9767	0	61.9404
rxn02402__vc	cpd00067[vc] + cpd00103[vc] + cpd02333[vc] -> cpd00011[vc] + cpd00012[vc] + cpd00873[vc]	H+ + PRPP + Quinolinate -> CO2 + PPi + Nicotinate ribonucleotide	0.00035832	0.00035832	3.58e-05	3.58e-05
rxn02449__vc	cpd00001[vc] + cpd02740[vc] -> cpd00009[vc] + cpd00067[vc] + cpd00905[vc]	H2O + Guanosine 5-triphosphate,3-diphosphate -> Phosphate + H+ + Guanosine 3,5-bis(diphosphate)	0	25.6078	0	26.1815
rxn02465__vc	cpd00006[vc] + cpd00009[vc] + cpd00918[vc] <=> cpd00005[vc] + cpd00067[vc] + cpd02552[vc]	NADP + Phosphate + 2-Acetamido-5-oxopentanoate <=> NADPH + H+ + n-acetylglutamyl-phosphate	-60.0213	-0.0445321	-61.9449	-0.00445321
rxn02473__vc	cpd02843[vc] -> cpd00001[vc] + cpd00930[vc]	D-erythro-imidazol-glycerol-phosphate -> H2O + imidazole acetol-phosphate	0.0175907	0.0175907	0.00175907	0.00175907
rxn02474__vc	cpd00005[vc] + cpd00067[vc] + cpd00931[vc] -> cpd00006[vc] + cpd02720[vc]	NADPH + H+ + 5-Amino-6--5-phosphoribosylaminouracil -> NADP + 5-Amino-6--5-phosphoribitylaminouracil	0.0001075	0.0001075	1.08e-05	1.08e-05
rxn02475__vc	cpd00001[vc] + cpd00067[vc] + cpd00957[vc] -> cpd00013[vc] + cpd00931[vc]	H2O + H+ + 2,5-Diamino-6-(5-phosphoribosylamino)-4-pyrimidineone -> NH3 + 5-Amino-6--5-phosphoribosylaminouracil	0.0001075	0.0001075	1.08e-05	1.08e-05
rxn02476__vc	cpd00061[vc] + cpd02030[vc] -> cpd00009[vc] + cpd00932[vc]	Phosphoenolpyruvate + 3-phosphoshikimate -> Phosphate + 5-O--1-Carboxyvinyl-3-phosphoshikimate	0.113906	0.113906	0.0113906	0.0113906
rxn02503__vc	cpd00002[vc] + cpd00954[vc] -> cpd00018[vc] + 2 cpd00067[vc] + cpd02920[vc]	ATP + 6-hydroxymethyl dihydropterin -> AMP + 2 H+ + 2-Amino-4-hydroxy-6-hydroxymethyl-7-8-dihydropteridinediphosphate	0	38.4118	0	39.2722
rxn02504__vc	cpd02961[vc] -> cpd00229[vc] + cpd00954[vc]	Dihydroneopterin -> Glycolaldehyde + 6-hydroxymethyl dihydropterin	0.00014333	0.00014333	1.43e-05	1.43e-05
rxn02507__vc	cpd00067[vc] + cpd00956[vc] -> cpd00001[vc] + cpd00011[vc] + cpd02210[vc]	H+ + 1-(2-carboxyphenylamino)-1-deoxyribulose 5-phosphate -> H2O + CO2 + Indoleglycerol phosphate	0.03554	0.03554	0.003554	0.003554
rxn02508__vc	cpd02642[vc] -> cpd00956[vc]	N-5-phosphoribosyl-anthranilate -> 1-(2-carboxyphenylamino)-1-deoxyribulose 5-phosphate	0.03554	0.03554	0.003554	0.003554
rxn02647__vc	cpd00067[vc] + cpd01264[vc] <=> cpd00204[vc] + cpd01250[vc]	H+ + Octadecanal <=> CO + Heptadecane	-3.58e-05	-3.58e-05	-3.58e-06	-3.58e-06
rxn02716__vc	cpd00005[vc] + cpd00067[vc] + cpd01845[vc] -> cpd00006[vc] + cpd01449[vc]	NADPH + H+ + Protochlorophyllide -> NADP + Chlorophyllide	0	0.00339975	0	0.00033998
rxn02733__vc	cpd00001[vc] + cpd00002[vc] + cpd00254[vc] + cpd01476[vc] <=> cpd00008[vc] + cpd00009[vc] + 3 cpd00067[vc] + cpd02216[vc]	H2O + ATP + Mg + Protoporphyrin <=> ADP + Phosphate + 3 H+ + Mg-protoporphyrin IX	0.00339975	0.00339975	0.00033998	0.00033998
rxn02775__vc	cpd00017[vc] + cpd01620[vc] -> cpd00019[vc] + cpd00067[vc] + cpd03420[vc]	S-Adenosyl-L-methionine + Precorrin 2 -> S-Adenosyl-homocysteine + H+ + Precorrin 3A	3.58e-05	3.58e-05	3.58e-06	3.58e-06
rxn02789__vc	cpd01646[vc] <=> cpd00001[vc] + cpd01710[vc]	2-Isopropylmalate <=> H2O + 2-Isopropylmaleate	0.0279673	0.0279673	0.00279673	0.00279673
rxn02811__vc	cpd02693[vc] <=> cpd00001[vc] + cpd01710[vc]	3-Isopropylmalate <=> H2O + 2-Isopropylmaleate	-0.0279673	-0.0279673	-0.00279673	-0.00279673
rxn02834__vc	cpd00001[vc] + cpd01775[vc] -> cpd00012[vc] + 2 cpd00067[vc] + cpd01777[vc]	H2O + Phosphoribosyl-ATP -> PPi + 2 H+ + Phosphoribosyl-AMP	0.0175907	0.0175907	0.00175907	0.00175907
rxn02835__vc	cpd00001[vc] + cpd01777[vc] -> cpd02979[vc]	H2O + Phosphoribosyl-AMP -> phosphoribosylformiminoaicar-phosphate	0.0175907	0.0175907	0.00175907	0.00175907
rxn02895__vc	cpd00002[vc] + cpd00033[vc] + cpd01982[vc] -> cpd00008[vc] + cpd00009[vc] + cpd00067[vc] + cpd02394[vc]	ATP + Glycine + 5-Phosphoribosylamine -> ADP + Phosphate + H+ + GAR	0.0282398	0.0282398	0.00282398	0.00282398
rxn02897__vc	cpd00873[vc] + cpd01997[vc] <=> cpd00067[vc] + cpd00218[vc] + cpd02904[vc]	Nicotinate ribonucleotide + Dimethylbenzimidazole <=> H+ + Niacin + alpha-Ribazole 5-phosphate	3.58e-05	3.58e-05	3.58e-06	3.58e-06
rxn02914__vc	cpd00024[vc] + cpd00738[vc] <=> cpd00023[vc] + cpd02069[vc]	2-Oxoglutarate + phosphoserine <=> L-Glutamate + 3-Phosphonooxypyruvate	-0.555348	-0.414452	-36.895	0
rxn02929__vc	cpd00005[vc] + cpd00067[vc] + cpd02120[vc] -> cpd00006[vc] + cpd02465[vc]	NADPH + H+ + Dihydrodipicolinate -> NADP + tetrahydrodipicolinate	0.0241707	0.0241707	0.00241707	0.00241707
rxn02937__vc	cpd00002[vc] + cpd02826[vc] -> cpd00008[vc] + cpd00009[vc] + cpd00067[vc] + cpd02140[vc]	ATP + 5-Phosphoribosylformylglycinamidine -> ADP + Phosphate + H+ + AIR	0.0282398	0.0282398	0.00282398	0.00282398
rxn02938__vc	cpd00067[vc] + cpd02893[vc] <=> cpd00011[vc] + cpd02140[vc]	H+ + 5-Phosphoribosyl-4-carboxy-5-aminoimidazole <=> CO2 + AIR	-0.028204	-0.028204	-0.0028204	-0.0028204
rxn02939__vc	cpd00003[vc] + cpd02147[vc] <=> cpd00004[vc] + cpd00067[vc] + cpd03606[vc]	NAD + 4-Phosphoerythronate <=> NADH + H+ + 2-Oxo-3-hydroxy-4-phosphobutanoate	3.58e-05	3.58e-05	3.58e-06	3.58e-06
rxn02959__vc	cpd00017[vc] + cpd00067[vc] + cpd02216[vc] -> cpd00019[vc] + cpd02762[vc]	S-Adenosyl-L-methionine + H+ + Mg-protoporphyrin IX -> S-Adenosyl-homocysteine + Mg-Protoporphyrin IX 13-monomethyl ester	0.00339975	0.00339975	0.00033998	0.00033998
rxn02988__vc	cpd00095[vc] + cpd03470[vc] -> 2 cpd00001[vc] + cpd00009[vc] + cpd00067[vc] + cpd02333[vc]	Glycerone-phosphate + Iminoaspartate -> 2 H2O + Phosphate + H+ + Quinolinate	0.00035832	0.00035832	3.58e-05	3.58e-05
rxn03004__vc	cpd00201[vc] + cpd02394[vc] <=> cpd00067[vc] + cpd00087[vc] + cpd02678[vc]	10-Formyltetrahydrofolate + GAR <=> H+ + Tetrahydrofolate + N-Formyl-GAR	0.0282398	0.0282398	0.00282398	0.00282398
rxn03057__vc	cpd02574[vc] -> cpd02791[vc]	methylthioribose-1-phosphate -> methylthioribulose-1-phosphate	0.00104361	0.00104361	0.00010436	0.00010436
rxn03062__vc	cpd00003[vc] + cpd02693[vc] -> cpd00004[vc] + cpd00067[vc] + cpd02605[vc]	NAD + 3-Isopropylmalate -> NADH + H+ + 2-isopropyl-3-oxosuccinate	0.0279673	0.0279673	0.00279673	0.00279673
rxn03080__vc	cpd02882[vc] + cpd11225[vc] -> 2 cpd00001[vc] + cpd00009[vc] + cpd00067[vc] + cpd02656[vc]	4--1-D-Ribitylamino-5-aminouracil + 3-4-dihydroxy-2-butanone4-phosphate -> 2 H2O + Phosphate + H+ + 6-7-Dimethyl-8--1-D-ribityllumazine	0.00021499	0.00021499	2.15e-05	2.15e-05
rxn03084__vc	cpd00001[vc] + cpd00002[vc] + cpd00053[vc] + cpd02678[vc] -> cpd00008[vc] + cpd00009[vc] + cpd00023[vc] + cpd00067[vc] + cpd02826[vc]	H2O + ATP + L-Glutamine + N-Formyl-GAR -> ADP + Phosphate + L-Glutamate + H+ + 5-Phosphoribosylformylglycinamidine	0.0282398	0.0282398	0.00282398	0.00282398
rxn03108__vc	cpd00002[vc] + cpd02775[vc] <=> cpd00008[vc] + cpd02894[vc]	ATP + 4-Amino-5-phosphomethyl-2-methylpyrimidine <=> ADP + 4-Amino-2-methyl-5-diphosphomethylpyrimidine	3.58e-05	3.58e-05	3.58e-06	3.58e-06
rxn03136__vc	cpd02921[vc] <=> cpd00106[vc] + cpd02851[vc]	SAICAR <=> Fumarate + AICAR	0.028204	0.028204	0.0028204	0.0028204
rxn03137__vc	cpd00201[vc] + cpd02851[vc] <=> cpd00087[vc] + cpd02884[vc]	10-Formyltetrahydrofolate + AICAR <=> Tetrahydrofolate + FAICAR	0.0457947	0.0457947	0.00457947	0.00457947
rxn03146__vc	cpd00001[vc] + cpd02886[vc] -> cpd00029[vc] + cpd03584[vc]	H2O + UDP-3-O-(beta-hydroxymyristoyl)-N-acetylglucosamine -> Acetate + UDP-3-O-(beta-hydroxymyristoyl)-D-glucosamine	0.00808767	0.00808767	0.00080877	0.00080877
rxn03147__vc	cpd00002[vc] + cpd00041[vc] + cpd02893[vc] -> cpd00008[vc] + cpd00009[vc] + 2 cpd00067[vc] + cpd02921[vc]	ATP + L-Aspartate + 5-Phosphoribosyl-4-carboxy-5-aminoimidazole -> ADP + Phosphate + 2 H+ + SAICAR	0.028204	0.028204	0.0028204	0.0028204
rxn03150__vc	cpd00001[vc] + cpd02904[vc] -> cpd00009[vc] + cpd03423[vc]	H2O + alpha-Ribazole 5-phosphate -> Phosphate + alpha-Ribazole	3.58e-05	3.58e-05	3.58e-06	3.58e-06
rxn03159__vc	cpd02835[vc] + cpd02930[vc] -> cpd00014[vc] + cpd03002[vc]	UDP-2,3-bis(3-hydroxytetradecanoyl)glucosamine + Lipid X -> UDP + Lipid A disaccharide	0.00404384	0.00404384	0.00040438	0.00040438
rxn03164__vc	cpd00002[vc] + cpd00731[vc] + cpd02964[vc] -> cpd00008[vc] + cpd00009[vc] + cpd00067[vc] + cpd02968[vc]	ATP + Ala-Ala + UDP-N-acetylmuramoyl-L-alanyl-D-gamma-glutamyl-meso-2-6-diaminopimelate -> ADP + Phosphate + H+ + UDP-N-acetylmuramoyl-L-alanyl-D-glutamyl-6-carboxy-L-lysyl-D-alanyl- D-alanine	0.00434972	0.00434972	0.00043497	0.00043497
rxn03167__vc	3 cpd00001[vc] + cpd02978[vc] -> 3 cpd00009[vc] + 2 cpd00067[vc] + cpd02961[vc]	3 H2O + 7,8-Dihydroneopterin 3-triphosphate -> 3 Phosphate + 2 H+ + Dihydroneopterin	0.00014333	0.00014333	1.43e-05	1.43e-05
rxn03175__vc	cpd02979[vc] -> cpd02991[vc]	phosphoribosylformiminoaicar-phosphate -> phosphoribulosylformimino-AICAR-phosphate	0.0175907	0.0175907	0.00175907	0.00175907
rxn03194__vc	cpd00094[vc] + cpd03049[vc] <=> cpd00056[vc] + cpd00498[vc]	2-Oxobutyrate + 2-Hydroxyethyl-ThPP <=> TPP + 2-Aceto-2-hydroxybutanoate	0.0589465	0.0589465	0.00589465	0.00589465
rxn03408__vc	cpd00037[vc] + cpd03494[vc] -> cpd00014[vc] + cpd03495[vc]	UDP-N-acetylglucosamine + Undecaprenyl-diphospho-N-acetylmuramoyl-L-alanyl-D-glutamyl-meso-2-6-diaminopimeloyl-D-alanyl-D-alanine -> UDP + Undecaprenyl-diphospho-N-acetylmuramoyl--N-acetylglucosamine-L-ala-D-glu-meso-2-6-diaminopimeloyl-D-ala-D-ala	0.00434972	0.00434972	0.00043497	0.00043497
rxn03437__vc	cpd02535[vc] -> cpd00001[vc] + cpd00508[vc]	2,3-Dihydroxy-3-methylvalerate -> H2O + 3MOP	0.0589465	0.0589465	0.00589465	0.00589465
rxn03445__vc	cpd00024[vc] + cpd03607[vc] <=> cpd00023[vc] + cpd03606[vc]	2-Oxoglutarate + 4-(Phosphonooxy)-threonine <=> L-Glutamate + 2-Oxo-3-hydroxy-4-phosphobutanoate	-3.58e-05	-3.58e-05	-3.58e-06	-3.58e-06
rxn03491__vc	2 cpd00017[vc] + cpd03760[vc] -> cpd00011[vc] + 2 cpd00019[vc] + 2 cpd00067[vc] + cpd03835[vc]	2 S-Adenosyl-L-methionine + Precorrin 6B -> CO2 + 2 S-Adenosyl-homocysteine + 2 H+ + Precorrin 8	3.58e-05	3.58e-05	3.58e-06	3.58e-06
rxn03492__vc	cpd00005[vc] + cpd00067[vc] + cpd03761[vc] -> cpd00006[vc] + cpd03760[vc]	NADPH + H+ + Precorrin 6A -> NADP + Precorrin 6B	3.58e-05	3.58e-05	3.58e-06	3.58e-06
rxn03512__vc	3 cpd00067[vc] + cpd03835[vc] -> cpd03832[vc]	3 H+ + Precorrin 8 -> Hydrogenobyrinate	3.58e-05	3.58e-05	3.58e-06	3.58e-06
rxn03513__vc	cpd00017[vc] + cpd03833[vc] -> cpd00019[vc] + 2 cpd00067[vc] + cpd03834[vc]	S-Adenosyl-L-methionine + Precorrin 3B -> S-Adenosyl-homocysteine + 2 H+ + Precorrin 4	3.58e-05	3.58e-05	3.58e-06	3.58e-06
rxn03514__vc	cpd00017[vc] + cpd03834[vc] -> cpd00019[vc] + cpd00067[vc] + cpd03839[vc]	S-Adenosyl-L-methionine + Precorrin 4 -> S-Adenosyl-homocysteine + H+ + Precorrin 5	3.58e-05	3.58e-05	3.58e-06	3.58e-06
rxn03532__vc	cpd00004[vc] + cpd00007[vc] + 2 cpd00067[vc] + cpd03420[vc] <=> cpd00001[vc] + cpd00003[vc] + cpd03833[vc]	NADH + O2 + 2 H+ + Precorrin 3A <=> H2O + NAD + Precorrin 3B	3.58e-05	3.58e-05	3.58e-06	3.58e-06
rxn03534__vc	cpd00001[vc] + cpd00017[vc] + cpd03839[vc] <=> cpd00019[vc] + cpd00029[vc] + 2 cpd00067[vc] + cpd03761[vc]	H2O + S-Adenosyl-L-methionine + Precorrin 5 <=> S-Adenosyl-homocysteine + Acetate + 2 H+ + Precorrin 6A	3.58e-05	3.58e-05	3.58e-06	3.58e-06
rxn03535__vc	cpd00002[vc] + cpd03915[vc] -> cpd00421[vc] + cpd03916[vc]	ATP + Cob(I)yrinate diamide -> Triphosphate + Adenosyl cobyrinate diamide	3.58e-05	3.58e-05	3.58e-06	3.58e-06
rxn03537__vc	cpd00038[vc] + cpd03919[vc] -> cpd00012[vc] + cpd03920[vc]	GTP + Adenosyl cobinamide phosphate -> PPi + Adenosylcobinamide-GDP	3.58e-05	3.58e-05	3.58e-06	3.58e-06
rxn03538__vc	cpd03423[vc] + cpd03920[vc] -> cpd00067[vc] + cpd00126[vc] + cpd00166[vc]	alpha-Ribazole + Adenosylcobinamide-GDP -> H+ + GMP + Calomide	3.58e-05	3.58e-05	3.58e-06	3.58e-06
rxn03540__vc	4 cpd00001[vc] + 4 cpd00002[vc] + 4 cpd00053[vc] + cpd03916[vc] -> 4 cpd00008[vc] + 4 cpd00009[vc] + 4 cpd00023[vc] + 4 cpd00067[vc] + cpd03917[vc]	4 H2O + 4 ATP + 4 L-Glutamine + Adenosyl cobyrinate diamide -> 4 ADP + 4 Phosphate + 4 L-Glutamate + 4 H+ + Adenosylcobyric acid	3.58e-05	3.58e-05	3.58e-06	3.58e-06
rxn03542__vc	cpd00001[vc] + cpd00002[vc] + cpd00149[vc] + cpd03913[vc] <=> cpd00008[vc] + cpd00009[vc] + 5 cpd00067[vc] + cpd03914[vc]	H2O + ATP + Co2+ + Hydrogenobyrinate diamide <=> ADP + Phosphate + 5 H+ + Cob(II)yrinate diamide	3.58e-05	3.58e-05	3.58e-06	3.58e-06
rxn03638__vc	cpd00022[vc] + cpd03671[vc] -> cpd00010[vc] + cpd00067[vc] + cpd02611[vc]	Acetyl-CoA + D-Glucosamine1-phosphate -> CoA + H+ + N-Acetyl-D-glucosamine1-phosphate	0.0167871	0.0167871	0.00167871	0.00167871
rxn03646__vc	cpd03217[vc] -> cpd03220[vc]	Lycopene -> gamma-Carotene	0.00133861	0.00133861	0.00013386	0.00013386
rxn03841__vc	cpd08210[vc] -> cpd00020[vc] + cpd00067[vc] + cpd00443[vc]	ADC -> Pyruvate + H+ + ABEE	0.00014333	0.00014333	1.43e-05	1.43e-05
rxn03843__vc	cpd00113[vc] + cpd00350[vc] -> cpd00012[vc] + cpd00067[vc] + cpd08211[vc]	Isopentenyldiphosphate + Farnesyldiphosphate -> PPi + H+ + trans,trans,cis-Geranylgeranyl diphosphate	8.96e-06	8.96e-06	9e-07	9e-07
rxn03904__vc	cpd00286[vc] + cpd02968[vc] -> cpd00091[vc] + cpd03494[vc]	Undecaprenylphosphate + UDP-N-acetylmuramoyl-L-alanyl-D-glutamyl-6-carboxy-L-lysyl-D-alanyl- D-alanine -> UMP + Undecaprenyl-diphospho-N-acetylmuramoyl-L-alanyl-D-glutamyl-meso-2-6-diaminopimeloyl-D-alanyl-D-alanine	0.00434972	0.00434972	0.00043497	0.00043497
rxn03907__vc	cpd00052[vc] + cpd08286[vc] -> cpd00012[vc] + cpd08287[vc]	CTP + 2-C-methyl-D-erythritol4-phosphate -> PPi + 4--cytidine5-diphospho-2-C-methyl-D-erythritol	0.0246214	0.0246214	0.00246214	0.00246214
rxn03908__vc	cpd00002[vc] + cpd08287[vc] -> cpd00008[vc] + cpd00067[vc] + cpd08288[vc]	ATP + 4--cytidine5-diphospho-2-C-methyl-D-erythritol -> ADP + H+ + 2-phospho-4--cytidine5-diphospho-2-C-methyl-D-erythritol	0.0246214	0.0246214	0.00246214	0.00246214
rxn03909__vc	cpd00020[vc] + cpd00067[vc] + cpd00102[vc] -> cpd00011[vc] + cpd08289[vc]	Pyruvate + H+ + Glyceraldehyde3-phosphate -> CO2 + 1-deoxy-D-xylulose5-phosphate	0.0246931	0.0246931	0.00246931	0.00246931
rxn03910__vc	cpd08288[vc] <=> cpd00046[vc] + cpd08301[vc]	2-phospho-4--cytidine5-diphospho-2-C-methyl-D-erythritol <=> CMP + 2-C-methyl-D-erythritol2-4-cyclodiphosphate	0.0246214	0.0246214	0.00246214	0.00246214
rxn03958__vc	cpd00005[vc] + cpd00067[vc] + cpd08289[vc] -> cpd00006[vc] + cpd08286[vc]	NADPH + H+ + 1-deoxy-D-xylulose5-phosphate -> NADP + 2-C-methyl-D-erythritol4-phosphate	0.0246214	0.0246214	0.00246214	0.00246214
rxn03962__vc	cpd00006[vc] + cpd00272[vc] <=> cpd00005[vc] + cpd00067[vc] + cpd00900[vc]	NADP + GDP-L-fucose <=> NADPH + H+ + GDP-4-dehydro-D-rhamnose	-0.00025167	-0.00025167	-2.52e-05	-2.52e-05
rxn03975__vc	cpd00006[vc] + cpd01270[vc] <=> cpd00005[vc] + cpd00050[vc] + cpd00067[vc]	NADP + FMNH2 <=> NADPH + FMN + H+	-5.38e-05	-5.38e-05	-5.37e-06	-5.37e-06
rxn04027__vc	cpd00026[vc] + cpd00081[vc] -> cpd00001[vc] + cpd08358[vc]	UDP-glucose + Sulfite -> H2O + UDP-6-sulfoquinovose	0.00400453	0.00400453	0.00040045	0.00040045
rxn04113__vc	cpd00005[vc] + cpd00067[vc] + cpd08615[vc] -> cpd00001[vc] + cpd00006[vc] + cpd00113[vc]	NADPH + H+ + 1-Hydroxy-2-methyl-2-butenyl 4-diphosphate -> H2O + NADP + Isopentenyldiphosphate	0	0.0246214	0	0.00246214
rxn04152__vc	cpd00005[vc] + cpd00007[vc] + cpd00067[vc] + cpd02762[vc] -> cpd00001[vc] + cpd00006[vc] + cpd08629[vc]	NADPH + O2 + H+ + Mg-Protoporphyrin IX 13-monomethyl ester -> H2O + NADP + 13(1)-Hydroxy-Mg-protoporphyrin IX 13-monomethyl ester	0.00339975	0.00339975	0.00033998	0.00033998
rxn04153__vc	cpd00005[vc] + cpd00007[vc] + cpd08629[vc] -> 2 cpd00001[vc] + cpd00006[vc] + cpd08630[vc]	NADPH + O2 + 13(1)-Hydroxy-Mg-protoporphyrin IX 13-monomethyl ester -> 2 H2O + NADP + 13(1)-Oxo-Mg-protoporphyrin IX 13-monomethyl ester	0	0.00339975	0	0.00033998
rxn04153_an__vc	cpd00005[vc] + cpd00007[vc] + cpd08629[vc] -> 2 cpd00001[vc] + cpd00006[vc] + cpd08630[vc]	NADPH + O2 + 13(1)-Hydroxy-Mg-protoporphyrin IX 13-monomethyl ester -> 2 H2O + NADP + 13(1)-Oxo-Mg-protoporphyrin IX 13-monomethyl ester	0	0.00339975	0	0.00033998
rxn04154__vc	cpd00005[vc] + cpd00007[vc] + cpd00067[vc] + cpd08630[vc] -> 2 cpd00001[vc] + cpd00006[vc] + cpd08631[vc]	NADPH + O2 + H+ + 13(1)-Oxo-Mg-protoporphyrin IX 13-monomethyl ester -> 2 H2O + NADP + Divinylprotochlorophyllide	0.00339975	0.00339975	0.00033998	0.00033998
rxn04160__vc	2 cpd00001[vc] + 2 cpd00002[vc] + cpd01845[vc] + 2 cpd11620[vc] -> 2 cpd00008[vc] + 2 cpd00009[vc] + cpd01449[vc] + 2 cpd11621[vc]	2 H2O + 2 ATP + Protochlorophyllide + 2 Reducedferredoxin -> 2 ADP + 2 Phosphate + Chlorophyllide + 2 Oxidizedferredoxin	0	0.00339975	0	0.00033998
rxn04161__vc	cpd00067[vc] + cpd01449[vc] + cpd03214[vc] -> cpd00012[vc] + cpd03148[vc]	H+ + Chlorophyllide + Phytyl diphosphate -> PPi + Chlorophyll a	0.00339975	0.00339975	0.00033998	0.00033998
rxn04308__vc	7 cpd00113[vc] + cpd08211[vc] -> 7 cpd00012[vc] + 7 cpd00067[vc] + cpd02229[vc]	7 Isopentenyldiphosphate + trans,trans,cis-Geranylgeranyl diphosphate -> 7 PPi + 7 H+ + Bactoprenyl diphosphate	8.96e-06	8.96e-06	9e-07	9e-07
rxn04384__vc	cpd00002[vc] + cpd02547[vc] + cpd03917[vc] -> cpd00008[vc] + cpd00009[vc] + cpd00067[vc] + cpd03919[vc]	ATP + (R)-1-Aminopropan-2-yl phosphate + Adenosylcobyric acid -> ADP + Phosphate + H+ + Adenosyl cobinamide phosphate	3.58e-05	3.58e-05	3.58e-06	3.58e-06
rxn04385__vc	cpd00067[vc] + cpd08928[vc] -> cpd00011[vc] + cpd02547[vc]	H+ + L-Threonine phosphate -> CO2 + (R)-1-Aminopropan-2-yl phosphate	3.58e-05	3.58e-05	3.58e-06	3.58e-06
rxn04704__vc	2 cpd00017[vc] + cpd02083[vc] -> 2 cpd00011[vc] + 2 cpd00060[vc] + cpd00791[vc] + 2 cpd03091[vc]	2 S-Adenosyl-L-methionine + CoproporphyrinogenIII -> 2 CO2 + 2 L-Methionine + ProtoporphyrinogenIX + 2 5-Deoxyadenosine	0	-1.1e-07	0	3e-08
rxn04705__vc	cpd00005[vc] + cpd00067[vc] + cpd08631[vc] <=> cpd00006[vc] + cpd01845[vc]	NADPH + H+ + Divinylprotochlorophyllide <=> NADP + Protochlorophyllide	0.00339975	0.00339975	0.00033998	0.00033998
rxn04954__vc	cpd00005[vc] + cpd00067[vc] + cpd00125[vc] -> cpd00006[vc] + cpd00345[vc]	NADPH + H+ + 5-10-Methylenetetrahydrofolate -> NADP + 5-Methyltetrahydrofolate	0.0504888	0.0504888	0.00504888	0.00504888
rxn04996__vc	cpd00005[vc] + cpd00067[vc] + cpd08615[vc] -> cpd00001[vc] + cpd00006[vc] + cpd00202[vc]	NADPH + H+ + 1-Hydroxy-2-methyl-2-butenyl 4-diphosphate -> H2O + NADP + DMAPP	0	0.0246214	0	0.00246214
rxn05005__vc	cpd00017[vc] + cpd00774[vc] -> cpd00019[vc] + cpd00067[vc] + cpd11206[vc]	S-Adenosyl-L-methionine + UroporphyrinogenIII -> S-Adenosyl-homocysteine + H+ + Precorrin 1	3.58e-05	3.58e-05	3.58e-06	3.58e-06
rxn05006__vc	cpd00017[vc] + cpd11206[vc] -> cpd00019[vc] + cpd01620[vc]	S-Adenosyl-L-methionine + Precorrin 1 -> S-Adenosyl-homocysteine + Precorrin 2	3.58e-05	3.58e-05	3.58e-06	3.58e-06
rxn05040__vc	cpd00171[vc] -> cpd00047[vc] + cpd00067[vc] + cpd11225[vc]	D-Ribulose5-phosphate -> Formate + H+ + 3-4-dihydroxy-2-butanone4-phosphate	0.00021499	0.00021499	2.15e-05	2.15e-05
rxn05145__vc	cpd00001[vc] + cpd00002[vc] + cpd00009[vp] -> cpd00008[vc] + 2 cpd00009[vc] + cpd00067[vc]	H2O + ATP + Phosphate -> ADP + 2 Phosphate + H+	0	97.7754	0	99.9656
rxn05153__vc	cpd00001[vc] + cpd00002[vc] + cpd00048[vp] -> cpd00008[vc] + cpd00009[vc] + cpd00048[vc] + cpd00067[vc]	H2O + ATP + Sulfate -> ADP + Phosphate + Sulfate + H+	0.05765	0.05765	0.005765	0.005765
rxn05206__vc	cpd00205[vp] <=> cpd00205[vc]	K+ <=> K+	-76.7962	0.0273293	-78.5416	0.00273293
rxn05209__vc	cpd00067[vc] + cpd00971[vp] <=> cpd00067[vp] + cpd00971[vc]	H+ + Na+ <=> H+ + Na+	-7.71939	0.00060785	-7.71994	6.08e-05
rxn05231__vc	cpd00008[vc] + cpd11421[vc] -> cpd00001[vc] + cpd00177[vc] + cpd11420[vc]	ADP + trdrd -> H2O + dADP + trdox	0.0007765	0.0007765	7.77e-05	7.77e-05
rxn05233__vc	cpd00031[vc] + cpd11421[vc] -> cpd00001[vc] + cpd00295[vc] + cpd11420[vc]	GDP + trdrd -> H2O + dGDP + trdox	0.00057335	0.00057335	5.73e-05	5.73e-05
rxn05239__vc	cpd00044[vc] + cpd11421[vc] -> cpd00045[vc] + cpd00067[vc] + cpd00081[vc] + cpd11420[vc]	3-phosphoadenylylsulfate + trdrd -> Adenosine 3-5-bisphosphate + H+ + Sulfite + trdox	0.0570421	0.0570421	0.00570421	0.00570421
rxn05289__vc	cpd00005[vc] + cpd00067[vc] + cpd11420[vc] -> cpd00006[vc] + cpd11421[vc]	NADPH + H+ + trdox -> NADP + trdrd	0	10.7565	0	10.0636
rxn05312__vc	cpd00067[vp] + cpd00009[vp] <=> cpd00009[vc] + cpd00067[vc]	H+ + Phosphate <=> Phosphate + H+	-97.7114	0.0639683	-99.9592	0.00639683
rxn05334__vc	cpd11483[vc] -> cpd00001[vc] + cpd11471[vc]	(R)-3-Hydroxyoctanoyl-[acyl-carrier protein] -> H2O + (2E)-Octenoyl-[acp]	0.0573578	0.0573578	0.00573578	0.00573578
rxn05336__vc	cpd00006[vc] + cpd11481[vc] <=> cpd00005[vc] + cpd00067[vc] + cpd11485[vc]	NADP + R-3-hydroxypalmitoyl-acyl-carrierprotein- <=> NADPH + H+ + 3-oxohexadecanoyl-acp	-0.0411825	-0.0411825	-0.00411825	-0.00411825
rxn05337__vc	cpd00006[vc] + cpd11479[vc] <=> cpd00005[vc] + cpd00067[vc] + cpd11486[vc]	NADP + D-3-Hydroxyhexanoyl-[acp] <=> NADPH + H+ + 3-Oxohexanoyl-[acp]	-0.0573578	-0.0573578	-0.00573578	-0.00573578
rxn05338__vc	cpd00006[vc] + cpd11482[vc] <=> cpd00005[vc] + cpd00067[vc] + cpd11487[vc]	NADP + (R)-3-Hydroxydecanoyl-[acyl-carrier protein] <=> NADPH + H+ + 3-oxodecanoyl-acp	-0.0573578	-0.0573578	-0.00573578	-0.00573578
rxn05339__vc	cpd00006[vc] + cpd11478[vc] <=> cpd00005[vc] + cpd00067[vc] + cpd11488[vc]	NADP + (R)-3-Hydroxybutanoyl-[acyl-carrier protein] <=> NADPH + H+ + Acetoacetyl-ACP	-0.0573578	-0.0573578	-0.00573578	-0.00573578
rxn05340__vc	cpd00006[vc] + cpd11480[vc] <=> cpd00005[vc] + cpd00067[vc] + cpd11489[vc]	NADP + D-3-Hydroxydodecanoyl-[acp] <=> NADPH + H+ + 3-oxododecanoyl-acp	-0.0573579	-0.0573578	-0.00573578	-0.00573578
rxn05341__vc	cpd00006[vc] + cpd11483[vc] <=> cpd00005[vc] + cpd00067[vc] + cpd11490[vc]	NADP + (R)-3-Hydroxyoctanoyl-[acyl-carrier protein] <=> NADPH + H+ + 3-oxooctanoyl-acp	-0.0573578	-0.0573578	-0.00573578	-0.00573578
rxn05342__vc	cpd00005[vc] + cpd00067[vc] + cpd11491[vc] -> cpd00006[vc] + cpd11484[vc]	NADPH + H+ + 3-oxotetradecanoyl-acp -> NADP + HMA	0.0573578	0.0573579	0.00573578	0.00573578
rxn05343__vc	cpd00067[vc] + cpd11470[vc] + cpd11492[vc] -> cpd00011[vc] + cpd11487[vc] + cpd11493[vc]	H+ + Octanoyl-ACP + Malonyl-acyl-carrierprotein- -> CO2 + 3-oxodecanoyl-acp + ACP	0.0573578	0.0573579	0.00573578	0.00573578
rxn05344__vc	cpd00067[vc] + cpd11466[vc] + cpd11492[vc] -> cpd00011[vc] + cpd11485[vc] + cpd11493[vc]	H+ + Myristoyl-ACP + Malonyl-acyl-carrierprotein- -> CO2 + 3-oxohexadecanoyl-acp + ACP	0.0411825	0.0411825	0.00411825	0.00411825
rxn05345__vc	cpd00067[vc] + cpd11468[vc] + cpd11492[vc] -> cpd00011[vc] + cpd11491[vc] + cpd11493[vc]	H+ + Dodecanoyl-ACP + Malonyl-acyl-carrierprotein- -> CO2 + 3-oxotetradecanoyl-acp + ACP	0.0573578	0.0573578	0.00573578	0.00573578
rxn05346__vc	cpd00067[vc] + cpd11464[vc] + cpd11492[vc] -> cpd00011[vc] + cpd11486[vc] + cpd11493[vc]	H+ + Butyryl-ACP + Malonyl-acyl-carrierprotein- -> CO2 + 3-Oxohexanoyl-[acp] + ACP	0.0573578	0.0573579	0.00573578	0.00573578
rxn05347__vc	cpd00067[vc] + cpd11492[vc] + cpd11494[vc] -> cpd00011[vc] + cpd11488[vc] + cpd11493[vc]	H+ + Malonyl-acyl-carrierprotein- + Acetyl-ACP -> CO2 + Acetoacetyl-ACP + ACP	0	0.0573579	0	0.00573578
rxn05348__vc	cpd00067[vc] + cpd11474[vc] + cpd11492[vc] -> cpd00011[vc] + cpd11489[vc] + cpd11493[vc]	H+ + Decanoyl-ACP + Malonyl-acyl-carrierprotein- -> CO2 + 3-oxododecanoyl-acp + ACP	0.0573578	0.0573578	0.00573578	0.00573578
rxn05349__vc	cpd00022[vc] + cpd11493[vc] <=> cpd00010[vc] + cpd11494[vc]	Acetyl-CoA + ACP <=> CoA + Acetyl-ACP	0	0.0573578	0	0.00573578
rxn05350__vc	cpd00067[vc] + cpd11472[vc] + cpd11492[vc] -> cpd00011[vc] + cpd11490[vc] + cpd11493[vc]	H+ + Hexanoyl-ACP + Malonyl-acyl-carrierprotein- -> CO2 + 3-oxooctanoyl-acp + ACP	0.0573578	0.0573578	0.00573578	0.00573578
rxn05351__vc	cpd00005[vc] + cpd00067[vc] + cpd11467[vc] -> cpd00006[vc] + cpd11466[vc]	NADPH + H+ + (2E)-Tetradecenoyl-[acp] -> NADP + Myristoyl-ACP	0.0411825	0.0411825	0.00411825	0.00411825
rxn05352__vc	cpd00005[vc] + cpd00067[vc] + cpd11471[vc] -> cpd00006[vc] + cpd11470[vc]	NADPH + H+ + (2E)-Octenoyl-[acp] -> NADP + Octanoyl-ACP	0.0573578	0.0573578	0.00573578	0.00573578
rxn05353__vc	cpd00005[vc] + cpd00067[vc] + cpd11465[vc] -> cpd00006[vc] + cpd11464[vc]	NADPH + H+ + But-2-enoyl-[acyl-carrier protein] -> NADP + Butyryl-ACP	0.0573578	0.0573578	0.00573578	0.00573578
rxn05355__vc	cpd00005[vc] + cpd00067[vc] + cpd11469[vc] -> cpd00006[vc] + cpd11468[vc]	NADPH + H+ + (2E)-Dodecenoyl-[acp] -> NADP + Dodecanoyl-ACP	0.0573578	0.0573578	0.00573578	0.00573578
rxn05356__vc	cpd00005[vc] + cpd00067[vc] + cpd11475[vc] -> cpd00006[vc] + cpd11474[vc]	NADPH + H+ + (2E)-Decenoyl-[acp] -> NADP + Decanoyl-ACP	0.0573578	0.0573578	0.00573578	0.00573578
rxn05357__vc	cpd00005[vc] + cpd00067[vc] + cpd11473[vc] -> cpd00006[vc] + cpd11472[vc]	NADPH + H+ + (2E)-Hexenoyl-[acp] -> NADP + Hexanoyl-ACP	0.0573578	0.0573578	0.00573578	0.00573578
rxn05465__vc	cpd00070[vc] + cpd11493[vc] <=> cpd00010[vc] + cpd11492[vc]	Malonyl-CoA + ACP <=> CoA + Malonyl-acyl-carrierprotein-	0.403172	0.403171	0.0403172	0.0403172
rxn05513__vc	cpd00001[vc] + cpd00002[vc] + cpd00063[vp] -> cpd00008[vc] + cpd00009[vc] + cpd00063[vc] + cpd00067[vc]	H2O + ATP + Ca2+ -> ADP + Phosphate + Ca2+ + H+	0.00072814	0.00072814	7.28e-05	7.28e-05
rxn05528__vc	cpd00001[vc] + cpd00002[vc] + cpd00058[vc] -> cpd00008[vc] + cpd00009[vc] + cpd00067[vc] + cpd00058[vp]	H2O + ATP + Cu2+ -> ADP + Phosphate + H+ + Cu2+	0	38.4118	0	39.2722
rxn05616__vc	cpd00254[vc] <=> cpd00254[vp]	Mg <=> Mg	-0.00461385	-0.00461385	-0.00046139	-0.00046139
rxn05619__vc	cpd00001[vc] + cpd00002[vc] + cpd11574[vp] -> cpd00008[vc] + cpd00009[vc] + cpd00067[vc] + cpd11574[vc]	H2O + ATP + Molybdate -> ADP + Phosphate + H+ + Molybdate	0.00048596	0.00048596	4.86e-05	4.86e-05
rxn05736__vc	cpd00002[vc] + cpd00010[vc] + cpd03847[vc] -> cpd00012[vc] + cpd00018[vc] + cpd00067[vc] + cpd01695[vc]	ATP + CoA + Myristic acid -> PPi + AMP + H+ + Myristoyl-CoA	0	38.4118	0	39.2722
rxn05902__vc	6 cpd00067[vc] + cpd00081[vc] + 6 cpd11620[vc] -> 3 cpd00001[vc] + cpd00239[vc] + 6 cpd11621[vc]	6 H+ + Sulfite + 6 Reducedferredoxin -> 3 H2O + H2S + 6 Oxidizedferredoxin	0.0530376	0.0530376	0.00530376	0.00530376
rxn05937__vc	cpd00006[vc] + cpd00067[vc] + 2 cpd11620[vc] <=> cpd00005[vc] + 2 cpd11621[vc]	NADP + H+ + 2 Reducedferredoxin <=> NADPH + 2 Oxidizedferredoxin	19.7591	42.1743	-28.6028	57.0303
rxn05938__vc	cpd00010[vc] + cpd00020[vc] + 2 cpd11621[vc] -> cpd00011[vc] + cpd00022[vc] + cpd00067[vc] + 2 cpd11620[vc]	CoA + Pyruvate + 2 Oxidizedferredoxin -> CO2 + Acetyl-CoA + H+ + 2 Reducedferredoxin	0	0	0	13.8567
rxn06075__vc	cpd00014[vc] + cpd11421[vc] -> cpd00001[vc] + cpd00978[vc] + cpd11420[vc]	UDP + trdrd -> H2O + dUDP + trdox	0	0.00075332	0	7.53e-05
rxn06076__vc	cpd00096[vc] + cpd11421[vc] -> cpd00001[vc] + cpd00533[vc] + cpd11420[vc]	CDP + trdrd -> H2O + dCDP + trdox	0.00049981	0.00125312	5e-05	0.00012531
rxn06118__vc	cpd00027[vc] + cpd00421[vc] -> cpd00012[vc] + cpd00067[vc] + cpd00079[vc]	D-Glucose + Triphosphate -> PPi + H+ + D-glucose-6-phosphate	0	-1e-08	0	26.1815
rxn06591__vc	cpd00005[vc] + cpd00067[vc] + cpd12227[vc] -> cpd00006[vc] + cpd02345[vc] + cpd11912[vc]	NADPH + H+ + L-Glutamyl-tRNA-Glu -> NADP + L-Glutamate1-semialdehyde + tRNA-Glu	0.0283446	0.0283446	0.00283446	0.00283446
rxn06723__vc	cpd03584[vc] + cpd11484[vc] -> cpd00067[vc] + cpd02835[vc] + cpd11493[vc]	UDP-3-O-(beta-hydroxymyristoyl)-D-glucosamine + HMA -> H+ + UDP-2,3-bis(3-hydroxytetradecanoyl)glucosamine + ACP	0.00808767	0.00808768	0.00080877	0.00080877
rxn06729__vc	cpd00037[vc] + cpd11484[vc] <=> cpd02886[vc] + cpd11493[vc]	UDP-N-acetylglucosamine + HMA <=> UDP-3-O-(beta-hydroxymyristoyl)-N-acetylglucosamine + ACP	0.00808767	0.00808767	0.00080877	0.00080877
rxn06887__vc	2 cpd00001[vc] + 2 cpd00002[vc] + 2 cpd00053[vc] + cpd03832[vc] -> 2 cpd00008[vc] + 2 cpd00009[vc] + 2 cpd00023[vc] + 2 cpd00067[vc] + cpd03913[vc]	2 H2O + 2 ATP + 2 L-Glutamine + Hydrogenobyrinate -> 2 ADP + 2 Phosphate + 2 L-Glutamate + 2 H+ + Hydrogenobyrinate diamide	3.58e-05	3.58e-05	3.58e-06	3.58e-06
rxn06937__vc	cpd00002[vc] + cpd00023[vc] + cpd11912[vc] -> cpd00012[vc] + cpd00018[vc] + cpd00067[vc] + cpd12227[vc]	ATP + L-Glutamate + tRNA-Glu -> PPi + AMP + H+ + L-Glutamyl-tRNA-Glu	0.0283446	0.0283446	0.00283446	0.00283446
rxn07292__vc	cpd00084[vc] + cpd14547[vc] <=> cpd00035[vc] + cpd14548[vc]	L-Cysteine + C15811 <=> L-Alanine + C15812	3.58e-05	3.58e-05	3.58e-06	3.58e-06
rxn07347__vc	cpd00001[vc] + cpd03220[vc] <=> cpd14590[vc]	H2O + gamma-Carotene <=> 1-Hydroxy-gamma-carotene	0.00025167	0.00025167	2.52e-05	2.52e-05
rxn07441__vc	cpd00024[vc] + cpd00504[vc] <=> cpd00001[vc] + cpd00023[vc] + cpd00067[vc] + cpd02465[vc]	2-Oxoglutarate + LL-2,6-Diaminopimelate <=> H2O + L-Glutamate + H+ + tetrahydrodipicolinate	-0.0241707	-0.0241707	-0.00241707	-0.00241707
rxn07576__vc	cpd00067[vc] + cpd11476[vc] + cpd11492[vc] <=> cpd00011[vc] + cpd11493[vc] + cpd14938[vc]	H+ + hexadecanoyl-acp + Malonyl-acyl-carrierprotein- <=> CO2 + ACP + 3-Oxostearoyl-[acp]	0.0178427	0.0178427	0.00178427	0.00178427
rxn07577__vc	cpd00005[vc] + cpd00067[vc] + cpd14938[vc] -> cpd00006[vc] + cpd14939[vc]	NADPH + H+ + 3-Oxostearoyl-[acp] -> NADP + 3-Hydroxystearoyl-[acp]	0.0178427	0.0178427	0.00178427	0.00178427
rxn07579__vc	cpd00005[vc] + cpd00067[vc] + cpd14940[vc] -> cpd00006[vc] + cpd12458[vc]	NADPH + H+ + (2E)-Octadecenoyl-[acp] -> NADP + Stearoyl-[acyl-carrier protein]	0.0178427	0.0178427	0.00178427	0.00178427
rxn08393_mod__vc	cpd00005[vc] + cpd00067[vc] + cpd11477[vc] -> cpd00006[vc] + cpd11476[vc]	NADPH + H+ + (2E)-Hexadecenoyl-[acp] -> NADP + hexadecanoyl-acp	0.0411825	0.0411825	0.00411825	0.00411825
rxn08764__vc	cpd00005[vc] + cpd00067[vc] + cpd00498[vc] -> cpd00006[vc] + cpd02535[vc]	NADPH + H+ + 2-Aceto-2-hydroxybutanoate -> NADP + 2,3-Dihydroxy-3-methylvalerate	0.0589465	0.0589465	0.00589465	0.00589465
rxn08766__vc	cpd00022[vc] + cpd00067[vc] + cpd11492[vc] -> cpd00010[vc] + cpd00011[vc] + cpd11488[vc]	Acetyl-CoA + H+ + Malonyl-acyl-carrierprotein- -> CoA + CO2 + Acetoacetyl-ACP	0	0.0573579	0	0.00573578
rxn08797__vc	cpd00001[vc] + cpd15331[vc] <=> cpd00067[vc] + cpd00080[vc] + cpd03847[vc]	H2O + 1-tetradecanoyl-sn-glycerol 3-phosphate <=> H+ + Glycerol-3-phosphate + Myristic acid	0	38.4118	0	39.2722
rxn08799__vc	cpd00001[vc] + cpd15327[vc] <=> 2 cpd00067[vc] + cpd00080[vc] + cpd00214[vc]	H2O + 1-hexadecanoyl-sn-glycerol 3-phosphate <=> 2 H+ + Glycerol-3-phosphate + Palmitate	0	38.4118	0	39.2722
rxn08801__vc	cpd00001[vc] + cpd15329[vc] <=> cpd00067[vc] + cpd00080[vc] + cpd01080[vc]	H2O + 1-octadecanoyl-sn-glycerol 3-phosphate <=> H+ + Glycerol-3-phosphate + ocdca	0	38.4118	0	39.2722
rxn08981__vc	cpd00001[vc] + cpd00002[vc] + cpd00103[vc] + cpd00218[vc] -> cpd00008[vc] + cpd00009[vc] + cpd00012[vc] + cpd00067[vc] + cpd00873[vc]	H2O + ATP + PRPP + Niacin -> ADP + Phosphate + PPi + H+ + Nicotinate ribonucleotide	3.58e-05	3.58e-05	3.58e-06	3.58e-06
rxn09072__vc	cpd00003[vc] + cpd03607[vc] + cpd08289[vc] -> 2 cpd00001[vc] + cpd00004[vc] + cpd00009[vc] + cpd00011[vc] + cpd00067[vc] + cpd00478[vc]	NAD + 4-(Phosphonooxy)-threonine + 1-deoxy-D-xylulose5-phosphate -> 2 H2O + NADH + Phosphate + CO2 + H+ + Pyridoxine phosphate	3.58e-05	3.58e-05	3.58e-06	3.58e-06
rxn09177__vc	cpd00052[vc] + cpd00084[vc] + cpd02201[vc] -> cpd00012[vc] + cpd00046[vc] + 2 cpd00067[vc] + cpd02666[vc]	CTP + L-Cysteine + 4-phosphopantothenate -> PPi + CMP + 2 H+ + (R)-4-Phosphopantothenoyl-L-cysteine	0	8.96e-05	0	8.96e-06
rxn09179__vc	1.5 cpd00007[vc] + cpd00791[vc] -> 3 cpd00001[vc] + cpd01476[vc]	1.5 O2 + ProtoporphyrinogenIX -> 3 H2O + Protoporphyrin	0.00350725	0.00350725	0.00035072	0.00035072
rxn09272__vc	cpd00036[vc] + cpd07274[vl] -> cpd00106[vc] + cpd16503[vl]	Succinate + Plastoquinone A -> Fumarate + Plastoquinol-9	0	0	0	6.707
rxn09296__vc	cpd00025[vc] + cpd11421[vc] -> 2 cpd00001[vc] + cpd11420[vc]	H2O2 + trdrd -> 2 H2O + trdox	0	10.6969	0	10.0576
rxn09449__vc	cpd00002[vc] + cpd00010[vc] + cpd01080[vc] -> cpd00012[vc] + cpd00018[vc] + cpd00067[vc] + cpd00327[vc]	ATP + CoA + ocdca -> PPi + AMP + H+ + strcoa	0	38.4118	0	39.2722
rxn09562__vc	cpd00067[vc] + cpd00115[vc] + cpd00126[vc] <=> cpd00031[vc] + cpd00177[vc]	H+ + dATP + GMP <=> GDP + dADP	-0.0007765	38.4269	-7.77e-05	39.2737
rxn10202__vc	cpd00067[vc] + cpd00080[vc] + cpd00134[vc] -> cpd00010[vc] + cpd15327[vc]	H+ + Glycerol-3-phosphate + Palmitoyl-CoA -> CoA + 1-hexadecanoyl-sn-glycerol 3-phosphate	0	38.4118	0	39.2722
rxn10203__vc	cpd00080[vc] + cpd01695[vc] -> cpd00010[vc] + cpd15331[vc]	Glycerol-3-phosphate + Myristoyl-CoA -> CoA + 1-tetradecanoyl-sn-glycerol 3-phosphate	0	38.4118	0	39.2722
rxn10204__vc	cpd00080[vc] + cpd00327[vc] -> cpd00010[vc] + cpd15329[vc]	Glycerol-3-phosphate + strcoa -> CoA + 1-octadecanoyl-sn-glycerol 3-phosphate	0	38.4118	0	39.2722
rxn10474__vc	cpd00149[vc] <=> cpd00149[vp]	Co2+ <=> Co2+	-0.00052179	-0.00052179	-5.22e-05	-5.22e-05
rxn10481__vc	cpd00001[vc] + cpd00002[vc] + cpd00058[vp] -> cpd00008[vc] + cpd00009[vc] + cpd00058[vc] + cpd00067[vc]	H2O + ATP + Cu2+ -> ADP + Phosphate + Cu2+ + H+	0.00048596	38.4122	4.86e-05	39.2722
rxn11650__vc	cpd01270[vc] + 2 cpd03914[vc] <=> cpd00050[vc] + 2 cpd00067[vc] + 2 cpd03915[vc]	FMNH2 + 2 Cob(II)yrinate diamide <=> FMN + 2 H+ + 2 Cob(I)yrinate diamide	1.79e-05	1.79e-05	1.79e-06	1.79e-06
rxn12510__vc	cpd00002[vc] + cpd00644[vc] -> cpd00008[vc] + cpd00067[vc] + cpd02201[vc]	ATP + PAN -> ADP + H+ + 4-phosphopantothenate	8.96e-05	8.96e-05	8.96e-06	8.96e-06
rxn12512__vc	cpd00002[vc] + cpd00084[vc] + cpd02201[vc] -> cpd00012[vc] + cpd00018[vc] + 2 cpd00067[vc] + cpd02666[vc]	ATP + L-Cysteine + 4-phosphopantothenate -> PPi + AMP + 2 H+ + (R)-4-Phosphopantothenoyl-L-cysteine	0	8.96e-05	0	8.96e-06
rxn12822__vc	cpd00024[vc] + cpd00053[vc] + 2 cpd00067[vc] + 2 cpd11620[vc] -> 2 cpd00023[vc] + 2 cpd11621[vc]	2-Oxoglutarate + L-Glutamine + 2 H+ + 2 Reducedferredoxin -> 2 L-Glutamate + 2 Oxidizedferredoxin	0	22.3521	0	62.7613
rxn14104__vc	cpd00008[vc] + cpd00076[vc] -> cpd00082[vc] + cpd00387[vc]	ADP + Sucrose -> D-Fructose + ADPglucose	0	0	0	39.2737
rxn16344__vc	2 cpd00067[vc] + cpd11420[vc] + 2 cpd11620[vc] -> cpd11421[vc] + 2 cpd11621[vc]	2 H+ + trdox + 2 Reducedferredoxin -> trdrd + 2 Oxidizedferredoxin	0	10.7565	0	10.0636
rxn16502__vc	2 cpd00006[vc] + cpd03215[vc] <=> 2 cpd00005[vc] + 2 cpd00067[vc] + cpd03217[vc]	2 NADP + zeta-Carotene <=> 2 NADPH + 2 H+ + Lycopene	0.00133861	0.00133861	0.00013386	0.00013386
rxn16538__vc	cpd00006[vc] + cpd03211[vc] <=> cpd00005[vc] + cpd00067[vc] + cpd03206[vc]	NADP + 15-cis-Phytoene <=> NADPH + H+ + Phytofluene	0.00133861	0.00133861	0.00013386	0.00013386
rxn20643__vc	cpd00017[vc] + cpd02140[vc] -> cpd00047[vc] + cpd00060[vc] + cpd00067[vc] + cpd00204[vc] + cpd02775[vc] + cpd03091[vc]	S-Adenosyl-L-methionine + AIR -> Formate + L-Methionine + H+ + CO + 4-Amino-5-phosphomethyl-2-methylpyrimidine + 5-Deoxyadenosine	3.58e-05	3.58e-05	3.58e-06	3.58e-06
rxn25839__vc	cpd00002[vc] + cpd28253[vc] <=> cpd00012[vc] + cpd22312[vc]	ATP + Thi-S <=> PPi + Adenylated-ThiS-Proteins	3.58e-05	3.58e-05	3.58e-06	3.58e-06
rxn27289__vc	cpd08289[vc] + cpd14545[vc] + cpd28259[vc] <=> 2 cpd00001[vc] + cpd00067[vc] + cpd21479[vc] + cpd28253[vc]	1-deoxy-D-xylulose5-phosphate + Iminoglycine + Thiocarboxyadenylated-ThiS-Proteins <=> 2 H2O + H+ + 2-[(2R,5Z)-2-Carboxy-4-methylthiazol-5(2H)-ylidene]ethyl phosphate + Thi-S	3.58e-05	3.58e-05	3.58e-06	3.58e-06
PSII__vc	cpd00001[vl] + 2 cpd00067[vc] + cpd07274[vl] + 2 hvphoton2[vc] -> 0.5 cpd00007[vl] + 2 cpd00067[vl] + cpd16503[vl]	H2O + 2 H+ + Plastoquinone A + 2 Photosystem 2 photon -> 0.5 O2 + 2 H+ + Plastoquinol-9	19.0188	50	20.7762	50
rxn39286__vc	cpd00129[vc] + cpd07274[vl] -> cpd00067[vc] + cpd02431[vc] + cpd16503[vl]	L-Proline + Plastoquinone A -> H+ + 1-Pyrroline-5-carboxylate + Plastoquinol-9	0	21.2161	0	20.1152
rxnAlDcahep__vc	2 cpd00005[vc] + cpd00007[vc] + cpd00067[vc] + cpd01264[vc] <=> cpd00001[vc] + 2 cpd00006[vc] + cpd00047[vc] + cpd01250[vc]	2 NADPH + O2 + H+ + Octadecanal <=> H2O + 2 NADP + Formate + Heptadecane	3.58e-05	3.58e-05	3.58e-06	3.58e-06
EX_PHO2	hvphoton2[e] <=>	Photosystem 2 photon <=>	-100	-38.0376	-100	-41.5524
PSI__vc	2 cpd11621[vc] + 2 cpd12239[vl] + 2 hvphoton1[vc] -> 2 cpd11620[vc] + 2 cpd12265[vl]	2 Oxidizedferredoxin + 2 Reduced plastocyanin + 2 Photosystem 1 photon -> 2 Reducedferredoxin + 2 Oxidized plastocyanin	0	42.3984	0	42.6415
PSI_2__vc	2 cpd11621[vc] + 2 focytc_6[vl] + 2 hvphoton1[vc] -> 2 cpd11620[vc] + 2 ficytc_6[vl]	2 Oxidizedferredoxin + 2 Ferrocytochrome c6 + 2 Photosystem 1 photon -> 2 Reducedferredoxin + 2 Ferricytochrome c6	0	42.3984	0	42.6415
PHOtex2__vc	hvphoton2[e] <=> hvphoton2[vp]	Photosystem 2 photon <=> Photosystem 2 photon	38.0376	100	41.5524	100
PHOtpp2__vc	hvphoton2[vp] <=> hvphoton2[vc]	Photosystem 2 photon <=> Photosystem 2 photon	38.0376	100	41.5524	100
PHOtex1__vc	hvphoton1[e] <=> hvphoton1[vp]	Photosystem 1 photon <=> Photosystem 1 photon	42.3646	84.7968	43.7722	85.2829
PHOtpp1__vc	hvphoton1[vp] <=> hvphoton1[vc]	Photosystem 1 photon <=> Photosystem 1 photon	42.3646	84.7969	43.7722	85.2829
H+tex__vc	cpd00067[e] <=> cpd00067[vp]	H+ <=> H+	10.6644	113.389	5.05926	111.591
rxn08686__vc	cpd00001[e] <=> cpd00001[vp]	H2O <=> H2O	-1.3602	30.464	-0.72496	30.5507
rxn08687__vc	cpd00001[vp] <=> cpd00001[vc]	H2O <=> H2O	-1.3602	32.6531	-0.72496	31.7077
H2Oltr__vc	cpd00001[vc] <=> cpd00001[vl]	H2O <=> H2O	19.0188	50	20.7762	50
rxn09031__vc	cpd00007[e] <=> cpd00007[vp]	O2 <=> O2	-9.35724	-9.35724	-13.2188	-10.3817
O2tpp__vc	cpd00007[vp] <=> cpd00007[vc]	O2 <=> O2	-21.047	-9.35723	-21.3144	-10.3817
O2ltr__vc	cpd00007[vc] <=> cpd00007[vl]	O2 <=> O2	-25	-9.50941	-25	-10.3881
rxn01332__vc	cpd00001[vc] + cpd00061[vc] + cpd00236[vc] -> cpd00009[vc] + cpd02857[vc]	H2O + Phosphoenolpyruvate + D-Erythrose4-phosphate -> Phosphate + DAHP	0.113906	0.113906	0.0113906	0.0113906
rxn03135__vc	cpd00053[vc] + cpd02991[vc] -> cpd00023[vc] + cpd00067[vc] + cpd02843[vc] + cpd02851[vc]	L-Glutamine + phosphoribulosylformimino-AICAR-phosphate -> L-Glutamate + H+ + D-erythro-imidazol-glycerol-phosphate + AICAR	0.0175907	0.0175907	0.00175907	0.00175907
rxn02374__vc	cpd00858[vc] -> cpd00001[vc] + cpd00067[vc] + cpd02431[vc]	L-Glutamate5-semialdehyde -> H2O + H+ + 1-Pyrroline-5-carboxylate	0.0487779	0.0487779	0.00487779	0.00487779
rxn37797__vc	cpd00005[vc] + cpd00067[vc] + cpd00125[vc] + cpd00299[vc] -> cpd00006[vc] + cpd00087[vc] + cpd00298[vc]	NADPH + H+ + 5-10-Methylenetetrahydrofolate + dUMP -> NADP + Tetrahydrofolate + dTMP	0.00075332	0.00075332	7.53e-05	7.53e-05
peptgly_syn__vc	cpd00001[vc] + cpd03495[vc] -> cpd00117[vc] + cpd00286[vc] + Peptidoglycan[vc]	H2O + Undecaprenyl-diphospho-N-acetylmuramoyl--N-acetylglucosamine-L-ala-D-glu-meso-2-6-diaminopimeloyl-D-ala-D-ala -> D-Alanine + Undecaprenylphosphate + Peptidoglycan	0.00434972	0.00434972	0.00043497	0.00043497
rxn03130__vc	cpd00001[vc] + cpd02835[vc] -> 2 cpd00067[vc] + cpd00091[vc] + cpd02930[vc]	H2O + UDP-2,3-bis(3-hydroxytetradecanoyl)glucosamine -> 2 H+ + UMP + Lipid X	0.00404384	0.00404384	0.00040438	0.00040438
rxn05329__vc	cpd11478[vc] -> cpd00001[vc] + cpd11465[vc]	(R)-3-Hydroxybutanoyl-[acyl-carrier protein] -> H2O + But-2-enoyl-[acyl-carrier protein]	0.0573578	0.0573578	0.00573578	0.00573578
rxn05330__vc	cpd11479[vc] -> cpd00001[vc] + cpd11473[vc]	D-3-Hydroxyhexanoyl-[acp] -> H2O + (2E)-Hexenoyl-[acp]	0.0573578	0.0573578	0.00573578	0.00573578
rxn05333__vc	cpd11482[vc] -> cpd00001[vc] + cpd11475[vc]	(R)-3-Hydroxydecanoyl-[acyl-carrier protein] -> H2O + (2E)-Decenoyl-[acp]	0.0573578	0.0573578	0.00573578	0.00573578
rxn05331__vc	cpd11480[vc] -> cpd00001[vc] + cpd11469[vc]	D-3-Hydroxydodecanoyl-[acp] -> H2O + (2E)-Dodecenoyl-[acp]	0.0573578	0.0573578	0.00573578	0.00573578
rxn05335__vc	cpd11484[vc] -> cpd00001[vc] + cpd11467[vc]	HMA -> H2O + (2E)-Tetradecenoyl-[acp]	0.0411825	0.0411825	0.00411825	0.00411825
rxn05332__vc	cpd11481[vc] -> cpd00001[vc] + cpd11477[vc]	R-3-hydroxypalmitoyl-acyl-carrierprotein- -> H2O + (2E)-Hexadecenoyl-[acp]	0.0411825	0.0411825	0.00411825	0.00411825
rxn07578__vc	cpd14939[vc] -> cpd00001[vc] + cpd14940[vc]	3-Hydroxystearoyl-[acp] -> H2O + (2E)-Octadecenoyl-[acp]	0.0178427	0.0178427	0.00178427	0.00178427
desat16_1__vc	cpd00005[vc] + cpd00007[vc] + cpd00067[vc] + cpd11476[vc] -> 2 cpd00001[vc] + cpd00006[vc] + cpd16235[vc]	NADPH + O2 + H+ + hexadecanoyl-acp -> 2 H2O + NADP + Hexadecenoyl-ACP	0.00162154	0.00162154	0.00016215	0.00016215
RA0165__vc	1.3254 cpd00080[vc] + 1.3327 cpd11476[vc] + 0.1701 cpd11825[vc] + 0.0457 cpd12458[vc] + 0.8637 cpd14881[vc] + 0.2158 octe6912ACP[vc] + 0.0227 cpd16235[vc] -> 2.6507 cpd11493[vc] + C00416_PG[vc]	1.3254 Glycerol-3-phosphate + 1.3327 hexadecanoyl-acp + 0.1701 Octadecenoyl-ACP + 0.0457 Stearoyl-[acyl-carrier protein] + 0.8637 Linoleoyl-ACP + 0.2158 gamma-linolenoilACP + 0.0227 Hexadecenoyl-ACP -> 2.6507 ACP + C00416_PG[c]	0.0015704	0.0015704	0.00015704	0.00015704
R01799m__vc	cpd00052[vc] + C00416_PG[vc] -> cpd00012[vc] + C00269_PG[vc]	CTP + C00416_PG[c] -> PPi + C00269_PG[c]	0.0015704	0.0015704	0.00015704	0.00015704
R01801m__vc	cpd00080[vc] + C00269_PG[vc] -> cpd00046[vc] + C03892_PG[vc]	Glycerol-3-phosphate + C00269_PG[c] -> CMP + C03892_PG[c]	0.0015704	0.0015704	0.00015704	0.00015704
R02029m__vc	cpd00001[vc] + C03892_PG[vc] -> cpd00009[vc] + C00344_PG[vc]	H2O + C03892_PG[c] -> Phosphate + C00344_PG[c]	0.0015704	0.0015704	0.00015704	0.00015704
RA0163__vc	1.2954 cpd00080[vc] + 1.3061 cpd11476[vc] + 0.0584 cpd11825[vc] + 0.0223 cpd12458[vc] + 0.3334 cpd14881[vc] + 0.0095 cpd14882[vc] + 0.0393 octe691215ACP[vc] + 0.7253 octe6912ACP[vc] + 0.0965 cpd16235[vc] -> 2.5908 cpd11493[vc] + C00416_DGDG[vc]	1.2954 Glycerol-3-phosphate + 1.3061 hexadecanoyl-acp + 0.0584 Octadecenoyl-ACP + 0.0223 Stearoyl-[acyl-carrier protein] + 0.3334 Linoleoyl-ACP + 0.0095 alpha-Linolenoyl-ACP + 0.0393 OctadecatetraenoilACP + 0.7253 gamma-linolenoilACP + 0.0965 Hexadecenoyl-ACP -> 2.5908 ACP + C00416_DGDG[c]	0.00416157	0.00416157	0.00041616	0.00041616
RA0167__vc	cpd00001[vc] + C00416_DGDG[vc] -> cpd00009[vc] + C00641_DGDG[vc]	H2O + C00416_DGDG[c] -> Phosphate + C00641_DGDG[c]	0.00416157	0.00416157	0.00041616	0.00041616
RA0178__vc	cpd00026[vc] + C00641_DGDG[vc] -> cpd00014[vc] + C04046_DGDG[vc]	UDP-glucose + C00641_DGDG[c] -> UDP + C04046_DGDG[c]	0.00832314	0.00832314	0.00083231	0.00083231
RA0180__vc	C04046_DGDG[vc] <=> C03692_DGDG[vc]	C04046_DGDG[c] <=> C03692_DGDG[c]	0.00832314	0.00832314	0.00083231	0.00083231
R04472m__vc	2 C03692_DGDG[vc] -> C00641_DGDG[vc] + C06037_DGDG[vc]	2 C03692_DGDG[c] -> C00641_DGDG[c] + C06037_DGDG[c]	0.00416157	0.00416157	0.00041616	0.00041616
RA0164__vc	1.3747 cpd00080[vc] + 1.5612 cpd11476[vc] + 0.4011 cpd11825[vc] + 0.0343 cpd12458[vc] + 0.5331 cpd14881[vc] + 0.0165 cpd14882[vc] + 0.0228 octe6912ACP[vc] + 0.1804 cpd16235[vc] -> 2.7494 cpd11493[vc] + C00416_SQDG[vc]	1.3747 Glycerol-3-phosphate + 1.5612 hexadecanoyl-acp + 0.4011 Octadecenoyl-ACP + 0.0343 Stearoyl-[acyl-carrier protein] + 0.5331 Linoleoyl-ACP + 0.0165 alpha-Linolenoyl-ACP + 0.0228 gamma-linolenoilACP + 0.1804 Hexadecenoyl-ACP -> 2.7494 ACP + C00416_SQDG[c]	0.00400453	0.00400453	0.00040045	0.00040045
RA0171__vc	cpd00002[vc] + C00641_SQDG[vc] -> cpd00008[vc] + C00416_SQDG[vc]	ATP + C00641_SQDG[c] -> ADP + C00416_SQDG[c]	0	97.7754	0	99.9656
RA0168__vc	cpd00001[vc] + C00416_SQDG[vc] -> cpd00009[vc] + C00641_SQDG[vc]	H2O + C00416_SQDG[c] -> Phosphate + C00641_SQDG[c]	0.00400453	97.7794	0.00040045	99.966
R06867m__vc	cpd08358[vc] + C00641_SQDG[vc] -> cpd00014[vc] + C13508_SQDG[vc]	UDP-6-sulfoquinovose + C00641_SQDG[c] -> UDP + C13508_SQDG[c]	0.00400453	0.00400453	0.00040045	0.00040045
RA0162__vc	1.2759 cpd00080[vc] + 1.3302 cpd11476[vc] + 0.0635 cpd11825[vc] + 0.0034 cpd12458[vc] + 0.4236 cpd14881[vc] + 0.0032 cpd14882[vc] + 0.019 octe691215ACP[vc] + 0.6315 octe6912ACP[vc] + 0.0774 cpd16235[vc] -> 2.5518 cpd11493[vc] + C00416_MGDG[vc]	1.2759 Glycerol-3-phosphate + 1.3302 hexadecanoyl-acp + 0.0635 Octadecenoyl-ACP + 0.0034 Stearoyl-[acyl-carrier protein] + 0.4236 Linoleoyl-ACP + 0.0032 alpha-Linolenoyl-ACP + 0.019 OctadecatetraenoilACP + 0.6315 gamma-linolenoilACP + 0.0774 Hexadecenoyl-ACP -> 2.5518 ACP + C00416_MGDG[c]	0.00596753	0.00596753	0.00059675	0.00059675
RA0166__vc	cpd00001[vc] + C00416_MGDG[vc] -> cpd00009[vc] + C00641_MGDG[vc]	H2O + C00416_MGDG[c] -> Phosphate + C00641_MGDG[c]	0.00596753	0.00596753	0.00059675	0.00059675
RA0177__vc	cpd00026[vc] + C00641_MGDG[vc] -> cpd00014[vc] + C04046_MGDG[vc]	UDP-glucose + C00641_MGDG[c] -> UDP + C04046_MGDG[c]	0.00596753	0.00596753	0.00059675	0.00059675
RA0179__vc	C04046_MGDG[vc] <=> C03692_MGDG[vc]	C04046_MGDG[c] <=> C03692_MGDG[c]	0.00596753	0.00596754	0.00059675	0.00059675
R_R03824__vc	cpd03220[vc] -> cpd01420[vc]	gamma-Carotene -> beta-Carotene	0.00108693	0.00108693	0.00010869	0.00010869
R_R04218__vc	cpd02168[vc] <=> cpd00012[vc] + cpd00067[vc] + cpd03211[vc]	Prephytoene diphosphate <=> PPi + H+ + 15-cis-Phytoene	0.00133861	0.00133861	0.00013386	0.00013386
R_RN0020__vc	cpd00005[vc] + cpd00007[vc] + cpd00067[vc] + cpd14591[vc] -> cpd00001[vc] + cpd00006[vc] + cpd22952[vc]	NADPH + O2 + H+ + Myxocoxanthin -> H2O + NADP + plectaniaxanthin	0.00025167	0.00025167	2.52e-05	2.52e-05
R_RN0021__vc	cpd00004[vc] + cpd00007[vc] + cpd00067[vc] + cpd22952[vc] -> cpd00001[vc] + cpd00003[vc] + cpd14648[vc]	NADH + O2 + H+ + plectaniaxanthin -> H2O + NAD + Myxol	0.00025167	0.00025167	2.52e-05	2.52e-05
R_RN0022__vc	cpd00272[vc] + cpd14648[vc] -> cpd00031[vc] + cpd14668[vc]	GDP-L-fucose + Myxol -> GDP + (3R,2'S)-Myxol 2'-alpha-L-fucoside	0.00025167	0.00025167	2.52e-05	2.52e-05
R_R07557m__vc	2 cpd00005[vc] + 2 cpd00007[vc] + 2 cpd00067[vc] + cpd14668[vc] -> 3 cpd00001[vc] + 2 cpd00006[vc] + cpd14669[vc]	2 NADPH + 2 O2 + 2 H+ + (3R,2'S)-Myxol 2'-alpha-L-fucoside -> 3 H2O + 2 NADP + (3S,2'S)-4-Ketomyxol 2'-alpha-L-fucoside	0.00015891	0.00015891	1.59e-05	1.59e-05
R_RA0102__vc	2 cpd00005[vc] + 2 cpd00007[vc] + 2 cpd00067[vc] + cpd01420[vc] -> 3 cpd00001[vc] + 2 cpd00006[vc] + cpd05499[vc]	2 NADPH + 2 O2 + 2 H+ + beta-Carotene -> 3 H2O + 2 NADP + Echinenone	0.00054327	0.00054327	5.43e-05	5.43e-05
R_R07563m__vc	cpd00007[vc] + cpd05499[vc] -> cpd00001[vc] + cpd05490[vc]	O2 + Echinenone -> H2O + Canthaxanthin	5.28e-05	5.28e-05	5.28e-06	5.28e-06
R_R07280__vc	cpd00001[vc] + cpd02720[vc] -> cpd00009[vc] + cpd02882[vc]	H2O + 5-Amino-6--5-phosphoribitylaminouracil -> Phosphate + 4--1-D-Ribitylamino-5-aminouracil	0.0001075	0.0001075	1.08e-05	1.08e-05
R_R00939__vc	cpd00005[vc] + cpd00067[vc] + cpd00330[vc] -> cpd00006[vc] + cpd00087[vc]	NADPH + H+ + Dihydrofolate -> NADP + Tetrahydrofolate	0.00014333	0.00014333	1.43e-05	1.43e-05
R_R06531__vc	cpd00002[vc] + cpd00161[vc] -> cpd00008[vc] + cpd00067[vc] + cpd08928[vc]	ATP + L-Threonine -> ADP + H+ + L-Threonine phosphate	3.58e-05	3.58e-05	3.58e-06	3.58e-06
R_R07411__vc	cpd00001[vc] + cpd00028[vc] + cpd00350[vc] -> cpd00012[vc] + cpd00067[vc] + cpd11313[vc]	H2O + Heme + Farnesyldiphosphate -> PPi + H+ + hemeO	7.17e-05	7.17e-05	7.17e-06	7.17e-06
R_R07412__vc	cpd00001[vc] + 2 cpd00003[vc] + cpd11313[vc] -> 2 cpd00004[vc] + 2 cpd00067[vc] + cpd11312[vc]	H2O + 2 NAD + hemeO -> 2 NADH + 2 H+ + hemeA	3.58e-05	3.58e-05	3.58e-06	3.58e-06
R_R00178__vc	cpd00017[vc] + cpd00067[vc] -> cpd00011[vc] + cpd00837[vc]	S-Adenosyl-L-methionine + H+ -> CO2 + S-Adenosylmethioninamine	0.00104361	0.00104361	0.00010436	0.00010436
R_R01920__vc	cpd00118[vc] + cpd00837[vc] -> cpd00067[vc] + cpd00147[vc] + cpd00264[vc]	Putrescine + S-Adenosylmethioninamine -> H+ + 5-Methylthioadenosine + Spermidine	0.00104361	0.00104361	0.00010436	0.00010436
R_R07463__vc	cpd00007[vc] + cpd00033[vc] -> cpd00025[vc] + cpd14545[vc]	O2 + Glycine -> H2O2 + Iminoglycine	3.58e-05	3.58e-05	3.58e-06	3.58e-06
R_R09977__vc	cpd21479[vc] -> cpd21480[vc]	2-[(2R,5Z)-2-Carboxy-4-methylthiazol-5(2H)-ylidene]ethyl phosphate -> 2-(2-Carboxy-4-methylthiazol-5-yl)ethyl phosphate	3.58e-05	3.58e-05	3.58e-06	3.58e-06
R_R10712__vc	2 cpd00067[vc] + cpd02894[vc] + cpd21480[vc] -> cpd00011[vc] + cpd00012[vc] + cpd00793[vc]	2 H+ + 4-Amino-2-methyl-5-diphosphomethylpyrimidine + 2-(2-Carboxy-4-methylthiazol-5-yl)ethyl phosphate -> CO2 + PPi + Thiamine phosphate	3.58e-05	3.58e-05	3.58e-06	3.58e-06
R_R07461m__vc	cpd14548[vc] + cpd22312[vc] -> cpd00018[vc] + cpd14547[vc] + cpd28259[vc]	C15812 + Adenylated-ThiS-Proteins -> AMP + C15811 + Thiocarboxyadenylated-ThiS-Proteins	3.58e-05	3.58e-05	3.58e-06	3.58e-06
R_RA0556__vc	cpd00001[vc] + cpd03091[vc] -> cpd00128[vc] + cpd15380[vc]	H2O + 5-Deoxyadenosine -> Adenine + 5-deoxyribose	3.58e-05	3.56e-05	3.58e-06	3.63e-06
rxn00695__vc	cpd00002[vc] + cpd00089[vc] -> cpd00012[vc] + cpd00387[vc]	ATP + Glucose-1-phosphate -> PPi + ADPglucose	0.153852	0.153852	0	78.5474
rxn13643_m__vc	cpd00001[vc] + cpd00387[vc] -> cpd00008[vc] + cpd11735[vc]	H2O + ADPglucose -> ADP + Amylose	0.153852	0.153852	0.00303873	78.5474
rxn09399_m__vc	cpd11735[vc] -> cpd00155[vc]	Amylose -> Glycogen	0.153852	0.153852	0.00303873	78.5474
GLCP_m__vc	cpd00009[vc] + cpd00155[vc] -> cpd00001[vc] + cpd00089[vc]	Phosphate + Glycogen -> H2O + Glucose-1-phosphate	0.123465	0.123465	0	78.5444
Znabc__vc	cpd00001[vc] + cpd00002[vc] + cpd00034[vp] -> cpd00008[vc] + cpd00009[vc] + cpd00067[vc] + cpd00034[vc]	H2O + ATP + Zn2+ -> ADP + Phosphate + H+ + Zn2+	0.00048596	0.00048596	4.86e-05	4.86e-05
Fe+2abc__vc	cpd00001[vc] + cpd00002[vc] + cpd10515[vp] -> cpd00008[vc] + cpd00009[vc] + cpd00067[vc] + cpd10515[vc]	H2O + ATP + Fe+2 -> ADP + Phosphate + H+ + Fe+2	0.00229513	0.00229513	0.00022951	0.00022951
Mn+2abc__vc	cpd00001[vc] + cpd00002[vc] + cpd20863[vp] -> cpd00008[vc] + cpd00009[vc] + cpd00067[vc] + cpd20863[vc]	H2O + ATP + Mn2+ -> ADP + Phosphate + H+ + Mn2+	0.00048596	0.00048596	4.86e-05	4.86e-05
Prot_biomass__vc	0.3349 cpd00023[vc] + 0.4486 cpd00033[vc] + 0.4459 cpd00035[vc] + 0.2764 cpd00039[vc] + 0.2054 cpd00041[vc] + 0.5348 cpd00051[vc] + 0.2318 cpd00053[vc] + 0.4239 cpd00054[vc] + 0.6371 cpd00060[vc] + 0.4956 cpd00065[vc] + 0.6753 cpd00066[vc] + 0.415 cpd00069[vc] + 0.0852 cpd00084[vc] + 0.39 cpd00107[vc] + 0.2453 cpd00119[vc] + 0.6802 cpd00129[vc] + 0.4004 cpd00132[vc] + 0.4378 cpd00156[vc] + 0.1863…	0.3349 L-Glutamate + 0.4486 Glycine + 0.4459 L-Alanine + 0.2764 L-Lysine + 0.2054 L-Aspartate + 0.5348 L-Arginine + 0.2318 L-Glutamine + 0.4239 L-Serine + 0.6371 L-Methionine + 0.4956 L-Tryptophan + 0.6753 L-Phenylalanine + 0.415 L-Tyrosine + 0.0852 L-Cysteine + 0.39 L-Leucine + 0.2453 L-Histidine + 0.6802 L-Proline + 0.4004 L-Asparagine + 0.4378 L-Valine + 0.1863 L-Threonine + 0.822 L-Isoleucine…	0.0717111	0.0717111	0.00717111	0.00717111
Solpool_biomass__vc	0.062 cpd00003[vc] + 0.002 cpd00004[vc] + 0.012 cpd00005[vc] + 0.004 cpd00006[vc] + 0.006 cpd00010[vc] + 0.008 cpd00015[vc] + 0.008 cpd00016[vc] + 0.008 cpd00017[vc] + 0.01 cpd00022[vc] + 0.008 cpd00028[vc] + 0.008 cpd00042[vc] + 0.008 cpd00056[vc] + 0.001 cpd00070[vc] + 0.003 cpd00078[vc] + 0.008 cpd00087[vc] + 1.147 cpd00118[vc] + 0.008 cpd00166[vc] + 0.008 cpd00201[vc] + 0.008 cpd00216[vc] + 0…	0.062 NAD + 0.002 NADH + 0.012 NADPH + 0.004 NADP + 0.006 CoA + 0.008 FAD + 0.008 Pyridoxal phosphate + 0.008 S-Adenosyl-L-methionine + 0.01 Acetyl-CoA + 0.008 Heme + 0.008 GSH + 0.008 TPP + 0.001 Malonyl-CoA + 0.003 Succinyl-CoA + 0.008 Tetrahydrofolate + 1.147 Putrescine + 0.008 Calomide + 0.008 10-Formyltetrahydrofolate + 0.008 Chorismate + 0.008 Riboflavin + 0.233 Spermidine + 0.008 5-Methylt…	0.004479	0.00447901	0.0004479	0.0004479
Inorganicions_biomass__vc	0.379 cpd00009[vc] + 1.136 cpd00013[vc] + 0.379 cpd00048[vc] + 0.303 cpd00058[vc] + 0.454 cpd00063[vc] + 0.303 cpd00149[vc] + 17.04 cpd00205[vc] + 0.757 cpd00254[vc] + 0.379 cpd00971[vc] + 0.682 cpd10515[vc] + 0.682 cpd10516[vc] + 0.303 cpd11574[vc] + 0.303 cpd00034[vc] + 0.303 cpd20863[vc] -> biomass_inorganicions[vc]	0.379 Phosphate + 1.136 NH3 + 0.379 Sulfate + 0.303 Cu2+ + 0.454 Ca2+ + 0.303 Co2+ + 17.04 K+ + 0.757 Mg + 0.379 Na+ + 0.682 Fe+2 + 0.682 Fe+3 + 0.303 Molybdate + 0.303 Zn2+ + 0.303 Mn2+ -> biomass_inorganicions	0.00160383	0.00160383	0.00016038	0.00016038
Pigment_biomass__vc	0.1389 cpd01420[vc] + 0.8686 cpd03148[vc] + 0.0135 cpd05490[vc] + 0.1253 cpd05499[vc] + 0.0237 cpd14668[vc] + 0.0406 cpd14669[vc] -> Biomass_pigments[vc]	0.1389 beta-Carotene + 0.8686 Chlorophyll a + 0.0135 Canthaxanthin + 0.1253 Echinenone + 0.0237 (3R,2'S)-Myxol 2'-alpha-L-fucoside + 0.0406 (3S,2'S)-4-Ketomyxol 2'-alpha-L-fucoside -> Biomass_pigments	0.00391406	0.00391406	0.00039141	0.00039141
RNA_biomass__vc	0.8377 cpd00002[vc] + 1.0076 cpd00038[vc] + 0.6415 cpd00052[vc] + 0.6 cpd00062[vc] -> 3.0868 cpd00012[vc] + biomass_rna[vc]	0.8377 ATP + 1.0076 GTP + 0.6415 CTP + 0.6 UTP -> 3.0868 PPi + biomass_rna	0.0141158	0.0141158	0.00141158	0.00141158
DNA_biomass__vc	0.9682 cpd00115[vc] + 0.7149 cpd00241[vc] + 0.6232 cpd00356[vc] + 0.9393 cpd00357[vc] -> 3.2456 cpd00012[vc] + biomass_dna[vc]	0.9682 dATP + 0.7149 dGTP + 0.6232 dCTP + 0.9393 TTP -> 3.2456 PPi + biomass_dna	0.000802	0.000802	8.02e-05	8.02e-05
Lipid_biomass__vc	0.1 C00344_PG[vc] + 0.265 C06037_DGDG[vc] + 0.255 C13508_SQDG[vc] + 0.38 C03692_MGDG[vc] -> biomass_lipid[vc]	0.1 C00344_PG[c] + 0.265 C06037_DGDG[c] + 0.255 C13508_SQDG[c] + 0.38 C03692_MGDG[c] -> biomass_lipid	0.015704	0.015704	0.0015704	0.0015704
carb_biomass__vc	cpd00026[vc] -> cpd00014[vc] + biomass_carb[vc]	UDP-glucose -> UDP + biomass_carb	0.219127	0.219128	0.0219127	0.0219128
biomass_eq_33047__vc	53.35 cpd00001[vc] + 53.35 cpd00002[vc] + 0.184976 cpd00155[vc] + 0.024616 cpd03002[vc] + 0.0264784 Peptidoglycan[vc] + 0.436526 biomass_prot[vc] + 0.027265 biomass_solpool[vc] + 0.009763 biomass_inorganicions[vc] + 0.0238256 Biomass_pigments[vc] + 0.0859268 biomass_rna[vc] + 0.00488196 biomass_dna[vc] + 0.0955948 biomass_lipid[vc] + 1.33389 biomass_carb[vc] -> 53.35 cpd00008[vc] + 53.35 cpd00009…	53.35 H2O + 53.35 ATP + 0.184976 Glycogen + 0.024616 Lipid A disaccharide + 0.0264784 Peptidoglycan + 0.436526 biomass_prot + 0.027265 biomass_solpool + 0.009763 biomass_inorganicions + 0.0238256 Biomass_pigments + 0.0859268 biomass_rna + 0.00488196 biomass_dna + 0.0955948 biomass_lipid + 1.33389 biomass_carb -> 53.35 ADP + 53.35 Phosphate	0.164277	0.164277	0.0164277	0.0164277
2pgctr__vc	cpd00727[vx] -> cpd00727[vc]	2-Phosphoglycolate -> 2-Phosphoglycolate	0	2.04e-06	0	8.04607
3pgctr__vc	cpd00169[vx] -> cpd00169[vc]	3-Phosphoglycerate -> 3-Phosphoglycerate	18.8088	18.8088	17.5639	58.8509
HCO3ctr__vc	cpd00242[vc] -> cpd00242[vx]	H2CO3 -> H2CO3	9.40438	9.40438	8.78196	29.4255
H_ctr__vc	cpd00067[vc] <=> cpd00067[vx]	H+ <=> H+	-9.40439	-9.40438	-29.4255	-8.78196
O2ctr__vc	cpd00007[vc] <=> cpd00007[vx]	O2 <=> O2	0	2.21e-06	0	8.04607
Rubpctr__vc	cpd00871[vc] -> cpd00871[vx]	D-Ribulose 1,5-bisphosphate -> D-Ribulose 1,5-bisphosphate	9.40438	9.40438	8.78196	29.4255
CYTBDu__vc	0.5 cpd00007[vl] + cpd16503[vl] -> cpd00001[vl] + cpd07274[vl]	0.5 O2 + Plastoquinol-9 -> H2O + Plastoquinone A	0	30.9812	0	29.2238
NDH1_3u__vc	cpd00001[vc] + cpd00005[vc] + 3 cpd00067[vc] + cpd07274[vl] + cpd00011[vp] -> cpd00006[vc] + 3 cpd00067[vl] + cpd00242[vc] + cpd16503[vl]	H2O + NADPH + 3 H+ + Plastoquinone A + CO2 -> NADP + 3 H+ + H2CO3 + Plastoquinol-9	0	7.09399	0	21.7515
CYTBDpp__vc	0.5 cpd00007[vp] + cpd16503[vp] -> cpd00001[vp] + cpd07274[vp]	0.5 O2 + Plastoquinol-9 -> H2O + Plastoquinone A	0	23.3796	0	21.7534
NDH1_4pp__vc	cpd00001[vc] + cpd00005[vc] + 3 cpd00067[vc] + cpd07274[vp] + cpd00011[vp] -> cpd00006[vc] + 3 cpd00067[vp] + cpd00242[vc] + cpd16503[vp]	H2O + NADPH + 3 H+ + Plastoquinone A + CO2 -> NADP + 3 H+ + H2CO3 + Plastoquinol-9	0	7.09399	0	21.7515
cpd00011excpp__vc	cpd00011[vp] <=> cpd00011[e]	CO2 <=> CO2	-5.95114	-1.00183	-5.83955	-0.010401
cpd00011exccc__vc	cpd00011[vc] <=> cpd00011[vp]	CO2 <=> CO2	1.14285	1.14285	1.09759	21.2128
cpd00009excpp__vc	cpd00009[vp] <=> cpd00009[e]	Phosphate <=> Phosphate	-0.0639683	-0.0639683	-0.00639683	-0.00639683
cpd00048excpp__vc	cpd00048[vp] <=> cpd00048[e]	Sulfate <=> Sulfate	-0.05765	-0.05765	-0.005765	-0.005765
cpd00254excpp__vc	cpd00254[vp] <=> cpd00254[e]	Mg <=> Mg	-0.00461385	-0.00461385	-0.00046139	-0.00046139
cpd10515excpp__vc	cpd10515[vp] <=> cpd10515[e]	Fe+2 <=> Fe+2	-0.00229513	-0.00229513	-0.00022951	-0.00022951
cpd00149excpp__vc	cpd00149[vp] <=> cpd00149[e]	Co2+ <=> Co2+	-0.00052179	-0.00052179	-5.22e-05	-5.22e-05
cpd00034excpp__vc	cpd00034[vp] <=> cpd00034[e]	Zn2+ <=> Zn2+	-0.00048596	-0.00048596	-4.86e-05	-4.86e-05
cpd00058excpp__vc	cpd00058[vp] <=> cpd00058[e]	Cu2+ <=> Cu2+	-0.00048596	-0.00048596	-4.86e-05	-4.86e-05
cpd20863excpp__vc	cpd20863[vp] <=> cpd20863[e]	Mn2+ <=> Mn2+	-0.00048596	-0.00048596	-4.86e-05	-4.86e-05
cpd00063excpp__vc	cpd00063[vp] <=> cpd00063[e]	Ca2+ <=> Ca2+	-0.00072814	-0.00072814	-7.28e-05	-7.28e-05
cpd00205excpp__vc	cpd00205[vp] <=> cpd00205[e]	K+ <=> K+	-0.0273293	-0.0273293	-0.00273293	-0.00273293
cpd00971excpp__vc	cpd00971[vp] <=> cpd00971[e]	Na+ <=> Na+	-0.00060785	-0.00060785	-6.08e-05	-6.08e-05
cpd11574excpp__vc	cpd11574[vp] <=> cpd11574[e]	Molybdate <=> Molybdate	-0.00048596	-0.00048596	-4.86e-05	-4.86e-05
rxn00213__vc	cpd00062[vc] + cpd00089[vc] <=> cpd00012[vc] + cpd00026[vc]	UTP + Glucose-1-phosphate <=> PPi + UDP-glucose	0.385242	0.385242	0.174318	39.7895
rxn00575__vc	cpd00001[vc] + cpd00076[vc] -> cpd00027[vc] + cpd00082[vc]	H2O + Sucrose -> D-Glucose + D-Fructose	0	-1e-08	0	26.1815
rxn08335_p__vc	cpd00282[vc] + cpd07274[vp] -> cpd00247[vc] + cpd16503[vp]	S-Dihydroorotate + Plastoquinone A -> Orotate + Plastoquinol-9	0	0.0187779	0	0.00187779
rxn09272_p__vc	cpd00036[vc] + cpd07274[vp] -> cpd00106[vc] + cpd16503[vp]	Succinate + Plastoquinone A -> Fumarate + Plastoquinol-9	0	0	0	6.707
R_R07517__vc	cpd00006[vc] + cpd14590[vc] -> cpd00005[vc] + cpd00067[vc] + cpd14591[vc]	NADP + 1-Hydroxy-gamma-carotene -> NADPH + H+ + Myxocoxanthin	0.00025167	0.00025167	2.52e-05	2.52e-05
Cyanophycin_syn__vc	2 cpd00002[vc] + cpd00041[vc] + cpd00051[vc] -> 2 cpd00008[vc] + 2 cpd00009[vc] + cyanophycin[vc]	2 ATP + L-Aspartate + L-Arginine -> 2 ADP + 2 Phosphate + cyanophycin[c]	0	48.8877	0	49.9828
Cyanophycinase__vc	2 cpd00001[vc] + cyanophycin[vc] -> cpd00041[vc] + cpd00051[vc]	2 H2O + cyanophycin[c] -> L-Aspartate + L-Arginine	0	48.8877	0	49.9828
H2CO3_NAt_syn__vc	cpd00971[vp] + cpd00242[vp] -> cpd00242[vc] + cpd00971[vc]	Na+ + H2CO3 -> H2CO3 + Na+	0	7.72	0	7.72
H2CO3_abc__vc	cpd00001[vc] + cpd00002[vc] + cpd00242[vp] -> cpd00008[vc] + cpd00009[vc] + cpd00067[vc] + cpd00242[vc]	H2O + ATP + H2CO3 -> ADP + Phosphate + H+ + H2CO3	0	7.72	0	7.72
cpd00242excpp__vc	cpd00242[vp] <=> cpd00242[e]	H2CO3 <=> H2CO3	-7.72	-2.77069	-7.72	-2.96932
Mehler__vc	2 cpd00005[vc] + cpd00007[vc] + 2 cpd00067[vc] -> 2 cpd00001[vc] + 2 cpd00006[vc]	2 NADPH + O2 + 2 H+ -> 2 H2O + 2 NADP	0	10.6081	0	10.0576
cpd00013exccc__vc	cpd00013[vc] <=> cpd00013[vp]	NH3 <=> cpd00013[p]	0	31.8242	0	30.1728
cpd00013excpp__vc	cpd00013[vp] -> cpd00013[e]	cpd00013[p] -> cpd00013[e]	0	31.8242	0	30.1728
DM_dialurate__vc	dialurate[vc] ->	Dialurate ->	3.58e-05	3.58e-05	3.58e-06	3.58e-06
DM_cpd02791__vc	cpd02791[vc] ->	methylthioribulose-1-phosphate ->	0.00104361	0.00104361	0.00010436	0.00010436
DM_cpd15380__vc	cpd15380[vc] ->	5-deoxyribose ->	3.58e-05	3.58e-05	3.58e-06	3.63e-06
ATP_syn_l__hc	3 cpd00008[hc] + 3 cpd00009[hc] + 14 cpd00067[hl] -> 3 cpd00001[hc] + 3 cpd00002[hc] + 11 cpd00067[hc]	3 ADP + 3 Phosphate + 14 H+ -> 3 H2O + 3 ATP + 11 H+	3.73229	14.4084	3.67883	14.0663
ATP_syn_p__hc	3 cpd00008[hc] + 3 cpd00009[hc] + 14 cpd00067[hp] -> 3 cpd00001[hc] + 3 cpd00002[hc] + 11 cpd00067[hc]	3 ADP + 3 Phosphate + 14 H+ -> 3 H2O + 3 ATP + 11 H+	0	3.04327	0	2.874
CBFC2__hc	2 cpd00067[hc] + cpd16503[hl] + 2 ficytc_6[hl] -> 4 cpd00067[hl] + cpd07274[hl] + 2 focytc_6[hl]	2 H+ + Plastoquinol-9 + 2 Ferricytochrome c6 -> 4 H+ + Plastoquinone A + 2 Ferrocytochrome c6	0	28.8177	0	28.1139
CBFC2pp__hc	2 cpd00067[hc] + cpd16503[hp] + 2 ficytc_6[hp] -> 4 cpd00067[hp] + cpd07274[hp] + 2 focytc_6[hp]	2 H+ + Plastoquinol-9 + 2 Ferricytochrome c6 -> 4 H+ + Plastoquinone A + 2 Ferrocytochrome c6	0	-3.4e-07	0	0.11187
CBFCpp__hc	2 cpd00067[hc] + cpd16503[hp] + 2 cpd12265[hp] -> 4 cpd00067[hp] + cpd07274[hp] + 2 cpd12239[hp]	2 H+ + Plastoquinol-9 + 2 Oxidized plastocyanin -> 4 H+ + Plastoquinone A + 2 Reduced plastocyanin	0	-3.4e-07	0	0.11187
CBFCu__hc	2 cpd00067[hc] + cpd16503[hl] + 2 cpd12265[hl] -> 4 cpd00067[hl] + cpd07274[hl] + 2 cpd12239[hl]	2 H+ + Plastoquinol-9 + 2 Oxidized plastocyanin -> 4 H+ + Plastoquinone A + 2 Reduced plastocyanin	0	28.8177	0	28.1139
CYO1b2_syn__hc	4 cpd00067[hc] + 2 cpd12239[hl] + 0.5 cpd00007[hc] -> cpd00001[hc] + 2 cpd00067[hl] + 2 cpd12265[hl]	4 H+ + 2 Reduced plastocyanin + 0.5 O2 -> H2O + 2 H+ + 2 Oxidized plastocyanin	0	-3.4e-07	0	0.11187
CYO1b2pp_syn__hc	4 cpd00067[hc] + 2 cpd12239[hp] + 0.5 cpd00007[hp] -> 2 cpd00067[hp] + 2 cpd12265[hp] + cpd00001[hp]	4 H+ + 2 Reduced plastocyanin + 0.5 O2 -> 2 H+ + 2 Oxidized plastocyanin + H2O	0	-3.4e-07	0	0.11187
CYO1b_syn__hc	4 cpd00067[hc] + 2 focytc_6[hl] + 0.5 cpd00007[hc] -> cpd00001[hc] + 2 cpd00067[hl] + 2 ficytc_6[hl]	4 H+ + 2 Ferrocytochrome c6 + 0.5 O2 -> H2O + 2 H+ + 2 Ferricytochrome c6	0	-3.4e-07	0	0.11187
CYO1bpp_syn__hc	4 cpd00067[hc] + 2 focytc_6[hp] + 0.5 cpd00007[hp] -> 2 cpd00067[hp] + 2 ficytc_6[hp] + cpd00001[hp]	4 H+ + 2 Ferrocytochrome c6 + 0.5 O2 -> 2 H+ + 2 Ferricytochrome c6 + H2O	0	-3.4e-07	0	0.11187
DES_6__hc	2 cpd00067[hc] + cpd00007[hc] + 2 cpd11620[hc] + cpd14882[hc] -> 2 cpd00001[hc] + 2 cpd11621[hc] + octe691215ACP[hc]	2 H+ + O2 + 2 Reducedferredoxin + alpha-Linolenoyl-ACP -> 2 H2O + 2 Oxidizedferredoxin + OctadecatetraenoilACP	3.08e-05	3.08e-05	3.08e-05	3.08e-05
DES_6B__hc	2 cpd00067[hc] + cpd00007[hc] + 2 cpd11620[hc] + cpd14881[hc] -> 2 cpd00001[hc] + 2 cpd11621[hc] + octe6912ACP[hc]	2 H+ + O2 + 2 Reducedferredoxin + Linoleoyl-ACP -> 2 H2O + 2 Oxidizedferredoxin + gamma-linolenoilACP	0.0008019	0.0008019	0.0008019	0.0008019
DHORD_PQ9__hc	cpd07274[hl] + cpd00282[hc] -> cpd16503[hl] + cpd00247[hc]	Plastoquinone A + S-Dihydroorotate -> Plastoquinol-9 + Orotate	0.00208678	0.00208643	0	0.00208644
Desat12__hc	2 cpd00067[hc] + cpd00007[hc] + 2 cpd11620[hc] + cpd11825[hc] -> 2 cpd00001[hc] + 2 cpd11621[hc] + cpd14881[hc]	2 H+ + O2 + 2 Reducedferredoxin + Octadecenoyl-ACP -> 2 H2O + 2 Oxidizedferredoxin + Linoleoyl-ACP	0.00166947	0.00166947	0.00166947	0.00166947
Desat15__hc	2 cpd00067[hc] + cpd00007[hc] + 2 cpd11620[hc] + cpd14881[hc] -> 2 cpd00001[hc] + 2 cpd11621[hc] + cpd14882[hc]	2 H+ + O2 + 2 Reducedferredoxin + Linoleoyl-ACP -> 2 H2O + 2 Oxidizedferredoxin + alpha-Linolenoyl-ACP	4.46e-05	4.46e-05	4.46e-05	4.46e-05
Desat9__hc	2 cpd00067[hc] + cpd00007[hc] + 2 cpd11620[hc] + cpd12458[hc] -> 2 cpd00001[hc] + 2 cpd11621[hc] + cpd11825[hc]	2 H+ + O2 + 2 Reducedferredoxin + Stearoyl-[acyl-carrier protein] -> 2 H2O + 2 Oxidizedferredoxin + Octadecenoyl-ACP	0.00194673	0.00194673	0.00194673	0.00194673
FQR__hc	2 cpd00067[hc] + cpd07274[hl] + 2 cpd11620[hc] -> cpd16503[hl] + 2 cpd11621[hc]	2 H+ + Plastoquinone A + 2 Reducedferredoxin -> Plastoquinol-9 + 2 Oxidizedferredoxin	0	28.7645	0	28.0607
Kabc__hc	cpd00001[hc] + cpd00002[hc] + cpd00205[hp] -> cpd00008[hc] + cpd00009[hc] + cpd00067[hc] + cpd00205[hc]	H2O + ATP + K+ -> ADP + Phosphate + H+ + K+	0	31.8242	0	30.1728
MECDPDH_syn__hc	2 cpd00067[hc] + 2 cpd11620[hc] + cpd08301[hc] -> cpd00001[hc] + 2 cpd11621[hc] + cpd08615[hc]	2 H+ + 2 Reducedferredoxin + 2-C-methyl-D-erythritol2-4-cyclodiphosphate -> H2O + 2 Oxidizedferredoxin + 1-Hydroxy-2-methyl-2-butenyl 4-diphosphate	0.00273571	0.00273572	0.00273571	0.00273571
NDH1_1p__hc	4 cpd00067[hc] + cpd07274[hp] + cpd00005[hc] -> 3 cpd00067[hp] + cpd16503[hp] + cpd00006[hc]	4 H+ + Plastoquinone A + NADPH -> 3 H+ + Plastoquinol-9 + NADP	0	4.26e-06	0	0.11187
NDH1_1u__hc	4 cpd00067[hc] + cpd07274[hl] + cpd00005[hc] -> 3 cpd00067[hl] + cpd16503[hl] + cpd00006[hc]	4 H+ + Plastoquinone A + NADPH -> 3 H+ + Plastoquinol-9 + NADP	0	28.7645	0	28.0607
NDH1_2p__hc	4 cpd00067[hc] + cpd07274[hp] + cpd00004[hc] -> 3 cpd00067[hp] + cpd16503[hp] + cpd00003[hc]	4 H+ + Plastoquinone A + NADH -> 3 H+ + Plastoquinol-9 + NAD	0	-3.4e-07	0	0.11187
NDH1_2u__hc	4 cpd00067[hc] + cpd07274[hl] + cpd00004[hc] -> 3 cpd00067[hl] + cpd16503[hl] + cpd00003[hc]	4 H+ + Plastoquinone A + NADH -> 3 H+ + Plastoquinol-9 + NAD	0	28.7645	0	28.0607
NDH2_syn__hc	cpd00067[hc] + cpd07274[hl] + cpd00004[hc] -> cpd16503[hl] + cpd00003[hc]	H+ + Plastoquinone A + NADH -> Plastoquinol-9 + NAD	0	28.7645	0	28.0607
PFK__hc	cpd00002[hc] + cpd00072[hc] -> cpd00008[hc] + cpd00067[hc] + cpd00290[hc]	ATP + D-fructose-6-phosphate -> ADP + H+ + D-fructose-1,6-bisphosphate	0	32.0529	0	30.637
PHYTFDH2__hc	cpd00006[hc] + cpd03206[hc] -> cpd00067[hc] + cpd00005[hc] + cpd03215[hc]	NADP + Phytofluene -> H+ + NADPH + zeta-Carotene	0.00014873	0.00014873	0.00014873	0.00014873
PNS3__hc	cpd00001[hc] + cpd00246[hc] -> cpd00105[hc] + cpd00226[hc]	H2O + Inosine -> D-Ribose + HYXN	0	0.0004096	0	0.0004096
PSP_L__hc	cpd00001[hc] + cpd00738[hc] -> cpd00009[hc] + cpd00054[hc]	H2O + phosphoserine -> Phosphate + L-Serine	0.0183441	16.2287	0.0183441	15.3393
THD2__hc	2 cpd00067[hp] + cpd00006[hc] + cpd00004[hc] -> 2 cpd00067[hc] + cpd00005[hc] + cpd00003[hc]	2 H+ + NADP + NADH -> 2 H+ + NADPH + NAD	0	16.738	0	15.807
UPHYDR__hc	2 cpd11621[hc] + cpd11640[hc] -> 2 cpd00067[hc] + 2 cpd11620[hc]	2 Oxidizedferredoxin + H2 -> 2 H+ + 2 Reducedferredoxin	0.616114	0.616113	0	2.05271
dmb_syn__hc	cpd00007[hc] + cpd01270[hc] <=> cpd00236[hc] + cpd01997[hc] + dialurate[hc]	O2 + FMNH2 <=> D-Erythrose4-phosphate + Dimethylbenzimidazole + Dialurate	3.98e-06	3.98e-06	3.98e-06	3.98e-06
rxn00001__hc	cpd00001[hc] + cpd00012[hc] -> 2 cpd00009[hc] + cpd00067[hc]	H2O + PPi -> 2 Phosphate + H+	0	31.8242	0	30.1728
rxn00003__hc	cpd00067[hc] + 2 cpd00020[hc] -> cpd00011[hc] + cpd00668[hc]	H+ + 2 Pyruvate -> CO2 + ALCTT	0.00660578	0.00660578	0.00660578	0.00660579
rxn00006__hc	2 cpd00025[hc] -> 2 cpd00001[hc] + cpd00007[hc]	2 H2O2 -> 2 H2O + O2	0	2.37e-05	0	0.0559587
rxn00010__hc	cpd00067[hc] + 2 cpd00040[hc] -> cpd00011[hc] + cpd00843[hc]	H+ + 2 Glyoxalate -> CO2 + Tartronate semialdehyde	0	7.79e-06	0	0.0559428
rxn00011__hc	cpd00067[hc] + cpd00020[hc] + cpd00056[hc] -> cpd00011[hc] + cpd03049[hc]	H+ + Pyruvate + TPP -> CO2 + 2-Hydroxyethyl-ThPP	0.00654962	0.00654962	0.00654962	0.00654962
rxn00029__hc	2 cpd00338[hc] -> 2 cpd00001[hc] + cpd00067[hc] + cpd00689[hc]	2 5-Aminolevulinate -> 2 H2O + H+ + Porphobilinogen	0.0015747	0.0015747	0.0015747	0.0015747
rxn00048__hc	cpd00067[hc] + 2 cpd02656[hc] -> cpd00220[hc] + cpd02882[hc]	H+ + 2 6-7-Dimethyl-8--1-D-ribityllumazine -> Riboflavin + 4--1-D-Ribitylamino-5-aminouracil	1.19e-05	1.19e-05	1.19e-05	1.19e-05
rxn00056__hc	4 cpd00067[hc] + cpd00007[hc] + 4 cpd10515[hc] <=> 2 cpd00001[hc] + 4 cpd10516[hc]	4 H+ + O2 + 4 Fe+2 <=> 2 H2O + 4 Fe+3	3.04e-05	3.04e-05	3.04e-05	3.04e-05
rxn00060__hc	cpd00001[hc] + 4 cpd00689[hc] -> 4 cpd00013[hc] + cpd00755[hc]	H2O + 4 Porphobilinogen -> 4 NH3 + Hydroxymethylbilane	0.00039368	0.00039368	0.00039368	0.00039368
rxn00063__hc	cpd00001[hc] + cpd00002[hc] -> 2 cpd00067[hc] + cpd00012[hc] + cpd00018[hc]	H2O + ATP -> 2 H+ + PPi + AMP	0	15.9574	0	15.3118
rxn00077__hc	cpd00002[hc] + cpd00003[hc] -> cpd00008[hc] + cpd00067[hc] + cpd00006[hc]	ATP + NAD -> ADP + H+ + NADP	7.96e-06	7.96e-06	7.96e-06	7.96e-06
rxn00096__hc	cpd00002[hc] + cpd00008[hc] <=> cpd00009[hc] + cpd00067[hc] + cpd00924[hc]	ATP + ADP <=> Phosphate + H+ + AppppA	0	0.00633802	0	0.00633802
rxn00097__hc	cpd00002[hc] + cpd00067[hc] + cpd00018[hc] <=> 2 cpd00008[hc]	ATP + H+ + AMP <=> 2 ADP	0.0226106	31.8536	0.0226106	30.2022
rxn00100__hc	cpd00002[hc] + cpd00655[hc] -> cpd00008[hc] + cpd00067[hc] + cpd00010[hc]	ATP + Dephospho-CoA -> ADP + H+ + CoA	9.95e-06	9.95e-06	9.95e-06	9.95e-06
rxn00101__hc	cpd00001[hc] + 2 cpd00067[hc] + cpd00073[hc] -> cpd00011[hc] + 2 cpd00013[hc]	H2O + 2 H+ + Urea -> CO2 + 2 NH3	0	6.38294	0	6.12473
rxn00104__hc	cpd00002[hc] + cpd00012[hc] <=> cpd00008[hc] + cpd00421[hc]	ATP + PPi <=> ADP + Triphosphate	-3.98e-06	10.6875	-3.98e-06	10.3773
rxn00117__hc	cpd00002[hc] + cpd00014[hc] <=> cpd00008[hc] + cpd00062[hc]	ATP + UDP <=> ADP + UTP	-32.3237	15.9154	-31.0098	15.0897
rxn00119__hc	cpd00002[hc] + cpd00067[hc] + cpd00091[hc] <=> cpd00008[hc] + cpd00014[hc]	ATP + H+ + UMP <=> ADP + UDP	0.00301905	15.9604	0.00301905	15.3149
rxn00122__hc	cpd00002[hc] + cpd00050[hc] -> cpd00012[hc] + cpd00015[hc]	ATP + FMN -> PPi + FAD	3.98e-06	3.98e-06	3.98e-06	3.98e-06
rxn00126__hc	cpd00001[hc] + cpd00002[hc] + cpd00060[hc] -> cpd00009[hc] + cpd00067[hc] + cpd00012[hc] + cpd00017[hc]	H2O + ATP + L-Methionine -> Phosphate + H+ + PPi + S-Adenosyl-L-methionine	0.00053352	0.00053407	0.00053352	0.00053357
rxn00137__hc	cpd00001[hc] + cpd00045[hc] -> cpd00009[hc] + cpd00018[hc]	H2O + Adenosine 3-5-bisphosphate -> Phosphate + AMP	0.00633802	0.00633802	0.00633802	0.00633802
rxn00138__hc	cpd00002[hc] + cpd00013[hc] + cpd00638[hc] -> 2 cpd00067[hc] + cpd00003[hc] + cpd00012[hc] + cpd00018[hc]	ATP + NH3 + Deamido-NAD -> 2 H+ + NAD + PPi + AMP	0	3.98e-05	0	3.98e-05
rxn00139__hc	cpd00103[hc] + cpd00128[hc] -> cpd00067[hc] + cpd00012[hc] + cpd00018[hc]	PRPP + Adenine -> H+ + PPi + AMP	0.00011994	0.0005295	0.00011994	0.00052959
rxn00141__hc	cpd00001[hc] + cpd00019[hc] -> cpd00135[hc] + cpd00182[hc]	H2O + S-Adenosyl-homocysteine -> Homocysteine + Adenosine	0.0004096	0.0004096	0.0004096	0.0004096
rxn00147__hc	cpd00001[hc] + cpd00002[hc] + cpd00020[hc] -> cpd00009[hc] + 3 cpd00067[hc] + cpd00018[hc] + cpd00061[hc]	H2O + ATP + Pyruvate -> Phosphate + 3 H+ + AMP + Phosphoenolpyruvate	0	31.8242	0	30.1728
rxn00148__hc	cpd00008[hc] + cpd00067[hc] + cpd00061[hc] -> cpd00002[hc] + cpd00020[hc]	ADP + H+ + Phosphoenolpyruvate -> ATP + Pyruvate	0	32.2061	0	30.6314
rxn00157__hc	cpd00022[hc] + cpd00047[hc] <=> cpd00020[hc] + cpd00010[hc]	Acetyl-CoA + Formate <=> Pyruvate + CoA	5.97e-05	1.98293	5.97e-05	5.33165
rxn00161__hc	cpd00006[hc] + cpd00130[hc] -> cpd00005[hc] + cpd00011[hc] + cpd00020[hc]	NADP + L-Malate -> NADPH + CO2 + Pyruvate	0	16.1031	0	15.3157
rxn00165__hc	cpd00054[hc] -> cpd00020[hc] + cpd00013[hc]	L-Serine -> Pyruvate + NH3	0	16.1031	0	15.3157
rxn00173__hc	cpd00009[hc] + cpd00022[hc] <=> cpd00010[hc] + cpd00196[hc]	Phosphate + Acetyl-CoA <=> CoA + Acetylphosphate	-31.9071	15.9188	-31.3028	15.0804
rxn00175__hc	cpd00002[hc] + cpd00010[hc] + cpd00029[hc] -> cpd00067[hc] + cpd00012[hc] + cpd00018[hc] + cpd00022[hc]	ATP + CoA + Acetate -> H+ + PPi + AMP + Acetyl-CoA	0	15.9608	0	15.3152
rxn00179__hc	cpd00002[hc] + cpd00023[hc] -> cpd00008[hc] + cpd02097[hc]	ATP + L-Glutamate -> ADP + L-Glutamyl 5-phosphate	0	29.7137	0	28.2593
rxn00183__hc	cpd00001[hc] + cpd00003[hc] + cpd00858[hc] <=> 2 cpd00067[hc] + cpd00004[hc] + cpd00023[hc]	H2O + NAD + L-Glutamate5-semialdehyde <=> 2 H+ + NADH + L-Glutamate	-0.00541978	29.7083	-0.00541977	28.2538
rxn00184__hc	cpd00067[hc] + cpd00005[hc] + cpd00013[hc] + cpd00024[hc] -> cpd00001[hc] + cpd00006[hc] + cpd00023[hc]	H+ + NADPH + NH3 + 2-Oxoglutarate -> H2O + NADP + L-Glutamate	0.0985111	44.7712	0.0985111	42.4874
rxn00187__hc	cpd00002[hc] + cpd00013[hc] + cpd00023[hc] -> cpd00008[hc] + cpd00009[hc] + cpd00067[hc] + cpd00053[hc]	ATP + NH3 + L-Glutamate -> ADP + Phosphate + H+ + L-Glutamine	1.13052	32.9547	1.17462	31.3474
rxn00189__hc	cpd00001[hc] + cpd00053[hc] -> cpd00013[hc] + cpd00023[hc]	H2O + L-Glutamine -> NH3 + L-Glutamate	0	31.8242	0	30.1728
rxn00190__hc	cpd00001[hc] + cpd00002[hc] + cpd00638[hc] + cpd00053[hc] -> 2 cpd00067[hc] + cpd00003[hc] + cpd00012[hc] + cpd00018[hc] + cpd00023[hc]	H2O + ATP + Deamido-NAD + L-Glutamine -> 2 H+ + NAD + PPi + AMP + L-Glutamate	0	3.98e-05	0	3.98e-05
rxn00192__hc	cpd00022[hc] + cpd00023[hc] -> cpd00067[hc] + cpd00010[hc] + cpd00477[hc]	Acetyl-CoA + L-Glutamate -> H+ + CoA + N-Acetyl-L-glutamate	0	31.8242	0	30.1728
rxn00193__hc	cpd00023[hc] <=> cpd00186[hc]	L-Glutamate <=> D-Glutamate	0.0004833	0.0004833	0.0004833	0.0004833
rxn00198__hc	cpd00006[hc] + cpd00260[hc] -> cpd00005[hc] + cpd00011[hc] + cpd00024[hc]	NADP + Isocitrate -> NADPH + CO2 + 2-Oxoglutarate	0.0185373	0.514255	0.0185373	3.30435
rxn00203__hc	cpd00067[hc] + cpd00024[hc] -> cpd00011[hc] + cpd00199[hc]	H+ + 2-Oxoglutarate -> CO2 + 4-Oxobutanoate	1.49e-06	0.495719	1.49e-06	1.85409
rxn00209__hc	cpd00007[hc] + cpd00478[hc] -> cpd00025[hc] + cpd00016[hc]	O2 + Pyridoxine phosphate -> H2O2 + Pyridoxal phosphate	3.98e-06	3.98e-06	3.98e-06	3.98e-06
rxn00216__hc	cpd00002[hc] + cpd00027[hc] -> cpd00008[hc] + cpd00067[hc] + cpd00079[hc]	ATP + D-Glucose -> ADP + H+ + D-glucose-6-phosphate	0	10.6875	0	10.3773
rxn00224__hc	cpd10515[hc] + cpd01476[hc] -> 2 cpd00067[hc] + cpd00028[hc]	Fe+2 + Protoporphyrin -> 2 H+ + Heme	1.19e-05	1.19e-05	1.19e-05	1.19e-05
rxn00225__hc	cpd00002[hc] + cpd00029[hc] -> cpd00008[hc] + cpd00196[hc]	ATP + Acetate -> ADP + Acetylphosphate	0	31.831	0	30.1796
rxn00227__hc	cpd00001[hc] + cpd00196[hc] -> cpd00009[hc] + cpd00067[hc] + cpd00029[hc]	H2O + Acetylphosphate -> Phosphate + H+ + Acetate	0	31.8242	0	30.1728
rxn00237__hc	cpd00002[hc] + cpd00031[hc] <=> cpd00008[hc] + cpd00038[hc]	ATP + GDP <=> ADP + GTP	-32.2011	15.9626	-30.6264	15.3171
rxn00239__hc	cpd00002[hc] + cpd00067[hc] + cpd00126[hc] -> cpd00008[hc] + cpd00031[hc]	ATP + H+ + GMP -> ADP + GDP	0	15.9591	0	15.3136
rxn00242__hc	cpd00001[hc] + cpd00905[hc] -> cpd00012[hc] + cpd00031[hc]	H2O + Guanosine 3,5-bis(diphosphate) -> PPi + GDP	0	10.6382	0	10.2079
rxn00248__hc	cpd00003[hc] + cpd00130[hc] <=> cpd00067[hc] + cpd00004[hc] + cpd00032[hc]	NAD + L-Malate <=> H+ + NADH + Oxaloacetate	-15.8767	44.8224	-15.3049	42.3869
rxn00251__hc	cpd00001[hc] + cpd00011[hc] + cpd00061[hc] -> cpd00009[hc] + cpd00067[hc] + cpd00032[hc]	H2O + CO2 + Phosphoenolpyruvate -> Phosphate + H+ + Oxaloacetate	0.0414204	16.1445	0.0414204	16.3034
rxn00256__hc	cpd00001[hc] + cpd00022[hc] + cpd00032[hc] -> cpd00067[hc] + cpd00010[hc] + cpd00137[hc]	H2O + Acetyl-CoA + Oxaloacetate -> H+ + CoA + Citrate	0.0185373	0.514254	0.0185373	3.30435
rxn00260__hc	cpd00024[hc] + cpd00041[hc] <=> cpd00023[hc] + cpd00032[hc]	2-Oxoglutarate + L-Aspartate <=> L-Glutamate + Oxaloacetate	-44.6043	-0.0336945	-42.4226	-0.0336945
rxn00262__hc	cpd00001[hc] + cpd00007[hc] + cpd00041[hc] -> cpd00025[hc] + cpd00013[hc] + cpd00032[hc]	H2O + O2 + L-Aspartate -> H2O2 + NH3 + Oxaloacetate	0	5.8e-07	0	0.11187
rxn00269__hc	cpd00001[hc] + cpd00007[hc] + cpd00033[hc] -> cpd00025[hc] + cpd00040[hc] + cpd00013[hc]	H2O + O2 + Glycine -> H2O2 + Glyoxalate + NH3	0	5.8e-07	0	0.11187
rxn00272__hc	cpd00040[hc] + cpd00035[hc] -> cpd00020[hc] + cpd00033[hc]	Glyoxalate + L-Alanine -> Pyruvate + Glycine	0	1.65e-05	0	0.111886
rxn00275__hc	cpd00040[hc] + cpd00023[hc] -> cpd00024[hc] + cpd00033[hc]	Glyoxalate + L-Glutamate -> 2-Oxoglutarate + Glycine	0	1.65e-05	0	0.111886
rxn00278__hc	cpd00067[hc] + cpd00004[hc] + cpd00020[hc] + cpd00013[hc] -> cpd00001[hc] + cpd00003[hc] + cpd00035[hc]	H+ + NADH + Pyruvate + NH3 -> H2O + NAD + L-Alanine	0	0.00802036	0	0.119889
rxn00283__hc	cpd00035[hc] <=> cpd00117[hc]	L-Alanine <=> D-Alanine	0.0004833	0.0004833	0.0004833	0.0004833
rxn00285__hc	cpd00002[hc] + cpd00010[hc] + cpd00036[hc] <=> cpd00008[hc] + cpd00009[hc] + cpd00078[hc]	ATP + CoA + Succinate <=> ADP + Phosphate + Succinyl-CoA	1.49e-06	1.49e-06	1.49e-06	1.49e-06
rxn00293__hc	cpd00062[hc] + cpd02611[hc] -> cpd00012[hc] + cpd00037[hc]	UTP + N-Acetyl-D-glucosamine1-phosphate -> PPi + UDP-N-acetylglucosamine	0.00186524	0.00186524	0.00186524	0.00186524
rxn00299__hc	cpd00001[hc] + cpd00038[hc] -> 2 cpd00067[hc] + cpd00047[hc] + cpd02978[hc]	H2O + GTP -> 2 H+ + Formate + 7,8-Dihydroneopterin 3-triphosphate	1.59e-05	1.59e-05	1.59e-05	1.59e-05
rxn00300__hc	3 cpd00001[hc] + cpd00038[hc] -> 3 cpd00067[hc] + cpd00012[hc] + cpd00047[hc] + cpd00957[hc]	3 H2O + GTP -> 3 H+ + PPi + Formate + 2,5-Diamino-6-(5-phosphoribosylamino)-4-pyrimidineone	1.19e-05	1.19e-05	1.19e-05	1.19e-05
rxn00301__hc	cpd00001[hc] + cpd00038[hc] -> 2 cpd00067[hc] + cpd00012[hc] + cpd00126[hc]	H2O + GTP -> 2 H+ + PPi + GMP	0	15.9574	0	15.3118
rxn00303__hc	cpd00002[hc] + cpd00038[hc] -> 2 cpd00067[hc] + cpd00018[hc] + cpd02740[hc]	ATP + GTP -> 2 H+ + AMP + Guanosine 5-triphosphate,3-diphosphate	0	10.6382	0	10.2079
rxn00304__hc	cpd00067[hc] + cpd00061[hc] + cpd00031[hc] -> cpd00020[hc] + cpd00038[hc]	H+ + Phosphoenolpyruvate + GDP -> Pyruvate + GTP	0	32.2061	0	30.6314
rxn00313__hc	cpd00067[hc] + cpd00516[hc] -> cpd00011[hc] + cpd00039[hc]	H+ + meso-2,6-Diaminopimelate -> CO2 + L-Lysine	0.00220233	0.00220233	0.00220233	0.00220233
rxn00333__hc	cpd00007[hc] + cpd00139[hc] -> cpd00025[hc] + cpd00040[hc]	O2 + Glycolate -> H2O2 + Glyoxalate	0	1.59e-05	0	1.59e-05
rxn00337__hc	cpd00002[hc] + cpd00041[hc] -> cpd00008[hc] + cpd01977[hc]	ATP + L-Aspartate -> ADP + 4-Phospho-L-aspartate	0.0159199	0.0159199	0.0159199	0.0159199
rxn00338__hc	cpd00007[hc] + cpd00041[hc] -> cpd00025[hc] + cpd03470[hc]	O2 + L-Aspartate -> H2O2 + Iminoaspartate	3.98e-05	3.98e-05	3.98e-05	3.98e-05
rxn00342__hc	cpd00001[hc] + cpd00132[hc] -> cpd00013[hc] + cpd00041[hc]	H2O + L-Asparagine -> NH3 + L-Aspartate	0	10.6382	0	10.2079
rxn00346__hc	cpd00067[hc] + cpd00041[hc] -> cpd00011[hc] + cpd00085[hc]	H+ + L-Aspartate -> CO2 + beta-Alanine	9.95e-06	9.95e-06	9.95e-06	9.95e-06
rxn00347__hc	cpd00041[hc] -> cpd00013[hc] + cpd00106[hc]	L-Aspartate -> NH3 + Fumarate	0	44.5706	0	42.3889
rxn00351__hc	cpd00002[hc] + cpd00033[hc] + cpd00506[hc] -> cpd00008[hc] + cpd00009[hc] + cpd00067[hc] + cpd00042[hc]	ATP + Glycine + gamma-Glutamylcysteine -> ADP + Phosphate + H+ + GSH	3.98e-06	3.98e-06	3.98e-06	3.98e-06
rxn00360__hc	cpd00001[hc] + cpd00044[hc] -> cpd00009[hc] + cpd00193[hc]	H2O + 3-phosphoadenylylsulfate -> Phosphate + APS	0	31.8242	0	30.1728
rxn00361__hc	cpd00002[hc] + cpd00193[hc] -> cpd00008[hc] + cpd00067[hc] + cpd00044[hc]	ATP + APS -> ADP + H+ + 3-phosphoadenylylsulfate	0.00633802	31.8305	0.00633802	30.1791
rxn00364__hc	cpd00002[hc] + cpd00067[hc] + cpd00046[hc] <=> cpd00008[hc] + cpd00096[hc]	ATP + H+ + CMP <=> ADP + CDP	0.0029102	0.00292015	0.0029102	0.00292016
rxn00379__hc	cpd00002[hc] + cpd00048[hc] -> cpd00012[hc] + cpd00193[hc]	ATP + Sulfate -> PPi + APS	0	0.00633802	0	0.00633802
rxn00392__hc	cpd00002[hc] + cpd00220[hc] -> cpd00008[hc] + cpd00050[hc]	ATP + Riboflavin -> ADP + FMN	7.96e-06	7.96e-06	7.96e-06	7.96e-06
rxn00394__hc	cpd00001[hc] + cpd00051[hc] <=> cpd00073[hc] + cpd00064[hc]	H2O + L-Arginine <=> Urea + Ornithine	-0.00068678	6.38226	-0.00068678	6.12405
rxn00395__hc	cpd00001[hc] + cpd00051[hc] -> cpd00013[hc] + cpd00274[hc]	H2O + L-Arginine -> NH3 + Citrulline	0	15.9574	0	15.3118
rxn00405__hc	cpd00067[hc] + cpd00051[hc] -> cpd00011[hc] + cpd00152[hc]	H+ + L-Arginine -> CO2 + Agmatine	0.00068678	0.00068678	0.00068678	0.00068678
rxn00407__hc	cpd00001[hc] + cpd00067[hc] + cpd00052[hc] -> cpd00013[hc] + cpd00062[hc]	H2O + H+ + CTP -> NH3 + UTP	0	31.8242	0	30.1728
rxn00409__hc	cpd00002[hc] + cpd00096[hc] <=> cpd00008[hc] + cpd00052[hc]	ATP + CDP <=> ADP + CTP	-32.2033	0.00286462	-30.6285	0.00286462
rxn00410__hc	cpd00002[hc] + cpd00013[hc] + cpd00062[hc] -> cpd00008[hc] + cpd00009[hc] + 2 cpd00067[hc] + cpd00052[hc]	ATP + NH3 + UTP -> ADP + Phosphate + 2 H+ + CTP	0	31.8253	0	30.1738
rxn00411__hc	cpd00067[hc] + cpd00061[hc] + cpd00096[hc] -> cpd00020[hc] + cpd00052[hc]	H+ + Phosphoenolpyruvate + CDP -> Pyruvate + CTP	0	32.2061	0	30.6314
rxn00412__hc	cpd00001[hc] + cpd00002[hc] + cpd00062[hc] + cpd00053[hc] -> cpd00008[hc] + cpd00009[hc] + 2 cpd00067[hc] + cpd00023[hc] + cpd00052[hc]	H2O + ATP + UTP + L-Glutamine -> ADP + Phosphate + 2 H+ + L-Glutamate + CTP	0	15.9126	0	15.0869
rxn00414__hc	cpd00001[hc] + 2 cpd00002[hc] + cpd00053[hc] + cpd00242[hc] -> 2 cpd00008[hc] + cpd00009[hc] + 2 cpd00067[hc] + cpd00023[hc] + cpd00146[hc]	H2O + 2 ATP + L-Glutamine + H2CO3 -> 2 ADP + Phosphate + 2 H+ + L-Glutamate + Carbamoylphosphate	0.00634767	6.3893	0.00634767	6.13108
rxn00416__hc	cpd00001[hc] + cpd00002[hc] + cpd00053[hc] + cpd00041[hc] -> 2 cpd00067[hc] + cpd00012[hc] + cpd00018[hc] + cpd00023[hc] + cpd00132[hc]	H2O + ATP + L-Glutamine + L-Aspartate -> 2 H+ + PPi + AMP + L-Glutamate + L-Asparagine	0.00319035	10.6414	0.00319035	10.2111
rxn00422__hc	cpd00054[hc] + cpd00020[hc] <=> cpd00035[hc] + cpd00145[hc]	L-Serine + Pyruvate <=> L-Alanine + Hydroxypyruvate	-2.03e-05	0.00802404	-0.111886	0.119889
rxn00423__hc	cpd00054[hc] + cpd00022[hc] -> cpd00010[hc] + cpd00722[hc]	L-Serine + Acetyl-CoA -> CoA + O-Acetyl-L-serine	0.00069678	0.00069678	0.00069678	0.00069678
rxn00424__hc	cpd00054[hc] + cpd00040[hc] -> cpd00033[hc] + cpd00145[hc]	L-Serine + Glyoxalate -> Glycine + Hydroxypyruvate	0	1.56e-05	0	0.111886
rxn00438__hc	cpd00002[hc] + cpd00793[hc] <=> cpd00008[hc] + cpd00056[hc]	ATP + Thiamine phosphate <=> ADP + TPP	3.98e-06	3.98e-06	3.98e-06	3.98e-06
rxn00459__hc	cpd00482[hc] <=> cpd00001[hc] + cpd00061[hc]	2-Phospho-D-glycerate <=> H2O + Phosphoenolpyruvate	-15.756	0.449127	-14.2675	4.01959
rxn00460__hc	cpd00067[hc] + cpd00014[hc] + cpd00061[hc] -> cpd00020[hc] + cpd00062[hc]	H+ + UDP + Phosphoenolpyruvate -> Pyruvate + UTP	0	32.2061	0	30.6314
rxn00461__hc	cpd00061[hc] + cpd00037[hc] -> cpd00009[hc] + cpd02820[hc]	Phosphoenolpyruvate + UDP-N-acetylglucosamine -> Phosphate + UDP-N-acetylglucosamine enolpyruvate	0.0004833	0.0004833	0.0004833	0.0004833
rxn00463__hc	cpd00001[hc] + cpd00062[hc] -> 2 cpd00067[hc] + cpd00012[hc] + cpd00091[hc]	H2O + UTP -> 2 H+ + PPi + UMP	0	15.9574	0	15.3118
rxn00467__hc	cpd00024[hc] + cpd00064[hc] -> cpd00023[hc] + cpd00858[hc]	2-Oxoglutarate + Ornithine -> L-Glutamate + L-Glutamate5-semialdehyde	0	29.7137	0	28.2593
rxn00469__hc	cpd00001[hc] + cpd00342[hc] <=> cpd00029[hc] + cpd00064[hc]	H2O + N-Acetylornithine <=> Acetate + Ornithine	0	31.8242	0	30.1728
rxn00474__hc	cpd00054[hc] + cpd00359[hc] -> cpd00001[hc] + cpd00065[hc]	L-Serine + indol -> H2O + L-Tryptophan	0	0.00394889	0	0.00394889
rxn00493__hc	cpd00024[hc] + cpd00066[hc] <=> cpd00023[hc] + cpd00143[hc]	2-Oxoglutarate + L-Phenylalanine <=> L-Glutamate + Phenylpyruvate	-0.00538073	-0.00538072	-0.00538073	-0.00538072
rxn00508__hc	cpd00001[hc] + cpd00003[hc] + cpd00199[hc] -> 2 cpd00067[hc] + cpd00004[hc] + cpd00036[hc]	H2O + NAD + 4-Oxobutanoate -> 2 H+ + NADH + Succinate	0	0.495719	0	1.85409
rxn00509__hc	cpd00001[hc] + cpd00006[hc] + cpd00199[hc] -> 2 cpd00067[hc] + cpd00005[hc] + cpd00036[hc]	H2O + NADP + 4-Oxobutanoate -> 2 H+ + NADPH + Succinate	0	0.495719	0	1.85409
rxn00512__hc	cpd00003[hc] + cpd00139[hc] -> cpd00067[hc] + cpd00004[hc] + cpd00040[hc]	NAD + Glycolate -> H+ + NADH + Glyoxalate	0	1.59e-05	0	1.59e-05
rxn00527__hc	cpd00024[hc] + cpd00069[hc] <=> cpd00023[hc] + cpd00868[hc]	2-Oxoglutarate + L-Tyrosine <=> L-Glutamate + p-hydroxyphenylpyruvate	-0.00330668	-0.00330668	-0.00330668	-0.00330668
rxn00533__hc	cpd00002[hc] + cpd00022[hc] + cpd00242[hc] -> cpd00008[hc] + cpd00009[hc] + cpd00067[hc] + cpd00070[hc]	ATP + Acetyl-CoA + H2CO3 -> ADP + Phosphate + H+ + Malonyl-CoA	0.0447974	0.0447974	0.0447974	0.0447975
rxn00547__hc	cpd00002[hc] + cpd00082[hc] -> cpd00008[hc] + cpd00067[hc] + cpd00072[hc]	ATP + D-Fructose -> ADP + H+ + D-fructose-6-phosphate	0.14782	31.972	0.150576	30.681
rxn00548__hc	cpd00009[hc] + cpd00072[hc] -> cpd00001[hc] + cpd00236[hc] + cpd00196[hc]	Phosphate + D-fructose-6-phosphate -> H2O + D-Erythrose4-phosphate + Acetylphosphate	0	2.05671	0	5.40544
rxn00549__hc	cpd00001[hc] + cpd00290[hc] -> cpd00009[hc] + cpd00072[hc]	H2O + D-fructose-1,6-bisphosphate -> Phosphate + D-fructose-6-phosphate	0	31.8242	0	30.1728
rxn00552__hc	cpd00001[hc] + cpd00288[hc] -> cpd00072[hc] + cpd00013[hc]	H2O + D-Glucosamine phosphate -> D-fructose-6-phosphate + NH3	0	31.8242	0	30.1728
rxn00553__hc	cpd00072[hc] + cpd00026[hc] -> cpd00014[hc] + cpd01693[hc]	D-fructose-6-phosphate + UDP-glucose -> UDP + 6-Phosphosucrose	0	31.8242	0	30.1728
rxn00555__hc	cpd00072[hc] + cpd00053[hc] -> cpd00023[hc] + cpd00288[hc]	D-fructose-6-phosphate + L-Glutamine -> L-Glutamate + D-Glucosamine phosphate	0.00186524	31.8261	0.00186524	30.1746
rxn00558__hc	cpd00079[hc] <=> cpd00072[hc]	D-glucose-6-phosphate <=> D-fructose-6-phosphate	-0.555769	0.118063	-1.92546	1.40453
rxn00559__hc	cpd00235[hc] <=> cpd00072[hc]	D-mannose-6-phosphate <=> D-fructose-6-phosphate	-2.8e-05	-2.8e-05	-2.8e-05	-2.8e-05
rxn00578__hc	cpd00001[hc] + cpd01693[hc] -> cpd00009[hc] + cpd00076[hc]	H2O + 6-Phosphosucrose -> Phosphate + Sucrose	0	31.8242	0	30.1728
rxn00579__hc	cpd00014[hc] + cpd00076[hc] -> cpd00026[hc] + cpd00082[hc]	UDP + Sucrose -> UDP-glucose + D-Fructose	0	31.972	0	30.681
rxn00604__hc	cpd00006[hc] + cpd00079[hc] -> cpd00067[hc] + cpd00005[hc] + cpd00911[hc]	NADP + D-glucose-6-phosphate -> H+ + NADPH + 6-phospho-D-glucono-1-5-lactone	0	0.673833	0	2.2392
rxn00611__hc	cpd00067[hc] + cpd00004[hc] + cpd00095[hc] -> cpd00003[hc] + cpd00080[hc]	H+ + NADH + Glycerone-phosphate -> NAD + Glycerol-3-phosphate	0	0.00246241	0	0.00246242
rxn00612__hc	cpd00067[hc] + cpd00005[hc] + cpd00095[hc] -> cpd00006[hc] + cpd00080[hc]	H+ + NADPH + Glycerone-phosphate -> NADP + Glycerol-3-phosphate	0	0.00246241	0	0.00246242
rxn00615__hc	cpd00002[hc] + cpd00100[hc] -> cpd00008[hc] + cpd00067[hc] + cpd00080[hc]	ATP + Glycerol -> ADP + H+ + Glycerol-3-phosphate	0	0.00246241	0	0.00246242
rxn00640__hc	cpd00031[hc] + cpd00485[hc] -> cpd00009[hc] + cpd00083[hc]	GDP + D-Mannose1-phosphate -> Phosphate + GDP-mannose	0	2.8e-05	0	2.8e-05
rxn00641__hc	cpd00038[hc] + cpd00485[hc] -> cpd00012[hc] + cpd00083[hc]	GTP + D-Mannose1-phosphate -> PPi + GDP-mannose	0	2.8e-05	0	2.8e-05
rxn00642__hc	cpd00083[hc] -> cpd00001[hc] + cpd00900[hc]	GDP-mannose -> H2O + GDP-4-dehydro-D-rhamnose	2.8e-05	2.8e-05	2.8e-05	2.8e-05
rxn00646__hc	cpd00002[hc] + cpd00023[hc] + cpd00084[hc] -> cpd00008[hc] + cpd00009[hc] + cpd00067[hc] + cpd00506[hc]	ATP + L-Glutamate + L-Cysteine -> ADP + Phosphate + H+ + gamma-Glutamylcysteine	3.98e-06	3.98e-06	3.98e-06	3.98e-06
rxn00649__hc	cpd00722[hc] + cpd00239[hc] -> cpd00029[hc] + cpd00084[hc]	O-Acetyl-L-serine + H2S -> Acetate + L-Cysteine	0.00069678	0.00069678	0.00069678	0.00069678
rxn00691__hc	cpd00001[hc] + cpd00201[hc] -> cpd00067[hc] + cpd00047[hc] + cpd00087[hc]	H2O + 10-Formyltetrahydrofolate -> H+ + Formate + Tetrahydrofolate	0	1.98287	0	5.33159
rxn00692__hc	cpd00001[hc] + cpd00033[hc] + cpd00125[hc] <=> cpd00054[hc] + cpd00087[hc]	H2O + Glycine + 5-10-Methylenetetrahydrofolate <=> L-Serine + Tetrahydrofolate	-1.00176	-0.0103209	-2.71908	-0.0103209
rxn00693__hc	cpd00135[hc] + cpd00345[hc] -> cpd00060[hc] + cpd00087[hc]	Homocysteine + 5-Methyltetrahydrofolate -> L-Methionine + Tetrahydrofolate	0.00560589	0.00560589	0.00560589	0.00560589
rxn00704__hc	cpd00089[hc] <=> cpd00079[hc]	Glucose-1-phosphate <=> D-glucose-6-phosphate	-10.5694	0.118063	-9.89885	1.40453
rxn00708__hc	cpd00001[hc] + cpd00091[hc] <=> cpd00009[hc] + cpd00249[hc]	H2O + UMP <=> Phosphate + Uridine	-0.0117009	-0.0004096	-0.011701	-0.0004096
rxn00710__hc	cpd00067[hc] + cpd00810[hc] -> cpd00011[hc] + cpd00091[hc]	H+ + Orotidylic acid -> CO2 + UMP	0.00208643	0.00208643	0.00208643	0.00208644
rxn00711__hc	cpd00067[hc] + cpd00012[hc] + cpd00091[hc] <=> cpd00103[hc] + cpd00092[hc]	H+ + PPi + UMP <=> PRPP + Uracil	0.0004096	0.0117009	0.0004096	0.011701
rxn00726__hc	cpd00013[hc] + cpd00216[hc] -> cpd00001[hc] + cpd00067[hc] + cpd00020[hc] + cpd00093[hc]	NH3 + Chorismate -> H2O + H+ + Pyruvate + Anthranilate	0	0.00394889	0	0.00394889
rxn00727__hc	cpd00053[hc] + cpd00216[hc] -> cpd00067[hc] + cpd00020[hc] + cpd00023[hc] + cpd00093[hc]	L-Glutamine + Chorismate -> H+ + Pyruvate + L-Glutamate + Anthranilate	0	0.00394889	0	0.00394889
rxn00737__hc	cpd00161[hc] -> cpd00013[hc] + cpd00094[hc]	L-Threonine -> NH3 + 2-Oxobutyrate	0.00654962	0.00654962	0.00654962	0.00654962
rxn00747__hc	cpd00102[hc] <=> cpd00095[hc]	Glyceraldehyde3-phosphate <=> Glycerone-phosphate	-0.228711	1.12142	-2.01394	3.07484
rxn00763__hc	cpd00067[hc] + cpd00004[hc] + cpd00448[hc] -> cpd00003[hc] + cpd00100[hc]	H+ + NADH + D-Glyceraldehyde -> NAD + Glycerol	0	0.00246242	0	0.00246242
rxn00765__hc	cpd00067[hc] + cpd00005[hc] + cpd00448[hc] -> cpd00006[hc] + cpd00100[hc]	H+ + NADPH + D-Glyceraldehyde -> NADP + Glycerol	0	0.00246242	0	0.00246242
rxn00770__hc	cpd00002[hc] + cpd00101[hc] -> cpd00067[hc] + cpd00018[hc] + cpd00103[hc]	ATP + ribose-5-phosphate -> H+ + AMP + PRPP	0	0.0112919	0	0.0112914
rxn00772__hc	cpd00008[hc] + cpd00067[hc] + cpd00101[hc] -> cpd00002[hc] + cpd00105[hc]	ADP + H+ + ribose-5-phosphate -> ATP + D-Ribose	0	0.0112919	0	0.0112914
rxn00777__hc	cpd00101[hc] -> cpd00171[hc]	ribose-5-phosphate -> D-Ribulose5-phosphate	0	0.673832	0	1.79007
rxn00781__hc	cpd00009[hc] + cpd00003[hc] + cpd00102[hc] -> cpd00067[hc] + cpd00004[hc] + cpd00203[hc]	Phosphate + NAD + Glyceraldehyde3-phosphate -> H+ + NADH + 1,3-Bisphospho-D-glycerate	0	45.0381	0	43.5806
rxn00782__hc	cpd00067[hc] + cpd00005[hc] + cpd00203[hc] -> cpd00009[hc] + cpd00006[hc] + cpd00102[hc]	H+ + NADPH + 1,3-Bisphospho-D-glycerate -> Phosphate + NADP + Glyceraldehyde3-phosphate	0	44.5706	0	42.3889
rxn00785__hc	cpd00072[hc] + cpd00102[hc] <=> cpd00236[hc] + cpd00198[hc]	D-fructose-6-phosphate + Glyceraldehyde3-phosphate <=> D-Erythrose4-phosphate + D-Xylulose5-phosphate	-1.35893	0.697779	-3.59141	1.81402
rxn00786__hc	cpd00290[hc] <=> cpd00095[hc] + cpd00102[hc]	D-fructose-1,6-bisphosphate <=> Glycerone-phosphate + Glyceraldehyde3-phosphate	-31.8242	32.0529	-30.1728	30.637
rxn00789__hc	cpd00002[hc] + cpd00103[hc] -> cpd00067[hc] + cpd00012[hc] + cpd01775[hc]	ATP + PRPP -> H+ + PPi + Phosphoribosyl-ATP	0.00195453	0.00195453	0.00195453	0.00195453
rxn00790__hc	cpd00001[hc] + cpd00103[hc] + cpd00053[hc] -> cpd00067[hc] + cpd00012[hc] + cpd00023[hc] + cpd01982[hc]	H2O + PRPP + L-Glutamine -> H+ + PPi + L-Glutamate + 5-Phosphoribosylamine	0.00313776	0.00313776	0.00313776	0.00313776
rxn00791__hc	cpd00103[hc] + cpd00093[hc] -> cpd00067[hc] + cpd00012[hc] + cpd02642[hc]	PRPP + Anthranilate -> H+ + PPi + N-5-phosphoribosyl-anthranilate	0.00394889	0.00394889	0.00394889	0.00394889
rxn00797__hc	cpd00001[hc] + cpd00249[hc] <=> cpd00105[hc] + cpd00092[hc]	H2O + Uridine <=> D-Ribose + Uracil	-0.0117009	-0.0004096	-0.011701	-0.0004096
rxn00799__hc	cpd00130[hc] <=> cpd00001[hc] + cpd00106[hc]	L-Malate <=> H2O + Fumarate	-44.899	-0.0108114	-42.3997	-0.0108114
rxn00800__hc	cpd02375[hc] <=> cpd00018[hc] + cpd00106[hc]	Adenylosuccinate <=> AMP + Fumarate	0.00341638	0.003826	0.00341638	0.00382599
rxn00802__hc	cpd02152[hc] <=> cpd00106[hc] + cpd00051[hc]	L-Argininosuccinate <=> Fumarate + L-Arginine	0.00426123	15.9616	0.00426123	15.3161
rxn00806__hc	cpd00024[hc] + cpd00107[hc] <=> cpd00023[hc] + cpd00200[hc]	2-Oxoglutarate + L-Leucine <=> L-Glutamate + 4MOP	-0.00310749	-0.00310748	-0.00310748	-0.00310748
rxn00830__hc	cpd00113[hc] <=> cpd00202[hc]	Isopentenyldiphosphate <=> DMAPP	-0.00205154	0.00068418	-0.00205154	0.00068418
rxn00832__hc	cpd00001[hc] + cpd00114[hc] <=> cpd02884[hc]	H2O + IMP <=> FAICAR	-0.0050883	-0.0050883	-0.0050883	-0.0050883
rxn00834__hc	cpd00001[hc] + cpd00003[hc] + cpd00114[hc] -> cpd00067[hc] + cpd00004[hc] + cpd00497[hc]	H2O + NAD + IMP -> H+ + NADH + XMP	0.00126232	0.00167193	0.00126232	0.00167192
rxn00838__hc	cpd00038[hc] + cpd00041[hc] + cpd00114[hc] -> cpd00009[hc] + 2 cpd00067[hc] + cpd00031[hc] + cpd02375[hc]	GTP + L-Aspartate + IMP -> Phosphate + 2 H+ + GDP + Adenylosuccinate	0.00341638	0.00382598	0.00341638	0.00382599
rxn00839__hc	cpd00002[hc] + cpd00177[hc] -> cpd00008[hc] + cpd00115[hc]	ATP + dADP -> ADP + dATP	0	15.9591	0	15.3136
rxn00851__hc	cpd00002[hc] + 2 cpd00117[hc] -> cpd00008[hc] + cpd00009[hc] + cpd00067[hc] + cpd00731[hc]	ATP + 2 D-Alanine -> ADP + Phosphate + H+ + Ala-Ala	0.0004833	0.0004833	0.0004833	0.0004833
rxn00858__hc	cpd00001[hc] + cpd00152[hc] -> cpd00073[hc] + cpd00118[hc]	H2O + Agmatine -> Urea + Putrescine	0.00068678	0.00068678	0.00068678	0.00068678
rxn00863__hc	cpd00001[hc] + cpd00003[hc] + cpd01324[hc] -> 2 cpd00067[hc] + cpd00004[hc] + cpd00119[hc]	H2O + NAD + L-Histidinal -> 2 H+ + NADH + L-Histidine	0.00195453	0.00195453	0.00195453	0.00195453
rxn00898__hc	cpd02498[hc] -> cpd00001[hc] + cpd00123[hc]	2,3-Dihydroxy-isovalerate -> H2O + 3-Methyl-2-oxobutanoate	0.00660578	0.00660578	0.00660578	0.00660579
rxn00902__hc	cpd00001[hc] + cpd00022[hc] + cpd00123[hc] -> cpd00067[hc] + cpd00010[hc] + cpd01646[hc]	H2O + Acetyl-CoA + 3-Methyl-2-oxobutanoate -> H+ + CoA + 2-Isopropylmalate	0.00310748	0.00310748	0.00310748	0.00310748
rxn00903__hc	cpd00023[hc] + cpd00123[hc] -> cpd00024[hc] + cpd00156[hc]	L-Glutamate + 3-Methyl-2-oxobutanoate -> 2-Oxoglutarate + L-Valine	0	0.00802012	0	0.119889
rxn00904__hc	cpd00020[hc] + cpd00156[hc] <=> cpd00035[hc] + cpd00123[hc]	Pyruvate + L-Valine <=> L-Alanine + 3-Methyl-2-oxobutanoate	-0.00348836	0.00453718	-0.00348835	0.116401
rxn00907__hc	cpd00006[hc] + cpd00125[hc] -> cpd00005[hc] + cpd00347[hc]	NADP + 5-10-Methylenetetrahydrofolate -> NADPH + 5-10-Methenyltetrahydrofolate	0.00823402	1.99111	0.00823402	5.33983
rxn00908__hc	cpd00003[hc] + cpd00033[hc] + cpd00087[hc] -> cpd00004[hc] + cpd00011[hc] + cpd00013[hc] + cpd00125[hc]	NAD + Glycine + Tetrahydrofolate -> NADH + CO2 + NH3 + 5-10-Methylenetetrahydrofolate	0.00360659	0.995054	0	2.66941
rxn00912__hc	cpd00001[hc] + cpd00125[hc] + cpd00123[hc] -> cpd00087[hc] + cpd00712[hc]	H2O + 5-10-Methylenetetrahydrofolate + 3-Methyl-2-oxobutanoate -> Tetrahydrofolate + 2-Dehydropantoate	9.95e-06	9.95e-06	9.95e-06	9.95e-06
rxn00916__hc	cpd00002[hc] + cpd00013[hc] + cpd00497[hc] -> 3 cpd00067[hc] + cpd00012[hc] + cpd00018[hc] + cpd00126[hc]	ATP + NH3 + XMP -> 3 H+ + PPi + AMP + GMP	0	0.00167192	0	0.00167192
rxn00917__hc	cpd00001[hc] + cpd00002[hc] + cpd00053[hc] + cpd00497[hc] -> 3 cpd00067[hc] + cpd00012[hc] + cpd00018[hc] + cpd00023[hc] + cpd00126[hc]	H2O + ATP + L-Glutamine + XMP -> 3 H+ + PPi + AMP + L-Glutamate + GMP	0	0.00167192	0	0.00167192
rxn00927__hc	cpd00001[hc] + cpd00182[hc] -> cpd00105[hc] + cpd00128[hc]	H2O + Adenosine -> D-Ribose + Adenine	0	0.0004096	0	0.0004096
rxn00929__hc	2 cpd00067[hc] + cpd00004[hc] + cpd02431[hc] -> cpd00003[hc] + cpd00129[hc]	2 H+ + NADH + 1-Pyrroline-5-carboxylate -> NAD + L-Proline	0	28.7699	0	28.0661
rxn00931__hc	2 cpd00067[hc] + cpd00005[hc] + cpd02431[hc] -> cpd00006[hc] + cpd00129[hc]	2 H+ + NADPH + 1-Pyrroline-5-carboxylate -> NADP + L-Proline	0	28.7699	0	28.0661
rxn00947__hc	cpd00002[hc] + cpd00010[hc] + cpd00214[hc] -> cpd00067[hc] + cpd00012[hc] + cpd00018[hc] + cpd00134[hc]	ATP + CoA + Palmitate -> H+ + PPi + AMP + Palmitoyl-CoA	0	15.9574	0	15.3118
rxn00952__hc	cpd00239[hc] + cpd00790[hc] -> cpd00135[hc] + cpd00029[hc]	H2S + O-Acetyl-L-homoserine -> Homocysteine + Acetate	0.00519629	0.00519629	0.00519629	0.00519629
rxn00973__hc	cpd00137[hc] <=> cpd00260[hc]	Citrate <=> Isocitrate	0.0185373	0.514254	0.0185373	3.30435
rxn00979__hc	cpd00001[hc] + cpd00003[hc] + cpd00229[hc] -> 2 cpd00067[hc] + cpd00004[hc] + cpd00139[hc]	H2O + NAD + Glycolaldehyde -> 2 H+ + NADH + Glycolate	1.59e-05	1.59e-05	1.59e-05	1.59e-05
rxn01000__hc	cpd00067[hc] + cpd00219[hc] -> cpd00001[hc] + cpd00011[hc] + cpd00143[hc]	H+ + Prephenate -> H2O + CO2 + Phenylpyruvate	0.00538072	0.00538072	0.00538072	0.00538073
rxn01011__hc	cpd00003[hc] + cpd00223[hc] <=> cpd00067[hc] + cpd00004[hc] + cpd00145[hc]	NAD + Glycerate <=> H+ + NADH + Hydroxypyruvate	-0.00801944	7.79e-06	-0.119889	0.0559428
rxn01018__hc	cpd00041[hc] + cpd00146[hc] -> cpd00009[hc] + cpd00067[hc] + cpd00343[hc]	L-Aspartate + Carbamoylphosphate -> Phosphate + H+ + N-Carbamoyl-L-aspartate	0.00208643	0.00208643	0.00208643	0.00208644
rxn01019__hc	cpd00064[hc] + cpd00146[hc] -> cpd00009[hc] + cpd00067[hc] + cpd00274[hc]	Ornithine + Carbamoylphosphate -> Phosphate + H+ + Citrulline	0.00426123	6.3872	0.00426123	6.12899
rxn01022__hc	cpd00009[hc] + cpd00147[hc] -> cpd00128[hc] + cpd02574[hc]	Phosphate + 5-Methylthioadenosine -> Adenine + methylthioribose-1-phosphate	0.00011596	0.00011596	0.00011596	0.00011596
rxn01045__hc	cpd00067[hc] + cpd00004[hc] + cpd00013[hc] + cpd00123[hc] -> cpd00001[hc] + cpd00003[hc] + cpd00156[hc]	H+ + NADH + NH3 + 3-Methyl-2-oxobutanoate -> H2O + NAD + L-Valine	0	0.00802531	0	0.119889
rxn01069__hc	cpd00001[hc] + cpd00809[hc] -> cpd00009[hc] + cpd00161[hc]	H2O + O-Phospho-L-homoserine -> Phosphate + L-Threonine	0.00803802	0.00803804	0.00803802	0.00803802
rxn01100__hc	cpd00002[hc] + cpd00169[hc] <=> cpd00008[hc] + cpd00203[hc]	ATP + 3-Phosphoglycerate <=> ADP + 1,3-Bisphospho-D-glycerate	-0.469934	31.3567	-4.04039	28.9985
rxn01101__hc	cpd00003[hc] + cpd00169[hc] -> cpd00067[hc] + cpd00004[hc] + cpd02069[hc]	NAD + 3-Phosphoglycerate -> H+ + NADH + 3-Phosphonooxypyruvate	0.0183441	16.2287	0.0183441	15.3393
rxn01102__hc	cpd00002[hc] + cpd00223[hc] -> cpd00008[hc] + cpd00067[hc] + cpd00169[hc]	ATP + Glycerate -> ADP + H+ + 3-Phosphoglycerate	0	0.00802404	0	0.119889
rxn01103__hc	cpd00001[hc] + cpd00203[hc] -> cpd00009[hc] + cpd00067[hc] + cpd00169[hc]	H2O + 1,3-Bisphospho-D-glycerate -> Phosphate + H+ + 3-Phosphoglycerate	0	31.8242	0	30.1728
rxn01106__hc	cpd00482[hc] <=> cpd00169[hc]	2-Phospho-D-glycerate <=> 3-Phosphoglycerate	0	15.756	-4.01959	14.2675
rxn01115__hc	cpd00006[hc] + cpd00284[hc] -> cpd00005[hc] + cpd00011[hc] + cpd00171[hc]	NADP + 6-Phospho-D-gluconate -> NADPH + CO2 + D-Ribulose5-phosphate	0	0.673832	0	2.2392
rxn01116__hc	cpd00171[hc] <=> cpd00198[hc]	D-Ribulose5-phosphate <=> D-Xylulose5-phosphate	-2.39e-05	0.673808	-2.39e-05	2.23917
rxn01137__hc	cpd00001[hc] + cpd00067[hc] + cpd00182[hc] -> cpd00246[hc] + cpd00013[hc]	H2O + H+ + Adenosine -> Inosine + NH3	0	0.0004096	0	0.0004096
rxn01184__hc	cpd00067[hc] + cpd00924[hc] + cpd00048[hc] -> cpd00002[hc] + cpd00193[hc]	H+ + AppppA + Sulfate -> ATP + APS	0	0.00633802	0	0.00633802
rxn01187__hc	cpd00009[hc] + cpd00198[hc] -> cpd00001[hc] + cpd00196[hc] + cpd00102[hc]	Phosphate + D-Xylulose5-phosphate -> H2O + Acetylphosphate + Glyceraldehyde3-phosphate	0	2.05672	0	5.40544
rxn01200__hc	cpd00102[hc] + cpd00238[hc] <=> cpd00101[hc] + cpd00198[hc]	Glyceraldehyde3-phosphate + Sedoheptulose7-phosphate <=> ribose-5-phosphate + D-Xylulose5-phosphate	0.0112913	0.685125	0.0112913	1.80136
rxn01208__hc	cpd00067[hc] + cpd02605[hc] -> cpd00011[hc] + cpd00200[hc]	H+ + 2-isopropyl-3-oxosuccinate -> CO2 + 4MOP	0.00310748	0.00310749	0.00310748	0.00310748
rxn01211__hc	cpd00001[hc] + cpd00347[hc] <=> cpd00067[hc] + cpd00201[hc]	H2O + 5-10-Methenyltetrahydrofolate <=> H+ + 10-Formyltetrahydrofolate	0.00823004	1.9911	0.00823004	5.33982
rxn01213__hc	cpd00113[hc] + cpd00202[hc] -> cpd00067[hc] + cpd00012[hc] + cpd00283[hc]	Isopentenyldiphosphate + DMAPP -> H+ + PPi + Geranyldiphosphate	0.00068418	0.00068418	0.00068418	0.00068418
rxn01241__hc	cpd00003[hc] + cpd00449[hc] <=> cpd00067[hc] + cpd00004[hc] + cpd00213[hc]	NAD + Dihydrolipoamide <=> H+ + NADH + Lipoamide	0	0.673832	0	2.5904
rxn01242__hc	cpd00067[hc] + cpd00020[hc] + cpd00213[hc] -> cpd00011[hc] + cpd00836[hc]	H+ + Pyruvate + Lipoamide -> CO2 + S-Acetyldihydrolipoamide	0	0.673832	0	2.5904
rxn01255__hc	cpd00932[hc] -> cpd00009[hc] + cpd00216[hc]	5-O--1-Carboxyvinyl-3-phosphoshikimate -> Phosphate + Chorismate	0.0126562	0.0126562	0.0126562	0.0126562
rxn01256__hc	cpd00216[hc] -> cpd00219[hc]	Chorismate -> Prephenate	0.0086874	0.0086874	0.0086874	0.00868741
rxn01257__hc	cpd00053[hc] + cpd00216[hc] -> cpd00023[hc] + cpd08210[hc]	L-Glutamine + Chorismate -> L-Glutamate + ADC	1.59e-05	1.59e-05	1.59e-05	1.59e-05
rxn01268__hc	cpd00003[hc] + cpd00219[hc] -> cpd00004[hc] + cpd00011[hc] + cpd00868[hc]	NAD + Prephenate -> NADH + CO2 + p-hydroxyphenylpyruvate	0	0.00330668	0	0.00330668
rxn01269__hc	cpd00006[hc] + cpd00219[hc] -> cpd00005[hc] + cpd00011[hc] + cpd00868[hc]	NADP + Prephenate -> NADPH + CO2 + p-hydroxyphenylpyruvate	0	0.00330668	0	0.00330668
rxn01281__hc	cpd00067[hc] + cpd00005[hc] + cpd00843[hc] -> cpd00006[hc] + cpd00223[hc]	H+ + NADPH + Tartronate semialdehyde -> NADP + Glycerate	0	7.79e-06	0	0.0559428
rxn01286__hc	cpd00001[hc] + cpd00003[hc] + cpd00448[hc] <=> 2 cpd00067[hc] + cpd00004[hc] + cpd00223[hc]	H2O + NAD + D-Glyceraldehyde <=> 2 H+ + NADH + Glycerate	-0.00246242	0	-0.00246242	0
rxn01297__hc	cpd00001[hc] + cpd00003[hc] + cpd00226[hc] <=> cpd00067[hc] + cpd00004[hc] + cpd00309[hc]	H2O + NAD + HYXN <=> H+ + NADH + XAN	0	0.0004096	0	0.0004096
rxn01300__hc	cpd00002[hc] + cpd00227[hc] -> cpd00008[hc] + cpd00067[hc] + cpd00809[hc]	ATP + L-Homoserine -> ADP + H+ + O-Phospho-L-homoserine	0.00803802	0.00803802	0.00803802	0.00803802
rxn01302__hc	cpd00067[hc] + cpd00005[hc] + cpd00346[hc] -> cpd00006[hc] + cpd00227[hc]	H+ + NADPH + L-Aspartate4-semialdehyde -> NADP + L-Homoserine	0.0132343	0.0132343	0.0132343	0.0132343
rxn01303__hc	cpd00022[hc] + cpd00227[hc] -> cpd00010[hc] + cpd00790[hc]	Acetyl-CoA + L-Homoserine -> CoA + O-Acetyl-L-homoserine	0.00519629	0.00519629	0.00519629	0.00519629
rxn01329__hc	cpd00235[hc] <=> cpd00485[hc]	D-mannose-6-phosphate <=> D-Mannose1-phosphate	2.8e-05	2.8e-05	2.8e-05	2.8e-05
rxn01331__hc	cpd00001[hc] + cpd00003[hc] + cpd00236[hc] <=> 2 cpd00067[hc] + cpd00004[hc] + cpd02147[hc]	H2O + NAD + D-Erythrose4-phosphate <=> 2 H+ + NADH + 4-Phosphoerythronate	3.98e-06	3.98e-06	3.98e-06	3.98e-06
rxn01333__hc	cpd00102[hc] + cpd00238[hc] <=> cpd00072[hc] + cpd00236[hc]	Glyceraldehyde3-phosphate + Sedoheptulose7-phosphate <=> D-fructose-6-phosphate + D-Erythrose4-phosphate	-32.0642	31.8129	-30.8015	29.9437
rxn01334__hc	cpd00349[hc] <=> cpd00236[hc] + cpd00095[hc]	Sedoheptulose 1,7-bisphosphate <=> D-Erythrose4-phosphate + Glycerone-phosphate	-31.8242	32.0529	-30.1728	30.637
rxn01343__hc	cpd00002[hc] + cpd00238[hc] -> cpd00008[hc] + cpd00067[hc] + cpd00349[hc]	ATP + Sedoheptulose7-phosphate -> ADP + H+ + Sedoheptulose 1,7-bisphosphate	0	32.0529	0	30.637
rxn01345__hc	cpd00001[hc] + cpd00349[hc] -> cpd00009[hc] + cpd00238[hc]	H2O + Sedoheptulose 1,7-bisphosphate -> Phosphate + Sedoheptulose7-phosphate	0	31.8242	0	30.1728
rxn01351__hc	cpd00001[hc] + cpd00241[hc] -> 2 cpd00067[hc] + cpd00012[hc] + cpd00296[hc]	H2O + dGTP -> 2 H+ + PPi + dGMP	0	15.9574	0	15.3118
rxn01353__hc	cpd00002[hc] + cpd00295[hc] <=> cpd00008[hc] + cpd00241[hc]	ATP + dGDP <=> ADP + dGTP	6.37e-05	15.9574	6.37e-05	15.3119
rxn01362__hc	cpd00247[hc] + cpd00103[hc] -> cpd00067[hc] + cpd00012[hc] + cpd00810[hc]	Orotate + PRPP -> H+ + PPi + Orotidylic acid	0.00208643	0.00208644	0.00208643	0.00208644
rxn01434__hc	cpd00002[hc] + cpd00041[hc] + cpd00274[hc] -> 2 cpd00067[hc] + cpd00012[hc] + cpd00018[hc] + cpd02152[hc]	ATP + L-Aspartate + Citrulline -> 2 H+ + PPi + AMP + L-Argininosuccinate	0.00426123	15.9616	0.00426123	15.3161
rxn01465__hc	cpd00001[hc] + cpd00282[hc] <=> cpd00067[hc] + cpd00343[hc]	H2O + S-Dihydroorotate <=> H+ + N-Carbamoyl-L-aspartate	-0.00208643	-0.00208643	-0.00208644	-0.00208643
rxn01466__hc	cpd00113[hc] + cpd00283[hc] -> cpd00067[hc] + cpd00012[hc] + cpd00350[hc]	Isopentenyldiphosphate + Geranyldiphosphate -> H+ + PPi + Farnesyldiphosphate	0.00068418	0.00068418	0.00068418	0.00068418
rxn01476__hc	cpd00001[hc] + cpd00911[hc] -> cpd00067[hc] + cpd00284[hc]	H2O + 6-phospho-D-glucono-1-5-lactone -> H+ + 6-Phospho-D-gluconate	0	0.673832	0	2.2392
rxn01485__hc	cpd03671[hc] <=> cpd00288[hc]	D-Glucosamine1-phosphate <=> D-Glucosamine phosphate	-0.00186524	-0.00186524	-0.00186524	-0.00186524
rxn01486__hc	cpd00113[hc] + cpd00350[hc] -> cpd00067[hc] + cpd00012[hc] + cpd00289[hc]	Isopentenyldiphosphate + Farnesyldiphosphate -> H+ + PPi + Geranylgeranyl diphosphate	0.00067522	0.00067522	0.00067522	0.00067522
rxn01487__hc	3 cpd00067[hc] + 3 cpd00005[hc] + cpd00289[hc] -> 3 cpd00006[hc] + cpd03214[hc]	3 H+ + 3 NADPH + Geranylgeranyl diphosphate -> 3 NADP + Phytyl diphosphate	0.00037775	0.00037775	0.00037775	0.00037775
rxn01489__hc	2 cpd00289[hc] -> cpd00067[hc] + cpd00012[hc] + cpd02168[hc]	2 Geranylgeranyl diphosphate -> H+ + PPi + Prephytoene diphosphate	0.00014873	0.00014873	0.00014873	0.00014873
rxn01509__hc	cpd00002[hc] + cpd00067[hc] + cpd00296[hc] <=> cpd00008[hc] + cpd00295[hc]	ATP + H+ + dGMP <=> ADP + dGDP	0	15.9574	0	15.3118
rxn01512__hc	cpd00002[hc] + cpd00297[hc] <=> cpd00008[hc] + cpd00357[hc]	ATP + dTDP <=> ADP + TTP	8.37e-05	8.37e-05	8.37e-05	8.37e-05
rxn01513__hc	cpd00002[hc] + cpd00067[hc] + cpd00298[hc] <=> cpd00008[hc] + cpd00297[hc]	ATP + H+ + dTMP <=> ADP + dTDP	8.37e-05	8.37e-05	8.37e-05	8.37e-05
rxn01517__hc	cpd00002[hc] + cpd00067[hc] + cpd00299[hc] <=> cpd00008[hc] + cpd00978[hc]	ATP + H+ + dUMP <=> ADP + dUDP	-8.37e-05	15.9573	-8.37e-05	15.3118
rxn01519__hc	cpd00001[hc] + cpd00358[hc] -> 2 cpd00067[hc] + cpd00012[hc] + cpd00299[hc]	H2O + dUTP -> 2 H+ + PPi + dUMP	0	15.9574	0	15.3118
rxn01544__hc	cpd00103[hc] + cpd00309[hc] -> cpd00067[hc] + cpd00012[hc] + cpd00497[hc]	PRPP + XAN -> H+ + PPi + XMP	0	0.0004096	0	0.0004096
rxn01575__hc	cpd00024[hc] + cpd00322[hc] <=> cpd00023[hc] + cpd00508[hc]	2-Oxoglutarate + L-Isoleucine <=> L-Glutamate + 3MOP	-0.00654962	-0.00654962	-0.00654962	-0.00654962
rxn01603__hc	cpd00002[hc] + cpd00023[hc] + cpd00683[hc] -> cpd00008[hc] + cpd00009[hc] + cpd00067[hc] + cpd00330[hc]	ATP + L-Glutamate + Dihydropteroate -> ADP + Phosphate + H+ + Dihydrofolate	1.59e-05	1.59e-05	1.59e-05	1.59e-05
rxn01629__hc	cpd02345[hc] -> cpd00338[hc]	L-Glutamate1-semialdehyde -> 5-Aminolevulinate	0.00314941	0.00314941	0.00314941	0.00314941
rxn01636__hc	cpd00023[hc] + cpd00342[hc] <=> cpd00477[hc] + cpd00064[hc]	L-Glutamate + N-Acetylornithine <=> N-Acetyl-L-glutamate + Ornithine	-31.8193	29.7187	-30.1678	28.2642
rxn01637__hc	cpd00024[hc] + cpd00342[hc] <=> cpd00023[hc] + cpd00918[hc]	2-Oxoglutarate + N-Acetylornithine <=> L-Glutamate + 2-Acetamido-5-oxopentanoate	-29.7187	-0.00494802	-28.2642	-0.00494802
rxn01643__hc	cpd00067[hc] + cpd00005[hc] + cpd01977[hc] -> cpd00009[hc] + cpd00006[hc] + cpd00346[hc]	H+ + NADPH + 4-Phospho-L-aspartate -> Phosphate + NADP + L-Aspartate4-semialdehyde	0.0159199	0.01592	0.0159199	0.0159199
rxn01644__hc	cpd00020[hc] + cpd00346[hc] -> 2 cpd00001[hc] + cpd00067[hc] + cpd02120[hc]	Pyruvate + L-Aspartate4-semialdehyde -> 2 H2O + H+ + Dihydrodipicolinate	0.00268563	0.00268563	0.00268563	0.00268563
rxn01652__hc	cpd00001[hc] + cpd00347[hc] <=> cpd00067[hc] + cpd02197[hc]	H2O + 5-10-Methenyltetrahydrofolate <=> H+ + 5-Formyltetrahydrofolate	0	31.8242	0	30.1728
rxn01653__hc	cpd00002[hc] + cpd02197[hc] -> cpd00008[hc] + cpd00009[hc] + cpd00347[hc]	ATP + 5-Formyltetrahydrofolate -> ADP + Phosphate + 5-10-Methenyltetrahydrofolate	0	31.8242	0	30.1728
rxn01672__hc	cpd00001[hc] + cpd00067[hc] + cpd00356[hc] -> cpd00013[hc] + cpd00358[hc]	H2O + H+ + dCTP -> NH3 + dUTP	0	8.37e-05	0	8.37e-05
rxn01673__hc	cpd00002[hc] + cpd00533[hc] <=> cpd00008[hc] + cpd00356[hc]	ATP + dCDP <=> ADP + dCTP	5.55e-05	0.00013924	5.55e-05	0.00013924
rxn01678__hc	cpd00002[hc] + cpd00978[hc] <=> cpd00008[hc] + cpd00358[hc]	ATP + dUDP <=> ADP + dUTP	-8.37e-05	15.9574	-8.37e-05	15.3118
rxn01682__hc	cpd02210[hc] <=> cpd00359[hc] + cpd00102[hc]	Indoleglycerol phosphate <=> indol + Glyceraldehyde3-phosphate	0	0.0039489	0	0.00394889
rxn01723__hc	cpd00006[hc] + cpd00376[hc] <=> cpd00067[hc] + cpd00005[hc] + cpd00389[hc]	NADP + Bilirubin <=> H+ + NADPH + Biliverdin	-3.4e-07	0	-0.11187	0
rxn01724__hc	cpd00007[hc] + 2 cpd00376[hc] -> 2 cpd00001[hc] + 2 cpd00389[hc]	O2 + 2 Bilirubin -> 2 H2O + 2 Biliverdin	0	1.7e-07	0	0.0559348
rxn01739__hc	cpd00002[hc] + cpd00383[hc] -> cpd00008[hc] + cpd00067[hc] + cpd02030[hc]	ATP + Shikimate -> ADP + H+ + 3-phosphoshikimate	0.0126562	0.0126562	0.0126562	0.0126562
rxn01740__hc	cpd00067[hc] + cpd00005[hc] + cpd01716[hc] -> cpd00006[hc] + cpd00383[hc]	H+ + NADPH + 3-Dehydroshikimate -> NADP + Shikimate	0.0126562	0.0126562	0.0126562	0.0126562
rxn01790__hc	cpd00067[hc] + cpd00005[hc] + cpd00712[hc] -> cpd00006[hc] + cpd00408[hc]	H+ + NADPH + 2-Dehydropantoate -> NADP + Pantoate	9.95e-06	9.95e-06	9.95e-06	9.95e-06
rxn01791__hc	cpd00002[hc] + cpd00085[hc] + cpd00408[hc] -> 2 cpd00067[hc] + cpd00012[hc] + cpd00018[hc] + cpd00644[hc]	ATP + beta-Alanine + Pantoate -> 2 H+ + PPi + AMP + PAN	9.95e-06	9.95e-06	9.95e-06	9.95e-06
rxn01871__hc	cpd00022[hc] + cpd00449[hc] <=> cpd00010[hc] + cpd00836[hc]	Acetyl-CoA + Dihydrolipoamide <=> CoA + S-Acetyldihydrolipoamide	-0.673832	0	-2.5904	0
rxn01917__hc	cpd00002[hc] + cpd00477[hc] -> cpd00008[hc] + cpd02552[hc]	ATP + N-Acetyl-L-glutamate -> ADP + n-acetylglutamyl-phosphate	0.00494802	29.7187	0.00494802	28.2642
rxn01964__hc	cpd00054[hc] + cpd02210[hc] -> cpd00001[hc] + cpd00065[hc] + cpd00102[hc]	L-Serine + Indoleglycerol phosphate -> H2O + L-Tryptophan + Glyceraldehyde3-phosphate	0	0.00394889	0	0.00394892
rxn01974__hc	cpd00504[hc] <=> cpd00516[hc]	LL-2,6-Diaminopimelate <=> meso-2,6-Diaminopimelate	0.00268563	0.00268563	0.00268563	0.00268563
rxn02008__hc	cpd00002[hc] + cpd00186[hc] + cpd00890[hc] -> cpd00008[hc] + cpd00009[hc] + cpd00067[hc] + cpd00525[hc]	ATP + D-Glutamate + UDP-N-acetylmuramoyl-L-alanine -> ADP + Phosphate + H+ + UDP-N-acetylmuramoyl-L-alanyl-D-glutamate	0.0004833	0.0004833	0.0004833	0.0004833
rxn02011__hc	cpd00002[hc] + cpd00516[hc] + cpd00525[hc] -> cpd00008[hc] + cpd00009[hc] + cpd00067[hc] + cpd02964[hc]	ATP + meso-2,6-Diaminopimelate + UDP-N-acetylmuramoyl-L-alanyl-D-glutamate -> ADP + Phosphate + H+ + UDP-N-acetylmuramoyl-L-alanyl-D-gamma-glutamyl-meso-2-6-diaminopimelate	0.0004833	0.0004833	0.0004833	0.0004833
rxn02155__hc	cpd00002[hc] + cpd00873[hc] <=> cpd00012[hc] + cpd00638[hc]	ATP + Nicotinate ribonucleotide <=> PPi + Deamido-NAD	3.98e-05	3.98e-05	3.98e-05	3.98e-05
rxn02159__hc	cpd00003[hc] + cpd00641[hc] <=> cpd00067[hc] + cpd00004[hc] + cpd01324[hc]	NAD + L-Histidinol <=> H+ + NADH + L-Histidinal	0.00195453	0.00195453	0.00195453	0.00195453
rxn02160__hc	cpd00001[hc] + cpd00807[hc] -> cpd00009[hc] + cpd00641[hc]	H2O + L-histidinol-phosphate -> Phosphate + L-Histidinol	0.00195453	0.00195453	0.00195453	0.00195453
rxn02175__hc	cpd00002[hc] + cpd00834[hc] <=> cpd00012[hc] + cpd00655[hc]	ATP + Phosphopantetheine <=> PPi + Dephospho-CoA	9.95e-06	9.95e-06	9.95e-06	9.95e-06
rxn02186__hc	cpd00067[hc] + cpd00005[hc] + cpd00668[hc] -> cpd00006[hc] + cpd02498[hc]	H+ + NADPH + ALCTT -> NADP + 2,3-Dihydroxy-isovalerate	0.00660578	0.00660578	0.00660578	0.00660579
rxn02200__hc	cpd00443[hc] + cpd00954[hc] <=> cpd00001[hc] + cpd00683[hc]	ABEE + 6-hydroxymethyl dihydropterin <=> H2O + Dihydropteroate	-15.9574	1.59e-05	-15.3118	1.59e-05
rxn02201__hc	cpd00443[hc] + cpd02920[hc] -> cpd00012[hc] + cpd00683[hc]	ABEE + 2-Amino-4-hydroxy-6-hydroxymethyl-7-8-dihydropteridinediphosphate -> PPi + Dihydropteroate	0	15.9574	0	15.3118
rxn02212__hc	cpd02857[hc] -> cpd00009[hc] + cpd00699[hc]	DAHP -> Phosphate + 5-Dehydroquinate	0.0126562	0.0126562	0.0126562	0.0126562
rxn02213__hc	cpd00699[hc] -> cpd00001[hc] + cpd01716[hc]	5-Dehydroquinate -> H2O + 3-Dehydroshikimate	0.0126562	0.0126562	0.0126562	0.0126562
rxn02264__hc	cpd00755[hc] -> cpd00001[hc] + cpd00774[hc]	Hydroxymethylbilane -> H2O + UroporphyrinogenIII	0.00039368	0.00039368	0.00039368	0.00039368
rxn02285__hc	cpd00067[hc] + cpd00005[hc] + cpd02820[hc] -> cpd00006[hc] + cpd00773[hc]	H+ + NADPH + UDP-N-acetylglucosamine enolpyruvate -> NADP + UDP-MurNAc	0.0004833	0.0004833	0.0004833	0.0004833
rxn02286__hc	cpd00002[hc] + cpd00035[hc] + cpd00773[hc] -> cpd00008[hc] + cpd00009[hc] + cpd00067[hc] + cpd00890[hc]	ATP + L-Alanine + UDP-MurNAc -> ADP + Phosphate + H+ + UDP-N-acetylmuramoyl-L-alanine	0.0004833	0.0004833	0.0004833	0.0004833
rxn02288__hc	4 cpd00067[hc] + cpd00774[hc] -> 4 cpd00011[hc] + cpd02083[hc]	4 H+ + UroporphyrinogenIII -> 4 CO2 + CoproporphyrinogenIII	0.00038969	0.00038969	0.00038969	0.00038969
rxn02303__hc	2 cpd00067[hc] + cpd00007[hc] + cpd02083[hc] -> 2 cpd00001[hc] + 2 cpd00011[hc] + cpd00791[hc]	2 H+ + O2 + CoproporphyrinogenIII -> 2 H2O + 2 CO2 + ProtoporphyrinogenIX	0.00038968	0.00038969	0.00038967	0.00038969
rxn02320__hc	cpd00023[hc] + cpd00930[hc] -> cpd00024[hc] + cpd00807[hc]	L-Glutamate + imidazole acetol-phosphate -> 2-Oxoglutarate + L-histidinol-phosphate	0.00195453	0.00195453	0.00195453	0.00195453
rxn02341__hc	cpd00067[hc] + cpd02666[hc] -> cpd00011[hc] + cpd00834[hc]	H+ + (R)-4-Phosphopantothenoyl-L-cysteine -> CO2 + Phosphopantetheine	9.95e-06	9.95e-06	9.95e-06	9.95e-06
rxn02373__hc	cpd00067[hc] + cpd00005[hc] + cpd02097[hc] -> cpd00009[hc] + cpd00006[hc] + cpd00858[hc]	H+ + NADPH + L-Glutamyl 5-phosphate -> Phosphate + NADP + L-Glutamate5-semialdehyde	0	29.7137	0	28.2593
rxn02402__hc	cpd00067[hc] + cpd00103[hc] + cpd02333[hc] -> cpd00012[hc] + cpd00011[hc] + cpd00873[hc]	H+ + PRPP + Quinolinate -> PPi + CO2 + Nicotinate ribonucleotide	3.98e-05	3.98e-05	3.98e-05	3.98e-05
rxn02449__hc	cpd00001[hc] + cpd02740[hc] -> cpd00009[hc] + cpd00067[hc] + cpd00905[hc]	H2O + Guanosine 5-triphosphate,3-diphosphate -> Phosphate + H+ + Guanosine 3,5-bis(diphosphate)	0	10.6382	0	10.2079
rxn02465__hc	cpd00009[hc] + cpd00006[hc] + cpd00918[hc] <=> cpd00067[hc] + cpd00005[hc] + cpd02552[hc]	Phosphate + NADP + 2-Acetamido-5-oxopentanoate <=> H+ + NADPH + n-acetylglutamyl-phosphate	-29.7187	-0.00494802	-28.2642	-0.00494802
rxn02473__hc	cpd02843[hc] -> cpd00001[hc] + cpd00930[hc]	D-erythro-imidazol-glycerol-phosphate -> H2O + imidazole acetol-phosphate	0.00195453	0.00195453	0.00195453	0.00195453
rxn02474__hc	cpd00067[hc] + cpd00005[hc] + cpd00931[hc] -> cpd00006[hc] + cpd02720[hc]	H+ + NADPH + 5-Amino-6--5-phosphoribosylaminouracil -> NADP + 5-Amino-6--5-phosphoribitylaminouracil	1.19e-05	1.19e-05	1.19e-05	1.19e-05
rxn02475__hc	cpd00001[hc] + cpd00067[hc] + cpd00957[hc] -> cpd00013[hc] + cpd00931[hc]	H2O + H+ + 2,5-Diamino-6-(5-phosphoribosylamino)-4-pyrimidineone -> NH3 + 5-Amino-6--5-phosphoribosylaminouracil	1.19e-05	1.19e-05	1.19e-05	1.19e-05
rxn02476__hc	cpd00061[hc] + cpd02030[hc] -> cpd00009[hc] + cpd00932[hc]	Phosphoenolpyruvate + 3-phosphoshikimate -> Phosphate + 5-O--1-Carboxyvinyl-3-phosphoshikimate	0.0126562	0.0126562	0.0126562	0.0126562
rxn02503__hc	cpd00002[hc] + cpd00954[hc] -> 2 cpd00067[hc] + cpd00018[hc] + cpd02920[hc]	ATP + 6-hydroxymethyl dihydropterin -> 2 H+ + AMP + 2-Amino-4-hydroxy-6-hydroxymethyl-7-8-dihydropteridinediphosphate	0	15.9574	0	15.3118
rxn02504__hc	cpd02961[hc] -> cpd00229[hc] + cpd00954[hc]	Dihydroneopterin -> Glycolaldehyde + 6-hydroxymethyl dihydropterin	1.59e-05	1.59e-05	1.59e-05	1.59e-05
[truncated: 317 more rows]
