# Supplementary material for: A Genome-Scale Metabolic Model of Anabaena 33047 to Guide Genetic Modifications to Overproduce Nylon Monomers
Source: Metabolites. 2021 Mar 15;11(3):168. doi: 10.3390/metabo11030168 (PMC7999273; doi:10.3390/metabo11030168)
Supplement: Supplementary file 1 [file metabolites-11-00168-s001.zip › supp_info/Additional File S4.xml]

<?xml version="1.0" encoding="UTF-8"?>
<sbml xmlns="http://www.sbml.org/sbml/level3/version1/core" xmlns:fbc="http://www.sbml.org/sbml/level3/version1/fbc/version2" xmlns:groups="http://www.sbml.org/sbml/level3/version1/groups/version1" level="3" version="1" fbc:required="false" groups:required="false">
  <model id="M_iAnC892" name="Model Exported from COBRA Toolbox" fbc:strict="true">
    <listOfUnitDefinitions>
      <unitDefinition id="mmol_per_gDW_per_hr">
        <listOfUnits>
          <unit kind="mole" exponent="1" scale="-3" multiplier="1"/>
          <unit kind="gram" exponent="-1" scale="0" multiplier="1"/>
          <unit kind="second" exponent="-1" scale="0" multiplier="3600"/>
        </listOfUnits>
      </unitDefinition>
    </listOfUnitDefinitions>
    <listOfCompartments>
      <compartment metaid="e" id="e" name="Extracellular space" constant="false"/>
      <compartment metaid="hc" id="hc" name="Heterocyst cytoplasm" constant="false"/>
      <compartment metaid="hl" id="hl" name="Heterocyst lumen" constant="false"/>
      <compartment metaid="hp" id="hp" name="Heterocyst periplasm" constant="false"/>
      <compartment metaid="u" id="u" name="Pseudo compartment" constant="false"/>
      <compartment metaid="vc" id="vc" name="Vegetative cytoplasm" constant="false"/>
      <compartment metaid="vl" id="vl" name="Vegetative lumen" constant="false"/>
      <compartment metaid="vp" id="vp" name="Vegetative periplasm" constant="false"/>
      <compartment metaid="vx" id="vx" name="Vegetative carboxysome" constant="false"/>
    </listOfCompartments>
    <listOfSpecies>
      <species metaid="cis11hdl__91__vc__93__" id="cis11hdl__91__vc__93__" name="cis-11-Hexdecenal" compartment="vc" hasOnlySubstanceUnits="false" boundaryCondition="false" constant="false" fbc:charge="0" fbc:chemicalFormula="C16H32O"/>
      <species metaid="cpd00001__91__vc__93__" id="cpd00001__91__vc__93__" name="H2O" compartment="vc" hasOnlySubstanceUnits="false" boundaryCondition="false" constant="false" fbc:charge="0" fbc:chemicalFormula="H2O"/>
      <species metaid="cpd00001__91__vl__93__" id="cpd00001__91__vl__93__" name="H2O" compartment="vl" hasOnlySubstanceUnits="false" boundaryCondition="false" constant="false" fbc:charge="0" fbc:chemicalFormula="H2O"/>
      <species metaid="cpd00001__91__vp__93__" id="cpd00001__91__vp__93__" name="H2O" compartment="vp" hasOnlySubstanceUnits="false" boundaryCondition="false" constant="false" fbc:charge="0" fbc:chemicalFormula="H2O"/>
      <species metaid="cpd00002__91__vc__93__" id="cpd00002__91__vc__93__" name="ATP" compartment="vc" hasOnlySubstanceUnits="false" boundaryCondition="false" constant="false" fbc:charge="-3" fbc:chemicalFormula="C10H13N5O13P3"/>
      <species metaid="cpd00003__91__vc__93__" id="cpd00003__91__vc__93__" name="NAD" compartment="vc" hasOnlySubstanceUnits="false" boundaryCondition="false" constant="false" fbc:charge="-1" fbc:chemicalFormula="C21H26N7O14P2"/>
      <species metaid="cpd00004__91__vc__93__" id="cpd00004__91__vc__93__" name="NADH" compartment="vc" hasOnlySubstanceUnits="false" boundaryCondition="false" constant="false" fbc:charge="-2" fbc:chemicalFormula="C21H27N7O14P2"/>
      <species metaid="cpd00005__91__vc__93__" id="cpd00005__91__vc__93__" name="NADPH" compartment="vc" hasOnlySubstanceUnits="false" boundaryCondition="false" constant="false" fbc:charge="-4" fbc:chemicalFormula="C21H26N7O17P3"/>
      <species metaid="cpd00006__91__vc__93__" id="cpd00006__91__vc__93__" name="NADP" compartment="vc" hasOnlySubstanceUnits="false" boundaryCondition="false" constant="false" fbc:charge="-3" fbc:chemicalFormula="C21H25N7O17P3"/>
      <species metaid="cpd00007__91__vc__93__" id="cpd00007__91__vc__93__" name="O2" compartment="vc" hasOnlySubstanceUnits="false" boundaryCondition="false" constant="false" fbc:charge="0" fbc:chemicalFormula="O2"/>
      <species metaid="cpd00007__91__vl__93__" id="cpd00007__91__vl__93__" name="O2" compartment="vl" hasOnlySubstanceUnits="false" boundaryCondition="false" constant="false" fbc:charge="0" fbc:chemicalFormula="O2"/>
      <species metaid="cpd00007__91__vp__93__" id="cpd00007__91__vp__93__" name="O2" compartment="vp" hasOnlySubstanceUnits="false" boundaryCondition="false" constant="false" fbc:charge="0" fbc:chemicalFormula="O2"/>
      <species metaid="cpd00008__91__vc__93__" id="cpd00008__91__vc__93__" name="ADP" compartment="vc" hasOnlySubstanceUnits="false" boundaryCondition="false" constant="false" fbc:charge="-2" fbc:chemicalFormula="C10H13N5O10P2"/>
      <species metaid="cpd00009__91__vc__93__" id="cpd00009__91__vc__93__" name="Phosphate" compartment="vc" hasOnlySubstanceUnits="false" boundaryCondition="false" constant="false" fbc:charge="-2" fbc:chemicalFormula="HO4P"/>
      <species metaid="cpd00010__91__vc__93__" id="cpd00010__91__vc__93__" name="CoA" compartment="vc" hasOnlySubstanceUnits="false" boundaryCondition="false" constant="false" fbc:charge="-4" fbc:chemicalFormula="C21H32N7O16P3S"/>
      <species metaid="cpd00011__91__vc__93__" id="cpd00011__91__vc__93__" name="CO2" compartment="vc" hasOnlySubstanceUnits="false" boundaryCondition="false" constant="false" fbc:charge="0" fbc:chemicalFormula="CO2"/>
      <species metaid="cpd00012__91__vc__93__" id="cpd00012__91__vc__93__" name="PPi" compartment="vc" hasOnlySubstanceUnits="false" boundaryCondition="false" constant="false" fbc:charge="-3" fbc:chemicalFormula="HO7P2"/>
      <species metaid="cpd00013__91__vc__93__" id="cpd00013__91__vc__93__" name="NH3" compartment="vc" hasOnlySubstanceUnits="false" boundaryCondition="false" constant="false" fbc:charge="1" fbc:chemicalFormula="H4N"/>
      <species metaid="cpd00014__91__vc__93__" id="cpd00014__91__vc__93__" name="UDP" compartment="vc" hasOnlySubstanceUnits="false" boundaryCondition="false" constant="false" fbc:charge="-2" fbc:chemicalFormula="C9H12N2O12P2"/>
      <species metaid="cpd00015__91__vc__93__" id="cpd00015__91__vc__93__" name="FAD" compartment="vc" hasOnlySubstanceUnits="false" boundaryCondition="false" constant="false" fbc:charge="-2" fbc:chemicalFormula="C27H31N9O15P2"/>
      <species metaid="cpd00016__91__vc__93__" id="cpd00016__91__vc__93__" name="Pyridoxal phosphate" compartment="vc" hasOnlySubstanceUnits="false" boundaryCondition="false" constant="false" fbc:charge="-2" fbc:chemicalFormula="C8H8NO6P"/>
      <species metaid="cpd00017__91__vc__93__" id="cpd00017__91__vc__93__" name="S-Adenosyl-L-methionine" compartment="vc" hasOnlySubstanceUnits="false" boundaryCondition="false" constant="false" fbc:charge="1" fbc:chemicalFormula="C15H23N6O5S"/>
      <species metaid="cpd00018__91__vc__93__" id="cpd00018__91__vc__93__" name="AMP" compartment="vc" hasOnlySubstanceUnits="false" boundaryCondition="false" constant="false" fbc:charge="-2" fbc:chemicalFormula="C10H12N5O7P"/>
      <species metaid="cpd00019__91__vc__93__" id="cpd00019__91__vc__93__" name="S-Adenosyl-homocysteine" compartment="vc" hasOnlySubstanceUnits="false" boundaryCondition="false" constant="false" fbc:charge="0" fbc:chemicalFormula="C14H20N6O5S"/>
      <species metaid="cpd00020__91__vc__93__" id="cpd00020__91__vc__93__" name="Pyruvate" compartment="vc" hasOnlySubstanceUnits="false" boundaryCondition="false" constant="false" fbc:charge="-1" fbc:chemicalFormula="C3H3O3"/>
      <species metaid="cpd00022__91__vc__93__" id="cpd00022__91__vc__93__" name="Acetyl-CoA" compartment="vc" hasOnlySubstanceUnits="false" boundaryCondition="false" constant="false" fbc:charge="-4" fbc:chemicalFormula="C23H34N7O17P3S"/>
      <species metaid="cpd00023__91__vc__93__" id="cpd00023__91__vc__93__" name="L-Glutamate" compartment="vc" hasOnlySubstanceUnits="false" boundaryCondition="false" constant="false" fbc:charge="-1" fbc:chemicalFormula="C5H8NO4"/>
      <species metaid="cpd00024__91__vc__93__" id="cpd00024__91__vc__93__" name="2-Oxoglutarate" compartment="vc" hasOnlySubstanceUnits="false" boundaryCondition="false" constant="false" fbc:charge="-2" fbc:chemicalFormula="C5H4O5"/>
      <species metaid="cpd00025__91__vc__93__" id="cpd00025__91__vc__93__" name="H2O2" compartment="vc" hasOnlySubstanceUnits="false" boundaryCondition="false" constant="false" fbc:charge="0" fbc:chemicalFormula="H2O2"/>
      <species metaid="cpd00026__91__vc__93__" id="cpd00026__91__vc__93__" name="UDP-glucose" compartment="vc" hasOnlySubstanceUnits="false" boundaryCondition="false" constant="false" fbc:charge="-2" fbc:chemicalFormula="C15H22N2O17P2"/>
      <species metaid="cpd00027__91__vc__93__" id="cpd00027__91__vc__93__" name="D-Glucose" compartment="vc" hasOnlySubstanceUnits="false" boundaryCondition="false" constant="false" fbc:charge="0" fbc:chemicalFormula="C6H12O6"/>
      <species metaid="cpd00028__91__vc__93__" id="cpd00028__91__vc__93__" name="Heme" compartment="vc" hasOnlySubstanceUnits="false" boundaryCondition="false" constant="false" fbc:charge="-2" fbc:chemicalFormula="C34H30FeN4O4"/>
      <species metaid="cpd00029__91__vc__93__" id="cpd00029__91__vc__93__" name="Acetate" compartment="vc" hasOnlySubstanceUnits="false" boundaryCondition="false" constant="false" fbc:charge="-1" fbc:chemicalFormula="C2H3O2"/>
      <species metaid="cpd00031__91__vc__93__" id="cpd00031__91__vc__93__" name="GDP" compartment="vc" hasOnlySubstanceUnits="false" boundaryCondition="false" constant="false" fbc:charge="-2" fbc:chemicalFormula="C10H13N5O11P2"/>
      <species metaid="cpd00032__91__vc__93__" id="cpd00032__91__vc__93__" name="Oxaloacetate" compartment="vc" hasOnlySubstanceUnits="false" boundaryCondition="false" constant="false" fbc:charge="-2" fbc:chemicalFormula="C4H2O5"/>
      <species metaid="cpd00033__91__vc__93__" id="cpd00033__91__vc__93__" name="Glycine" compartment="vc" hasOnlySubstanceUnits="false" boundaryCondition="false" constant="false" fbc:charge="0" fbc:chemicalFormula="C2H5NO2"/>
      <species metaid="cpd00035__91__vc__93__" id="cpd00035__91__vc__93__" name="L-Alanine" compartment="vc" hasOnlySubstanceUnits="false" boundaryCondition="false" constant="false" fbc:charge="0" fbc:chemicalFormula="C3H7NO2"/>
      <species metaid="cpd00036__91__vc__93__" id="cpd00036__91__vc__93__" name="Succinate" compartment="vc" hasOnlySubstanceUnits="false" boundaryCondition="false" constant="false" fbc:charge="-2" fbc:chemicalFormula="C4H4O4"/>
      <species metaid="cpd00037__91__vc__93__" id="cpd00037__91__vc__93__" name="UDP-N-acetylglucosamine" compartment="vc" hasOnlySubstanceUnits="false" boundaryCondition="false" constant="false" fbc:charge="-2" fbc:chemicalFormula="C17H25N3O17P2"/>
      <species metaid="cpd00038__91__vc__93__" id="cpd00038__91__vc__93__" name="GTP" compartment="vc" hasOnlySubstanceUnits="false" boundaryCondition="false" constant="false" fbc:charge="-3" fbc:chemicalFormula="C10H13N5O14P3"/>
      <species metaid="cpd00039__91__vc__93__" id="cpd00039__91__vc__93__" name="L-Lysine" compartment="vc" hasOnlySubstanceUnits="false" boundaryCondition="false" constant="false" fbc:charge="1" fbc:chemicalFormula="C6H15N2O2"/>
      <species metaid="cpd00040__91__vc__93__" id="cpd00040__91__vc__93__" name="Glyoxalate" compartment="vc" hasOnlySubstanceUnits="false" boundaryCondition="false" constant="false" fbc:charge="-1" fbc:chemicalFormula="C2HO3"/>
      <species metaid="cpd00041__91__vc__93__" id="cpd00041__91__vc__93__" name="L-Aspartate" compartment="vc" hasOnlySubstanceUnits="false" boundaryCondition="false" constant="false" fbc:charge="-1" fbc:chemicalFormula="C4H6NO4"/>
      <species metaid="cpd00042__91__vc__93__" id="cpd00042__91__vc__93__" name="GSH" compartment="vc" hasOnlySubstanceUnits="false" boundaryCondition="false" constant="false" fbc:charge="-1" fbc:chemicalFormula="C10H16N3O6S"/>
      <species metaid="cpd00043__91__vc__93__" id="cpd00043__91__vc__93__" name="UDP-galactose" compartment="vc" hasOnlySubstanceUnits="false" boundaryCondition="false" constant="false" fbc:charge="-2" fbc:chemicalFormula="C15H22N2O17P2"/>
      <species metaid="cpd00044__91__vc__93__" id="cpd00044__91__vc__93__" name="3-phosphoadenylylsulfate" compartment="vc" hasOnlySubstanceUnits="false" boundaryCondition="false" constant="false" fbc:charge="-4" fbc:chemicalFormula="C10H11N5O13P2S"/>
      <species metaid="cpd00045__91__vc__93__" id="cpd00045__91__vc__93__" name="Adenosine 3-5-bisphosphate" compartment="vc" hasOnlySubstanceUnits="false" boundaryCondition="false" constant="false" fbc:charge="-4" fbc:chemicalFormula="C10H11N5O10P2"/>
      <species metaid="cpd00046__91__vc__93__" id="cpd00046__91__vc__93__" name="CMP" compartment="vc" hasOnlySubstanceUnits="false" boundaryCondition="false" constant="false" fbc:charge="-2" fbc:chemicalFormula="C9H12N3O8P"/>
      <species metaid="cpd00047__91__vc__93__" id="cpd00047__91__vc__93__" name="Formate" compartment="vc" hasOnlySubstanceUnits="false" boundaryCondition="false" constant="false" fbc:charge="-1" fbc:chemicalFormula="CHO2"/>
      <species metaid="cpd00048__91__vc__93__" id="cpd00048__91__vc__93__" name="Sulfate" compartment="vc" hasOnlySubstanceUnits="false" boundaryCondition="false" constant="false" fbc:charge="-2" fbc:chemicalFormula="O4S"/>
      <species metaid="cpd00050__91__vc__93__" id="cpd00050__91__vc__93__" name="FMN" compartment="vc" hasOnlySubstanceUnits="false" boundaryCondition="false" constant="false" fbc:charge="-2" fbc:chemicalFormula="C17H19N4O9P"/>
      <species metaid="cpd00051__91__vc__93__" id="cpd00051__91__vc__93__" name="L-Arginine" compartment="vc" hasOnlySubstanceUnits="false" boundaryCondition="false" constant="false" fbc:charge="1" fbc:chemicalFormula="C6H15N4O2"/>
      <species metaid="cpd00052__91__vc__93__" id="cpd00052__91__vc__93__" name="CTP" compartment="vc" hasOnlySubstanceUnits="false" boundaryCondition="false" constant="false" fbc:charge="-3" fbc:chemicalFormula="C9H13N3O14P3"/>
      <species metaid="cpd00053__91__vc__93__" id="cpd00053__91__vc__93__" name="L-Glutamine" compartment="vc" hasOnlySubstanceUnits="false" boundaryCondition="false" constant="false" fbc:charge="0" fbc:chemicalFormula="C5H10N2O3"/>
      <species metaid="cpd00054__91__vc__93__" id="cpd00054__91__vc__93__" name="L-Serine" compartment="vc" hasOnlySubstanceUnits="false" boundaryCondition="false" constant="false" fbc:charge="0" fbc:chemicalFormula="C3H7NO3"/>
      <species metaid="cpd00056__91__vc__93__" id="cpd00056__91__vc__93__" name="TPP" compartment="vc" hasOnlySubstanceUnits="false" boundaryCondition="false" constant="false" fbc:charge="-1" fbc:chemicalFormula="C12H17N4O7P2S"/>
      <species metaid="cpd00058__91__vc__93__" id="cpd00058__91__vc__93__" name="Cu2+" compartment="vc" hasOnlySubstanceUnits="false" boundaryCondition="false" constant="false" fbc:charge="2" fbc:chemicalFormula="Cu"/>
      <species metaid="cpd00060__91__vc__93__" id="cpd00060__91__vc__93__" name="L-Methionine" compartment="vc" hasOnlySubstanceUnits="false" boundaryCondition="false" constant="false" fbc:charge="0" fbc:chemicalFormula="C5H11NO2S"/>
      <species metaid="cpd00061__91__vc__93__" id="cpd00061__91__vc__93__" name="Phosphoenolpyruvate" compartment="vc" hasOnlySubstanceUnits="false" boundaryCondition="false" constant="false" fbc:charge="-3" fbc:chemicalFormula="C3H2O6P"/>
      <species metaid="cpd00062__91__vc__93__" id="cpd00062__91__vc__93__" name="UTP" compartment="vc" hasOnlySubstanceUnits="false" boundaryCondition="false" constant="false" fbc:charge="-3" fbc:chemicalFormula="C9H12N2O15P3"/>
      <species metaid="cpd00063__91__vc__93__" id="cpd00063__91__vc__93__" name="Ca2+" compartment="vc" hasOnlySubstanceUnits="false" boundaryCondition="false" constant="false" fbc:charge="2" fbc:chemicalFormula="Ca"/>
      <species metaid="cpd00064__91__vc__93__" id="cpd00064__91__vc__93__" name="Ornithine" compartment="vc" hasOnlySubstanceUnits="false" boundaryCondition="false" constant="false" fbc:charge="1" fbc:chemicalFormula="C5H13N2O2"/>
      <species metaid="cpd00065__91__vc__93__" id="cpd00065__91__vc__93__" name="L-Tryptophan" compartment="vc" hasOnlySubstanceUnits="false" boundaryCondition="false" constant="false" fbc:charge="0" fbc:chemicalFormula="C11H12N2O2"/>
      <species metaid="cpd00066__91__vc__93__" id="cpd00066__91__vc__93__" name="L-Phenylalanine" compartment="vc" hasOnlySubstanceUnits="false" boundaryCondition="false" constant="false" fbc:charge="0" fbc:chemicalFormula="C9H11NO2"/>
      <species metaid="cpd00067__91__vc__93__" id="cpd00067__91__vc__93__" name="H+" compartment="vc" hasOnlySubstanceUnits="false" boundaryCondition="false" constant="false" fbc:charge="1" fbc:chemicalFormula="H"/>
      <species metaid="cpd00067__91__vl__93__" id="cpd00067__91__vl__93__" name="H+" compartment="vl" hasOnlySubstanceUnits="false" boundaryCondition="false" constant="false" fbc:charge="1" fbc:chemicalFormula="H"/>
      <species metaid="cpd00067__91__vp__93__" id="cpd00067__91__vp__93__" name="H+" compartment="vp" hasOnlySubstanceUnits="false" boundaryCondition="false" constant="false" fbc:charge="1" fbc:chemicalFormula="H"/>
      <species metaid="cpd00068__91__vc__93__" id="cpd00068__91__vc__93__" name="ITP" compartment="vc" hasOnlySubstanceUnits="false" boundaryCondition="false" constant="false" fbc:charge="-3" fbc:chemicalFormula="C10H12N4O14P3"/>
      <species metaid="cpd00069__91__vc__93__" id="cpd00069__91__vc__93__" name="L-Tyrosine" compartment="vc" hasOnlySubstanceUnits="false" boundaryCondition="false" constant="false" fbc:charge="0" fbc:chemicalFormula="C9H11NO3"/>
      <species metaid="cpd00070__91__vc__93__" id="cpd00070__91__vc__93__" name="Malonyl-CoA" compartment="vc" hasOnlySubstanceUnits="false" boundaryCondition="false" constant="false" fbc:charge="-5" fbc:chemicalFormula="C24H33N7O19P3S"/>
      <species metaid="cpd00071__91__vc__93__" id="cpd00071__91__vc__93__" name="Acetaldehyde" compartment="vc" hasOnlySubstanceUnits="false" boundaryCondition="false" constant="false" fbc:charge="0" fbc:chemicalFormula="C2H4O"/>
      <species metaid="cpd00072__91__vc__93__" id="cpd00072__91__vc__93__" name="D-fructose-6-phosphate" compartment="vc" hasOnlySubstanceUnits="false" boundaryCondition="false" constant="false" fbc:charge="-2" fbc:chemicalFormula="C6H11O9P"/>
      <species metaid="cpd00073__91__vc__93__" id="cpd00073__91__vc__93__" name="Urea" compartment="vc" hasOnlySubstanceUnits="false" boundaryCondition="false" constant="false" fbc:charge="0" fbc:chemicalFormula="CH4N2O"/>
      <species metaid="cpd00074__91__vc__93__" id="cpd00074__91__vc__93__" name="S" compartment="vc" hasOnlySubstanceUnits="false" boundaryCondition="false" constant="false" fbc:charge="0" fbc:chemicalFormula="S"/>
      <species metaid="cpd00075__91__vc__93__" id="cpd00075__91__vc__93__" name="Nitrite" compartment="vc" hasOnlySubstanceUnits="false" boundaryCondition="false" constant="false" fbc:charge="0" fbc:chemicalFormula="HNO2"/>
      <species metaid="cpd00076__91__vc__93__" id="cpd00076__91__vc__93__" name="Sucrose" compartment="vc" hasOnlySubstanceUnits="false" boundaryCondition="false" constant="false" fbc:charge="0" fbc:chemicalFormula="C12H22O11"/>
      <species metaid="cpd00077__91__vc__93__" id="cpd00077__91__vc__93__" name="Catechol" compartment="vc" hasOnlySubstanceUnits="false" boundaryCondition="false" constant="false" fbc:charge="0" fbc:chemicalFormula="C6H6O2"/>
      <species metaid="cpd00078__91__vc__93__" id="cpd00078__91__vc__93__" name="Succinyl-CoA" compartment="vc" hasOnlySubstanceUnits="false" boundaryCondition="false" constant="false" fbc:charge="-5" fbc:chemicalFormula="C25H35N7O19P3S"/>
      <species metaid="cpd00079__91__vc__93__" id="cpd00079__91__vc__93__" name="D-glucose-6-phosphate" compartment="vc" hasOnlySubstanceUnits="false" boundaryCondition="false" constant="false" fbc:charge="-2" fbc:chemicalFormula="C6H11O9P"/>
      <species metaid="cpd00080__91__vc__93__" id="cpd00080__91__vc__93__" name="Glycerol-3-phosphate" compartment="vc" hasOnlySubstanceUnits="false" boundaryCondition="false" constant="false" fbc:charge="-2" fbc:chemicalFormula="C3H7O6P"/>
      <species metaid="cpd00081__91__vc__93__" id="cpd00081__91__vc__93__" name="Sulfite" compartment="vc" hasOnlySubstanceUnits="false" boundaryCondition="false" constant="false" fbc:charge="-1" fbc:chemicalFormula="HO3S"/>
      <species metaid="cpd00082__91__vc__93__" id="cpd00082__91__vc__93__" name="D-Fructose" compartment="vc" hasOnlySubstanceUnits="false" boundaryCondition="false" constant="false" fbc:charge="0" fbc:chemicalFormula="C6H12O6"/>
      <species metaid="cpd00083__91__vc__93__" id="cpd00083__91__vc__93__" name="GDP-mannose" compartment="vc" hasOnlySubstanceUnits="false" boundaryCondition="false" constant="false" fbc:charge="-2" fbc:chemicalFormula="C16H23N5O16P2"/>
      <species metaid="cpd00084__91__vc__93__" id="cpd00084__91__vc__93__" name="L-Cysteine" compartment="vc" hasOnlySubstanceUnits="false" boundaryCondition="false" constant="false" fbc:charge="0" fbc:chemicalFormula="C3H7NO2S"/>
      <species metaid="cpd00085__91__vc__93__" id="cpd00085__91__vc__93__" name="beta-Alanine" compartment="vc" hasOnlySubstanceUnits="false" boundaryCondition="false" constant="false" fbc:charge="0" fbc:chemicalFormula="C3H7NO2"/>
      <species metaid="cpd00087__91__vc__93__" id="cpd00087__91__vc__93__" name="Tetrahydrofolate" compartment="vc" hasOnlySubstanceUnits="false" boundaryCondition="false" constant="false" fbc:charge="-2" fbc:chemicalFormula="C19H21N7O6"/>
      <species metaid="cpd00089__91__vc__93__" id="cpd00089__91__vc__93__" name="Glucose-1-phosphate" compartment="vc" hasOnlySubstanceUnits="false" boundaryCondition="false" constant="false" fbc:charge="-2" fbc:chemicalFormula="C6H11O9P"/>
      <species metaid="cpd00090__91__vc__93__" id="cpd00090__91__vc__93__" name="IDP" compartment="vc" hasOnlySubstanceUnits="false" boundaryCondition="false" constant="false" fbc:charge="-2" fbc:chemicalFormula="C10H12N4O11P2"/>
      <species metaid="cpd00091__91__vc__93__" id="cpd00091__91__vc__93__" name="UMP" compartment="vc" hasOnlySubstanceUnits="false" boundaryCondition="false" constant="false" fbc:charge="-2" fbc:chemicalFormula="C9H11N2O9P"/>
      <species metaid="cpd00092__91__vc__93__" id="cpd00092__91__vc__93__" name="Uracil" compartment="vc" hasOnlySubstanceUnits="false" boundaryCondition="false" constant="false" fbc:charge="0" fbc:chemicalFormula="C4H4N2O2"/>
      <species metaid="cpd00093__91__vc__93__" id="cpd00093__91__vc__93__" name="Anthranilate" compartment="vc" hasOnlySubstanceUnits="false" boundaryCondition="false" constant="false" fbc:charge="-1" fbc:chemicalFormula="C7H6NO2"/>
      <species metaid="cpd00094__91__vc__93__" id="cpd00094__91__vc__93__" name="2-Oxobutyrate" compartment="vc" hasOnlySubstanceUnits="false" boundaryCondition="false" constant="false" fbc:charge="-1" fbc:chemicalFormula="C4H5O3"/>
      <species metaid="cpd00095__91__vc__93__" id="cpd00095__91__vc__93__" name="Glycerone-phosphate" compartment="vc" hasOnlySubstanceUnits="false" boundaryCondition="false" constant="false" fbc:charge="-2" fbc:chemicalFormula="C3H5O6P"/>
      <species metaid="cpd00096__91__vc__93__" id="cpd00096__91__vc__93__" name="CDP" compartment="vc" hasOnlySubstanceUnits="false" boundaryCondition="false" constant="false" fbc:charge="-2" fbc:chemicalFormula="C9H13N3O11P2"/>
      <species metaid="cpd00099__91__vc__93__" id="cpd00099__91__vc__93__" name="Cl-" compartment="vc" hasOnlySubstanceUnits="false" boundaryCondition="false" constant="false" fbc:charge="-1" fbc:chemicalFormula="Cl"/>
      <species metaid="cpd00100__91__vc__93__" id="cpd00100__91__vc__93__" name="Glycerol" compartment="vc" hasOnlySubstanceUnits="false" boundaryCondition="false" constant="false" fbc:charge="0" fbc:chemicalFormula="C3H8O3"/>
      <species metaid="cpd00101__91__vc__93__" id="cpd00101__91__vc__93__" name="ribose-5-phosphate" compartment="vc" hasOnlySubstanceUnits="false" boundaryCondition="false" constant="false" fbc:charge="-2" fbc:chemicalFormula="C5H9O8P"/>
      <species metaid="cpd00102__91__vc__93__" id="cpd00102__91__vc__93__" name="Glyceraldehyde3-phosphate" compartment="vc" hasOnlySubstanceUnits="false" boundaryCondition="false" constant="false" fbc:charge="-2" fbc:chemicalFormula="C3H5O6P"/>
      <species metaid="cpd00103__91__vc__93__" id="cpd00103__91__vc__93__" name="PRPP" compartment="vc" hasOnlySubstanceUnits="false" boundaryCondition="false" constant="false" fbc:charge="-4" fbc:chemicalFormula="C5H9O14P3"/>
      <species metaid="cpd00104__91__vc__93__" id="cpd00104__91__vc__93__" name="BIOT" compartment="vc" hasOnlySubstanceUnits="false" boundaryCondition="false" constant="false" fbc:charge="-1" fbc:chemicalFormula="C10H15N2O3S"/>
      <species metaid="cpd00105__91__vc__93__" id="cpd00105__91__vc__93__" name="D-Ribose" compartment="vc" hasOnlySubstanceUnits="false" boundaryCondition="false" constant="false" fbc:charge="0" fbc:chemicalFormula="C5H10O5"/>
      <species metaid="cpd00106__91__vc__93__" id="cpd00106__91__vc__93__" name="Fumarate" compartment="vc" hasOnlySubstanceUnits="false" boundaryCondition="false" constant="false" fbc:charge="-2" fbc:chemicalFormula="C4H2O4"/>
      <species metaid="cpd00107__91__vc__93__" id="cpd00107__91__vc__93__" name="L-Leucine" compartment="vc" hasOnlySubstanceUnits="false" boundaryCondition="false" constant="false" fbc:charge="0" fbc:chemicalFormula="C6H13NO2"/>
      <species metaid="cpd00111__91__vc__93__" id="cpd00111__91__vc__93__" name="Oxidized glutathione" compartment="vc" hasOnlySubstanceUnits="false" boundaryCondition="false" constant="false" fbc:charge="-2" fbc:chemicalFormula="C20H30N6O12S2"/>
      <species metaid="cpd00113__91__vc__93__" id="cpd00113__91__vc__93__" name="Isopentenyldiphosphate" compartment="vc" hasOnlySubstanceUnits="false" boundaryCondition="false" constant="false" fbc:charge="-2" fbc:chemicalFormula="C5H10O7P2"/>
      <species metaid="cpd00114__91__vc__93__" id="cpd00114__91__vc__93__" name="IMP" compartment="vc" hasOnlySubstanceUnits="false" boundaryCondition="false" constant="false" fbc:charge="-2" fbc:chemicalFormula="C10H11N4O8P"/>
      <species metaid="cpd00115__91__vc__93__" id="cpd00115__91__vc__93__" name="dATP" compartment="vc" hasOnlySubstanceUnits="false" boundaryCondition="false" constant="false" fbc:charge="-3" fbc:chemicalFormula="C10H13N5O12P3"/>
      <species metaid="cpd00117__91__vc__93__" id="cpd00117__91__vc__93__" name="D-Alanine" compartment="vc" hasOnlySubstanceUnits="false" boundaryCondition="false" constant="false" fbc:charge="0" fbc:chemicalFormula="C3H7NO2"/>
      <species metaid="cpd00118__91__vc__93__" id="cpd00118__91__vc__93__" name="Putrescine" compartment="vc" hasOnlySubstanceUnits="false" boundaryCondition="false" constant="false" fbc:charge="2" fbc:chemicalFormula="C4H14N2"/>
      <species metaid="cpd00119__91__vc__93__" id="cpd00119__91__vc__93__" name="L-Histidine" compartment="vc" hasOnlySubstanceUnits="false" boundaryCondition="false" constant="false" fbc:charge="0" fbc:chemicalFormula="C6H9N3O2"/>
      <species metaid="cpd00120__91__vc__93__" id="cpd00120__91__vc__93__" name="Butyryl-CoA" compartment="vc" hasOnlySubstanceUnits="false" boundaryCondition="false" constant="false" fbc:charge="-4" fbc:chemicalFormula="C25H38N7O17P3S"/>
      <species metaid="cpd00121__91__vc__93__" id="cpd00121__91__vc__93__" name="L-Inositol" compartment="vc" hasOnlySubstanceUnits="false" boundaryCondition="false" constant="false" fbc:charge="0" fbc:chemicalFormula="C6H12O6"/>
      <species metaid="cpd00122__91__vc__93__" id="cpd00122__91__vc__93__" name="N-Acetyl-D-glucosamine" compartment="vc" hasOnlySubstanceUnits="false" boundaryCondition="false" constant="false" fbc:charge="0" fbc:chemicalFormula="C8H15NO6"/>
      <species metaid="cpd00123__91__vc__93__" id="cpd00123__91__vc__93__" name="3-Methyl-2-oxobutanoate" compartment="vc" hasOnlySubstanceUnits="false" boundaryCondition="false" constant="false" fbc:charge="-1" fbc:chemicalFormula="C5H7O3"/>
      <species metaid="cpd00125__91__vc__93__" id="cpd00125__91__vc__93__" name="5-10-Methylenetetrahydrofolate" compartment="vc" hasOnlySubstanceUnits="false" boundaryCondition="false" constant="false" fbc:charge="-2" fbc:chemicalFormula="C20H21N7O6"/>
      <species metaid="cpd00126__91__vc__93__" id="cpd00126__91__vc__93__" name="GMP" compartment="vc" hasOnlySubstanceUnits="false" boundaryCondition="false" constant="false" fbc:charge="-2" fbc:chemicalFormula="C10H12N5O8P"/>
      <species metaid="cpd00128__91__vc__93__" id="cpd00128__91__vc__93__" name="Adenine" compartment="vc" hasOnlySubstanceUnits="false" boundaryCondition="false" constant="false" fbc:charge="0" fbc:chemicalFormula="C5H5N5"/>
      <species metaid="cpd00129__91__vc__93__" id="cpd00129__91__vc__93__" name="L-Proline" compartment="vc" hasOnlySubstanceUnits="false" boundaryCondition="false" constant="false" fbc:charge="0" fbc:chemicalFormula="C5H9NO2"/>
      <species metaid="cpd00130__91__vc__93__" id="cpd00130__91__vc__93__" name="L-Malate" compartment="vc" hasOnlySubstanceUnits="false" boundaryCondition="false" constant="false" fbc:charge="-2" fbc:chemicalFormula="C4H4O5"/>
      <species metaid="cpd00132__91__vc__93__" id="cpd00132__91__vc__93__" name="L-Asparagine" compartment="vc" hasOnlySubstanceUnits="false" boundaryCondition="false" constant="false" fbc:charge="0" fbc:chemicalFormula="C4H8N2O3"/>
      <species metaid="cpd00133__91__vc__93__" id="cpd00133__91__vc__93__" name="Nicotinamide" compartment="vc" hasOnlySubstanceUnits="false" boundaryCondition="false" constant="false" fbc:charge="0" fbc:chemicalFormula="C6H6N2O"/>
      <species metaid="cpd00134__91__vc__93__" id="cpd00134__91__vc__93__" name="Palmitoyl-CoA" compartment="vc" hasOnlySubstanceUnits="false" boundaryCondition="false" constant="false" fbc:charge="-4" fbc:chemicalFormula="C37H62N7O17P3S"/>
      <species metaid="cpd00135__91__vc__93__" id="cpd00135__91__vc__93__" name="Homocysteine" compartment="vc" hasOnlySubstanceUnits="false" boundaryCondition="false" constant="false" fbc:charge="0" fbc:chemicalFormula="C4H9NO2S"/>
      <species metaid="cpd00136__91__vc__93__" id="cpd00136__91__vc__93__" name="4-Hydroxybenzoate" compartment="vc" hasOnlySubstanceUnits="false" boundaryCondition="false" constant="false" fbc:charge="-1" fbc:chemicalFormula="C7H5O3"/>
      <species metaid="cpd00137__91__vc__93__" id="cpd00137__91__vc__93__" name="Citrate" compartment="vc" hasOnlySubstanceUnits="false" boundaryCondition="false" constant="false" fbc:charge="-3" fbc:chemicalFormula="C6H5O7"/>
      <species metaid="cpd00139__91__vc__93__" id="cpd00139__91__vc__93__" name="Glycolate" compartment="vc" hasOnlySubstanceUnits="false" boundaryCondition="false" constant="false" fbc:charge="-1" fbc:chemicalFormula="C2H3O3"/>
      <species metaid="cpd00143__91__vc__93__" id="cpd00143__91__vc__93__" name="Phenylpyruvate" compartment="vc" hasOnlySubstanceUnits="false" boundaryCondition="false" constant="false" fbc:charge="-1" fbc:chemicalFormula="C9H7O3"/>
      <species metaid="cpd00144__91__vc__93__" id="cpd00144__91__vc__93__" name="UDPglucuronate" compartment="vc" hasOnlySubstanceUnits="false" boundaryCondition="false" constant="false" fbc:charge="-3" fbc:chemicalFormula="C15H19N2O18P2"/>
      <species metaid="cpd00145__91__vc__93__" id="cpd00145__91__vc__93__" name="Hydroxypyruvate" compartment="vc" hasOnlySubstanceUnits="false" boundaryCondition="false" constant="false" fbc:charge="-1" fbc:chemicalFormula="C3H3O4"/>
      <species metaid="cpd00146__91__vc__93__" id="cpd00146__91__vc__93__" name="Carbamoylphosphate" compartment="vc" hasOnlySubstanceUnits="false" boundaryCondition="false" constant="false" fbc:charge="-2" fbc:chemicalFormula="CH2NO5P"/>
      <species metaid="cpd00147__91__vc__93__" id="cpd00147__91__vc__93__" name="5-Methylthioadenosine" compartment="vc" hasOnlySubstanceUnits="false" boundaryCondition="false" constant="false" fbc:charge="0" fbc:chemicalFormula="C11H15N5O3S"/>
      <species metaid="cpd00149__91__vc__93__" id="cpd00149__91__vc__93__" name="Co2+" compartment="vc" hasOnlySubstanceUnits="false" boundaryCondition="false" constant="false" fbc:charge="2" fbc:chemicalFormula="Co"/>
      <species metaid="cpd00150__91__vc__93__" id="cpd00150__91__vc__93__" name="HCN" compartment="vc" hasOnlySubstanceUnits="false" boundaryCondition="false" constant="false" fbc:charge="0" fbc:chemicalFormula="CHN"/>
      <species metaid="cpd00151__91__vc__93__" id="cpd00151__91__vc__93__" name="Thymine" compartment="vc" hasOnlySubstanceUnits="false" boundaryCondition="false" constant="false" fbc:charge="0" fbc:chemicalFormula="C5H6N2O2"/>
      <species metaid="cpd00152__91__vc__93__" id="cpd00152__91__vc__93__" name="Agmatine" compartment="vc" hasOnlySubstanceUnits="false" boundaryCondition="false" constant="false" fbc:charge="2" fbc:chemicalFormula="C5H16N4"/>
      <species metaid="cpd00153__91__vc__93__" id="cpd00153__91__vc__93__" name="Benzoate" compartment="vc" hasOnlySubstanceUnits="false" boundaryCondition="false" constant="false" fbc:charge="-1" fbc:chemicalFormula="C7H5O2"/>
      <species metaid="cpd00155__91__vc__93__" id="cpd00155__91__vc__93__" name="Glycogen" compartment="vc" hasOnlySubstanceUnits="false" boundaryCondition="false" constant="false" fbc:charge="0" fbc:chemicalFormula="C6H12O6"/>
      <species metaid="cpd00156__91__vc__93__" id="cpd00156__91__vc__93__" name="L-Valine" compartment="vc" hasOnlySubstanceUnits="false" boundaryCondition="false" constant="false" fbc:charge="0" fbc:chemicalFormula="C5H11NO2"/>
      <species metaid="cpd00157__91__vc__93__" id="cpd00157__91__vc__93__" name="Glycerone" compartment="vc" hasOnlySubstanceUnits="false" boundaryCondition="false" constant="false" fbc:charge="0" fbc:chemicalFormula="C3H6O3"/>
      <species metaid="cpd00159__91__vc__93__" id="cpd00159__91__vc__93__" name="L-Lactate" compartment="vc" hasOnlySubstanceUnits="false" boundaryCondition="false" constant="false" fbc:charge="-1" fbc:chemicalFormula="C3H5O3"/>
      <species metaid="cpd00161__91__vc__93__" id="cpd00161__91__vc__93__" name="L-Threonine" compartment="vc" hasOnlySubstanceUnits="false" boundaryCondition="false" constant="false" fbc:charge="0" fbc:chemicalFormula="C4H9NO3"/>
      <species metaid="cpd00163__91__vc__93__" id="cpd00163__91__vc__93__" name="UDP-xylose" compartment="vc" hasOnlySubstanceUnits="false" boundaryCondition="false" constant="false" fbc:charge="-2" fbc:chemicalFormula="C14H20N2O16P2"/>
      <species metaid="cpd00165__91__vc__93__" id="cpd00165__91__vc__93__" name="Hydroxylamine" compartment="vc" hasOnlySubstanceUnits="false" boundaryCondition="false" constant="false" fbc:charge="0" fbc:chemicalFormula="H3NO"/>
      <species metaid="cpd00166__91__vc__93__" id="cpd00166__91__vc__93__" name="Calomide" compartment="vc" hasOnlySubstanceUnits="false" boundaryCondition="false" constant="false" fbc:charge="0" fbc:chemicalFormula="C72H100CoN18O17P"/>
      <species metaid="cpd00167__91__vc__93__" id="cpd00167__91__vc__93__" name="Ceramide" compartment="vc" hasOnlySubstanceUnits="false" boundaryCondition="false" constant="false" fbc:charge="0" fbc:chemicalFormula="C19H36NO3R"/>
      <species metaid="cpd00169__91__vc__93__" id="cpd00169__91__vc__93__" name="3-Phosphoglycerate" compartment="vc" hasOnlySubstanceUnits="false" boundaryCondition="false" constant="false" fbc:charge="-3" fbc:chemicalFormula="C3H4O7P"/>
      <species metaid="cpd00171__91__vc__93__" id="cpd00171__91__vc__93__" name="D-Ribulose5-phosphate" compartment="vc" hasOnlySubstanceUnits="false" boundaryCondition="false" constant="false" fbc:charge="-2" fbc:chemicalFormula="C5H9O8P"/>
      <species metaid="cpd00177__91__vc__93__" id="cpd00177__91__vc__93__" name="dADP" compartment="vc" hasOnlySubstanceUnits="false" boundaryCondition="false" constant="false" fbc:charge="-2" fbc:chemicalFormula="C10H13N5O9P2"/>
      <species metaid="cpd00179__91__vc__93__" id="cpd00179__91__vc__93__" name="Maltose" compartment="vc" hasOnlySubstanceUnits="false" boundaryCondition="false" constant="false" fbc:charge="0" fbc:chemicalFormula="C12H22O11"/>
      <species metaid="cpd00180__91__vc__93__" id="cpd00180__91__vc__93__" name="Oxalate" compartment="vc" hasOnlySubstanceUnits="false" boundaryCondition="false" constant="false" fbc:charge="-2" fbc:chemicalFormula="C2O4"/>
      <species metaid="cpd00182__91__vc__93__" id="cpd00182__91__vc__93__" name="Adenosine" compartment="vc" hasOnlySubstanceUnits="false" boundaryCondition="false" constant="false" fbc:charge="0" fbc:chemicalFormula="C10H13N5O4"/>
      <species metaid="cpd00186__91__vc__93__" id="cpd00186__91__vc__93__" name="D-Glutamate" compartment="vc" hasOnlySubstanceUnits="false" boundaryCondition="false" constant="false" fbc:charge="-1" fbc:chemicalFormula="C5H8NO4"/>
      <species metaid="cpd00188__91__vc__93__" id="cpd00188__91__vc__93__" name="Arachidonate" compartment="vc" hasOnlySubstanceUnits="false" boundaryCondition="false" constant="false" fbc:charge="-1" fbc:chemicalFormula="C20H31O2"/>
      <species metaid="cpd00191__91__vc__93__" id="cpd00191__91__vc__93__" name="3-Oxopropanoate" compartment="vc" hasOnlySubstanceUnits="false" boundaryCondition="false" constant="false" fbc:charge="-1" fbc:chemicalFormula="C3H3O3"/>
      <species metaid="cpd00193__91__vc__93__" id="cpd00193__91__vc__93__" name="APS" compartment="vc" hasOnlySubstanceUnits="false" boundaryCondition="false" constant="false" fbc:charge="-2" fbc:chemicalFormula="C10H12N5O10PS"/>
      <species metaid="cpd00196__91__vc__93__" id="cpd00196__91__vc__93__" name="Acetylphosphate" compartment="vc" hasOnlySubstanceUnits="false" boundaryCondition="false" constant="false" fbc:charge="-2" fbc:chemicalFormula="C2H3O5P"/>
      <species metaid="cpd00198__91__vc__93__" id="cpd00198__91__vc__93__" name="D-Xylulose5-phosphate" compartment="vc" hasOnlySubstanceUnits="false" boundaryCondition="false" constant="false" fbc:charge="-2" fbc:chemicalFormula="C5H9O8P"/>
      <species metaid="cpd00199__91__vc__93__" id="cpd00199__91__vc__93__" name="4-Oxobutanoate" compartment="vc" hasOnlySubstanceUnits="false" boundaryCondition="false" constant="false" fbc:charge="-1" fbc:chemicalFormula="C4H5O3"/>
      <species metaid="cpd00200__91__vc__93__" id="cpd00200__91__vc__93__" name="4MOP" compartment="vc" hasOnlySubstanceUnits="false" boundaryCondition="false" constant="false" fbc:charge="-1" fbc:chemicalFormula="C6H9O3"/>
      <species metaid="cpd00201__91__vc__93__" id="cpd00201__91__vc__93__" name="10-Formyltetrahydrofolate" compartment="vc" hasOnlySubstanceUnits="false" boundaryCondition="false" constant="false" fbc:charge="-2" fbc:chemicalFormula="C20H21N7O7"/>
      <species metaid="cpd00202__91__vc__93__" id="cpd00202__91__vc__93__" name="DMAPP" compartment="vc" hasOnlySubstanceUnits="false" boundaryCondition="false" constant="false" fbc:charge="-2" fbc:chemicalFormula="C5H10O7P2"/>
      <species metaid="cpd00203__91__vc__93__" id="cpd00203__91__vc__93__" name="1,3-Bisphospho-D-glycerate" compartment="vc" hasOnlySubstanceUnits="false" boundaryCondition="false" constant="false" fbc:charge="-4" fbc:chemicalFormula="C3H4O10P2"/>
      <species metaid="cpd00204__91__vc__93__" id="cpd00204__91__vc__93__" name="CO" compartment="vc" hasOnlySubstanceUnits="false" boundaryCondition="false" constant="false" fbc:charge="1" fbc:chemicalFormula="CHO"/>
      <species metaid="cpd00205__91__vc__93__" id="cpd00205__91__vc__93__" name="K+" compartment="vc" hasOnlySubstanceUnits="false" boundaryCondition="false" constant="false" fbc:charge="1" fbc:chemicalFormula="K"/>
      <species metaid="cpd00206__91__vc__93__" id="cpd00206__91__vc__93__" name="dCMP" compartment="vc" hasOnlySubstanceUnits="false" boundaryCondition="false" constant="false" fbc:charge="-2" fbc:chemicalFormula="C9H12N3O7P"/>
      <species metaid="cpd00207__91__vc__93__" id="cpd00207__91__vc__93__" name="Guanine" compartment="vc" hasOnlySubstanceUnits="false" boundaryCondition="false" constant="false" fbc:charge="0" fbc:chemicalFormula="C5H5N5O"/>
      <species metaid="cpd00209__91__vc__93__" id="cpd00209__91__vc__93__" name="Nitrate" compartment="vc" hasOnlySubstanceUnits="false" boundaryCondition="false" constant="false" fbc:charge="-1" fbc:chemicalFormula="NO3"/>
      <species metaid="cpd00212__91__vc__93__" id="cpd00212__91__vc__93__" name="L-Sorbose" compartment="vc" hasOnlySubstanceUnits="false" boundaryCondition="false" constant="false" fbc:charge="0" fbc:chemicalFormula="C6H12O6"/>
      <species metaid="cpd00213__91__vc__93__" id="cpd00213__91__vc__93__" name="Lipoamide" compartment="vc" hasOnlySubstanceUnits="false" boundaryCondition="false" constant="false" fbc:charge="0" fbc:chemicalFormula="C8H15NOS2"/>
      <species metaid="cpd00214__91__vc__93__" id="cpd00214__91__vc__93__" name="Palmitate" compartment="vc" hasOnlySubstanceUnits="false" boundaryCondition="false" constant="false" fbc:charge="-1" fbc:chemicalFormula="C16H31O2"/>
      <species metaid="cpd00215__91__vc__93__" id="cpd00215__91__vc__93__" name="Pyridoxal" compartment="vc" hasOnlySubstanceUnits="false" boundaryCondition="false" constant="false" fbc:charge="0" fbc:chemicalFormula="C8H9NO3"/>
      <species metaid="cpd00216__91__vc__93__" id="cpd00216__91__vc__93__" name="Chorismate" compartment="vc" hasOnlySubstanceUnits="false" boundaryCondition="false" constant="false" fbc:charge="-2" fbc:chemicalFormula="C10H8O6"/>
      <species metaid="cpd00218__91__vc__93__" id="cpd00218__91__vc__93__" name="Niacin" compartment="vc" hasOnlySubstanceUnits="false" boundaryCondition="false" constant="false" fbc:charge="-1" fbc:chemicalFormula="C6H4NO2"/>
      <species metaid="cpd00219__91__vc__93__" id="cpd00219__91__vc__93__" name="Prephenate" compartment="vc" hasOnlySubstanceUnits="false" boundaryCondition="false" constant="false" fbc:charge="-2" fbc:chemicalFormula="C10H8O6"/>
      <species metaid="cpd00220__91__vc__93__" id="cpd00220__91__vc__93__" name="Riboflavin" compartment="vc" hasOnlySubstanceUnits="false" boundaryCondition="false" constant="false" fbc:charge="-1" fbc:chemicalFormula="C17H19N4O6"/>
      <species metaid="cpd00221__91__vc__93__" id="cpd00221__91__vc__93__" name="D-Lactate" compartment="vc" hasOnlySubstanceUnits="false" boundaryCondition="false" constant="false" fbc:charge="-1" fbc:chemicalFormula="C3H5O3"/>
      <species metaid="cpd00222__91__vc__93__" id="cpd00222__91__vc__93__" name="GLCN" compartment="vc" hasOnlySubstanceUnits="false" boundaryCondition="false" constant="false" fbc:charge="-1" fbc:chemicalFormula="C6H11O7"/>
      <species metaid="cpd00223__91__vc__93__" id="cpd00223__91__vc__93__" name="Glycerate" compartment="vc" hasOnlySubstanceUnits="false" boundaryCondition="false" constant="false" fbc:charge="-1" fbc:chemicalFormula="C3H5O4"/>
      <species metaid="cpd00226__91__vc__93__" id="cpd00226__91__vc__93__" name="HYXN" compartment="vc" hasOnlySubstanceUnits="false" boundaryCondition="false" constant="false" fbc:charge="0" fbc:chemicalFormula="C5H4N4O"/>
      <species metaid="cpd00227__91__vc__93__" id="cpd00227__91__vc__93__" name="L-Homoserine" compartment="vc" hasOnlySubstanceUnits="false" boundaryCondition="false" constant="false" fbc:charge="0" fbc:chemicalFormula="C4H9NO3"/>
      <species metaid="cpd00229__91__vc__93__" id="cpd00229__91__vc__93__" name="Glycolaldehyde" compartment="vc" hasOnlySubstanceUnits="false" boundaryCondition="false" constant="false" fbc:charge="0" fbc:chemicalFormula="C2H4O2"/>
      <species metaid="cpd00231__91__vc__93__" id="cpd00231__91__vc__93__" name="Dihydrobiopterin" compartment="vc" hasOnlySubstanceUnits="false" boundaryCondition="false" constant="false" fbc:charge="0" fbc:chemicalFormula="C9H13N5O3"/>
      <species metaid="cpd00235__91__vc__93__" id="cpd00235__91__vc__93__" name="D-mannose-6-phosphate" compartment="vc" hasOnlySubstanceUnits="false" boundaryCondition="false" constant="false" fbc:charge="-2" fbc:chemicalFormula="C6H11O9P"/>
      <species metaid="cpd00236__91__vc__93__" id="cpd00236__91__vc__93__" name="D-Erythrose4-phosphate" compartment="vc" hasOnlySubstanceUnits="false" boundaryCondition="false" constant="false" fbc:charge="-2" fbc:chemicalFormula="C4H7O7P"/>
      <species metaid="cpd00238__91__vc__93__" id="cpd00238__91__vc__93__" name="Sedoheptulose7-phosphate" compartment="vc" hasOnlySubstanceUnits="false" boundaryCondition="false" constant="false" fbc:charge="-2" fbc:chemicalFormula="C7H13O10P"/>
      <species metaid="cpd00239__91__vc__93__" id="cpd00239__91__vc__93__" name="H2S" compartment="vc" hasOnlySubstanceUnits="false" boundaryCondition="false" constant="false" fbc:charge="-1" fbc:chemicalFormula="HS"/>
      <species metaid="cpd00241__91__vc__93__" id="cpd00241__91__vc__93__" name="dGTP" compartment="vc" hasOnlySubstanceUnits="false" boundaryCondition="false" constant="false" fbc:charge="-3" fbc:chemicalFormula="C10H13N5O13P3"/>
      <species metaid="cpd00242__91__vc__93__" id="cpd00242__91__vc__93__" name="H2CO3" compartment="vc" hasOnlySubstanceUnits="false" boundaryCondition="false" constant="false" fbc:charge="-1" fbc:chemicalFormula="CHO3"/>
      <species metaid="cpd00246__91__vc__93__" id="cpd00246__91__vc__93__" name="Inosine" compartment="vc" hasOnlySubstanceUnits="false" boundaryCondition="false" constant="false" fbc:charge="0" fbc:chemicalFormula="C10H12N4O5"/>
      <species metaid="cpd00247__91__vc__93__" id="cpd00247__91__vc__93__" name="Orotate" compartment="vc" hasOnlySubstanceUnits="false" boundaryCondition="false" constant="false" fbc:charge="-1" fbc:chemicalFormula="C5H3N2O4"/>
      <species metaid="cpd00249__91__vc__93__" id="cpd00249__91__vc__93__" name="Uridine" compartment="vc" hasOnlySubstanceUnits="false" boundaryCondition="false" constant="false" fbc:charge="0" fbc:chemicalFormula="C9H12N2O6"/>
      <species metaid="cpd00250__91__vc__93__" id="cpd00250__91__vc__93__" name="Creatine" compartment="vc" hasOnlySubstanceUnits="false" boundaryCondition="false" constant="false" fbc:charge="0" fbc:chemicalFormula="C4H9N3O2"/>
      <species metaid="cpd00251__91__vc__93__" id="cpd00251__91__vc__93__" name="ADPribose" compartment="vc" hasOnlySubstanceUnits="false" boundaryCondition="false" constant="false" fbc:charge="-2" fbc:chemicalFormula="C15H21N5O14P2"/>
      <species metaid="cpd00254__91__vc__93__" id="cpd00254__91__vc__93__" name="Mg" compartment="vc" hasOnlySubstanceUnits="false" boundaryCondition="false" constant="false" fbc:charge="2" fbc:chemicalFormula="Mg"/>
      <species metaid="cpd00259__91__vc__93__" id="cpd00259__91__vc__93__" name="D-Lyxulose" compartment="vc" hasOnlySubstanceUnits="false" boundaryCondition="false" constant="false" fbc:charge="0" fbc:chemicalFormula="C5H10O5"/>
      <species metaid="cpd00260__91__vc__93__" id="cpd00260__91__vc__93__" name="Isocitrate" compartment="vc" hasOnlySubstanceUnits="false" boundaryCondition="false" constant="false" fbc:charge="-3" fbc:chemicalFormula="C6H5O7"/>
      <species metaid="cpd00263__91__vc__93__" id="cpd00263__91__vc__93__" name="Pyridoxol" compartment="vc" hasOnlySubstanceUnits="false" boundaryCondition="false" constant="false" fbc:charge="0" fbc:chemicalFormula="C8H11NO3"/>
      <species metaid="cpd00264__91__vc__93__" id="cpd00264__91__vc__93__" name="Spermidine" compartment="vc" hasOnlySubstanceUnits="false" boundaryCondition="false" constant="false" fbc:charge="3" fbc:chemicalFormula="C7H22N3"/>
      <species metaid="cpd00268__91__vc__93__" id="cpd00268__91__vc__93__" name="H2S2O3" compartment="vc" hasOnlySubstanceUnits="false" boundaryCondition="false" constant="false" fbc:charge="-1" fbc:chemicalFormula="HO3S2"/>
      <species metaid="cpd00270__91__vc__93__" id="cpd00270__91__vc__93__" name="Caffeoyl-CoA" compartment="vc" hasOnlySubstanceUnits="false" boundaryCondition="false" constant="false" fbc:charge="-4" fbc:chemicalFormula="C30H38N7O19P3S"/>
      <species metaid="cpd00272__91__vc__93__" id="cpd00272__91__vc__93__" name="GDP-L-fucose" compartment="vc" hasOnlySubstanceUnits="false" boundaryCondition="false" constant="false" fbc:charge="-2" fbc:chemicalFormula="C16H23N5O15P2"/>
      <species metaid="cpd00274__91__vc__93__" id="cpd00274__91__vc__93__" name="Citrulline" compartment="vc" hasOnlySubstanceUnits="false" boundaryCondition="false" constant="false" fbc:charge="0" fbc:chemicalFormula="C6H13N3O3"/>
      <species metaid="cpd00278__91__vc__93__" id="cpd00278__91__vc__93__" name="Indolepyruvate" compartment="vc" hasOnlySubstanceUnits="false" boundaryCondition="false" constant="false" fbc:charge="-1" fbc:chemicalFormula="C11H8NO3"/>
      <species metaid="cpd00281__91__vc__93__" id="cpd00281__91__vc__93__" name="GABA" compartment="vc" hasOnlySubstanceUnits="false" boundaryCondition="false" constant="false" fbc:charge="0" fbc:chemicalFormula="C4H9NO2"/>
      <species metaid="cpd00282__91__vc__93__" id="cpd00282__91__vc__93__" name="S-Dihydroorotate" compartment="vc" hasOnlySubstanceUnits="false" boundaryCondition="false" constant="false" fbc:charge="-1" fbc:chemicalFormula="C5H5N2O4"/>
      <species metaid="cpd00283__91__vc__93__" id="cpd00283__91__vc__93__" name="Geranyldiphosphate" compartment="vc" hasOnlySubstanceUnits="false" boundaryCondition="false" constant="false" fbc:charge="-2" fbc:chemicalFormula="C10H18O7P2"/>
      <species metaid="cpd00284__91__vc__93__" id="cpd00284__91__vc__93__" name="6-Phospho-D-gluconate" compartment="vc" hasOnlySubstanceUnits="false" boundaryCondition="false" constant="false" fbc:charge="-3" fbc:chemicalFormula="C6H10O10P"/>
      <species metaid="cpd00286__91__vc__93__" id="cpd00286__91__vc__93__" name="Undecaprenylphosphate" compartment="vc" hasOnlySubstanceUnits="false" boundaryCondition="false" constant="false" fbc:charge="-2" fbc:chemicalFormula="C55H89O4P"/>
      <species metaid="cpd00288__91__vc__93__" id="cpd00288__91__vc__93__" name="D-Glucosamine phosphate" compartment="vc" hasOnlySubstanceUnits="false" boundaryCondition="false" constant="false" fbc:charge="-1" fbc:chemicalFormula="C6H13NO8P"/>
      <species metaid="cpd00289__91__vc__93__" id="cpd00289__91__vc__93__" name="Geranylgeranyl diphosphate" compartment="vc" hasOnlySubstanceUnits="false" boundaryCondition="false" constant="false" fbc:charge="-2" fbc:chemicalFormula="C20H34O7P2"/>
      <species metaid="cpd00290__91__vc__93__" id="cpd00290__91__vc__93__" name="D-fructose-1,6-bisphosphate" compartment="vc" hasOnlySubstanceUnits="false" boundaryCondition="false" constant="false" fbc:charge="-4" fbc:chemicalFormula="C6H10O12P2"/>
      <species metaid="cpd00293__91__vc__93__" id="cpd00293__91__vc__93__" name="N-Acetyl-D-glucosamine 6-phosphate" compartment="vc" hasOnlySubstanceUnits="false" boundaryCondition="false" constant="false" fbc:charge="-2" fbc:chemicalFormula="C8H14NO9P"/>
      <species metaid="cpd00294__91__vc__93__" id="cpd00294__91__vc__93__" name="dAMP" compartment="vc" hasOnlySubstanceUnits="false" boundaryCondition="false" constant="false" fbc:charge="-2" fbc:chemicalFormula="C10H12N5O6P"/>
      <species metaid="cpd00295__91__vc__93__" id="cpd00295__91__vc__93__" name="dGDP" compartment="vc" hasOnlySubstanceUnits="false" boundaryCondition="false" constant="false" fbc:charge="-2" fbc:chemicalFormula="C10H13N5O10P2"/>
      <species metaid="cpd00296__91__vc__93__" id="cpd00296__91__vc__93__" name="dGMP" compartment="vc" hasOnlySubstanceUnits="false" boundaryCondition="false" constant="false" fbc:charge="-2" fbc:chemicalFormula="C10H12N5O7P"/>
      <species metaid="cpd00297__91__vc__93__" id="cpd00297__91__vc__93__" name="dTDP" compartment="vc" hasOnlySubstanceUnits="false" boundaryCondition="false" constant="false" fbc:charge="-2" fbc:chemicalFormula="C10H14N2O11P2"/>
      <species metaid="cpd00298__91__vc__93__" id="cpd00298__91__vc__93__" name="dTMP" compartment="vc" hasOnlySubstanceUnits="false" boundaryCondition="false" constant="false" fbc:charge="-2" fbc:chemicalFormula="C10H13N2O8P"/>
      <species metaid="cpd00299__91__vc__93__" id="cpd00299__91__vc__93__" name="dUMP" compartment="vc" hasOnlySubstanceUnits="false" boundaryCondition="false" constant="false" fbc:charge="-2" fbc:chemicalFormula="C9H11N2O8P"/>
      <species metaid="cpd00300__91__vc__93__" id="cpd00300__91__vc__93__" name="Urate" compartment="vc" hasOnlySubstanceUnits="false" boundaryCondition="false" constant="false" fbc:charge="0" fbc:chemicalFormula="C5H4N4O3"/>
      <species metaid="cpd00304__91__vc__93__" id="cpd00304__91__vc__93__" name="Retinal" compartment="vc" hasOnlySubstanceUnits="false" boundaryCondition="false" constant="false" fbc:charge="0" fbc:chemicalFormula="C20H28O"/>
      <species metaid="cpd00305__91__vc__93__" id="cpd00305__91__vc__93__" name="Thiamin" compartment="vc" hasOnlySubstanceUnits="false" boundaryCondition="false" constant="false" fbc:charge="1" fbc:chemicalFormula="C12H17N4OS"/>
      <species metaid="cpd00306__91__vc__93__" id="cpd00306__91__vc__93__" name="Xylitol" compartment="vc" hasOnlySubstanceUnits="false" boundaryCondition="false" constant="false" fbc:charge="0" fbc:chemicalFormula="C5H12O5"/>
      <species metaid="cpd00307__91__vc__93__" id="cpd00307__91__vc__93__" name="Cytosine" compartment="vc" hasOnlySubstanceUnits="false" boundaryCondition="false" constant="false" fbc:charge="0" fbc:chemicalFormula="C4H5N3O"/>
      <species metaid="cpd00309__91__vc__93__" id="cpd00309__91__vc__93__" name="XAN" compartment="vc" hasOnlySubstanceUnits="false" boundaryCondition="false" constant="false" fbc:charge="0" fbc:chemicalFormula="C5H4N4O2"/>
      <species metaid="cpd00311__91__vc__93__" id="cpd00311__91__vc__93__" name="Guanosine" compartment="vc" hasOnlySubstanceUnits="false" boundaryCondition="false" constant="false" fbc:charge="0" fbc:chemicalFormula="C10H13N5O5"/>
      <species metaid="cpd00313__91__vc__93__" id="cpd00313__91__vc__93__" name="Quercetin" compartment="vc" hasOnlySubstanceUnits="false" boundaryCondition="false" constant="false" fbc:charge="-1" fbc:chemicalFormula="C15H9O7"/>
      <species metaid="cpd00321__91__vc__93__" id="cpd00321__91__vc__93__" name="Feruloyl-CoA" compartment="vc" hasOnlySubstanceUnits="false" boundaryCondition="false" constant="false" fbc:charge="-4" fbc:chemicalFormula="C31H40N7O19P3S"/>
      <species metaid="cpd00322__91__vc__93__" id="cpd00322__91__vc__93__" name="L-Isoleucine" compartment="vc" hasOnlySubstanceUnits="false" boundaryCondition="false" constant="false" fbc:charge="0" fbc:chemicalFormula="C6H13NO2"/>
      <species metaid="cpd00327__91__vc__93__" id="cpd00327__91__vc__93__" name="strcoa" compartment="vc" hasOnlySubstanceUnits="false" boundaryCondition="false" constant="false" fbc:charge="-4" fbc:chemicalFormula="C39H66N7O17P3S"/>
      <species metaid="cpd00330__91__vc__93__" id="cpd00330__91__vc__93__" name="Dihydrofolate" compartment="vc" hasOnlySubstanceUnits="false" boundaryCondition="false" constant="false" fbc:charge="-2" fbc:chemicalFormula="C19H19N7O6"/>
      <species metaid="cpd00338__91__vc__93__" id="cpd00338__91__vc__93__" name="5-Aminolevulinate" compartment="vc" hasOnlySubstanceUnits="false" boundaryCondition="false" constant="false" fbc:charge="0" fbc:chemicalFormula="C5H9NO3"/>
      <species metaid="cpd00340__91__vc__93__" id="cpd00340__91__vc__93__" name="2,5-Dioxopentanoate" compartment="vc" hasOnlySubstanceUnits="false" boundaryCondition="false" constant="false" fbc:charge="-1" fbc:chemicalFormula="C5H5O4"/>
      <species metaid="cpd00342__91__vc__93__" id="cpd00342__91__vc__93__" name="N-Acetylornithine" compartment="vc" hasOnlySubstanceUnits="false" boundaryCondition="false" constant="false" fbc:charge="0" fbc:chemicalFormula="C7H14N2O3"/>
      <species metaid="cpd00343__91__vc__93__" id="cpd00343__91__vc__93__" name="N-Carbamoyl-L-aspartate" compartment="vc" hasOnlySubstanceUnits="false" boundaryCondition="false" constant="false" fbc:charge="-2" fbc:chemicalFormula="C5H6N2O5"/>
      <species metaid="cpd00345__91__vc__93__" id="cpd00345__91__vc__93__" name="5-Methyltetrahydrofolate" compartment="vc" hasOnlySubstanceUnits="false" boundaryCondition="false" constant="false" fbc:charge="-2" fbc:chemicalFormula="C20H23N7O6"/>
      <species metaid="cpd00346__91__vc__93__" id="cpd00346__91__vc__93__" name="L-Aspartate4-semialdehyde" compartment="vc" hasOnlySubstanceUnits="false" boundaryCondition="false" constant="false" fbc:charge="0" fbc:chemicalFormula="C4H7NO3"/>
      <species metaid="cpd00347__91__vc__93__" id="cpd00347__91__vc__93__" name="5-10-Methenyltetrahydrofolate" compartment="vc" hasOnlySubstanceUnits="false" boundaryCondition="false" constant="false" fbc:charge="-1" fbc:chemicalFormula="C20H20N7O6"/>
      <species metaid="cpd00349__91__vc__93__" id="cpd00349__91__vc__93__" name="Sedoheptulose 1,7-bisphosphate" compartment="vc" hasOnlySubstanceUnits="false" boundaryCondition="false" constant="false" fbc:charge="-4" fbc:chemicalFormula="C7H12O13P2"/>
      <species metaid="cpd00350__91__vc__93__" id="cpd00350__91__vc__93__" name="Farnesyldiphosphate" compartment="vc" hasOnlySubstanceUnits="false" boundaryCondition="false" constant="false" fbc:charge="-2" fbc:chemicalFormula="C15H26O7P2"/>
      <species metaid="cpd00355__91__vc__93__" id="cpd00355__91__vc__93__" name="Nicotinamide ribonucleotide" compartment="vc" hasOnlySubstanceUnits="false" boundaryCondition="false" constant="false" fbc:charge="-1" fbc:chemicalFormula="C11H14N2O8P"/>
      <species metaid="cpd00356__91__vc__93__" id="cpd00356__91__vc__93__" name="dCTP" compartment="vc" hasOnlySubstanceUnits="false" boundaryCondition="false" constant="false" fbc:charge="-3" fbc:chemicalFormula="C9H13N3O13P3"/>
      <species metaid="cpd00357__91__vc__93__" id="cpd00357__91__vc__93__" name="TTP" compartment="vc" hasOnlySubstanceUnits="false" boundaryCondition="false" constant="false" fbc:charge="-3" fbc:chemicalFormula="C10H14N2O14P3"/>
      <species metaid="cpd00358__91__vc__93__" id="cpd00358__91__vc__93__" name="dUTP" compartment="vc" hasOnlySubstanceUnits="false" boundaryCondition="false" constant="false" fbc:charge="-3" fbc:chemicalFormula="C9H12N2O14P3"/>
      <species metaid="cpd00359__91__vc__93__" id="cpd00359__91__vc__93__" name="indol" compartment="vc" hasOnlySubstanceUnits="false" boundaryCondition="false" constant="false" fbc:charge="0" fbc:chemicalFormula="C8H7N"/>
      <species metaid="cpd00363__91__vc__93__" id="cpd00363__91__vc__93__" name="Ethanol" compartment="vc" hasOnlySubstanceUnits="false" boundaryCondition="false" constant="false" fbc:charge="0" fbc:chemicalFormula="C2H6O"/>
      <species metaid="cpd00376__91__vc__93__" id="cpd00376__91__vc__93__" name="Bilirubin" compartment="vc" hasOnlySubstanceUnits="false" boundaryCondition="false" constant="false" fbc:charge="-2" fbc:chemicalFormula="C33H34N4O6"/>
      <species metaid="cpd00383__91__vc__93__" id="cpd00383__91__vc__93__" name="Shikimate" compartment="vc" hasOnlySubstanceUnits="false" boundaryCondition="false" constant="false" fbc:charge="-1" fbc:chemicalFormula="C7H9O5"/>
      <species metaid="cpd00387__91__vc__93__" id="cpd00387__91__vc__93__" name="ADPglucose" compartment="vc" hasOnlySubstanceUnits="false" boundaryCondition="false" constant="false" fbc:charge="-2" fbc:chemicalFormula="C16H23N5O15P2"/>
      <species metaid="cpd00388__91__vc__93__" id="cpd00388__91__vc__93__" name="Allantoate" compartment="vc" hasOnlySubstanceUnits="false" boundaryCondition="false" constant="false" fbc:charge="-1" fbc:chemicalFormula="C4H7N4O4"/>
      <species metaid="cpd00389__91__vc__93__" id="cpd00389__91__vc__93__" name="Biliverdin" compartment="vc" hasOnlySubstanceUnits="false" boundaryCondition="false" constant="false" fbc:charge="-2" fbc:chemicalFormula="C33H32N4O6"/>
      <species metaid="cpd00390__91__vc__93__" id="cpd00390__91__vc__93__" name="CDP-glucose" compartment="vc" hasOnlySubstanceUnits="false" boundaryCondition="false" constant="false" fbc:charge="-2" fbc:chemicalFormula="C15H23N3O16P2"/>
      <species metaid="cpd00400__91__vc__93__" id="cpd00400__91__vc__93__" name="Acrylate" compartment="vc" hasOnlySubstanceUnits="false" boundaryCondition="false" constant="false" fbc:charge="-1" fbc:chemicalFormula="C3H3O2"/>
      <species metaid="cpd00408__91__vc__93__" id="cpd00408__91__vc__93__" name="Pantoate" compartment="vc" hasOnlySubstanceUnits="false" boundaryCondition="false" constant="false" fbc:charge="-1" fbc:chemicalFormula="C6H11O4"/>
      <species metaid="cpd00421__91__vc__93__" id="cpd00421__91__vc__93__" name="Triphosphate" compartment="vc" hasOnlySubstanceUnits="false" boundaryCondition="false" constant="false" fbc:charge="-4" fbc:chemicalFormula="HO10P3"/>
      <species metaid="cpd00424__91__vc__93__" id="cpd00424__91__vc__93__" name="Cystathionine" compartment="vc" hasOnlySubstanceUnits="false" boundaryCondition="false" constant="false" fbc:charge="0" fbc:chemicalFormula="C7H14N2O4S"/>
      <species metaid="cpd00426__91__vc__93__" id="cpd00426__91__vc__93__" name="Homogentisate" compartment="vc" hasOnlySubstanceUnits="false" boundaryCondition="false" constant="false" fbc:charge="-1" fbc:chemicalFormula="C8H7O4"/>
      <species metaid="cpd00428__91__vc__93__" id="cpd00428__91__vc__93__" name="2-Oxopropanal" compartment="vc" hasOnlySubstanceUnits="false" boundaryCondition="false" constant="false" fbc:charge="0" fbc:chemicalFormula="C3H4O2"/>
      <species metaid="cpd00430__91__vc__93__" id="cpd00430__91__vc__93__" name="PACT" compartment="vc" hasOnlySubstanceUnits="false" boundaryCondition="false" constant="false" fbc:charge="0" fbc:chemicalFormula="C8H8O2"/>
      <species metaid="cpd00434__91__vc__93__" id="cpd00434__91__vc__93__" name="4-Aminobutanal" compartment="vc" hasOnlySubstanceUnits="false" boundaryCondition="false" constant="false" fbc:charge="1" fbc:chemicalFormula="C4H10NO"/>
      <species metaid="cpd00438__91__vc__93__" id="cpd00438__91__vc__93__" name="Deoxyadenosine" compartment="vc" hasOnlySubstanceUnits="false" boundaryCondition="false" constant="false" fbc:charge="0" fbc:chemicalFormula="C10H13N5O3"/>
      <species metaid="cpd00443__91__vc__93__" id="cpd00443__91__vc__93__" name="ABEE" compartment="vc" hasOnlySubstanceUnits="false" boundaryCondition="false" constant="false" fbc:charge="-1" fbc:chemicalFormula="C7H6NO2"/>
      <species metaid="cpd00446__91__vc__93__" id="cpd00446__91__vc__93__" name="cAMP" compartment="vc" hasOnlySubstanceUnits="false" boundaryCondition="false" constant="false" fbc:charge="-1" fbc:chemicalFormula="C10H11N5O6P"/>
      <species metaid="cpd00448__91__vc__93__" id="cpd00448__91__vc__93__" name="D-Glyceraldehyde" compartment="vc" hasOnlySubstanceUnits="false" boundaryCondition="false" constant="false" fbc:charge="0" fbc:chemicalFormula="C3H6O3"/>
      <species metaid="cpd00449__91__vc__93__" id="cpd00449__91__vc__93__" name="Dihydrolipoamide" compartment="vc" hasOnlySubstanceUnits="false" boundaryCondition="false" constant="false" fbc:charge="0" fbc:chemicalFormula="C8H17NOS2"/>
      <species metaid="cpd00464__91__vc__93__" id="cpd00464__91__vc__93__" name="alpha-Tolualdehyde" compartment="vc" hasOnlySubstanceUnits="false" boundaryCondition="false" constant="false" fbc:charge="0" fbc:chemicalFormula="C8H8O"/>
      <species metaid="cpd00472__91__vc__93__" id="cpd00472__91__vc__93__" name="UDPgalacturonate" compartment="vc" hasOnlySubstanceUnits="false" boundaryCondition="false" constant="false" fbc:charge="-3" fbc:chemicalFormula="C15H19N2O18P2"/>
      <species metaid="cpd00475__91__vc__93__" id="cpd00475__91__vc__93__" name="Ribose 1-phosphate" compartment="vc" hasOnlySubstanceUnits="false" boundaryCondition="false" constant="false" fbc:charge="-2" fbc:chemicalFormula="C5H9O8P"/>
      <species metaid="cpd00477__91__vc__93__" id="cpd00477__91__vc__93__" name="N-Acetyl-L-glutamate" compartment="vc" hasOnlySubstanceUnits="false" boundaryCondition="false" constant="false" fbc:charge="-2" fbc:chemicalFormula="C7H9NO5"/>
      <species metaid="cpd00478__91__vc__93__" id="cpd00478__91__vc__93__" name="Pyridoxine phosphate" compartment="vc" hasOnlySubstanceUnits="false" boundaryCondition="false" constant="false" fbc:charge="-2" fbc:chemicalFormula="C8H10NO6P"/>
      <species metaid="cpd00482__91__vc__93__" id="cpd00482__91__vc__93__" name="2-Phospho-D-glycerate" compartment="vc" hasOnlySubstanceUnits="false" boundaryCondition="false" constant="false" fbc:charge="-3" fbc:chemicalFormula="C3H4O7P"/>
      <species metaid="cpd00485__91__vc__93__" id="cpd00485__91__vc__93__" name="D-Mannose1-phosphate" compartment="vc" hasOnlySubstanceUnits="false" boundaryCondition="false" constant="false" fbc:charge="-2" fbc:chemicalFormula="C6H11O9P"/>
      <species metaid="cpd00486__91__vc__93__" id="cpd00486__91__vc__93__" name="Indoleacetaldehyde" compartment="vc" hasOnlySubstanceUnits="false" boundaryCondition="false" constant="false" fbc:charge="0" fbc:chemicalFormula="C10H9NO"/>
      <species metaid="cpd00492__91__vc__93__" id="cpd00492__91__vc__93__" name="N-Acetyl-D-mannosamine" compartment="vc" hasOnlySubstanceUnits="false" boundaryCondition="false" constant="false" fbc:charge="0" fbc:chemicalFormula="C8H15NO6"/>
      <species metaid="cpd00493__91__vc__93__" id="cpd00493__91__vc__93__" name="Pyridoxamine phosphate" compartment="vc" hasOnlySubstanceUnits="false" boundaryCondition="false" constant="false" fbc:charge="-1" fbc:chemicalFormula="C8H12N2O5P"/>
      <species metaid="cpd00497__91__vc__93__" id="cpd00497__91__vc__93__" name="XMP" compartment="vc" hasOnlySubstanceUnits="false" boundaryCondition="false" constant="false" fbc:charge="-2" fbc:chemicalFormula="C10H11N4O9P"/>
      <species metaid="cpd00498__91__vc__93__" id="cpd00498__91__vc__93__" name="2-Aceto-2-hydroxybutanoate" compartment="vc" hasOnlySubstanceUnits="false" boundaryCondition="false" constant="false" fbc:charge="-1" fbc:chemicalFormula="C6H9O4"/>
      <species metaid="cpd00501__91__vc__93__" id="cpd00501__91__vc__93__" name="beta-D-Glucose 1-phosphate" compartment="vc" hasOnlySubstanceUnits="false" boundaryCondition="false" constant="false" fbc:charge="-2" fbc:chemicalFormula="C6H11O9P"/>
      <species metaid="cpd00504__91__vc__93__" id="cpd00504__91__vc__93__" name="LL-2,6-Diaminopimelate" compartment="vc" hasOnlySubstanceUnits="false" boundaryCondition="false" constant="false" fbc:charge="0" fbc:chemicalFormula="C7H14N2O4"/>
      <species metaid="cpd00506__91__vc__93__" id="cpd00506__91__vc__93__" name="gamma-Glutamylcysteine" compartment="vc" hasOnlySubstanceUnits="false" boundaryCondition="false" constant="false" fbc:charge="-1" fbc:chemicalFormula="C8H13N2O5S"/>
      <species metaid="cpd00508__91__vc__93__" id="cpd00508__91__vc__93__" name="3MOP" compartment="vc" hasOnlySubstanceUnits="false" boundaryCondition="false" constant="false" fbc:charge="-1" fbc:chemicalFormula="C6H9O3"/>
      <species metaid="cpd00510__91__vc__93__" id="cpd00510__91__vc__93__" name="deoxyribose-5-phosphate" compartment="vc" hasOnlySubstanceUnits="false" boundaryCondition="false" constant="false" fbc:charge="-2" fbc:chemicalFormula="C5H9O7P"/>
      <species metaid="cpd00516__91__vc__93__" id="cpd00516__91__vc__93__" name="meso-2,6-Diaminopimelate" compartment="vc" hasOnlySubstanceUnits="false" boundaryCondition="false" constant="false" fbc:charge="0" fbc:chemicalFormula="C7H14N2O4"/>
      <species metaid="cpd00521__91__vc__93__" id="cpd00521__91__vc__93__" name="dTDP-4-oxo-6-deoxy-D-glucose" compartment="vc" hasOnlySubstanceUnits="false" boundaryCondition="false" constant="false" fbc:charge="-2" fbc:chemicalFormula="C16H22N2O15P2"/>
      <species metaid="cpd00522__91__vc__93__" id="cpd00522__91__vc__93__" name="dTDP-4-oxo-L-rhamnose" compartment="vc" hasOnlySubstanceUnits="false" boundaryCondition="false" constant="false" fbc:charge="-2" fbc:chemicalFormula="C16H22N2O15P2"/>
      <species metaid="cpd00525__91__vc__93__" id="cpd00525__91__vc__93__" name="UDP-N-acetylmuramoyl-L-alanyl-D-glutamate" compartment="vc" hasOnlySubstanceUnits="false" boundaryCondition="false" constant="false" fbc:charge="-4" fbc:chemicalFormula="C28H39N5O23P2"/>
      <species metaid="cpd00530__91__vc__93__" id="cpd00530__91__vc__93__" name="XTP" compartment="vc" hasOnlySubstanceUnits="false" boundaryCondition="false" constant="false" fbc:charge="-3" fbc:chemicalFormula="C10H12N4O15P3"/>
      <species metaid="cpd00532__91__vc__93__" id="cpd00532__91__vc__93__" name="O2-" compartment="vc" hasOnlySubstanceUnits="false" boundaryCondition="false" constant="false" fbc:charge="-1" fbc:chemicalFormula="O2"/>
      <species metaid="cpd00533__91__vc__93__" id="cpd00533__91__vc__93__" name="dCDP" compartment="vc" hasOnlySubstanceUnits="false" boundaryCondition="false" constant="false" fbc:charge="-2" fbc:chemicalFormula="C9H13N3O10P2"/>
      <species metaid="cpd00552__91__vc__93__" id="cpd00552__91__vc__93__" name="F-" compartment="vc" hasOnlySubstanceUnits="false" boundaryCondition="false" constant="false" fbc:charge="-1" fbc:chemicalFormula="F"/>
      <species metaid="cpd00567__91__vc__93__" id="cpd00567__91__vc__93__" name="D-Proline" compartment="vc" hasOnlySubstanceUnits="false" boundaryCondition="false" constant="false" fbc:charge="0" fbc:chemicalFormula="C5H9NO2"/>
      <species metaid="cpd00585__91__vc__93__" id="cpd00585__91__vc__93__" name="Creatinine" compartment="vc" hasOnlySubstanceUnits="false" boundaryCondition="false" constant="false" fbc:charge="0" fbc:chemicalFormula="C4H7N3O"/>
      <species metaid="cpd00588__91__vc__93__" id="cpd00588__91__vc__93__" name="Sorbitol" compartment="vc" hasOnlySubstanceUnits="false" boundaryCondition="false" constant="false" fbc:charge="0" fbc:chemicalFormula="C6H14O6"/>
      <species metaid="cpd00599__91__vc__93__" id="cpd00599__91__vc__93__" name="SALC" compartment="vc" hasOnlySubstanceUnits="false" boundaryCondition="false" constant="false" fbc:charge="-1" fbc:chemicalFormula="C7H5O3"/>
      <species metaid="cpd00610__91__vc__93__" id="cpd00610__91__vc__93__" name="D-Glutamine" compartment="vc" hasOnlySubstanceUnits="false" boundaryCondition="false" constant="false" fbc:charge="0" fbc:chemicalFormula="C5H10N2O3"/>
      <species metaid="cpd00616__91__vc__93__" id="cpd00616__91__vc__93__" name="Pretyrosine" compartment="vc" hasOnlySubstanceUnits="false" boundaryCondition="false" constant="false" fbc:charge="-1" fbc:chemicalFormula="C10H12NO5"/>
      <species metaid="cpd00626__91__vc__93__" id="cpd00626__91__vc__93__" name="dTDPglucose" compartment="vc" hasOnlySubstanceUnits="false" boundaryCondition="false" constant="false" fbc:charge="-2" fbc:chemicalFormula="C16H24N2O16P2"/>
      <species metaid="cpd00635__91__vc__93__" id="cpd00635__91__vc__93__" name="Cbl" compartment="vc" hasOnlySubstanceUnits="false" boundaryCondition="false" constant="false" fbc:charge="-1" fbc:chemicalFormula="C62H88CoN13O14P"/>
      <species metaid="cpd00638__91__vc__93__" id="cpd00638__91__vc__93__" name="Deamido-NAD" compartment="vc" hasOnlySubstanceUnits="false" boundaryCondition="false" constant="false" fbc:charge="-2" fbc:chemicalFormula="C21H24N6O15P2"/>
      <species metaid="cpd00641__91__vc__93__" id="cpd00641__91__vc__93__" name="L-Histidinol" compartment="vc" hasOnlySubstanceUnits="false" boundaryCondition="false" constant="false" fbc:charge="1" fbc:chemicalFormula="C6H12N3O"/>
      <species metaid="cpd00644__91__vc__93__" id="cpd00644__91__vc__93__" name="PAN" compartment="vc" hasOnlySubstanceUnits="false" boundaryCondition="false" constant="false" fbc:charge="-1" fbc:chemicalFormula="C9H16NO5"/>
      <species metaid="cpd00655__91__vc__93__" id="cpd00655__91__vc__93__" name="Dephospho-CoA" compartment="vc" hasOnlySubstanceUnits="false" boundaryCondition="false" constant="false" fbc:charge="-2" fbc:chemicalFormula="C21H33N7O13P2S"/>
      <species metaid="cpd00658__91__vc__93__" id="cpd00658__91__vc__93__" name="Isochorismate" compartment="vc" hasOnlySubstanceUnits="false" boundaryCondition="false" constant="false" fbc:charge="-2" fbc:chemicalFormula="C10H8O6"/>
      <species metaid="cpd00668__91__vc__93__" id="cpd00668__91__vc__93__" name="ALCTT" compartment="vc" hasOnlySubstanceUnits="false" boundaryCondition="false" constant="false" fbc:charge="-1" fbc:chemicalFormula="C5H7O4"/>
      <species metaid="cpd00683__91__vc__93__" id="cpd00683__91__vc__93__" name="Dihydropteroate" compartment="vc" hasOnlySubstanceUnits="false" boundaryCondition="false" constant="false" fbc:charge="-1" fbc:chemicalFormula="C14H13N6O3"/>
      <species metaid="cpd00689__91__vc__93__" id="cpd00689__91__vc__93__" name="Porphobilinogen" compartment="vc" hasOnlySubstanceUnits="false" boundaryCondition="false" constant="false" fbc:charge="-1" fbc:chemicalFormula="C10H13N2O4"/>
      <species metaid="cpd00699__91__vc__93__" id="cpd00699__91__vc__93__" name="5-Dehydroquinate" compartment="vc" hasOnlySubstanceUnits="false" boundaryCondition="false" constant="false" fbc:charge="-1" fbc:chemicalFormula="C7H9O6"/>
      <species metaid="cpd00703__91__vc__93__" id="cpd00703__91__vc__93__" name="Indoleacetate" compartment="vc" hasOnlySubstanceUnits="false" boundaryCondition="false" constant="false" fbc:charge="-1" fbc:chemicalFormula="C10H8NO2"/>
      <species metaid="cpd00706__91__vc__93__" id="cpd00706__91__vc__93__" name="Mercaptopyruvate" compartment="vc" hasOnlySubstanceUnits="false" boundaryCondition="false" constant="false" fbc:charge="-1" fbc:chemicalFormula="C3H3O3S"/>
      <species metaid="cpd00712__91__vc__93__" id="cpd00712__91__vc__93__" name="2-Dehydropantoate" compartment="vc" hasOnlySubstanceUnits="false" boundaryCondition="false" constant="false" fbc:charge="-1" fbc:chemicalFormula="C6H9O4"/>
      <species metaid="cpd00722__91__vc__93__" id="cpd00722__91__vc__93__" name="O-Acetyl-L-serine" compartment="vc" hasOnlySubstanceUnits="false" boundaryCondition="false" constant="false" fbc:charge="0" fbc:chemicalFormula="C5H9NO4"/>
      <species metaid="cpd00727__91__vc__93__" id="cpd00727__91__vc__93__" name="2-Phosphoglycolate" compartment="vc" hasOnlySubstanceUnits="false" boundaryCondition="false" constant="false" fbc:charge="-3" fbc:chemicalFormula="C2H2O6P"/>
      <species metaid="cpd00731__91__vc__93__" id="cpd00731__91__vc__93__" name="Ala-Ala" compartment="vc" hasOnlySubstanceUnits="false" boundaryCondition="false" constant="false" fbc:charge="0" fbc:chemicalFormula="C6H12N2O3"/>
      <species metaid="cpd00738__91__vc__93__" id="cpd00738__91__vc__93__" name="phosphoserine" compartment="vc" hasOnlySubstanceUnits="false" boundaryCondition="false" constant="false" fbc:charge="-2" fbc:chemicalFormula="C3H6NO6P"/>
      <species metaid="cpd00742__91__vc__93__" id="cpd00742__91__vc__93__" name="Allophanate" compartment="vc" hasOnlySubstanceUnits="false" boundaryCondition="false" constant="false" fbc:charge="-1" fbc:chemicalFormula="C2H3N2O3"/>
      <species metaid="cpd00745__91__vc__93__" id="cpd00745__91__vc__93__" name="Hydracrylic acid" compartment="vc" hasOnlySubstanceUnits="false" boundaryCondition="false" constant="false" fbc:charge="-1" fbc:chemicalFormula="C3H5O3"/>
      <species metaid="cpd00755__91__vc__93__" id="cpd00755__91__vc__93__" name="Hydroxymethylbilane" compartment="vc" hasOnlySubstanceUnits="false" boundaryCondition="false" constant="false" fbc:charge="-8" fbc:chemicalFormula="C40H38N4O17"/>
      <species metaid="cpd00759__91__vc__93__" id="cpd00759__91__vc__93__" name="S-Formylglutathione" compartment="vc" hasOnlySubstanceUnits="false" boundaryCondition="false" constant="false" fbc:charge="-1" fbc:chemicalFormula="C11H16N3O7S"/>
      <species metaid="cpd00762__91__vc__93__" id="cpd00762__91__vc__93__" name="4-Guanidinobutanoate" compartment="vc" hasOnlySubstanceUnits="false" boundaryCondition="false" constant="false" fbc:charge="0" fbc:chemicalFormula="C5H11N3O2"/>
      <species metaid="cpd00764__91__vc__93__" id="cpd00764__91__vc__93__" name="7-8-Diaminononanoate" compartment="vc" hasOnlySubstanceUnits="false" boundaryCondition="false" constant="false" fbc:charge="1" fbc:chemicalFormula="C9H21N2O2"/>
      <species metaid="cpd00767__91__vc__93__" id="cpd00767__91__vc__93__" name="N-Acetyl-L-aspartate" compartment="vc" hasOnlySubstanceUnits="false" boundaryCondition="false" constant="false" fbc:charge="-2" fbc:chemicalFormula="C6H7NO5"/>
      <species metaid="cpd00769__91__vc__93__" id="cpd00769__91__vc__93__" name="N-Formyl-L-aspartate" compartment="vc" hasOnlySubstanceUnits="false" boundaryCondition="false" constant="false" fbc:charge="-2" fbc:chemicalFormula="C5H5NO5"/>
      <species metaid="cpd00773__91__vc__93__" id="cpd00773__91__vc__93__" name="UDP-MurNAc" compartment="vc" hasOnlySubstanceUnits="false" boundaryCondition="false" constant="false" fbc:charge="-3" fbc:chemicalFormula="C20H28N3O19P2"/>
      <species metaid="cpd00774__91__vc__93__" id="cpd00774__91__vc__93__" name="UroporphyrinogenIII" compartment="vc" hasOnlySubstanceUnits="false" boundaryCondition="false" constant="false" fbc:charge="-8" fbc:chemicalFormula="C40H36N4O16"/>
      <species metaid="cpd00782__91__vc__93__" id="cpd00782__91__vc__93__" name="Pimeloyl-CoA" compartment="vc" hasOnlySubstanceUnits="false" boundaryCondition="false" constant="false" fbc:charge="-5" fbc:chemicalFormula="C28H41N7O19P3S"/>
      <species metaid="cpd00790__91__vc__93__" id="cpd00790__91__vc__93__" name="O-Acetyl-L-homoserine" compartment="vc" hasOnlySubstanceUnits="false" boundaryCondition="false" constant="false" fbc:charge="0" fbc:chemicalFormula="C6H11NO4"/>
      <species metaid="cpd00791__91__vc__93__" id="cpd00791__91__vc__93__" name="ProtoporphyrinogenIX" compartment="vc" hasOnlySubstanceUnits="false" boundaryCondition="false" constant="false" fbc:charge="-2" fbc:chemicalFormula="C34H38N4O4"/>
      <species metaid="cpd00793__91__vc__93__" id="cpd00793__91__vc__93__" name="Thiamine phosphate" compartment="vc" hasOnlySubstanceUnits="false" boundaryCondition="false" constant="false" fbc:charge="0" fbc:chemicalFormula="C12H17N4O4PS"/>
      <species metaid="cpd00794__91__vc__93__" id="cpd00794__91__vc__93__" name="TRHL" compartment="vc" hasOnlySubstanceUnits="false" boundaryCondition="false" constant="false" fbc:charge="0" fbc:chemicalFormula="C12H22O11"/>
      <species metaid="cpd00800__91__vc__93__" id="cpd00800__91__vc__93__" name="8-Amino-7-oxononanoate" compartment="vc" hasOnlySubstanceUnits="false" boundaryCondition="false" constant="false" fbc:charge="0" fbc:chemicalFormula="C9H17NO3"/>
      <species metaid="cpd00802__91__vc__93__" id="cpd00802__91__vc__93__" name="D-fructose-1-phosphate" compartment="vc" hasOnlySubstanceUnits="false" boundaryCondition="false" constant="false" fbc:charge="-2" fbc:chemicalFormula="C6H11O9P"/>
      <species metaid="cpd00807__91__vc__93__" id="cpd00807__91__vc__93__" name="L-histidinol-phosphate" compartment="vc" hasOnlySubstanceUnits="false" boundaryCondition="false" constant="false" fbc:charge="-1" fbc:chemicalFormula="C6H11N3O4P"/>
      <species metaid="cpd00809__91__vc__93__" id="cpd00809__91__vc__93__" name="O-Phospho-L-homoserine" compartment="vc" hasOnlySubstanceUnits="false" boundaryCondition="false" constant="false" fbc:charge="-2" fbc:chemicalFormula="C4H8NO6P"/>
      <species metaid="cpd00810__91__vc__93__" id="cpd00810__91__vc__93__" name="Orotidylic acid" compartment="vc" hasOnlySubstanceUnits="false" boundaryCondition="false" constant="false" fbc:charge="-3" fbc:chemicalFormula="C10H10N2O11P"/>
      <species metaid="cpd00830__91__vc__93__" id="cpd00830__91__vc__93__" name="4-Hydroxy-2-oxoglutarate" compartment="vc" hasOnlySubstanceUnits="false" boundaryCondition="false" constant="false" fbc:charge="-2" fbc:chemicalFormula="C5H4O6"/>
      <species metaid="cpd00832__91__vc__93__" id="cpd00832__91__vc__93__" name="N-Acetyl-D-chondrosamine" compartment="vc" hasOnlySubstanceUnits="false" boundaryCondition="false" constant="false" fbc:charge="0" fbc:chemicalFormula="C8H15NO6"/>
      <species metaid="cpd00834__91__vc__93__" id="cpd00834__91__vc__93__" name="Phosphopantetheine" compartment="vc" hasOnlySubstanceUnits="false" boundaryCondition="false" constant="false" fbc:charge="-2" fbc:chemicalFormula="C11H21N2O7PS"/>
      <species metaid="cpd00836__91__vc__93__" id="cpd00836__91__vc__93__" name="S-Acetyldihydrolipoamide" compartment="vc" hasOnlySubstanceUnits="false" boundaryCondition="false" constant="false" fbc:charge="0" fbc:chemicalFormula="C10H19NO2S2"/>
      <species metaid="cpd00843__91__vc__93__" id="cpd00843__91__vc__93__" name="Tartronate semialdehyde" compartment="vc" hasOnlySubstanceUnits="false" boundaryCondition="false" constant="false" fbc:charge="-1" fbc:chemicalFormula="C3H3O4"/>
      <species metaid="cpd00851__91__vc__93__" id="cpd00851__91__vc__93__" name="trans-4-Hydroxy-L-proline" compartment="vc" hasOnlySubstanceUnits="false" boundaryCondition="false" constant="false" fbc:charge="0" fbc:chemicalFormula="C5H9NO3"/>
      <species metaid="cpd00858__91__vc__93__" id="cpd00858__91__vc__93__" name="L-Glutamate5-semialdehyde" compartment="vc" hasOnlySubstanceUnits="false" boundaryCondition="false" constant="false" fbc:charge="0" fbc:chemicalFormula="C5H9NO3"/>
      <species metaid="cpd00859__91__vc__93__" id="cpd00859__91__vc__93__" name="Pseudouridine 5-phosphate" compartment="vc" hasOnlySubstanceUnits="false" boundaryCondition="false" constant="false" fbc:charge="-2" fbc:chemicalFormula="C9H11N2O9P"/>
      <species metaid="cpd00861__91__vc__93__" id="cpd00861__91__vc__93__" name="UDP-N-acetyl-D-mannosamine" compartment="vc" hasOnlySubstanceUnits="false" boundaryCondition="false" constant="false" fbc:charge="-2" fbc:chemicalFormula="C17H25N3O17P2"/>
      <species metaid="cpd00863__91__vc__93__" id="cpd00863__91__vc__93__" name="beta-D-Glucose 6-phosphate" compartment="vc" hasOnlySubstanceUnits="false" boundaryCondition="false" constant="false" fbc:charge="-2" fbc:chemicalFormula="C6H11O9P"/>
      <species metaid="cpd00867__91__vc__93__" id="cpd00867__91__vc__93__" name="Inositol 1-phosphate" compartment="vc" hasOnlySubstanceUnits="false" boundaryCondition="false" constant="false" fbc:charge="-2" fbc:chemicalFormula="C6H11O9P"/>
      <species metaid="cpd00868__91__vc__93__" id="cpd00868__91__vc__93__" name="p-hydroxyphenylpyruvate" compartment="vc" hasOnlySubstanceUnits="false" boundaryCondition="false" constant="false" fbc:charge="-1" fbc:chemicalFormula="C9H7O4"/>
      <species metaid="cpd00869__91__vc__93__" id="cpd00869__91__vc__93__" name="4-methylthio 2-oxobutyrate" compartment="vc" hasOnlySubstanceUnits="false" boundaryCondition="false" constant="false" fbc:charge="-1" fbc:chemicalFormula="C5H7O3S"/>
      <species metaid="cpd00871__91__vc__93__" id="cpd00871__91__vc__93__" name="D-Ribulose 1,5-bisphosphate" compartment="vc" hasOnlySubstanceUnits="false" boundaryCondition="false" constant="false" fbc:charge="-4" fbc:chemicalFormula="C5H8O11P2"/>
      <species metaid="cpd00873__91__vc__93__" id="cpd00873__91__vc__93__" name="Nicotinate ribonucleotide" compartment="vc" hasOnlySubstanceUnits="false" boundaryCondition="false" constant="false" fbc:charge="-2" fbc:chemicalFormula="C11H12NO9P"/>
      <species metaid="cpd00878__91__vc__93__" id="cpd00878__91__vc__93__" name="Glucocerebroside" compartment="vc" hasOnlySubstanceUnits="false" boundaryCondition="false" constant="false" fbc:charge="0" fbc:chemicalFormula="C25H46NO8R"/>
      <species metaid="cpd00890__91__vc__93__" id="cpd00890__91__vc__93__" name="UDP-N-acetylmuramoyl-L-alanine" compartment="vc" hasOnlySubstanceUnits="false" boundaryCondition="false" constant="false" fbc:charge="-3" fbc:chemicalFormula="C23H33N4O20P2"/>
      <species metaid="cpd00897__91__vc__93__" id="cpd00897__91__vc__93__" name="CDP-4-dehydro-6-deoxy-D-glucose" compartment="vc" hasOnlySubstanceUnits="false" boundaryCondition="false" constant="false" fbc:charge="-2" fbc:chemicalFormula="C15H21N3O15P2"/>
      <species metaid="cpd00900__91__vc__93__" id="cpd00900__91__vc__93__" name="GDP-4-dehydro-D-rhamnose" compartment="vc" hasOnlySubstanceUnits="false" boundaryCondition="false" constant="false" fbc:charge="-2" fbc:chemicalFormula="C16H21N5O15P2"/>
      <species metaid="cpd00905__91__vc__93__" id="cpd00905__91__vc__93__" name="Guanosine 3,5-bis(diphosphate)" compartment="vc" hasOnlySubstanceUnits="false" boundaryCondition="false" constant="false" fbc:charge="-5" fbc:chemicalFormula="C10H12N5O17P4"/>
      <species metaid="cpd00909__91__vc__93__" id="cpd00909__91__vc__93__" name="1-Aminocyclopropane-1-carboxylate" compartment="vc" hasOnlySubstanceUnits="false" boundaryCondition="false" constant="false" fbc:charge="0" fbc:chemicalFormula="C4H7NO2"/>
      <species metaid="cpd00911__91__vc__93__" id="cpd00911__91__vc__93__" name="6-phospho-D-glucono-1-5-lactone" compartment="vc" hasOnlySubstanceUnits="false" boundaryCondition="false" constant="false" fbc:charge="-2" fbc:chemicalFormula="C6H9O9P"/>
      <species metaid="cpd00918__91__vc__93__" id="cpd00918__91__vc__93__" name="2-Acetamido-5-oxopentanoate" compartment="vc" hasOnlySubstanceUnits="false" boundaryCondition="false" constant="false" fbc:charge="-1" fbc:chemicalFormula="C7H10NO4"/>
      <species metaid="cpd00919__91__vc__93__" id="cpd00919__91__vc__93__" name="Homocitrate" compartment="vc" hasOnlySubstanceUnits="false" boundaryCondition="false" constant="false" fbc:charge="-3" fbc:chemicalFormula="C7H7O7"/>
      <species metaid="cpd00924__91__vc__93__" id="cpd00924__91__vc__93__" name="AppppA" compartment="vc" hasOnlySubstanceUnits="false" boundaryCondition="false" constant="false" fbc:charge="-4" fbc:chemicalFormula="C20H24N10O19P4"/>
      <species metaid="cpd00930__91__vc__93__" id="cpd00930__91__vc__93__" name="imidazole acetol-phosphate" compartment="vc" hasOnlySubstanceUnits="false" boundaryCondition="false" constant="false" fbc:charge="-2" fbc:chemicalFormula="C6H7N2O5P"/>
      <species metaid="cpd00931__91__vc__93__" id="cpd00931__91__vc__93__" name="5-Amino-6--5-phosphoribosylaminouracil" compartment="vc" hasOnlySubstanceUnits="false" boundaryCondition="false" constant="false" fbc:charge="-2" fbc:chemicalFormula="C9H13N4O9P"/>
      <species metaid="cpd00932__91__vc__93__" id="cpd00932__91__vc__93__" name="5-O--1-Carboxyvinyl-3-phosphoshikimate" compartment="vc" hasOnlySubstanceUnits="false" boundaryCondition="false" constant="false" fbc:charge="-4" fbc:chemicalFormula="C10H9O10P"/>
      <species metaid="cpd00939__91__vc__93__" id="cpd00939__91__vc__93__" name="Toxopyrimidine" compartment="vc" hasOnlySubstanceUnits="false" boundaryCondition="false" constant="false" fbc:charge="1" fbc:chemicalFormula="C6H10N3O"/>
      <species metaid="cpd00945__91__vc__93__" id="cpd00945__91__vc__93__" name="2-Dehydro-3-deoxy-D-galactonate 6-phosphate" compartment="vc" hasOnlySubstanceUnits="false" boundaryCondition="false" constant="false" fbc:charge="-3" fbc:chemicalFormula="C6H8O9P"/>
      <species metaid="cpd00946__91__vc__93__" id="cpd00946__91__vc__93__" name="Undecaprenyl diphospho N-acetyl-glucosamine" compartment="vc" hasOnlySubstanceUnits="false" boundaryCondition="false" constant="false" fbc:charge="-2" fbc:chemicalFormula="C63H103NO12P2"/>
      <species metaid="cpd00954__91__vc__93__" id="cpd00954__91__vc__93__" name="6-hydroxymethyl dihydropterin" compartment="vc" hasOnlySubstanceUnits="false" boundaryCondition="false" constant="false" fbc:charge="0" fbc:chemicalFormula="C7H9N5O2"/>
      <species metaid="cpd00956__91__vc__93__" id="cpd00956__91__vc__93__" name="1-(2-carboxyphenylamino)-1-deoxyribulose 5-phosphate" compartment="vc" hasOnlySubstanceUnits="false" boundaryCondition="false" constant="false" fbc:charge="-3" fbc:chemicalFormula="C12H13NO9P"/>
      <species metaid="cpd00957__91__vc__93__" id="cpd00957__91__vc__93__" name="2,5-Diamino-6-(5-phosphoribosylamino)-4-pyrimidineone" compartment="vc" hasOnlySubstanceUnits="false" boundaryCondition="false" constant="false" fbc:charge="-2" fbc:chemicalFormula="C9H14N5O8P"/>
      <species metaid="cpd00971__91__vc__93__" id="cpd00971__91__vc__93__" name="Na+" compartment="vc" hasOnlySubstanceUnits="false" boundaryCondition="false" constant="false" fbc:charge="1" fbc:chemicalFormula="Na"/>
      <species metaid="cpd00978__91__vc__93__" id="cpd00978__91__vc__93__" name="dUDP" compartment="vc" hasOnlySubstanceUnits="false" boundaryCondition="false" constant="false" fbc:charge="-2" fbc:chemicalFormula="C9H12N2O11P2"/>
      <species metaid="cpd01011__91__vc__93__" id="cpd01011__91__vc__93__" name="Butanal" compartment="vc" hasOnlySubstanceUnits="false" boundaryCondition="false" constant="false" fbc:charge="0" fbc:chemicalFormula="C4H8O"/>
      <species metaid="cpd01012__91__vc__93__" id="cpd01012__91__vc__93__" name="Cd2+" compartment="vc" hasOnlySubstanceUnits="false" boundaryCondition="false" constant="false" fbc:charge="2" fbc:chemicalFormula="Cd"/>
      <species metaid="cpd01017__91__vc__93__" id="cpd01017__91__vc__93__" name="Cys-Gly" compartment="vc" hasOnlySubstanceUnits="false" boundaryCondition="false" constant="false" fbc:charge="0" fbc:chemicalFormula="C5H10N2O3S"/>
      <species metaid="cpd01048__91__vc__93__" id="cpd01048__91__vc__93__" name="Arsenate" compartment="vc" hasOnlySubstanceUnits="false" boundaryCondition="false" constant="false" fbc:charge="-2" fbc:chemicalFormula="HAsO4"/>
      <species metaid="cpd01066__91__vc__93__" id="cpd01066__91__vc__93__" name="L-Iditol" compartment="vc" hasOnlySubstanceUnits="false" boundaryCondition="false" constant="false" fbc:charge="0" fbc:chemicalFormula="C6H14O6"/>
      <species metaid="cpd01080__91__vc__93__" id="cpd01080__91__vc__93__" name="ocdca" compartment="vc" hasOnlySubstanceUnits="false" boundaryCondition="false" constant="false" fbc:charge="-1" fbc:chemicalFormula="C18H35O2"/>
      <species metaid="cpd01092__91__vc__93__" id="cpd01092__91__vc__93__" name="Allantoin" compartment="vc" hasOnlySubstanceUnits="false" boundaryCondition="false" constant="false" fbc:charge="0" fbc:chemicalFormula="C4H6N4O3"/>
      <species metaid="cpd01101__91__vc__93__" id="cpd01101__91__vc__93__" name="Carbamate" compartment="vc" hasOnlySubstanceUnits="false" boundaryCondition="false" constant="false" fbc:charge="-1" fbc:chemicalFormula="CH2NO2"/>
      <species metaid="cpd01122__91__vc__93__" id="cpd01122__91__vc__93__" name="Linoleate" compartment="vc" hasOnlySubstanceUnits="false" boundaryCondition="false" constant="false" fbc:charge="-1" fbc:chemicalFormula="C18H31O2"/>
      <species metaid="cpd01150__91__vc__93__" id="cpd01150__91__vc__93__" name="Acrylamide" compartment="vc" hasOnlySubstanceUnits="false" boundaryCondition="false" constant="false" fbc:charge="0" fbc:chemicalFormula="C3H5NO"/>
      <species metaid="cpd01155__91__vc__93__" id="cpd01155__91__vc__93__" name="Cadaverine" compartment="vc" hasOnlySubstanceUnits="false" boundaryCondition="false" constant="false" fbc:charge="2" fbc:chemicalFormula="C5H16N2"/>
      <species metaid="cpd01157__91__vc__93__" id="cpd01157__91__vc__93__" name="Chitobiose" compartment="vc" hasOnlySubstanceUnits="false" boundaryCondition="false" constant="false" fbc:charge="0" fbc:chemicalFormula="C16H28N2O11"/>
      <species metaid="cpd01211__91__vc__93__" id="cpd01211__91__vc__93__" name="Thiocyanate" compartment="vc" hasOnlySubstanceUnits="false" boundaryCondition="false" constant="false" fbc:charge="-1" fbc:chemicalFormula="CNS"/>
      <species metaid="cpd01217__91__vc__93__" id="cpd01217__91__vc__93__" name="Xanthosine" compartment="vc" hasOnlySubstanceUnits="false" boundaryCondition="false" constant="false" fbc:charge="0" fbc:chemicalFormula="C10H12N4O6"/>
      <species metaid="cpd01242__91__vc__93__" id="cpd01242__91__vc__93__" name="Thyminose" compartment="vc" hasOnlySubstanceUnits="false" boundaryCondition="false" constant="false" fbc:charge="0" fbc:chemicalFormula="C5H10O4"/>
      <species metaid="cpd01250__91__vc__93__" id="cpd01250__91__vc__93__" name="Heptadecane" compartment="vc" hasOnlySubstanceUnits="false" boundaryCondition="false" constant="false" fbc:charge="0" fbc:chemicalFormula="C17H36"/>
      <species metaid="cpd01262__91__vc__93__" id="cpd01262__91__vc__93__" name="Amylotriose" compartment="vc" hasOnlySubstanceUnits="false" boundaryCondition="false" constant="false" fbc:charge="0" fbc:chemicalFormula="C18H32O16"/>
      <species metaid="cpd01264__91__vc__93__" id="cpd01264__91__vc__93__" name="Octadecanal" compartment="vc" hasOnlySubstanceUnits="false" boundaryCondition="false" constant="false" fbc:charge="0" fbc:chemicalFormula="C18H36O"/>
      <species metaid="cpd01266__91__vc__93__" id="cpd01266__91__vc__93__" name="Pentalenene" compartment="vc" hasOnlySubstanceUnits="false" boundaryCondition="false" constant="false" fbc:charge="0" fbc:chemicalFormula="C15H24"/>
      <species metaid="cpd01270__91__vc__93__" id="cpd01270__91__vc__93__" name="FMNH2" compartment="vc" hasOnlySubstanceUnits="false" boundaryCondition="false" constant="false" fbc:charge="-2" fbc:chemicalFormula="C17H21N4O9P"/>
      <species metaid="cpd01293__91__vc__93__" id="cpd01293__91__vc__93__" name="5-Oxoproline" compartment="vc" hasOnlySubstanceUnits="false" boundaryCondition="false" constant="false" fbc:charge="-1" fbc:chemicalFormula="C5H6NO3"/>
      <species metaid="cpd01298__91__vc__93__" id="cpd01298__91__vc__93__" name="Aminoacetone" compartment="vc" hasOnlySubstanceUnits="false" boundaryCondition="false" constant="false" fbc:charge="1" fbc:chemicalFormula="C3H8NO"/>
      <species metaid="cpd01311__91__vc__93__" id="cpd01311__91__vc__93__" name="Dethiobiotin" compartment="vc" hasOnlySubstanceUnits="false" boundaryCondition="false" constant="false" fbc:charge="-1" fbc:chemicalFormula="C10H17N2O3"/>
      <species metaid="cpd01324__91__vc__93__" id="cpd01324__91__vc__93__" name="L-Histidinal" compartment="vc" hasOnlySubstanceUnits="false" boundaryCondition="false" constant="false" fbc:charge="1" fbc:chemicalFormula="C6H10N3O"/>
      <species metaid="cpd01329__91__vc__93__" id="cpd01329__91__vc__93__" name="Maltohexaose" compartment="vc" hasOnlySubstanceUnits="false" boundaryCondition="false" constant="false" fbc:charge="0" fbc:chemicalFormula="C36H62O31"/>
      <species metaid="cpd01386__91__vc__93__" id="cpd01386__91__vc__93__" name="Dihydrozeatin" compartment="vc" hasOnlySubstanceUnits="false" boundaryCondition="false" constant="false" fbc:charge="0" fbc:chemicalFormula="C10H15N5O"/>
      <species metaid="cpd01399__91__vc__93__" id="cpd01399__91__vc__93__" name="Maltotetraose" compartment="vc" hasOnlySubstanceUnits="false" boundaryCondition="false" constant="false" fbc:charge="0" fbc:chemicalFormula="C24H42O21"/>
      <species metaid="cpd01420__91__vc__93__" id="cpd01420__91__vc__93__" name="beta-Carotene" compartment="vc" hasOnlySubstanceUnits="false" boundaryCondition="false" constant="false" fbc:charge="0" fbc:chemicalFormula="C40H56"/>
      <species metaid="cpd01449__91__vc__93__" id="cpd01449__91__vc__93__" name="Chlorophyllide" compartment="vc" hasOnlySubstanceUnits="false" boundaryCondition="false" constant="false" fbc:charge="-1" fbc:chemicalFormula="C35H33MgN4O5"/>
      <species metaid="cpd01476__91__vc__93__" id="cpd01476__91__vc__93__" name="Protoporphyrin" compartment="vc" hasOnlySubstanceUnits="false" boundaryCondition="false" constant="false" fbc:charge="-2" fbc:chemicalFormula="C34H32N4O4"/>
      <species metaid="cpd01498__91__vc__93__" id="cpd01498__91__vc__93__" name="Maleylacetate" compartment="vc" hasOnlySubstanceUnits="false" boundaryCondition="false" constant="false" fbc:charge="-2" fbc:chemicalFormula="C6H4O5"/>
      <species metaid="cpd01502__91__vc__93__" id="cpd01502__91__vc__93__" name="Citraconate" compartment="vc" hasOnlySubstanceUnits="false" boundaryCondition="false" constant="false" fbc:charge="-2" fbc:chemicalFormula="C5H4O4"/>
      <species metaid="cpd01504__91__vc__93__" id="cpd01504__91__vc__93__" name="3-Aminopropanal" compartment="vc" hasOnlySubstanceUnits="false" boundaryCondition="false" constant="false" fbc:charge="1" fbc:chemicalFormula="C3H8NO"/>
      <species metaid="cpd01587__91__vc__93__" id="cpd01587__91__vc__93__" name="5-Methylcytosine" compartment="vc" hasOnlySubstanceUnits="false" boundaryCondition="false" constant="false" fbc:charge="0" fbc:chemicalFormula="C5H7N3O"/>
      <species metaid="cpd01620__91__vc__93__" id="cpd01620__91__vc__93__" name="Precorrin 2" compartment="vc" hasOnlySubstanceUnits="false" boundaryCondition="false" constant="false" fbc:charge="-7" fbc:chemicalFormula="C42H41N4O16"/>
      <species metaid="cpd01628__91__vc__93__" id="cpd01628__91__vc__93__" name="Vitamin E" compartment="vc" hasOnlySubstanceUnits="false" boundaryCondition="false" constant="false" fbc:charge="0" fbc:chemicalFormula="C29H50O2"/>
      <species metaid="cpd01631__91__vc__93__" id="cpd01631__91__vc__93__" name="gamma-Tocopherol" compartment="vc" hasOnlySubstanceUnits="false" boundaryCondition="false" constant="false" fbc:charge="0" fbc:chemicalFormula="C28H48O2"/>
      <species metaid="cpd01646__91__vc__93__" id="cpd01646__91__vc__93__" name="2-Isopropylmalate" compartment="vc" hasOnlySubstanceUnits="false" boundaryCondition="false" constant="false" fbc:charge="-2" fbc:chemicalFormula="C7H10O5"/>
      <species metaid="cpd01647__91__vc__93__" id="cpd01647__91__vc__93__" name="2-Phenylacetamide" compartment="vc" hasOnlySubstanceUnits="false" boundaryCondition="false" constant="false" fbc:charge="0" fbc:chemicalFormula="C8H9NO"/>
      <species metaid="cpd01693__91__vc__93__" id="cpd01693__91__vc__93__" name="6-Phosphosucrose" compartment="vc" hasOnlySubstanceUnits="false" boundaryCondition="false" constant="false" fbc:charge="-2" fbc:chemicalFormula="C12H21O14P"/>
      <species metaid="cpd01695__91__vc__93__" id="cpd01695__91__vc__93__" name="Myristoyl-CoA" compartment="vc" hasOnlySubstanceUnits="false" boundaryCondition="false" constant="false" fbc:charge="-4" fbc:chemicalFormula="C35H58N7O17P3S"/>
      <species metaid="cpd01700__91__vc__93__" id="cpd01700__91__vc__93__" name="D-Citramalate" compartment="vc" hasOnlySubstanceUnits="false" boundaryCondition="false" constant="false" fbc:charge="-2" fbc:chemicalFormula="C5H6O5"/>
      <species metaid="cpd01710__91__vc__93__" id="cpd01710__91__vc__93__" name="2-Isopropylmaleate" compartment="vc" hasOnlySubstanceUnits="false" boundaryCondition="false" constant="false" fbc:charge="-2" fbc:chemicalFormula="C7H8O4"/>
      <species metaid="cpd01716__91__vc__93__" id="cpd01716__91__vc__93__" name="3-Dehydroshikimate" compartment="vc" hasOnlySubstanceUnits="false" boundaryCondition="false" constant="false" fbc:charge="-1" fbc:chemicalFormula="C7H7O5"/>
      <species metaid="cpd01747__91__vc__93__" id="cpd01747__91__vc__93__" name="Indole-3-acetamide" compartment="vc" hasOnlySubstanceUnits="false" boundaryCondition="false" constant="false" fbc:charge="0" fbc:chemicalFormula="C10H10N2O"/>
      <species metaid="cpd01757__91__vc__93__" id="cpd01757__91__vc__93__" name="N-Acetylmuramate" compartment="vc" hasOnlySubstanceUnits="false" boundaryCondition="false" constant="false" fbc:charge="-1" fbc:chemicalFormula="C11H18NO8"/>
      <species metaid="cpd01758__91__vc__93__" id="cpd01758__91__vc__93__" name="N-Acetylputrescine" compartment="vc" hasOnlySubstanceUnits="false" boundaryCondition="false" constant="false" fbc:charge="1" fbc:chemicalFormula="C6H15N2O"/>
      <species metaid="cpd01772__91__vc__93__" id="cpd01772__91__vc__93__" name="Succinylbenzoate" compartment="vc" hasOnlySubstanceUnits="false" boundaryCondition="false" constant="false" fbc:charge="-2" fbc:chemicalFormula="C11H8O5"/>
      <species metaid="cpd01775__91__vc__93__" id="cpd01775__91__vc__93__" name="Phosphoribosyl-ATP" compartment="vc" hasOnlySubstanceUnits="false" boundaryCondition="false" constant="false" fbc:charge="-5" fbc:chemicalFormula="C15H20N5O20P4"/>
      <species metaid="cpd01777__91__vc__93__" id="cpd01777__91__vc__93__" name="Phosphoribosyl-AMP" compartment="vc" hasOnlySubstanceUnits="false" boundaryCondition="false" constant="false" fbc:charge="-4" fbc:chemicalFormula="C15H19N5O14P2"/>
      <species metaid="cpd01845__91__vc__93__" id="cpd01845__91__vc__93__" name="Protochlorophyllide" compartment="vc" hasOnlySubstanceUnits="false" boundaryCondition="false" constant="false" fbc:charge="-1" fbc:chemicalFormula="C35H31MgN4O5"/>
      <species metaid="cpd01871__91__vc__93__" id="cpd01871__91__vc__93__" name="3-Methylcatechol" compartment="vc" hasOnlySubstanceUnits="false" boundaryCondition="false" constant="false" fbc:charge="0" fbc:chemicalFormula="C7H8O2"/>
      <species metaid="cpd01904__91__vc__93__" id="cpd01904__91__vc__93__" name="Decaprenol phosphate" compartment="vc" hasOnlySubstanceUnits="false" boundaryCondition="false" constant="false" fbc:charge="-2" fbc:chemicalFormula="C50H81O4P"/>
      <species metaid="cpd01914__91__vc__93__" id="cpd01914__91__vc__93__" name="L-Methionine S-oxide" compartment="vc" hasOnlySubstanceUnits="false" boundaryCondition="false" constant="false" fbc:charge="0" fbc:chemicalFormula="C5H11NO3S"/>
      <species metaid="cpd01923__91__vc__93__" id="cpd01923__91__vc__93__" name="N-Acetylmuramoyl-Ala" compartment="vc" hasOnlySubstanceUnits="false" boundaryCondition="false" constant="false" fbc:charge="-1" fbc:chemicalFormula="C14H23N2O9"/>
      <species metaid="cpd01932__91__vc__93__" id="cpd01932__91__vc__93__" name="1,2-Naphthalenediol" compartment="vc" hasOnlySubstanceUnits="false" boundaryCondition="false" constant="false" fbc:charge="0" fbc:chemicalFormula="C10H8O2"/>
      <species metaid="cpd01960__91__vc__93__" id="cpd01960__91__vc__93__" name="2-Oxohept-3-enedioate" compartment="vc" hasOnlySubstanceUnits="false" boundaryCondition="false" constant="false" fbc:charge="-2" fbc:chemicalFormula="C7H6O5"/>
      <species metaid="cpd01973__91__vc__93__" id="cpd01973__91__vc__93__" name="4-Guanidinobutanamide" compartment="vc" hasOnlySubstanceUnits="false" boundaryCondition="false" constant="false" fbc:charge="1" fbc:chemicalFormula="C5H13N4O"/>
      <species metaid="cpd01974__91__vc__93__" id="cpd01974__91__vc__93__" name="4-Hydroxy-L-glutamate" compartment="vc" hasOnlySubstanceUnits="false" boundaryCondition="false" constant="false" fbc:charge="-1" fbc:chemicalFormula="C5H8NO5"/>
      <species metaid="cpd01977__91__vc__93__" id="cpd01977__91__vc__93__" name="4-Phospho-L-aspartate" compartment="vc" hasOnlySubstanceUnits="false" boundaryCondition="false" constant="false" fbc:charge="-2" fbc:chemicalFormula="C4H6NO7P"/>
      <species metaid="cpd01982__91__vc__93__" id="cpd01982__91__vc__93__" name="5-Phosphoribosylamine" compartment="vc" hasOnlySubstanceUnits="false" boundaryCondition="false" constant="false" fbc:charge="-1" fbc:chemicalFormula="C5H11NO7P"/>
      <species metaid="cpd01997__91__vc__93__" id="cpd01997__91__vc__93__" name="Dimethylbenzimidazole" compartment="vc" hasOnlySubstanceUnits="false" boundaryCondition="false" constant="false" fbc:charge="0" fbc:chemicalFormula="C9H10N2"/>
      <species metaid="cpd02016__91__vc__93__" id="cpd02016__91__vc__93__" name="N-Ribosylnicotinamide" compartment="vc" hasOnlySubstanceUnits="false" boundaryCondition="false" constant="false" fbc:charge="1" fbc:chemicalFormula="C11H15N2O5"/>
      <species metaid="cpd02021__91__vc__93__" id="cpd02021__91__vc__93__" name="Succinylbenzoyl-CoA" compartment="vc" hasOnlySubstanceUnits="false" boundaryCondition="false" constant="false" fbc:charge="-5" fbc:chemicalFormula="C32H39N7O20P3S"/>
      <species metaid="cpd02030__91__vc__93__" id="cpd02030__91__vc__93__" name="3-phosphoshikimate" compartment="vc" hasOnlySubstanceUnits="false" boundaryCondition="false" constant="false" fbc:charge="-3" fbc:chemicalFormula="C7H8O8P"/>
      <species metaid="cpd02039__91__vc__93__" id="cpd02039__91__vc__93__" name="1-Aminopropan-2-ol" compartment="vc" hasOnlySubstanceUnits="false" boundaryCondition="false" constant="false" fbc:charge="1" fbc:chemicalFormula="C3H10NO"/>
      <species metaid="cpd02045__91__vc__93__" id="cpd02045__91__vc__93__" name="1-Hydroxy-2-naphthoate" compartment="vc" hasOnlySubstanceUnits="false" boundaryCondition="false" constant="false" fbc:charge="-1" fbc:chemicalFormula="C11H7O3"/>
      <species metaid="cpd02069__91__vc__93__" id="cpd02069__91__vc__93__" name="3-Phosphonooxypyruvate" compartment="vc" hasOnlySubstanceUnits="false" boundaryCondition="false" constant="false" fbc:charge="-3" fbc:chemicalFormula="C3H2O7P"/>
      <species metaid="cpd02083__91__vc__93__" id="cpd02083__91__vc__93__" name="CoproporphyrinogenIII" compartment="vc" hasOnlySubstanceUnits="false" boundaryCondition="false" constant="false" fbc:charge="-4" fbc:chemicalFormula="C36H40N4O8"/>
      <species metaid="cpd02088__91__vc__93__" id="cpd02088__91__vc__93__" name="Globoside" compartment="vc" hasOnlySubstanceUnits="false" boundaryCondition="false" constant="false" fbc:charge="0" fbc:chemicalFormula="C45H79N2O23R"/>
      <species metaid="cpd02097__91__vc__93__" id="cpd02097__91__vc__93__" name="L-Glutamyl 5-phosphate" compartment="vc" hasOnlySubstanceUnits="false" boundaryCondition="false" constant="false" fbc:charge="-2" fbc:chemicalFormula="C5H8NO7P"/>
      <species metaid="cpd02113__91__vc__93__" id="cpd02113__91__vc__93__" name="dTDP-rhamnose" compartment="vc" hasOnlySubstanceUnits="false" boundaryCondition="false" constant="false" fbc:charge="-2" fbc:chemicalFormula="C16H24N2O15P2"/>
      <species metaid="cpd02120__91__vc__93__" id="cpd02120__91__vc__93__" name="Dihydrodipicolinate" compartment="vc" hasOnlySubstanceUnits="false" boundaryCondition="false" constant="false" fbc:charge="-2" fbc:chemicalFormula="C7H5NO4"/>
      <species metaid="cpd02140__91__vc__93__" id="cpd02140__91__vc__93__" name="AIR" compartment="vc" hasOnlySubstanceUnits="false" boundaryCondition="false" constant="false" fbc:charge="-1" fbc:chemicalFormula="C8H13N3O7P"/>
      <species metaid="cpd02147__91__vc__93__" id="cpd02147__91__vc__93__" name="4-Phosphoerythronate" compartment="vc" hasOnlySubstanceUnits="false" boundaryCondition="false" constant="false" fbc:charge="-3" fbc:chemicalFormula="C4H6O8P"/>
      <species metaid="cpd02152__91__vc__93__" id="cpd02152__91__vc__93__" name="L-Argininosuccinate" compartment="vc" hasOnlySubstanceUnits="false" boundaryCondition="false" constant="false" fbc:charge="-1" fbc:chemicalFormula="C10H17N4O6"/>
      <species metaid="cpd02168__91__vc__93__" id="cpd02168__91__vc__93__" name="Prephytoene diphosphate" compartment="vc" hasOnlySubstanceUnits="false" boundaryCondition="false" constant="false" fbc:charge="-2" fbc:chemicalFormula="C40H66O7P2"/>
      <species metaid="cpd02172__91__vc__93__" id="cpd02172__91__vc__93__" name="Solanesyl diphosphate" compartment="vc" hasOnlySubstanceUnits="false" boundaryCondition="false" constant="false" fbc:charge="-2" fbc:chemicalFormula="C45H74O7P2"/>
      <species metaid="cpd02182__91__vc__93__" id="cpd02182__91__vc__93__" name="(R)-S-Lactoylglutathione" compartment="vc" hasOnlySubstanceUnits="false" boundaryCondition="false" constant="false" fbc:charge="-1" fbc:chemicalFormula="C13H20N3O8S"/>
      <species metaid="cpd02197__91__vc__93__" id="cpd02197__91__vc__93__" name="5-Formyltetrahydrofolate" compartment="vc" hasOnlySubstanceUnits="false" boundaryCondition="false" constant="false" fbc:charge="-2" fbc:chemicalFormula="C20H21N7O7"/>
      <species metaid="cpd02201__91__vc__93__" id="cpd02201__91__vc__93__" name="4-phosphopantothenate" compartment="vc" hasOnlySubstanceUnits="false" boundaryCondition="false" constant="false" fbc:charge="-3" fbc:chemicalFormula="C9H15NO8P"/>
      <species metaid="cpd02210__91__vc__93__" id="cpd02210__91__vc__93__" name="Indoleglycerol phosphate" compartment="vc" hasOnlySubstanceUnits="false" boundaryCondition="false" constant="false" fbc:charge="-2" fbc:chemicalFormula="C11H12NO6P"/>
      <species metaid="cpd02211__91__vc__93__" id="cpd02211__91__vc__93__" name="L-2-Amino-acetoacetate" compartment="vc" hasOnlySubstanceUnits="false" boundaryCondition="false" constant="false" fbc:charge="0" fbc:chemicalFormula="C4H7NO3"/>
      <species metaid="cpd02216__91__vc__93__" id="cpd02216__91__vc__93__" name="Mg-protoporphyrin IX" compartment="vc" hasOnlySubstanceUnits="false" boundaryCondition="false" constant="false" fbc:charge="-2" fbc:chemicalFormula="C34H30MgN4O4"/>
      <species metaid="cpd02229__91__vc__93__" id="cpd02229__91__vc__93__" name="Bactoprenyl diphosphate" compartment="vc" hasOnlySubstanceUnits="false" boundaryCondition="false" constant="false" fbc:charge="-2" fbc:chemicalFormula="C55H90O7P2"/>
      <species metaid="cpd02230__91__vc__93__" id="cpd02230__91__vc__93__" name="Inositol 4-phosphate" compartment="vc" hasOnlySubstanceUnits="false" boundaryCondition="false" constant="false" fbc:charge="-2" fbc:chemicalFormula="C6H11O9P"/>
      <species metaid="cpd02246__91__vc__93__" id="cpd02246__91__vc__93__" name="CoM" compartment="vc" hasOnlySubstanceUnits="false" boundaryCondition="false" constant="false" fbc:charge="-1" fbc:chemicalFormula="C2H5O3S2"/>
      <species metaid="cpd02295__91__vc__93__" id="cpd02295__91__vc__93__" name="1-4-Dihydroxy-2-naphthoate" compartment="vc" hasOnlySubstanceUnits="false" boundaryCondition="false" constant="false" fbc:charge="-1" fbc:chemicalFormula="C11H7O4"/>
      <species metaid="cpd02315__91__vc__93__" id="cpd02315__91__vc__93__" name="6-Pyruvoyltetrahydropterin" compartment="vc" hasOnlySubstanceUnits="false" boundaryCondition="false" constant="false" fbc:charge="0" fbc:chemicalFormula="C9H11N5O3"/>
      <species metaid="cpd02333__91__vc__93__" id="cpd02333__91__vc__93__" name="Quinolinate" compartment="vc" hasOnlySubstanceUnits="false" boundaryCondition="false" constant="false" fbc:charge="-2" fbc:chemicalFormula="C7H3NO4"/>
      <species metaid="cpd02345__91__vc__93__" id="cpd02345__91__vc__93__" name="L-Glutamate1-semialdehyde" compartment="vc" hasOnlySubstanceUnits="false" boundaryCondition="false" constant="false" fbc:charge="0" fbc:chemicalFormula="C5H9NO3"/>
      <species metaid="cpd02375__91__vc__93__" id="cpd02375__91__vc__93__" name="Adenylosuccinate" compartment="vc" hasOnlySubstanceUnits="false" boundaryCondition="false" constant="false" fbc:charge="-4" fbc:chemicalFormula="C14H14N5O11P"/>
      <species metaid="cpd02394__91__vc__93__" id="cpd02394__91__vc__93__" name="GAR" compartment="vc" hasOnlySubstanceUnits="false" boundaryCondition="false" constant="false" fbc:charge="-1" fbc:chemicalFormula="C7H14N2O8P"/>
      <species metaid="cpd02419__91__vc__93__" id="cpd02419__91__vc__93__" name="Nonaprenyl-4-hydroxybenzoate" compartment="vc" hasOnlySubstanceUnits="false" boundaryCondition="false" constant="false" fbc:charge="-1" fbc:chemicalFormula="C52H77O3"/>
      <species metaid="cpd02431__91__vc__93__" id="cpd02431__91__vc__93__" name="1-Pyrroline-5-carboxylate" compartment="vc" hasOnlySubstanceUnits="false" boundaryCondition="false" constant="false" fbc:charge="-1" fbc:chemicalFormula="C5H6NO2"/>
      <species metaid="cpd02465__91__vc__93__" id="cpd02465__91__vc__93__" name="tetrahydrodipicolinate" compartment="vc" hasOnlySubstanceUnits="false" boundaryCondition="false" constant="false" fbc:charge="-2" fbc:chemicalFormula="C7H7NO4"/>
      <species metaid="cpd02484__91__vc__93__" id="cpd02484__91__vc__93__" name="Inositol 3-phosphate" compartment="vc" hasOnlySubstanceUnits="false" boundaryCondition="false" constant="false" fbc:charge="-2" fbc:chemicalFormula="C6H11O9P"/>
      <species metaid="cpd02498__91__vc__93__" id="cpd02498__91__vc__93__" name="2,3-Dihydroxy-isovalerate" compartment="vc" hasOnlySubstanceUnits="false" boundaryCondition="false" constant="false" fbc:charge="-1" fbc:chemicalFormula="C5H9O4"/>
      <species metaid="cpd02507__91__vc__93__" id="cpd02507__91__vc__93__" name="5-Carboxy-2-oxohept-3-enedioate" compartment="vc" hasOnlySubstanceUnits="false" boundaryCondition="false" constant="false" fbc:charge="-3" fbc:chemicalFormula="C8H5O7"/>
      <species metaid="cpd02535__91__vc__93__" id="cpd02535__91__vc__93__" name="2,3-Dihydroxy-3-methylvalerate" compartment="vc" hasOnlySubstanceUnits="false" boundaryCondition="false" constant="false" fbc:charge="-1" fbc:chemicalFormula="C6H11O4"/>
      <species metaid="cpd02547__91__vc__93__" id="cpd02547__91__vc__93__" name="(R)-1-Aminopropan-2-yl phosphate" compartment="vc" hasOnlySubstanceUnits="false" boundaryCondition="false" constant="false" fbc:charge="-1" fbc:chemicalFormula="C3H9NO4P"/>
      <species metaid="cpd02552__91__vc__93__" id="cpd02552__91__vc__93__" name="n-acetylglutamyl-phosphate" compartment="vc" hasOnlySubstanceUnits="false" boundaryCondition="false" constant="false" fbc:charge="-3" fbc:chemicalFormula="C7H9NO8P"/>
      <species metaid="cpd02557__91__vc__93__" id="cpd02557__91__vc__93__" name="Farnesylfarnesylgeraniol" compartment="vc" hasOnlySubstanceUnits="false" boundaryCondition="false" constant="false" fbc:charge="-2" fbc:chemicalFormula="C40H66O7P2"/>
      <species metaid="cpd02569__91__vc__93__" id="cpd02569__91__vc__93__" name="2-Oxo-3-hydroxyisovalerate" compartment="vc" hasOnlySubstanceUnits="false" boundaryCondition="false" constant="false" fbc:charge="-1" fbc:chemicalFormula="C5H7O4"/>
      <species metaid="cpd02574__91__vc__93__" id="cpd02574__91__vc__93__" name="methylthioribose-1-phosphate" compartment="vc" hasOnlySubstanceUnits="false" boundaryCondition="false" constant="false" fbc:charge="-2" fbc:chemicalFormula="C6H11O7PS"/>
      <species metaid="cpd02605__91__vc__93__" id="cpd02605__91__vc__93__" name="2-isopropyl-3-oxosuccinate" compartment="vc" hasOnlySubstanceUnits="false" boundaryCondition="false" constant="false" fbc:charge="-2" fbc:chemicalFormula="C7H8O5"/>
      <species metaid="cpd02611__91__vc__93__" id="cpd02611__91__vc__93__" name="N-Acetyl-D-glucosamine1-phosphate" compartment="vc" hasOnlySubstanceUnits="false" boundaryCondition="false" constant="false" fbc:charge="-2" fbc:chemicalFormula="C8H14NO9P"/>
      <species metaid="cpd02625__91__vc__93__" id="cpd02625__91__vc__93__" name="3-Hydroxy-L-1-pyrroline-5-carboxylate" compartment="vc" hasOnlySubstanceUnits="false" boundaryCondition="false" constant="false" fbc:charge="-1" fbc:chemicalFormula="C5H6NO3"/>
      <species metaid="cpd02636__91__vc__93__" id="cpd02636__91__vc__93__" name="4-Methyl-5--2-hydroxyethyl-thiazole" compartment="vc" hasOnlySubstanceUnits="false" boundaryCondition="false" constant="false" fbc:charge="0" fbc:chemicalFormula="C6H9NOS"/>
      <species metaid="cpd02642__91__vc__93__" id="cpd02642__91__vc__93__" name="N-5-phosphoribosyl-anthranilate" compartment="vc" hasOnlySubstanceUnits="false" boundaryCondition="false" constant="false" fbc:charge="-3" fbc:chemicalFormula="C12H13NO9P"/>
      <species metaid="cpd02654__91__vc__93__" id="cpd02654__91__vc__93__" name="4-Methyl-5--2-phosphoethyl-thiazole" compartment="vc" hasOnlySubstanceUnits="false" boundaryCondition="false" constant="false" fbc:charge="-2" fbc:chemicalFormula="C6H8NO4PS"/>
      <species metaid="cpd02656__91__vc__93__" id="cpd02656__91__vc__93__" name="6-7-Dimethyl-8--1-D-ribityllumazine" compartment="vc" hasOnlySubstanceUnits="false" boundaryCondition="false" constant="false" fbc:charge="-1" fbc:chemicalFormula="C13H17N4O6"/>
      <species metaid="cpd02666__91__vc__93__" id="cpd02666__91__vc__93__" name="(R)-4-Phosphopantothenoyl-L-cysteine" compartment="vc" hasOnlySubstanceUnits="false" boundaryCondition="false" constant="false" fbc:charge="-3" fbc:chemicalFormula="C12H20N2O9PS"/>
      <species metaid="cpd02678__91__vc__93__" id="cpd02678__91__vc__93__" name="N-Formyl-GAR" compartment="vc" hasOnlySubstanceUnits="false" boundaryCondition="false" constant="false" fbc:charge="-2" fbc:chemicalFormula="C8H13N2O9P"/>
      <species metaid="cpd02687__91__vc__93__" id="cpd02687__91__vc__93__" name="Peptideglycan(N-acetyl-D-glucosamine)" compartment="vc" hasOnlySubstanceUnits="false" boundaryCondition="false" constant="false" fbc:charge="0" fbc:chemicalFormula="C19H30N3O11R3"/>
      <species metaid="cpd02693__91__vc__93__" id="cpd02693__91__vc__93__" name="3-Isopropylmalate" compartment="vc" hasOnlySubstanceUnits="false" boundaryCondition="false" constant="false" fbc:charge="-2" fbc:chemicalFormula="C7H10O5"/>
      <species metaid="cpd02705__91__vc__93__" id="cpd02705__91__vc__93__" name="4-Carboxymethylenebut-2-en-4-olide" compartment="vc" hasOnlySubstanceUnits="false" boundaryCondition="false" constant="false" fbc:charge="-1" fbc:chemicalFormula="C6H3O4"/>
      <species metaid="cpd02711__91__vc__93__" id="cpd02711__91__vc__93__" name="2-Keto-3-deoxy-6-phosphogluconate" compartment="vc" hasOnlySubstanceUnits="false" boundaryCondition="false" constant="false" fbc:charge="-3" fbc:chemicalFormula="C6H8O9P"/>
      <species metaid="cpd02720__91__vc__93__" id="cpd02720__91__vc__93__" name="5-Amino-6--5-phosphoribitylaminouracil" compartment="vc" hasOnlySubstanceUnits="false" boundaryCondition="false" constant="false" fbc:charge="-2" fbc:chemicalFormula="C9H15N4O9P"/>
      <species metaid="cpd02740__91__vc__93__" id="cpd02740__91__vc__93__" name="Guanosine 5-triphosphate,3-diphosphate" compartment="vc" hasOnlySubstanceUnits="false" boundaryCondition="false" constant="false" fbc:charge="-6" fbc:chemicalFormula="C10H12N5O20P5"/>
      <species metaid="cpd02745__91__vc__93__" id="cpd02745__91__vc__93__" name="alpha-D-Galactosyl-diphosphoundecaprenol" compartment="vc" hasOnlySubstanceUnits="false" boundaryCondition="false" constant="false" fbc:charge="-2" fbc:chemicalFormula="C61H100O12P2"/>
      <species metaid="cpd02754__91__vc__93__" id="cpd02754__91__vc__93__" name="2-Protocatechoylphloroglucinolcarboxylate" compartment="vc" hasOnlySubstanceUnits="false" boundaryCondition="false" constant="false" fbc:charge="-1" fbc:chemicalFormula="C14H9O8"/>
      <species metaid="cpd02762__91__vc__93__" id="cpd02762__91__vc__93__" name="Mg-Protoporphyrin IX 13-monomethyl ester" compartment="vc" hasOnlySubstanceUnits="false" boundaryCondition="false" constant="false" fbc:charge="0" fbc:chemicalFormula="C35H34MgN4O4"/>
      <species metaid="cpd02775__91__vc__93__" id="cpd02775__91__vc__93__" name="4-Amino-5-phosphomethyl-2-methylpyrimidine" compartment="vc" hasOnlySubstanceUnits="false" boundaryCondition="false" constant="false" fbc:charge="-1" fbc:chemicalFormula="C6H9N3O4P"/>
      <species metaid="cpd02782__91__vc__93__" id="cpd02782__91__vc__93__" name="UDP-N-acetyl-D-glucosaminouronate" compartment="vc" hasOnlySubstanceUnits="false" boundaryCondition="false" constant="false" fbc:charge="-3" fbc:chemicalFormula="C17H22N3O18P2"/>
      <species metaid="cpd02791__91__vc__93__" id="cpd02791__91__vc__93__" name="methylthioribulose-1-phosphate" compartment="vc" hasOnlySubstanceUnits="false" boundaryCondition="false" constant="false" fbc:charge="-2" fbc:chemicalFormula="C6H11O7PS"/>
      <species metaid="cpd02799__91__vc__93__" id="cpd02799__91__vc__93__" name="Methylisocitrate" compartment="vc" hasOnlySubstanceUnits="false" boundaryCondition="false" constant="false" fbc:charge="-3" fbc:chemicalFormula="C7H7O7"/>
      <species metaid="cpd02817__91__vc__93__" id="cpd02817__91__vc__93__" name="HTP" compartment="vc" hasOnlySubstanceUnits="false" boundaryCondition="false" constant="false" fbc:charge="-3" fbc:chemicalFormula="C11H19NO7PS"/>
      <species metaid="cpd02820__91__vc__93__" id="cpd02820__91__vc__93__" name="UDP-N-acetylglucosamine enolpyruvate" compartment="vc" hasOnlySubstanceUnits="false" boundaryCondition="false" constant="false" fbc:charge="-3" fbc:chemicalFormula="C20H26N3O19P2"/>
      <species metaid="cpd02826__91__vc__93__" id="cpd02826__91__vc__93__" name="5-Phosphoribosylformylglycinamidine" compartment="vc" hasOnlySubstanceUnits="false" boundaryCondition="false" constant="false" fbc:charge="-1" fbc:chemicalFormula="C8H15N3O8P"/>
      <species metaid="cpd02835__91__vc__93__" id="cpd02835__91__vc__93__" name="UDP-2,3-bis(3-hydroxytetradecanoyl)glucosamine" compartment="vc" hasOnlySubstanceUnits="false" boundaryCondition="false" constant="false" fbc:charge="-2" fbc:chemicalFormula="C43H75N3O20P2"/>
      <species metaid="cpd02843__91__vc__93__" id="cpd02843__91__vc__93__" name="D-erythro-imidazol-glycerol-phosphate" compartment="vc" hasOnlySubstanceUnits="false" boundaryCondition="false" constant="false" fbc:charge="-2" fbc:chemicalFormula="C6H9N2O6P"/>
      <species metaid="cpd02851__91__vc__93__" id="cpd02851__91__vc__93__" name="AICAR" compartment="vc" hasOnlySubstanceUnits="false" boundaryCondition="false" constant="false" fbc:charge="-2" fbc:chemicalFormula="C9H13N4O8P"/>
      <species metaid="cpd02857__91__vc__93__" id="cpd02857__91__vc__93__" name="DAHP" compartment="vc" hasOnlySubstanceUnits="false" boundaryCondition="false" constant="false" fbc:charge="-3" fbc:chemicalFormula="C7H10O10P"/>
      <species metaid="cpd02862__91__vc__93__" id="cpd02862__91__vc__93__" name="UDPMurAc(oyl-L-Ala-D-gamma-Glu-L-Lys-D-Ala-D-Ala)" compartment="vc" hasOnlySubstanceUnits="false" boundaryCondition="false" constant="false" fbc:charge="-3" fbc:chemicalFormula="C40H62N9O26P2"/>
      <species metaid="cpd02864__91__vc__93__" id="cpd02864__91__vc__93__" name="cis-2-Chlorodienelactone" compartment="vc" hasOnlySubstanceUnits="false" boundaryCondition="false" constant="false" fbc:charge="-1" fbc:chemicalFormula="C6H2ClO4"/>
      <species metaid="cpd02873__91__vc__93__" id="cpd02873__91__vc__93__" name="13(S)-HPODE" compartment="vc" hasOnlySubstanceUnits="false" boundaryCondition="false" constant="false" fbc:charge="-1" fbc:chemicalFormula="C18H31O4"/>
      <species metaid="cpd02882__91__vc__93__" id="cpd02882__91__vc__93__" name="4--1-D-Ribitylamino-5-aminouracil" compartment="vc" hasOnlySubstanceUnits="false" boundaryCondition="false" constant="false" fbc:charge="0" fbc:chemicalFormula="C9H16N4O6"/>
      <species metaid="cpd02884__91__vc__93__" id="cpd02884__91__vc__93__" name="FAICAR" compartment="vc" hasOnlySubstanceUnits="false" boundaryCondition="false" constant="false" fbc:charge="-2" fbc:chemicalFormula="C10H13N4O9P"/>
      <species metaid="cpd02885__91__vc__93__" id="cpd02885__91__vc__93__" name="Trihexosylceramide" compartment="vc" hasOnlySubstanceUnits="false" boundaryCondition="false" constant="false" fbc:charge="0" fbc:chemicalFormula="C37H66NO18R"/>
      <species metaid="cpd02886__91__vc__93__" id="cpd02886__91__vc__93__" name="UDP-3-O-(beta-hydroxymyristoyl)-N-acetylglucosamine" compartment="vc" hasOnlySubstanceUnits="false" boundaryCondition="false" constant="false" fbc:charge="-2" fbc:chemicalFormula="C31H51N3O19P2"/>
      <species metaid="cpd02893__91__vc__93__" id="cpd02893__91__vc__93__" name="5-Phosphoribosyl-4-carboxy-5-aminoimidazole" compartment="vc" hasOnlySubstanceUnits="false" boundaryCondition="false" constant="false" fbc:charge="-2" fbc:chemicalFormula="C9H12N3O9P"/>
      <species metaid="cpd02894__91__vc__93__" id="cpd02894__91__vc__93__" name="4-Amino-2-methyl-5-diphosphomethylpyrimidine" compartment="vc" hasOnlySubstanceUnits="false" boundaryCondition="false" constant="false" fbc:charge="-2" fbc:chemicalFormula="C6H9N3O7P2"/>
      <species metaid="cpd02904__91__vc__93__" id="cpd02904__91__vc__93__" name="alpha-Ribazole 5-phosphate" compartment="vc" hasOnlySubstanceUnits="false" boundaryCondition="false" constant="false" fbc:charge="-2" fbc:chemicalFormula="C14H17N2O7P"/>
      <species metaid="cpd02920__91__vc__93__" id="cpd02920__91__vc__93__" name="2-Amino-4-hydroxy-6-hydroxymethyl-7-8-dihydropteridinediphosphate" compartment="vc" hasOnlySubstanceUnits="false" boundaryCondition="false" constant="false" fbc:charge="-3" fbc:chemicalFormula="C7H8N5O8P2"/>
      <species metaid="cpd02921__91__vc__93__" id="cpd02921__91__vc__93__" name="SAICAR" compartment="vc" hasOnlySubstanceUnits="false" boundaryCondition="false" constant="false" fbc:charge="-4" fbc:chemicalFormula="C13H15N4O12P"/>
      <species metaid="cpd02930__91__vc__93__" id="cpd02930__91__vc__93__" name="Lipid X" compartment="vc" hasOnlySubstanceUnits="false" boundaryCondition="false" constant="false" fbc:charge="-2" fbc:chemicalFormula="C34H64NO12P"/>
      <species metaid="cpd02935__91__vc__93__" id="cpd02935__91__vc__93__" name="CoM-S-S-CoB" compartment="vc" hasOnlySubstanceUnits="false" boundaryCondition="false" constant="false" fbc:charge="-4" fbc:chemicalFormula="C13H22NO10PS3"/>
      <species metaid="cpd02948__91__vc__93__" id="cpd02948__91__vc__93__" name="MurAc(oyl-L-Ala-D-gamma-Glu-L-Lys-D-Ala-D-Ala)-diphospho- undecaprenol" compartment="vc" hasOnlySubstanceUnits="false" boundaryCondition="false" constant="false" fbc:charge="-3" fbc:chemicalFormula="C86H140N7O21P2"/>
      <species metaid="cpd02961__91__vc__93__" id="cpd02961__91__vc__93__" name="Dihydroneopterin" compartment="vc" hasOnlySubstanceUnits="false" boundaryCondition="false" constant="false" fbc:charge="0" fbc:chemicalFormula="C9H13N5O4"/>
      <species metaid="cpd02964__91__vc__93__" id="cpd02964__91__vc__93__" name="UDP-N-acetylmuramoyl-L-alanyl-D-gamma-glutamyl-meso-2-6-diaminopimelate" compartment="vc" hasOnlySubstanceUnits="false" boundaryCondition="false" constant="false" fbc:charge="-4" fbc:chemicalFormula="C35H51N7O26P2"/>
      <species metaid="cpd02967__91__vc__93__" id="cpd02967__91__vc__93__" name="N-Acetyl-beta-D-mannosaminyl-1,4-N-acetyl-D- glucosaminyldiphosphoundecaprenol" compartment="vc" hasOnlySubstanceUnits="false" boundaryCondition="false" constant="false" fbc:charge="-2" fbc:chemicalFormula="C71H116N2O17P2"/>
      <species metaid="cpd02968__91__vc__93__" id="cpd02968__91__vc__93__" name="UDP-N-acetylmuramoyl-L-alanyl-D-glutamyl-6-carboxy-L-lysyl-D-alanyl- D-alanine" compartment="vc" hasOnlySubstanceUnits="false" boundaryCondition="false" constant="false" fbc:charge="-4" fbc:chemicalFormula="C41H61N9O28P2"/>
      <species metaid="cpd02978__91__vc__93__" id="cpd02978__91__vc__93__" name="7,8-Dihydroneopterin 3-triphosphate" compartment="vc" hasOnlySubstanceUnits="false" boundaryCondition="false" constant="false" fbc:charge="-4" fbc:chemicalFormula="C9H12N5O13P3"/>
      <species metaid="cpd02979__91__vc__93__" id="cpd02979__91__vc__93__" name="phosphoribosylformiminoaicar-phosphate" compartment="vc" hasOnlySubstanceUnits="false" boundaryCondition="false" constant="false" fbc:charge="-4" fbc:chemicalFormula="C15H21N5O15P2"/>
      <species metaid="cpd02991__91__vc__93__" id="cpd02991__91__vc__93__" name="phosphoribulosylformimino-AICAR-phosphate" compartment="vc" hasOnlySubstanceUnits="false" boundaryCondition="false" constant="false" fbc:charge="-4" fbc:chemicalFormula="C15H21N5O15P2"/>
      <species metaid="cpd03002__91__vc__93__" id="cpd03002__91__vc__93__" name="Lipid A disaccharide" compartment="vc" hasOnlySubstanceUnits="false" boundaryCondition="false" constant="false" fbc:charge="-2" fbc:chemicalFormula="C68H127N2O20P"/>
      <species metaid="cpd03024__91__vc__93__" id="cpd03024__91__vc__93__" name="Phosphinothricin" compartment="vc" hasOnlySubstanceUnits="false" boundaryCondition="false" constant="false" fbc:charge="-1" fbc:chemicalFormula="C5H11NO4P"/>
      <species metaid="cpd03049__91__vc__93__" id="cpd03049__91__vc__93__" name="2-Hydroxyethyl-ThPP" compartment="vc" hasOnlySubstanceUnits="false" boundaryCondition="false" constant="false" fbc:charge="-1" fbc:chemicalFormula="C14H21N4O8P2S"/>
      <species metaid="cpd03091__91__vc__93__" id="cpd03091__91__vc__93__" name="5-Deoxyadenosine" compartment="vc" hasOnlySubstanceUnits="false" boundaryCondition="false" constant="false" fbc:charge="0" fbc:chemicalFormula="C10H13N5O3"/>
      <species metaid="cpd03148__91__vc__93__" id="cpd03148__91__vc__93__" name="Chlorophyll a" compartment="vc" hasOnlySubstanceUnits="false" boundaryCondition="false" constant="false" fbc:charge="1" fbc:chemicalFormula="C55H73MgN4O5"/>
      <species metaid="cpd03206__91__vc__93__" id="cpd03206__91__vc__93__" name="Phytofluene" compartment="vc" hasOnlySubstanceUnits="false" boundaryCondition="false" constant="false" fbc:charge="0" fbc:chemicalFormula="C40H62"/>
      <species metaid="cpd03211__91__vc__93__" id="cpd03211__91__vc__93__" name="15-cis-Phytoene" compartment="vc" hasOnlySubstanceUnits="false" boundaryCondition="false" constant="false" fbc:charge="0" fbc:chemicalFormula="C40H64"/>
      <species metaid="cpd03214__91__vc__93__" id="cpd03214__91__vc__93__" name="Phytyl diphosphate" compartment="vc" hasOnlySubstanceUnits="false" boundaryCondition="false" constant="false" fbc:charge="-2" fbc:chemicalFormula="C20H40O7P2"/>
      <species metaid="cpd03215__91__vc__93__" id="cpd03215__91__vc__93__" name="zeta-Carotene" compartment="vc" hasOnlySubstanceUnits="false" boundaryCondition="false" constant="false" fbc:charge="0" fbc:chemicalFormula="C40H60"/>
      <species metaid="cpd03217__91__vc__93__" id="cpd03217__91__vc__93__" name="Lycopene" compartment="vc" hasOnlySubstanceUnits="false" boundaryCondition="false" constant="false" fbc:charge="0" fbc:chemicalFormula="C40H56"/>
      <species metaid="cpd03220__91__vc__93__" id="cpd03220__91__vc__93__" name="gamma-Carotene" compartment="vc" hasOnlySubstanceUnits="false" boundaryCondition="false" constant="false" fbc:charge="0" fbc:chemicalFormula="C40H56"/>
      <species metaid="cpd03279__91__vc__93__" id="cpd03279__91__vc__93__" name="Deoxyinosine" compartment="vc" hasOnlySubstanceUnits="false" boundaryCondition="false" constant="false" fbc:charge="0" fbc:chemicalFormula="C10H12N4O4"/>
      <species metaid="cpd03292__91__vc__93__" id="cpd03292__91__vc__93__" name="Penicillin G" compartment="vc" hasOnlySubstanceUnits="false" boundaryCondition="false" constant="false" fbc:charge="-1" fbc:chemicalFormula="C16H17N2O4S"/>
      <species metaid="cpd03296__91__vc__93__" id="cpd03296__91__vc__93__" name="Isopenicillin N" compartment="vc" hasOnlySubstanceUnits="false" boundaryCondition="false" constant="false" fbc:charge="-1" fbc:chemicalFormula="C14H20N3O6S"/>
      <species metaid="cpd03305__91__vc__93__" id="cpd03305__91__vc__93__" name="Hercynine" compartment="vc" hasOnlySubstanceUnits="false" boundaryCondition="false" constant="false" fbc:charge="0" fbc:chemicalFormula="C9H15N3O2"/>
      <species metaid="cpd03414__91__vc__93__" id="cpd03414__91__vc__93__" name="UroporphyrinogenI" compartment="vc" hasOnlySubstanceUnits="false" boundaryCondition="false" constant="false" fbc:charge="-8" fbc:chemicalFormula="C40H36N4O16"/>
      <species metaid="cpd03416__91__vc__93__" id="cpd03416__91__vc__93__" name="CoproporphyrinogenI" compartment="vc" hasOnlySubstanceUnits="false" boundaryCondition="false" constant="false" fbc:charge="-4" fbc:chemicalFormula="C36H40N4O8"/>
      <species metaid="cpd03420__91__vc__93__" id="cpd03420__91__vc__93__" name="Precorrin 3A" compartment="vc" hasOnlySubstanceUnits="false" boundaryCondition="false" constant="false" fbc:charge="-7" fbc:chemicalFormula="C43H43N4O16"/>
      <species metaid="cpd03421__91__vc__93__" id="cpd03421__91__vc__93__" name="Cobyrinate" compartment="vc" hasOnlySubstanceUnits="false" boundaryCondition="false" constant="false" fbc:charge="-6" fbc:chemicalFormula="C45H52CoN4O14"/>
      <species metaid="cpd03422__91__vc__93__" id="cpd03422__91__vc__93__" name="Cobinamide" compartment="vc" hasOnlySubstanceUnits="false" boundaryCondition="false" constant="false" fbc:charge="0" fbc:chemicalFormula="C48H72CoN11O8"/>
      <species metaid="cpd03423__91__vc__93__" id="cpd03423__91__vc__93__" name="alpha-Ribazole" compartment="vc" hasOnlySubstanceUnits="false" boundaryCondition="false" constant="false" fbc:charge="0" fbc:chemicalFormula="C14H18N2O4"/>
      <species metaid="cpd03427__91__vc__93__" id="cpd03427__91__vc__93__" name="(3Z)-Phycocyanobilin" compartment="vc" hasOnlySubstanceUnits="false" boundaryCondition="false" constant="false" fbc:charge="-2" fbc:chemicalFormula="C33H36N4O6"/>
      <species metaid="cpd03447__91__vc__93__" id="cpd03447__91__vc__93__" name="2-Octaprenyl-6-methoxy-1,4-benzoquinone" compartment="vc" hasOnlySubstanceUnits="false" boundaryCondition="false" constant="false" fbc:charge="0" fbc:chemicalFormula="C47H70O3"/>
      <species metaid="cpd03448__91__vc__93__" id="cpd03448__91__vc__93__" name="2-Octaprenyl-3-methyl-6-methoxy-1,4-benzoquinone" compartment="vc" hasOnlySubstanceUnits="false" boundaryCondition="false" constant="false" fbc:charge="0" fbc:chemicalFormula="C48H72O3"/>
      <species metaid="cpd03451__91__vc__93__" id="cpd03451__91__vc__93__" name="SHCHC" compartment="vc" hasOnlySubstanceUnits="false" boundaryCondition="false" constant="false" fbc:charge="-2" fbc:chemicalFormula="C11H10O6"/>
      <species metaid="cpd03470__91__vc__93__" id="cpd03470__91__vc__93__" name="Iminoaspartate" compartment="vc" hasOnlySubstanceUnits="false" boundaryCondition="false" constant="false" fbc:charge="-1" fbc:chemicalFormula="C4H4NO4"/>
      <species metaid="cpd03490__91__vc__93__" id="cpd03490__91__vc__93__" name="UDP-N-acetylmuramoyl-L-alanyl-gamma-D-glutamyl-L-lysine" compartment="vc" hasOnlySubstanceUnits="false" boundaryCondition="false" constant="false" fbc:charge="-3" fbc:chemicalFormula="C34H52N7O24P2"/>
      <species metaid="cpd03491__91__vc__93__" id="cpd03491__91__vc__93__" name="Undecaprenyl-diphospho-N-acetylmuramoyl-(N-acetylglucosamine)-L-alanyl-gamma-D-glutamyl-L-lysyl-D-alanyl-D-alanine" compartment="vc" hasOnlySubstanceUnits="false" boundaryCondition="false" constant="false" fbc:charge="-3" fbc:chemicalFormula="C94H153N8O26P2"/>
      <species metaid="cpd03494__91__vc__93__" id="cpd03494__91__vc__93__" name="Undecaprenyl-diphospho-N-acetylmuramoyl-L-alanyl-D-glutamyl-meso-2-6-diaminopimeloyl-D-alanyl-D-alanine" compartment="vc" hasOnlySubstanceUnits="false" boundaryCondition="false" constant="false" fbc:charge="-4" fbc:chemicalFormula="C87H139N7O23P2"/>
      <species metaid="cpd03495__91__vc__93__" id="cpd03495__91__vc__93__" name="Undecaprenyl-diphospho-N-acetylmuramoyl--N-acetylglucosamine-L-ala-D-glu-meso-2-6-diaminopimeloyl-D-ala-D-ala" compartment="vc" hasOnlySubstanceUnits="false" boundaryCondition="false" constant="false" fbc:charge="-4" fbc:chemicalFormula="C95H152N8O28P2"/>
      <species metaid="cpd03517__91__vc__93__" id="cpd03517__91__vc__93__" name="Biotinyl-5-AMP" compartment="vc" hasOnlySubstanceUnits="false" boundaryCondition="false" constant="false" fbc:charge="-1" fbc:chemicalFormula="C20H27N7O9PS"/>
      <species metaid="cpd03520__91__vc__93__" id="cpd03520__91__vc__93__" name="Molybdopterin" compartment="vc" hasOnlySubstanceUnits="false" boundaryCondition="false" constant="false" fbc:charge="-3" fbc:chemicalFormula="C10H11N5O6PS2"/>
      <species metaid="cpd03524__91__vc__93__" id="cpd03524__91__vc__93__" name="10-Formyl-THF-L-glutamate" compartment="vc" hasOnlySubstanceUnits="false" boundaryCondition="false" constant="false" fbc:charge="-3" fbc:chemicalFormula="C25H27N8O10"/>
      <species metaid="cpd03529__91__vc__93__" id="cpd03529__91__vc__93__" name="N4-Acetylaminobutanal" compartment="vc" hasOnlySubstanceUnits="false" boundaryCondition="false" constant="false" fbc:charge="0" fbc:chemicalFormula="C6H11NO2"/>
      <species metaid="cpd03555__91__vc__93__" id="cpd03555__91__vc__93__" name="15(S)-HPETE" compartment="vc" hasOnlySubstanceUnits="false" boundaryCondition="false" constant="false" fbc:charge="-1" fbc:chemicalFormula="C20H31O4"/>
      <species metaid="cpd03577__91__vc__93__" id="cpd03577__91__vc__93__" name="(R)-2-Oxo-3-methylpentanoate" compartment="vc" hasOnlySubstanceUnits="false" boundaryCondition="false" constant="false" fbc:charge="-1" fbc:chemicalFormula="C6H9O3"/>
      <species metaid="cpd03584__91__vc__93__" id="cpd03584__91__vc__93__" name="UDP-3-O-(beta-hydroxymyristoyl)-D-glucosamine" compartment="vc" hasOnlySubstanceUnits="false" boundaryCondition="false" constant="false" fbc:charge="-1" fbc:chemicalFormula="C29H50N3O18P2"/>
      <species metaid="cpd03593__91__vc__93__" id="cpd03593__91__vc__93__" name="D-erythro-3-Methylmalate" compartment="vc" hasOnlySubstanceUnits="false" boundaryCondition="false" constant="false" fbc:charge="-2" fbc:chemicalFormula="C5H6O5"/>
      <species metaid="cpd03606__91__vc__93__" id="cpd03606__91__vc__93__" name="2-Oxo-3-hydroxy-4-phosphobutanoate" compartment="vc" hasOnlySubstanceUnits="false" boundaryCondition="false" constant="false" fbc:charge="-3" fbc:chemicalFormula="C4H4O8P"/>
      <species metaid="cpd03607__91__vc__93__" id="cpd03607__91__vc__93__" name="4-(Phosphonooxy)-threonine" compartment="vc" hasOnlySubstanceUnits="false" boundaryCondition="false" constant="false" fbc:charge="-2" fbc:chemicalFormula="C4H8NO7P"/>
      <species metaid="cpd03637__91__vc__93__" id="cpd03637__91__vc__93__" name="Zeaxanthin" compartment="vc" hasOnlySubstanceUnits="false" boundaryCondition="false" constant="false" fbc:charge="0" fbc:chemicalFormula="C40H56O2"/>
      <species metaid="cpd03671__91__vc__93__" id="cpd03671__91__vc__93__" name="D-Glucosamine1-phosphate" compartment="vc" hasOnlySubstanceUnits="false" boundaryCondition="false" constant="false" fbc:charge="-1" fbc:chemicalFormula="C6H13NO8P"/>
      <species metaid="cpd03725__91__vc__93__" id="cpd03725__91__vc__93__" name="Fe(III)dicitrate" compartment="vc" hasOnlySubstanceUnits="false" boundaryCondition="false" constant="false" fbc:charge="0" fbc:chemicalFormula="C12H22FeO14"/>
      <species metaid="cpd03734__91__vc__93__" id="cpd03734__91__vc__93__" name="Acetamide" compartment="vc" hasOnlySubstanceUnits="false" boundaryCondition="false" constant="false" fbc:charge="0" fbc:chemicalFormula="C2H5NO"/>
      <species metaid="cpd03760__91__vc__93__" id="cpd03760__91__vc__93__" name="Precorrin 6B" compartment="vc" hasOnlySubstanceUnits="false" boundaryCondition="false" constant="false" fbc:charge="-7" fbc:chemicalFormula="C44H49N4O16"/>
      <species metaid="cpd03761__91__vc__93__" id="cpd03761__91__vc__93__" name="Precorrin 6A" compartment="vc" hasOnlySubstanceUnits="false" boundaryCondition="false" constant="false" fbc:charge="-7" fbc:chemicalFormula="C44H47N4O16"/>
      <species metaid="cpd03770__91__vc__93__" id="cpd03770__91__vc__93__" name="2-Chloromaleylacetate" compartment="vc" hasOnlySubstanceUnits="false" boundaryCondition="false" constant="false" fbc:charge="-2" fbc:chemicalFormula="C6H3ClO5"/>
      <species metaid="cpd03812__91__vc__93__" id="cpd03812__91__vc__93__" name="N-Acetyl-D-galactosamine 6-phosphate" compartment="vc" hasOnlySubstanceUnits="false" boundaryCondition="false" constant="false" fbc:charge="-2" fbc:chemicalFormula="C8H14NO9P"/>
      <species metaid="cpd03813__91__vc__93__" id="cpd03813__91__vc__93__" name="D-Galactosamine 6-phosphate" compartment="vc" hasOnlySubstanceUnits="false" boundaryCondition="false" constant="false" fbc:charge="-1" fbc:chemicalFormula="C6H13NO8P"/>
      <species metaid="cpd03831__91__vc__93__" id="cpd03831__91__vc__93__" name="ADP-L-glycero-D-manno-heptose" compartment="vc" hasOnlySubstanceUnits="false" boundaryCondition="false" constant="false" fbc:charge="-2" fbc:chemicalFormula="C17H25N5O16P2"/>
      <species metaid="cpd03832__91__vc__93__" id="cpd03832__91__vc__93__" name="Hydrogenobyrinate" compartment="vc" hasOnlySubstanceUnits="false" boundaryCondition="false" constant="false" fbc:charge="-4" fbc:chemicalFormula="C45H56N4O14"/>
      <species metaid="cpd03833__91__vc__93__" id="cpd03833__91__vc__93__" name="Precorrin 3B" compartment="vc" hasOnlySubstanceUnits="false" boundaryCondition="false" constant="false" fbc:charge="-6" fbc:chemicalFormula="C43H44N4O17"/>
      <species metaid="cpd03834__91__vc__93__" id="cpd03834__91__vc__93__" name="Precorrin 4" compartment="vc" hasOnlySubstanceUnits="false" boundaryCondition="false" constant="false" fbc:charge="-7" fbc:chemicalFormula="C44H45N4O17"/>
      <species metaid="cpd03835__91__vc__93__" id="cpd03835__91__vc__93__" name="Precorrin 8" compartment="vc" hasOnlySubstanceUnits="false" boundaryCondition="false" constant="false" fbc:charge="-7" fbc:chemicalFormula="C45H53N4O14"/>
      <species metaid="cpd03839__91__vc__93__" id="cpd03839__91__vc__93__" name="Precorrin 5" compartment="vc" hasOnlySubstanceUnits="false" boundaryCondition="false" constant="false" fbc:charge="-7" fbc:chemicalFormula="C45H47N4O17"/>
      <species metaid="cpd03847__91__vc__93__" id="cpd03847__91__vc__93__" name="Myristic acid" compartment="vc" hasOnlySubstanceUnits="false" boundaryCondition="false" constant="false" fbc:charge="-1" fbc:chemicalFormula="C14H27O2"/>
      <species metaid="cpd03897__91__vc__93__" id="cpd03897__91__vc__93__" name="4a-Hydroxytetrahydrobiopterin" compartment="vc" hasOnlySubstanceUnits="false" boundaryCondition="false" constant="false" fbc:charge="0" fbc:chemicalFormula="C9H15N5O4"/>
      <species metaid="cpd03913__91__vc__93__" id="cpd03913__91__vc__93__" name="Hydrogenobyrinate diamide" compartment="vc" hasOnlySubstanceUnits="false" boundaryCondition="false" constant="false" fbc:charge="-2" fbc:chemicalFormula="C45H60N6O12"/>
      <species metaid="cpd03914__91__vc__93__" id="cpd03914__91__vc__93__" name="Cob(II)yrinate diamide" compartment="vc" hasOnlySubstanceUnits="false" boundaryCondition="false" constant="false" fbc:charge="-4" fbc:chemicalFormula="C45H56CoN6O12"/>
      <species metaid="cpd03915__91__vc__93__" id="cpd03915__91__vc__93__" name="Cob(I)yrinate diamide" compartment="vc" hasOnlySubstanceUnits="false" boundaryCondition="false" constant="false" fbc:charge="-5" fbc:chemicalFormula="C45H56CoN6O12"/>
      <species metaid="cpd03916__91__vc__93__" id="cpd03916__91__vc__93__" name="Adenosyl cobyrinate diamide" compartment="vc" hasOnlySubstanceUnits="false" boundaryCondition="false" constant="false" fbc:charge="-4" fbc:chemicalFormula="C55H68CoN11O15"/>
      <species metaid="cpd03917__91__vc__93__" id="cpd03917__91__vc__93__" name="Adenosylcobyric acid" compartment="vc" hasOnlySubstanceUnits="false" boundaryCondition="false" constant="false" fbc:charge="0" fbc:chemicalFormula="C55H76CoN15O11"/>
      <species metaid="cpd03918__91__vc__93__" id="cpd03918__91__vc__93__" name="Adenosyl cobinamide" compartment="vc" hasOnlySubstanceUnits="false" boundaryCondition="false" constant="false" fbc:charge="1" fbc:chemicalFormula="C58H84CoN16O11"/>
      <species metaid="cpd03919__91__vc__93__" id="cpd03919__91__vc__93__" name="Adenosyl cobinamide phosphate" compartment="vc" hasOnlySubstanceUnits="false" boundaryCondition="false" constant="false" fbc:charge="-1" fbc:chemicalFormula="C58H83CoN16O14P"/>
      <species metaid="cpd03920__91__vc__93__" id="cpd03920__91__vc__93__" name="Adenosylcobinamide-GDP" compartment="vc" hasOnlySubstanceUnits="false" boundaryCondition="false" constant="false" fbc:charge="-1" fbc:chemicalFormula="C68H95CoN21O21P2"/>
      <species metaid="cpd03963__91__vc__93__" id="cpd03963__91__vc__93__" name="Biuret" compartment="vc" hasOnlySubstanceUnits="false" boundaryCondition="false" constant="false" fbc:charge="0" fbc:chemicalFormula="C2H5N3O2"/>
      <species metaid="cpd03972__91__vc__93__" id="cpd03972__91__vc__93__" name="Penicillin N" compartment="vc" hasOnlySubstanceUnits="false" boundaryCondition="false" constant="false" fbc:charge="-1" fbc:chemicalFormula="C14H20N3O6S"/>
      <species metaid="cpd04105__91__vc__93__" id="cpd04105__91__vc__93__" name="Mycothiol" compartment="vc" hasOnlySubstanceUnits="false" boundaryCondition="false" constant="false" fbc:charge="0" fbc:chemicalFormula="C17H30N2O12S"/>
      <species metaid="cpd04117__91__vc__93__" id="cpd04117__91__vc__93__" name="4-Methylcatechol" compartment="vc" hasOnlySubstanceUnits="false" boundaryCondition="false" constant="false" fbc:charge="0" fbc:chemicalFormula="C7H8O2"/>
      <species metaid="cpd05300__91__vc__93__" id="cpd05300__91__vc__93__" name="Pentadecane" compartment="vc" hasOnlySubstanceUnits="false" boundaryCondition="false" constant="false" fbc:charge="0" fbc:chemicalFormula="C15H32"/>
      <species metaid="cpd05490__91__vc__93__" id="cpd05490__91__vc__93__" name="Canthaxanthin" compartment="vc" hasOnlySubstanceUnits="false" boundaryCondition="false" constant="false" fbc:charge="0" fbc:chemicalFormula="C40H52O2"/>
      <species metaid="cpd05498__91__vc__93__" id="cpd05498__91__vc__93__" name="beta-Cryptoxanthin" compartment="vc" hasOnlySubstanceUnits="false" boundaryCondition="false" constant="false" fbc:charge="0" fbc:chemicalFormula="C40H56O"/>
      <species metaid="cpd05499__91__vc__93__" id="cpd05499__91__vc__93__" name="Echinenone" compartment="vc" hasOnlySubstanceUnits="false" boundaryCondition="false" constant="false" fbc:charge="0" fbc:chemicalFormula="C40H54O"/>
      <species metaid="cpd06227__91__vc__93__" id="cpd06227__91__vc__93__" name="THF-L-glutamate" compartment="vc" hasOnlySubstanceUnits="false" boundaryCondition="false" constant="false" fbc:charge="-3" fbc:chemicalFormula="C24H27N8O9"/>
      <species metaid="cpd06707__91__vc__93__" id="cpd06707__91__vc__93__" name="Benzamide" compartment="vc" hasOnlySubstanceUnits="false" boundaryCondition="false" constant="false" fbc:charge="0" fbc:chemicalFormula="C7H7NO"/>
      <species metaid="cpd07274__91__vl__93__" id="cpd07274__91__vl__93__" name="Plastoquinone A" compartment="vl" hasOnlySubstanceUnits="false" boundaryCondition="false" constant="false" fbc:charge="0" fbc:chemicalFormula="C53H80O2"/>
      <species metaid="cpd07274__91__vp__93__" id="cpd07274__91__vp__93__" name="Plastoquinone A" compartment="vp" hasOnlySubstanceUnits="false" boundaryCondition="false" constant="false" fbc:charge="0" fbc:chemicalFormula="C53H80O2"/>
      <species metaid="cpd08210__91__vc__93__" id="cpd08210__91__vc__93__" name="ADC" compartment="vc" hasOnlySubstanceUnits="false" boundaryCondition="false" constant="false" fbc:charge="-1" fbc:chemicalFormula="C10H10NO5"/>
      <species metaid="cpd08211__91__vc__93__" id="cpd08211__91__vc__93__" name="trans,trans,cis-Geranylgeranyl diphosphate" compartment="vc" hasOnlySubstanceUnits="false" boundaryCondition="false" constant="false" fbc:charge="-2" fbc:chemicalFormula="C20H34O7P2"/>
      <species metaid="cpd08286__91__vc__93__" id="cpd08286__91__vc__93__" name="2-C-methyl-D-erythritol4-phosphate" compartment="vc" hasOnlySubstanceUnits="false" boundaryCondition="false" constant="false" fbc:charge="-2" fbc:chemicalFormula="C5H11O7P"/>
      <species metaid="cpd08287__91__vc__93__" id="cpd08287__91__vc__93__" name="4--cytidine5-diphospho-2-C-methyl-D-erythritol" compartment="vc" hasOnlySubstanceUnits="false" boundaryCondition="false" constant="false" fbc:charge="-2" fbc:chemicalFormula="C14H23N3O14P2"/>
      <species metaid="cpd08288__91__vc__93__" id="cpd08288__91__vc__93__" name="2-phospho-4--cytidine5-diphospho-2-C-methyl-D-erythritol" compartment="vc" hasOnlySubstanceUnits="false" boundaryCondition="false" constant="false" fbc:charge="-4" fbc:chemicalFormula="C14H22N3O17P3"/>
      <species metaid="cpd08289__91__vc__93__" id="cpd08289__91__vc__93__" name="1-deoxy-D-xylulose5-phosphate" compartment="vc" hasOnlySubstanceUnits="false" boundaryCondition="false" constant="false" fbc:charge="-2" fbc:chemicalFormula="C5H9O7P"/>
      <species metaid="cpd08301__91__vc__93__" id="cpd08301__91__vc__93__" name="2-C-methyl-D-erythritol2-4-cyclodiphosphate" compartment="vc" hasOnlySubstanceUnits="false" boundaryCondition="false" constant="false" fbc:charge="-2" fbc:chemicalFormula="C5H10O9P2"/>
      <species metaid="cpd08358__91__vc__93__" id="cpd08358__91__vc__93__" name="UDP-6-sulfoquinovose" compartment="vc" hasOnlySubstanceUnits="false" boundaryCondition="false" constant="false" fbc:charge="-3" fbc:chemicalFormula="C15H21N2O19P2S"/>
      <species metaid="cpd08366__91__vc__93__" id="cpd08366__91__vc__93__" name="(2R)-Phosphosulfolactate" compartment="vc" hasOnlySubstanceUnits="false" boundaryCondition="false" constant="false" fbc:charge="-4" fbc:chemicalFormula="C3H3O9PS"/>
      <species metaid="cpd08367__91__vc__93__" id="cpd08367__91__vc__93__" name="(2R)-3-Sulfolactate" compartment="vc" hasOnlySubstanceUnits="false" boundaryCondition="false" constant="false" fbc:charge="-2" fbc:chemicalFormula="C3H4O6S"/>
      <species metaid="cpd08368__91__vc__93__" id="cpd08368__91__vc__93__" name="Cobalt-precorrin 2" compartment="vc" hasOnlySubstanceUnits="false" boundaryCondition="false" constant="false" fbc:charge="-9" fbc:chemicalFormula="C42H37N4O16Co"/>
      <species metaid="cpd08369__91__vc__93__" id="cpd08369__91__vc__93__" name="Cobalt-precorrin 3" compartment="vc" hasOnlySubstanceUnits="false" boundaryCondition="false" constant="false" fbc:charge="-8" fbc:chemicalFormula="C43H40N4O16Co"/>
      <species metaid="cpd08370__91__vc__93__" id="cpd08370__91__vc__93__" name="Cobalt-precorrin 4" compartment="vc" hasOnlySubstanceUnits="false" boundaryCondition="false" constant="false" fbc:charge="-7" fbc:chemicalFormula="C44H43CoN4O16"/>
      <species metaid="cpd08371__91__vc__93__" id="cpd08371__91__vc__93__" name="Cobalt-precorrin 5" compartment="vc" hasOnlySubstanceUnits="false" boundaryCondition="false" constant="false" fbc:charge="-6" fbc:chemicalFormula="C45H46CoN4O16"/>
      <species metaid="cpd08372__91__vc__93__" id="cpd08372__91__vc__93__" name="Cobalt-precorrin 6" compartment="vc" hasOnlySubstanceUnits="false" boundaryCondition="false" constant="false" fbc:charge="-7" fbc:chemicalFormula="C44H45CoN4O16"/>
      <species metaid="cpd08373__91__vc__93__" id="cpd08373__91__vc__93__" name="Cobalt-precorrin 6B" compartment="vc" hasOnlySubstanceUnits="false" boundaryCondition="false" constant="false" fbc:charge="-6" fbc:chemicalFormula="C44H48CoN4O16"/>
      <species metaid="cpd08375__91__vc__93__" id="cpd08375__91__vc__93__" name="Cobalt-precorrin 8" compartment="vc" hasOnlySubstanceUnits="false" boundaryCondition="false" constant="false" fbc:charge="-5" fbc:chemicalFormula="C45H53CoN4O14"/>
      <species metaid="cpd08615__91__vc__93__" id="cpd08615__91__vc__93__" name="1-Hydroxy-2-methyl-2-butenyl 4-diphosphate" compartment="vc" hasOnlySubstanceUnits="false" boundaryCondition="false" constant="false" fbc:charge="-2" fbc:chemicalFormula="C5H10O8P2"/>
      <species metaid="cpd08629__91__vc__93__" id="cpd08629__91__vc__93__" name="13(1)-Hydroxy-Mg-protoporphyrin IX 13-monomethyl ester" compartment="vc" hasOnlySubstanceUnits="false" boundaryCondition="false" constant="false" fbc:charge="0" fbc:chemicalFormula="C35H34MgN4O5"/>
      <species metaid="cpd08630__91__vc__93__" id="cpd08630__91__vc__93__" name="13(1)-Oxo-Mg-protoporphyrin IX 13-monomethyl ester" compartment="vc" hasOnlySubstanceUnits="false" boundaryCondition="false" constant="false" fbc:charge="-1" fbc:chemicalFormula="C35H31MgN4O5"/>
      <species metaid="cpd08631__91__vc__93__" id="cpd08631__91__vc__93__" name="Divinylprotochlorophyllide" compartment="vc" hasOnlySubstanceUnits="false" boundaryCondition="false" constant="false" fbc:charge="-1" fbc:chemicalFormula="C35H29MgN4O5"/>
      <species metaid="cpd08632__91__vc__93__" id="cpd08632__91__vc__93__" name="Divinyl chlorophyllide a" compartment="vc" hasOnlySubstanceUnits="false" boundaryCondition="false" constant="false" fbc:charge="-1" fbc:chemicalFormula="C35H31MgN4O5"/>
      <species metaid="cpd08701__91__vc__93__" id="cpd08701__91__vc__93__" name="Methanophenazine" compartment="vc" hasOnlySubstanceUnits="false" boundaryCondition="false" constant="false" fbc:charge="0" fbc:chemicalFormula="C37H50N2O"/>
      <species metaid="cpd08702__91__vc__93__" id="cpd08702__91__vc__93__" name="Dihydromethanophenazine" compartment="vc" hasOnlySubstanceUnits="false" boundaryCondition="false" constant="false" fbc:charge="0" fbc:chemicalFormula="C37H52N2O"/>
      <species metaid="cpd08928__91__vc__93__" id="cpd08928__91__vc__93__" name="L-Threonine phosphate" compartment="vc" hasOnlySubstanceUnits="false" boundaryCondition="false" constant="false" fbc:charge="-2" fbc:chemicalFormula="C4H8NO6P"/>
      <species metaid="cpd09313__91__vc__93__" id="cpd09313__91__vc__93__" name="2,5-Dichloro-carboxymethylenebut-2-en-4-olide" compartment="vc" hasOnlySubstanceUnits="false" boundaryCondition="false" constant="false" fbc:charge="-1" fbc:chemicalFormula="C6HCl2O4"/>
      <species metaid="cpd09314__91__vc__93__" id="cpd09314__91__vc__93__" name="2,5-Dichloro-4-oxohex-2-enedioate" compartment="vc" hasOnlySubstanceUnits="false" boundaryCondition="false" constant="false" fbc:charge="-2" fbc:chemicalFormula="C6H2Cl2O5"/>
      <species metaid="cpd09791__91__vc__93__" id="cpd09791__91__vc__93__" name="3-Methylsalicylate" compartment="vc" hasOnlySubstanceUnits="false" boundaryCondition="false" constant="false" fbc:charge="-1" fbc:chemicalFormula="C8H7O3"/>
      <species metaid="cpd09806__91__vc__93__" id="cpd09806__91__vc__93__" name="m-Cresotic acid" compartment="vc" hasOnlySubstanceUnits="false" boundaryCondition="false" constant="false" fbc:charge="-1" fbc:chemicalFormula="C8H7O3"/>
      <species metaid="cpd09812__91__vc__93__" id="cpd09812__91__vc__93__" name="4-Hydroxymethylsalicylate" compartment="vc" hasOnlySubstanceUnits="false" boundaryCondition="false" constant="false" fbc:charge="-1" fbc:chemicalFormula="C8H7O4"/>
      <species metaid="cpd09813__91__vc__93__" id="cpd09813__91__vc__93__" name="4-Hydroxymethylcatechol" compartment="vc" hasOnlySubstanceUnits="false" boundaryCondition="false" constant="false" fbc:charge="0" fbc:chemicalFormula="C7H8O3"/>
      <species metaid="cpd09850__91__vc__93__" id="cpd09850__91__vc__93__" name="delta-Tocopherol" compartment="vc" hasOnlySubstanceUnits="false" boundaryCondition="false" constant="false" fbc:charge="0" fbc:chemicalFormula="C27H46O2"/>
      <species metaid="cpd09851__91__vc__93__" id="cpd09851__91__vc__93__" name="beta-Tocopherol" compartment="vc" hasOnlySubstanceUnits="false" boundaryCondition="false" constant="false" fbc:charge="0" fbc:chemicalFormula="C28H48O2"/>
      <species metaid="cpd09879__91__vc__93__" id="cpd09879__91__vc__93__" name="S-(Hydroxymethyl)glutathione" compartment="vc" hasOnlySubstanceUnits="false" boundaryCondition="false" constant="false" fbc:charge="-1" fbc:chemicalFormula="C11H18N3O7S"/>
      <species metaid="cpd10162__91__vc__93__" id="cpd10162__91__vc__93__" name="(R)-3-Hydroxy-3-methyl-2-oxopentanoate" compartment="vc" hasOnlySubstanceUnits="false" boundaryCondition="false" constant="false" fbc:charge="-1" fbc:chemicalFormula="C6H9O4"/>
      <species metaid="cpd10515__91__vc__93__" id="cpd10515__91__vc__93__" name="Fe+2" compartment="vc" hasOnlySubstanceUnits="false" boundaryCondition="false" constant="false" fbc:charge="2" fbc:chemicalFormula="Fe"/>
      <species metaid="cpd10516__91__vc__93__" id="cpd10516__91__vc__93__" name="Fe+3" compartment="vc" hasOnlySubstanceUnits="false" boundaryCondition="false" constant="false" fbc:charge="3" fbc:chemicalFormula="Fe"/>
      <species metaid="cpd11206__91__vc__93__" id="cpd11206__91__vc__93__" name="Precorrin 1" compartment="vc" hasOnlySubstanceUnits="false" boundaryCondition="false" constant="false" fbc:charge="-8" fbc:chemicalFormula="C41H38N4O16"/>
      <species metaid="cpd11217__91__vc__93__" id="cpd11217__91__vc__93__" name="1,4-Dihydroxy-2-naphthoyl-CoA" compartment="vc" hasOnlySubstanceUnits="false" boundaryCondition="false" constant="false" fbc:charge="-4" fbc:chemicalFormula="C32H38N7O19P3S"/>
      <species metaid="cpd11225__91__vc__93__" id="cpd11225__91__vc__93__" name="3-4-dihydroxy-2-butanone4-phosphate" compartment="vc" hasOnlySubstanceUnits="false" boundaryCondition="false" constant="false" fbc:charge="-2" fbc:chemicalFormula="C4H7O6P"/>
      <species metaid="cpd11255__91__vc__93__" id="cpd11255__91__vc__93__" name="1,2-dihydroxy-3-keto-5-methylthiopentene" compartment="vc" hasOnlySubstanceUnits="false" boundaryCondition="false" constant="false" fbc:charge="0" fbc:chemicalFormula="C6H10O3S"/>
      <species metaid="cpd11310__91__vc__93__" id="cpd11310__91__vc__93__" name="5-phosphoribosyl-5-carboxyaminoimidazole" compartment="vc" hasOnlySubstanceUnits="false" boundaryCondition="false" constant="false" fbc:charge="-3" fbc:chemicalFormula="C9H11N3O9P"/>
      <species metaid="cpd11420__91__vc__93__" id="cpd11420__91__vc__93__" name="trdox" compartment="vc" hasOnlySubstanceUnits="false" boundaryCondition="false" constant="false" fbc:charge="1" fbc:chemicalFormula="C10H13N4O4R4S2"/>
      <species metaid="cpd11421__91__vc__93__" id="cpd11421__91__vc__93__" name="trdrd" compartment="vc" hasOnlySubstanceUnits="false" boundaryCondition="false" constant="false" fbc:charge="1" fbc:chemicalFormula="C10H15N4O4R4S2"/>
      <species metaid="cpd11464__91__vc__93__" id="cpd11464__91__vc__93__" name="Butyryl-ACP" compartment="vc" hasOnlySubstanceUnits="false" boundaryCondition="false" constant="false" fbc:charge="0" fbc:chemicalFormula="C4H7OS"/>
      <species metaid="cpd11465__91__vc__93__" id="cpd11465__91__vc__93__" name="But-2-enoyl-[acyl-carrier protein]" compartment="vc" hasOnlySubstanceUnits="false" boundaryCondition="false" constant="false" fbc:charge="0" fbc:chemicalFormula="C4H5OS"/>
      <species metaid="cpd11466__91__vc__93__" id="cpd11466__91__vc__93__" name="Myristoyl-ACP" compartment="vc" hasOnlySubstanceUnits="false" boundaryCondition="false" constant="false" fbc:charge="0" fbc:chemicalFormula="C14H27OS"/>
      <species metaid="cpd11467__91__vc__93__" id="cpd11467__91__vc__93__" name="(2E)-Tetradecenoyl-[acp]" compartment="vc" hasOnlySubstanceUnits="false" boundaryCondition="false" constant="false" fbc:charge="0" fbc:chemicalFormula="C14H25OS"/>
      <species metaid="cpd11468__91__vc__93__" id="cpd11468__91__vc__93__" name="Dodecanoyl-ACP" compartment="vc" hasOnlySubstanceUnits="false" boundaryCondition="false" constant="false" fbc:charge="0" fbc:chemicalFormula="C12H23OS"/>
      <species metaid="cpd11469__91__vc__93__" id="cpd11469__91__vc__93__" name="(2E)-Dodecenoyl-[acp]" compartment="vc" hasOnlySubstanceUnits="false" boundaryCondition="false" constant="false" fbc:charge="0" fbc:chemicalFormula="C12H21OS"/>
      <species metaid="cpd11470__91__vc__93__" id="cpd11470__91__vc__93__" name="Octanoyl-ACP" compartment="vc" hasOnlySubstanceUnits="false" boundaryCondition="false" constant="false" fbc:charge="0" fbc:chemicalFormula="C8H15OS"/>
      <species metaid="cpd11471__91__vc__93__" id="cpd11471__91__vc__93__" name="(2E)-Octenoyl-[acp]" compartment="vc" hasOnlySubstanceUnits="false" boundaryCondition="false" constant="false" fbc:charge="0" fbc:chemicalFormula="C8H13OS"/>
      <species metaid="cpd11472__91__vc__93__" id="cpd11472__91__vc__93__" name="Hexanoyl-ACP" compartment="vc" hasOnlySubstanceUnits="false" boundaryCondition="false" constant="false" fbc:charge="0" fbc:chemicalFormula="C6H11OS"/>
      <species metaid="cpd11473__91__vc__93__" id="cpd11473__91__vc__93__" name="(2E)-Hexenoyl-[acp]" compartment="vc" hasOnlySubstanceUnits="false" boundaryCondition="false" constant="false" fbc:charge="0" fbc:chemicalFormula="C6H9OS"/>
      <species metaid="cpd11474__91__vc__93__" id="cpd11474__91__vc__93__" name="Decanoyl-ACP" compartment="vc" hasOnlySubstanceUnits="false" boundaryCondition="false" constant="false" fbc:charge="0" fbc:chemicalFormula="C10H19OS"/>
      <species metaid="cpd11475__91__vc__93__" id="cpd11475__91__vc__93__" name="(2E)-Decenoyl-[acp]" compartment="vc" hasOnlySubstanceUnits="false" boundaryCondition="false" constant="false" fbc:charge="0" fbc:chemicalFormula="C10H17OS"/>
      <species metaid="cpd11476__91__vc__93__" id="cpd11476__91__vc__93__" name="hexadecanoyl-acp" compartment="vc" hasOnlySubstanceUnits="false" boundaryCondition="false" constant="false" fbc:charge="0" fbc:chemicalFormula="C16H31OS"/>
      <species metaid="cpd11477__91__vc__93__" id="cpd11477__91__vc__93__" name="(2E)-Hexadecenoyl-[acp]" compartment="vc" hasOnlySubstanceUnits="false" boundaryCondition="false" constant="false" fbc:charge="0" fbc:chemicalFormula="C16H29OS"/>
      <species metaid="cpd11478__91__vc__93__" id="cpd11478__91__vc__93__" name="(R)-3-Hydroxybutanoyl-[acyl-carrier protein]" compartment="vc" hasOnlySubstanceUnits="false" boundaryCondition="false" constant="false" fbc:charge="0" fbc:chemicalFormula="C4H7O2S"/>
      <species metaid="cpd11479__91__vc__93__" id="cpd11479__91__vc__93__" name="D-3-Hydroxyhexanoyl-[acp]" compartment="vc" hasOnlySubstanceUnits="false" boundaryCondition="false" constant="false" fbc:charge="0" fbc:chemicalFormula="C6H11O2S"/>
      <species metaid="cpd11480__91__vc__93__" id="cpd11480__91__vc__93__" name="D-3-Hydroxydodecanoyl-[acp]" compartment="vc" hasOnlySubstanceUnits="false" boundaryCondition="false" constant="false" fbc:charge="0" fbc:chemicalFormula="C12H23O2S"/>
      <species metaid="cpd11481__91__vc__93__" id="cpd11481__91__vc__93__" name="R-3-hydroxypalmitoyl-acyl-carrierprotein-" compartment="vc" hasOnlySubstanceUnits="false" boundaryCondition="false" constant="false" fbc:charge="0" fbc:chemicalFormula="C16H31O2S"/>
      <species metaid="cpd11482__91__vc__93__" id="cpd11482__91__vc__93__" name="(R)-3-Hydroxydecanoyl-[acyl-carrier protein]" compartment="vc" hasOnlySubstanceUnits="false" boundaryCondition="false" constant="false" fbc:charge="0" fbc:chemicalFormula="C10H19O2S"/>
      <species metaid="cpd11483__91__vc__93__" id="cpd11483__91__vc__93__" name="(R)-3-Hydroxyoctanoyl-[acyl-carrier protein]" compartment="vc" hasOnlySubstanceUnits="false" boundaryCondition="false" constant="false" fbc:charge="0" fbc:chemicalFormula="C8H15O2S"/>
      <species metaid="cpd11484__91__vc__93__" id="cpd11484__91__vc__93__" name="HMA" compartment="vc" hasOnlySubstanceUnits="false" boundaryCondition="false" constant="false" fbc:charge="0" fbc:chemicalFormula="C14H27O2S"/>
      <species metaid="cpd11485__91__vc__93__" id="cpd11485__91__vc__93__" name="3-oxohexadecanoyl-acp" compartment="vc" hasOnlySubstanceUnits="false" boundaryCondition="false" constant="false" fbc:charge="0" fbc:chemicalFormula="C16H29O2S"/>
      <species metaid="cpd11486__91__vc__93__" id="cpd11486__91__vc__93__" name="3-Oxohexanoyl-[acp]" compartment="vc" hasOnlySubstanceUnits="false" boundaryCondition="false" constant="false" fbc:charge="0" fbc:chemicalFormula="C6H9O2S"/>
      <species metaid="cpd11487__91__vc__93__" id="cpd11487__91__vc__93__" name="3-oxodecanoyl-acp" compartment="vc" hasOnlySubstanceUnits="false" boundaryCondition="false" constant="false" fbc:charge="0" fbc:chemicalFormula="C10H17O2S"/>
      <species metaid="cpd11488__91__vc__93__" id="cpd11488__91__vc__93__" name="Acetoacetyl-ACP" compartment="vc" hasOnlySubstanceUnits="false" boundaryCondition="false" constant="false" fbc:charge="0" fbc:chemicalFormula="C4H5O2S"/>
      <species metaid="cpd11489__91__vc__93__" id="cpd11489__91__vc__93__" name="3-oxododecanoyl-acp" compartment="vc" hasOnlySubstanceUnits="false" boundaryCondition="false" constant="false" fbc:charge="0" fbc:chemicalFormula="C12H21O2S"/>
      <species metaid="cpd11490__91__vc__93__" id="cpd11490__91__vc__93__" name="3-oxooctanoyl-acp" compartment="vc" hasOnlySubstanceUnits="false" boundaryCondition="false" constant="false" fbc:charge="0" fbc:chemicalFormula="C8H13O2S"/>
      <species metaid="cpd11491__91__vc__93__" id="cpd11491__91__vc__93__" name="3-oxotetradecanoyl-acp" compartment="vc" hasOnlySubstanceUnits="false" boundaryCondition="false" constant="false" fbc:charge="0" fbc:chemicalFormula="C14H25O2S"/>
      <species metaid="cpd11492__91__vc__93__" id="cpd11492__91__vc__93__" name="Malonyl-acyl-carrierprotein-" compartment="vc" hasOnlySubstanceUnits="false" boundaryCondition="false" constant="false" fbc:charge="-1" fbc:chemicalFormula="C3H2O3S"/>
      <species metaid="cpd11493__91__vc__93__" id="cpd11493__91__vc__93__" name="ACP" compartment="vc" hasOnlySubstanceUnits="false" boundaryCondition="false" constant="false" fbc:charge="0" fbc:chemicalFormula="HS"/>
      <species metaid="cpd11494__91__vc__93__" id="cpd11494__91__vc__93__" name="Acetyl-ACP" compartment="vc" hasOnlySubstanceUnits="false" boundaryCondition="false" constant="false" fbc:charge="0" fbc:chemicalFormula="C2H3OS"/>
      <species metaid="cpd11574__91__vc__93__" id="cpd11574__91__vc__93__" name="Molybdate" compartment="vc" hasOnlySubstanceUnits="false" boundaryCondition="false" constant="false" fbc:charge="-2" fbc:chemicalFormula="MoO4"/>
      <species metaid="cpd11593__91__vc__93__" id="cpd11593__91__vc__93__" name="ala-L-asp-L" compartment="vc" hasOnlySubstanceUnits="false" boundaryCondition="false" constant="false" fbc:charge="-1" fbc:chemicalFormula="C7H11N2O5"/>
      <species metaid="cpd11619__91__vc__93__" id="cpd11619__91__vc__93__" name="Dolichyl phosphate" compartment="vc" hasOnlySubstanceUnits="false" boundaryCondition="false" constant="false" fbc:charge="-2" fbc:chemicalFormula="C25H43O4P"/>
      <species metaid="cpd11620__91__vc__93__" id="cpd11620__91__vc__93__" name="Reducedferredoxin" compartment="vc" hasOnlySubstanceUnits="false" boundaryCondition="false" constant="false" fbc:charge="-1" fbc:chemicalFormula="Fe2S2X"/>
      <species metaid="cpd11621__91__vc__93__" id="cpd11621__91__vc__93__" name="Oxidizedferredoxin" compartment="vc" hasOnlySubstanceUnits="false" boundaryCondition="false" constant="false" fbc:charge="0" fbc:chemicalFormula="Fe2S2X"/>
      <species metaid="cpd11640__91__vc__93__" id="cpd11640__91__vc__93__" name="H2" compartment="vc" hasOnlySubstanceUnits="false" boundaryCondition="false" constant="false" fbc:charge="0" fbc:chemicalFormula="H2"/>
      <species metaid="cpd11668__91__vc__93__" id="cpd11668__91__vc__93__" name="Penam" compartment="vc" hasOnlySubstanceUnits="false" boundaryCondition="false" constant="false" fbc:charge="-1" fbc:chemicalFormula="C9H11N2O4S"/>
      <species metaid="cpd11735__91__vc__93__" id="cpd11735__91__vc__93__" name="Amylose" compartment="vc" hasOnlySubstanceUnits="false" boundaryCondition="false" constant="false" fbc:charge="0" fbc:chemicalFormula="C6H12O6"/>
      <species metaid="cpd11792__91__vc__93__" id="cpd11792__91__vc__93__" name="Cyclomaltodextrin" compartment="vc" hasOnlySubstanceUnits="false" boundaryCondition="false" constant="false" fbc:charge="0" fbc:chemicalFormula="C6H12O6"/>
      <species metaid="cpd11825__91__vc__93__" id="cpd11825__91__vc__93__" name="Octadecenoyl-ACP" compartment="vc" hasOnlySubstanceUnits="false" boundaryCondition="false" constant="false" fbc:charge="0" fbc:chemicalFormula="C18H33OS"/>
      <species metaid="cpd11830__91__vc__93__" id="cpd11830__91__vc__93__" name="S-Aminomethyldihydrolipoylprotein" compartment="vc" hasOnlySubstanceUnits="false" boundaryCondition="false" constant="false" fbc:charge="1" fbc:chemicalFormula="C9H20N2ORS2"/>
      <species metaid="cpd11912__91__vc__93__" id="cpd11912__91__vc__93__" name="tRNA-Glu" compartment="vc" hasOnlySubstanceUnits="false" boundaryCondition="false" constant="false" fbc:charge="0" fbc:chemicalFormula="C15H21N5O10PR"/>
      <species metaid="cpd11976__91__vc__93__" id="cpd11976__91__vc__93__" name="Maltodextrin" compartment="vc" hasOnlySubstanceUnits="false" boundaryCondition="false" constant="false" fbc:charge="0" fbc:chemicalFormula="C6H12O6"/>
      <species metaid="cpd12005__91__vc__93__" id="cpd12005__91__vc__93__" name="Lipoylprotein" compartment="vc" hasOnlySubstanceUnits="false" boundaryCondition="false" constant="false" fbc:charge="0" fbc:chemicalFormula="C8H14NORS2"/>
      <species metaid="cpd12225__91__vc__93__" id="cpd12225__91__vc__93__" name="Dihydrolipolprotein" compartment="vc" hasOnlySubstanceUnits="false" boundaryCondition="false" constant="false" fbc:charge="0" fbc:chemicalFormula="C8H16NORS2"/>
      <species metaid="cpd12227__91__vc__93__" id="cpd12227__91__vc__93__" name="L-Glutamyl-tRNA-Glu" compartment="vc" hasOnlySubstanceUnits="false" boundaryCondition="false" constant="false" fbc:charge="0" fbc:chemicalFormula="C20H28N6O13PR"/>
      <species metaid="cpd12237__91__vc__93__" id="cpd12237__91__vc__93__" name="Peptide-L-methionine" compartment="vc" hasOnlySubstanceUnits="false" boundaryCondition="false" constant="false" fbc:charge="0" fbc:chemicalFormula="C6H10N2O2R2S"/>
      <species metaid="cpd12239__91__vl__93__" id="cpd12239__91__vl__93__" name="Reduced plastocyanin" compartment="vl" hasOnlySubstanceUnits="false" boundaryCondition="false" constant="false" fbc:charge="1" fbc:chemicalFormula="CuR"/>
      <species metaid="cpd12239__91__vp__93__" id="cpd12239__91__vp__93__" name="Reduced plastocyanin" compartment="vp" hasOnlySubstanceUnits="false" boundaryCondition="false" constant="false" fbc:charge="1" fbc:chemicalFormula="CuR"/>
      <species metaid="cpd12265__91__vl__93__" id="cpd12265__91__vl__93__" name="Oxidized plastocyanin" compartment="vl" hasOnlySubstanceUnits="false" boundaryCondition="false" constant="false" fbc:charge="2" fbc:chemicalFormula="CuR"/>
      <species metaid="cpd12265__91__vp__93__" id="cpd12265__91__vp__93__" name="Oxidized plastocyanin" compartment="vp" hasOnlySubstanceUnits="false" boundaryCondition="false" constant="false" fbc:charge="2" fbc:chemicalFormula="CuR"/>
      <species metaid="cpd12407__91__vc__93__" id="cpd12407__91__vc__93__" name="Dolichyl phosphate D-mannose" compartment="vc" hasOnlySubstanceUnits="false" boundaryCondition="false" constant="false" fbc:charge="-1" fbc:chemicalFormula="C31H54O9P"/>
      <species metaid="cpd12458__91__vc__93__" id="cpd12458__91__vc__93__" name="Stearoyl-[acyl-carrier protein]" compartment="vc" hasOnlySubstanceUnits="false" boundaryCondition="false" constant="false" fbc:charge="0" fbc:chemicalFormula="C18H35OS"/>
      <species metaid="cpd12847__91__vc__93__" id="cpd12847__91__vc__93__" name="Apo-[carboxylase]" compartment="vc" hasOnlySubstanceUnits="false" boundaryCondition="false" constant="false" fbc:charge="1" fbc:chemicalFormula="C7H14N3O2R2"/>
      <species metaid="cpd12848__91__vc__93__" id="cpd12848__91__vc__93__" name="Holo-[carboxylase]" compartment="vc" hasOnlySubstanceUnits="false" boundaryCondition="false" constant="false" fbc:charge="0" fbc:chemicalFormula="C17H27N5O4R2S"/>
      <species metaid="cpd12884__91__vc__93__" id="cpd12884__91__vc__93__" name="Penicilloic acid" compartment="vc" hasOnlySubstanceUnits="false" boundaryCondition="false" constant="false" fbc:charge="-2" fbc:chemicalFormula="C9H12N2O5S"/>
      <species metaid="cpd13364__91__vc__93__" id="cpd13364__91__vc__93__" name="Formyl-L-methionyl peptide" compartment="vc" hasOnlySubstanceUnits="false" boundaryCondition="false" constant="false" fbc:charge="-1" fbc:chemicalFormula="C12H16N4O6R3S"/>
      <species metaid="cpd13365__91__vc__93__" id="cpd13365__91__vc__93__" name="Methionyl peptide" compartment="vc" hasOnlySubstanceUnits="false" boundaryCondition="false" constant="false" fbc:charge="0" fbc:chemicalFormula="C11H17N4O5R3S"/>
      <species metaid="cpd14507__91__vc__93__" id="cpd14507__91__vc__93__" name="Peptide-L-methionine (R)-S-oxide" compartment="vc" hasOnlySubstanceUnits="false" boundaryCondition="false" constant="false" fbc:charge="0" fbc:chemicalFormula="C6H10N2O3R2S"/>
      <species metaid="cpd14545__91__vc__93__" id="cpd14545__91__vc__93__" name="Iminoglycine" compartment="vc" hasOnlySubstanceUnits="false" boundaryCondition="false" constant="false" fbc:charge="0" fbc:chemicalFormula="C2H3NO2"/>
      <species metaid="cpd14547__91__vc__93__" id="cpd14547__91__vc__93__" name="C15811" compartment="vc" hasOnlySubstanceUnits="false" boundaryCondition="false" constant="false" fbc:charge="0" fbc:chemicalFormula="C4H6N2O2R2S"/>
      <species metaid="cpd14548__91__vc__93__" id="cpd14548__91__vc__93__" name="C15812" compartment="vc" hasOnlySubstanceUnits="false" boundaryCondition="false" constant="false" fbc:charge="0" fbc:chemicalFormula="C4H6N2O2R2S2"/>
      <species metaid="cpd14588__91__vc__93__" id="cpd14588__91__vc__93__" name="9,9-Di-cis-zeta-carotene" compartment="vc" hasOnlySubstanceUnits="false" boundaryCondition="false" constant="false" fbc:charge="0" fbc:chemicalFormula="C40H60"/>
      <species metaid="cpd14590__91__vc__93__" id="cpd14590__91__vc__93__" name="1-Hydroxy-gamma-carotene" compartment="vc" hasOnlySubstanceUnits="false" boundaryCondition="false" constant="false" fbc:charge="0" fbc:chemicalFormula="C40H58O"/>
      <species metaid="cpd14601__91__vc__93__" id="cpd14601__91__vc__93__" name="Rhodopin" compartment="vc" hasOnlySubstanceUnits="false" boundaryCondition="false" constant="false" fbc:charge="0" fbc:chemicalFormula="C40H58O"/>
      <species metaid="cpd14613__91__vc__93__" id="cpd14613__91__vc__93__" name="2-Methyl-6-phytylquinol" compartment="vc" hasOnlySubstanceUnits="false" boundaryCondition="false" constant="false" fbc:charge="0" fbc:chemicalFormula="C27H46O2"/>
      <species metaid="cpd14614__91__vc__93__" id="cpd14614__91__vc__93__" name="2,3-Dimethyl-5-phytylquinol" compartment="vc" hasOnlySubstanceUnits="false" boundaryCondition="false" constant="false" fbc:charge="0" fbc:chemicalFormula="C28H48O2"/>
      <species metaid="cpd14692__91__vc__93__" id="cpd14692__91__vc__93__" name="Adonixanthin" compartment="vc" hasOnlySubstanceUnits="false" boundaryCondition="false" constant="false" fbc:charge="0" fbc:chemicalFormula="C40H54O3"/>
      <species metaid="cpd14718__91__vc__93__" id="cpd14718__91__vc__93__" name="7-Cyano-7-deazaguanine" compartment="vc" hasOnlySubstanceUnits="false" boundaryCondition="false" constant="false" fbc:charge="0" fbc:chemicalFormula="C7H5N5O"/>
      <species metaid="cpd14874__91__vc__93__" id="cpd14874__91__vc__93__" name="UDP-L-Ara4N" compartment="vc" hasOnlySubstanceUnits="false" boundaryCondition="false" constant="false" fbc:charge="-1" fbc:chemicalFormula="C14H22N3O15P2"/>
      <species metaid="cpd14876__91__vc__93__" id="cpd14876__91__vc__93__" name="UDP-L-Ara4O" compartment="vc" hasOnlySubstanceUnits="false" boundaryCondition="false" constant="false" fbc:charge="-2" fbc:chemicalFormula="C14H18N2O16P2"/>
      <species metaid="cpd14881__91__vc__93__" id="cpd14881__91__vc__93__" name="Linoleoyl-ACP" compartment="vc" hasOnlySubstanceUnits="false" boundaryCondition="false" constant="false" fbc:charge="0" fbc:chemicalFormula="C18H31OS"/>
      <species metaid="cpd14882__91__vc__93__" id="cpd14882__91__vc__93__" name="alpha-Linolenoyl-ACP" compartment="vc" hasOnlySubstanceUnits="false" boundaryCondition="false" constant="false" fbc:charge="0" fbc:chemicalFormula="C18H29OS"/>
      <species metaid="cpd14938__91__vc__93__" id="cpd14938__91__vc__93__" name="3-Oxostearoyl-[acp]" compartment="vc" hasOnlySubstanceUnits="false" boundaryCondition="false" constant="false" fbc:charge="0" fbc:chemicalFormula="C18H33O2S"/>
      <species metaid="cpd14939__91__vc__93__" id="cpd14939__91__vc__93__" name="3-Hydroxystearoyl-[acp]" compartment="vc" hasOnlySubstanceUnits="false" boundaryCondition="false" constant="false" fbc:charge="0" fbc:chemicalFormula="C18H35O2S"/>
      <species metaid="cpd14940__91__vc__93__" id="cpd14940__91__vc__93__" name="(2E)-Octadecenoyl-[acp]" compartment="vc" hasOnlySubstanceUnits="false" boundaryCondition="false" constant="false" fbc:charge="0" fbc:chemicalFormula="C18H33OS"/>
      <species metaid="cpd14953__91__vc__93__" id="cpd14953__91__vc__93__" name="Protein N6-(octanoyl)lysine" compartment="vc" hasOnlySubstanceUnits="false" boundaryCondition="false" constant="false" fbc:charge="0" fbc:chemicalFormula="C8H16NOR"/>
      <species metaid="cpd14956__91__vc__93__" id="cpd14956__91__vc__93__" name="Lipoyl-ACP" compartment="vc" hasOnlySubstanceUnits="false" boundaryCondition="false" constant="false" fbc:charge="0" fbc:chemicalFormula="C8H13OS3"/>
      <species metaid="cpd14957__91__vc__93__" id="cpd14957__91__vc__93__" name="Apoprotein" compartment="vc" hasOnlySubstanceUnits="false" boundaryCondition="false" constant="false" fbc:charge="1" fbc:chemicalFormula="H3NR"/>
      <species metaid="cpd14960__91__vc__93__" id="cpd14960__91__vc__93__" name="Cobalt-precorrin 5B" compartment="vc" hasOnlySubstanceUnits="false" boundaryCondition="false" constant="false" fbc:charge="-7" fbc:chemicalFormula="C43H43CoN4O16"/>
      <species metaid="cpd15152__91__vc__93__" id="cpd15152__91__vc__93__" name="Dihydrozeatin-O-glucoside" compartment="vc" hasOnlySubstanceUnits="false" boundaryCondition="false" constant="false" fbc:charge="0" fbc:chemicalFormula="C16H25N5O6"/>
      <species metaid="cpd15180__91__vc__93__" id="cpd15180__91__vc__93__" name="4-Fluoromuconolactone" compartment="vc" hasOnlySubstanceUnits="false" boundaryCondition="false" constant="false" fbc:charge="-1" fbc:chemicalFormula="C6H4FO4"/>
      <species metaid="cpd15181__91__vc__93__" id="cpd15181__91__vc__93__" name="5-Fluoromuconolactone" compartment="vc" hasOnlySubstanceUnits="false" boundaryCondition="false" constant="false" fbc:charge="-1" fbc:chemicalFormula="C6H4FO4"/>
      <species metaid="cpd15327__91__vc__93__" id="cpd15327__91__vc__93__" name="1-hexadecanoyl-sn-glycerol 3-phosphate" compartment="vc" hasOnlySubstanceUnits="false" boundaryCondition="false" constant="false" fbc:charge="-1" fbc:chemicalFormula="C19H38O7P"/>
      <species metaid="cpd15329__91__vc__93__" id="cpd15329__91__vc__93__" name="1-octadecanoyl-sn-glycerol 3-phosphate" compartment="vc" hasOnlySubstanceUnits="false" boundaryCondition="false" constant="false" fbc:charge="-2" fbc:chemicalFormula="C21H41O7P"/>
      <species metaid="cpd15331__91__vc__93__" id="cpd15331__91__vc__93__" name="1-tetradecanoyl-sn-glycerol 3-phosphate" compartment="vc" hasOnlySubstanceUnits="false" boundaryCondition="false" constant="false" fbc:charge="-2" fbc:chemicalFormula="C17H33O7P"/>
      <species metaid="cpd15378__91__vc__93__" id="cpd15378__91__vc__93__" name="4-Hydroxy-benzylalcohol" compartment="vc" hasOnlySubstanceUnits="false" boundaryCondition="false" constant="false" fbc:charge="0" fbc:chemicalFormula="C7H8O2"/>
      <species metaid="cpd15380__91__vc__93__" id="cpd15380__91__vc__93__" name="5-deoxyribose" compartment="vc" hasOnlySubstanceUnits="false" boundaryCondition="false" constant="false" fbc:charge="0" fbc:chemicalFormula="C5H10O4"/>
      <species metaid="cpd15391__91__vc__93__" id="cpd15391__91__vc__93__" name="MurNAc 6-phosphate" compartment="vc" hasOnlySubstanceUnits="false" boundaryCondition="false" constant="false" fbc:charge="-3" fbc:chemicalFormula="C11H17NO11P"/>
      <species metaid="cpd15484__91__vc__93__" id="cpd15484__91__vc__93__" name="heptosyl-heptosyl-kdo2-lipidA" compartment="vc" hasOnlySubstanceUnits="false" boundaryCondition="false" constant="false" fbc:charge="-6" fbc:chemicalFormula="C124H220N2O51P2"/>
      <species metaid="cpd15485__91__vc__93__" id="cpd15485__91__vc__93__" name="heptosyl-kdo2-lipidA" compartment="vc" hasOnlySubstanceUnits="false" boundaryCondition="false" constant="false" fbc:charge="-6" fbc:chemicalFormula="C117H208N2O45P2"/>
      <species metaid="cpd15495__91__vc__93__" id="cpd15495__91__vc__93__" name="Maltopentaose" compartment="vc" hasOnlySubstanceUnits="false" boundaryCondition="false" constant="false" fbc:charge="0" fbc:chemicalFormula="C30H52O26"/>
      <species metaid="cpd15839__91__vc__93__" id="cpd15839__91__vc__93__" name="7,8-didemethyl-8-hydroxy-5-deazariboflavin" compartment="vc" hasOnlySubstanceUnits="false" boundaryCondition="false" constant="false" fbc:charge="-1" fbc:chemicalFormula="C16H16N3O7"/>
      <species metaid="cpd15947__91__vc__93__" id="cpd15947__91__vc__93__" name="decaprenylphosphoryl-beta-D-5-phosphoribose" compartment="vc" hasOnlySubstanceUnits="false" boundaryCondition="false" constant="false" fbc:charge="-3" fbc:chemicalFormula="C55H89O11P2"/>
      <species metaid="cpd16335__91__vc__93__" id="cpd16335__91__vc__93__" name="2-Succinyl-5-enolpyruvyl-6-hydroxy-3-cyclohexene-1-carboxylate" compartment="vc" hasOnlySubstanceUnits="false" boundaryCondition="false" constant="false" fbc:charge="-3" fbc:chemicalFormula="C14H13O9"/>
      <species metaid="cpd16471__91__vc__93__" id="cpd16471__91__vc__93__" name="Benzylpenicilloic acid" compartment="vc" hasOnlySubstanceUnits="false" boundaryCondition="false" constant="false" fbc:charge="-1" fbc:chemicalFormula="C16H19N2O5S"/>
      <species metaid="cpd16503__91__vl__93__" id="cpd16503__91__vl__93__" name="Plastoquinol-9" compartment="vl" hasOnlySubstanceUnits="false" boundaryCondition="false" constant="false" fbc:charge="0" fbc:chemicalFormula="C53H82O2"/>
      <species metaid="cpd16503__91__vp__93__" id="cpd16503__91__vp__93__" name="Plastoquinol-9" compartment="vp" hasOnlySubstanceUnits="false" boundaryCondition="false" constant="false" fbc:charge="0" fbc:chemicalFormula="C53H82O2"/>
      <species metaid="cpd16736__91__vc__93__" id="cpd16736__91__vc__93__" name="C04051" compartment="vc" hasOnlySubstanceUnits="false" boundaryCondition="false" constant="false" fbc:charge="0" fbc:chemicalFormula="C4H6N4O"/>
      <species metaid="cpd17938__91__vc__93__" id="cpd17938__91__vc__93__" name="N-Acetylphinothricin" compartment="vc" hasOnlySubstanceUnits="false" boundaryCondition="false" constant="false" fbc:charge="-2" fbc:chemicalFormula="C7H12NO5P"/>
      <species metaid="cpd19012__91__vc__93__" id="cpd19012__91__vc__93__" name="Hydrogen cyanide" compartment="vc" hasOnlySubstanceUnits="false" boundaryCondition="false" constant="false" fbc:charge="0" fbc:chemicalFormula="CHN"/>
      <species metaid="cpd19013__91__vc__93__" id="cpd19013__91__vc__93__" name="NH4+" compartment="vc" hasOnlySubstanceUnits="false" boundaryCondition="false" constant="false" fbc:charge="1" fbc:chemicalFormula="H4N"/>
      <species metaid="cpd19019__91__vc__93__" id="cpd19019__91__vc__93__" name="L-Cystathionine" compartment="vc" hasOnlySubstanceUnits="false" boundaryCondition="false" constant="false" fbc:charge="0" fbc:chemicalFormula="C7H14N2O4S"/>
      <species metaid="cpd19041__91__vc__93__" id="cpd19041__91__vc__93__" name="D-4-Hydroxy-2-oxoglutarate" compartment="vc" hasOnlySubstanceUnits="false" boundaryCondition="false" constant="false" fbc:charge="-2" fbc:chemicalFormula="C5H4O6"/>
      <species metaid="cpd19170__91__vc__93__" id="cpd19170__91__vc__93__" name="3-Hydroxyechinenone" compartment="vc" hasOnlySubstanceUnits="false" boundaryCondition="false" constant="false" fbc:charge="0" fbc:chemicalFormula="C40H54O2"/>
      <species metaid="cpd19245__91__vc__93__" id="cpd19245__91__vc__93__" name="di-trans,poly-cis-Undecaprenyl phosphate" compartment="vc" hasOnlySubstanceUnits="false" boundaryCondition="false" constant="false" fbc:charge="-2" fbc:chemicalFormula="C55H89O4P"/>
      <species metaid="cpd19503__91__vc__93__" id="cpd19503__91__vc__93__" name="Molybdoenzyme molybdenum cofactor" compartment="vc" hasOnlySubstanceUnits="false" boundaryCondition="false" constant="false" fbc:charge="-2" fbc:chemicalFormula="C10H10MoN5O8PS2"/>
      <species metaid="cpd19508__91__vc__93__" id="cpd19508__91__vc__93__" name="2,3,5-Trichlorodienelactone" compartment="vc" hasOnlySubstanceUnits="false" boundaryCondition="false" constant="false" fbc:charge="-1" fbc:chemicalFormula="C6Cl3O4"/>
      <species metaid="cpd19509__91__vc__93__" id="cpd19509__91__vc__93__" name="2,3,5-Trichloromaleylacetate" compartment="vc" hasOnlySubstanceUnits="false" boundaryCondition="false" constant="false" fbc:charge="-2" fbc:chemicalFormula="C6HCl3O5"/>
      <species metaid="cpd19570__91__vc__93__" id="cpd19570__91__vc__93__" name="2-Chloro-5-methyl-cis-dienelactone" compartment="vc" hasOnlySubstanceUnits="false" boundaryCondition="false" constant="false" fbc:charge="-1" fbc:chemicalFormula="C7H4ClO4"/>
      <species metaid="cpd19571__91__vc__93__" id="cpd19571__91__vc__93__" name="2-Chloro-5-methylmaleylacetate" compartment="vc" hasOnlySubstanceUnits="false" boundaryCondition="false" constant="false" fbc:charge="-2" fbc:chemicalFormula="C7H5ClO5"/>
      <species metaid="cpd19575__91__vc__93__" id="cpd19575__91__vc__93__" name="3-Chloro-2-methyldienelactone" compartment="vc" hasOnlySubstanceUnits="false" boundaryCondition="false" constant="false" fbc:charge="-1" fbc:chemicalFormula="C7H4ClO4"/>
      <species metaid="cpd19576__91__vc__93__" id="cpd19576__91__vc__93__" name="3-Chloro-2-methylmaleylacetate" compartment="vc" hasOnlySubstanceUnits="false" boundaryCondition="false" constant="false" fbc:charge="-2" fbc:chemicalFormula="C7H5ClO5"/>
      <species metaid="cpd20971__91__vc__93__" id="cpd20971__91__vc__93__" name="Cobyrinate c-monamide" compartment="vc" hasOnlySubstanceUnits="false" boundaryCondition="false" constant="false" fbc:charge="-2" fbc:chemicalFormula="C45H57CoN5O13"/>
      <species metaid="cpd20972__91__vc__93__" id="cpd20972__91__vc__93__" name="UDP-2,3-diacetamido-2,3-dideoxy-alpha-D-glucuronate" compartment="vc" hasOnlySubstanceUnits="false" boundaryCondition="false" constant="false" fbc:charge="-3" fbc:chemicalFormula="C19H25N4O18P2"/>
      <species metaid="cpd20975__91__vc__93__" id="cpd20975__91__vc__93__" name="all-trans-8-Apo-beta-carotenal" compartment="vc" hasOnlySubstanceUnits="false" boundaryCondition="false" constant="false" fbc:charge="0" fbc:chemicalFormula="C30H40O"/>
      <species metaid="cpd20976__91__vc__93__" id="cpd20976__91__vc__93__" name="(2E,4E,6E)-2,6-Dimethylocta-2,4,6-trienedial" compartment="vc" hasOnlySubstanceUnits="false" boundaryCondition="false" constant="false" fbc:charge="0" fbc:chemicalFormula="C10H12O2"/>
      <species metaid="cpd20992__91__vc__93__" id="cpd20992__91__vc__93__" name="UDP-2,3-diacetamido-2,3-dideoxy-alpha-D-mannuronate" compartment="vc" hasOnlySubstanceUnits="false" boundaryCondition="false" constant="false" fbc:charge="-3" fbc:chemicalFormula="C19H25N4O18P2"/>
      <species metaid="cpd21010__91__vc__93__" id="cpd21010__91__vc__93__" name="9,15,9-tricis-zeta-Carotene" compartment="vc" hasOnlySubstanceUnits="false" boundaryCondition="false" constant="false" fbc:charge="0" fbc:chemicalFormula="C40H60"/>
      <species metaid="cpd21015__91__vc__93__" id="cpd21015__91__vc__93__" name="1,6-Anhydro-N-acetyl-beta-muramate" compartment="vc" hasOnlySubstanceUnits="false" boundaryCondition="false" constant="false" fbc:charge="-1" fbc:chemicalFormula="C11H16NO7"/>
      <species metaid="cpd21016__91__vc__93__" id="cpd21016__91__vc__93__" name="N-Acetyl-beta-muramate 6-phosphate" compartment="vc" hasOnlySubstanceUnits="false" boundaryCondition="false" constant="false" fbc:charge="-3" fbc:chemicalFormula="C11H17NO11P"/>
      <species metaid="cpd21017__91__vc__93__" id="cpd21017__91__vc__93__" name="alpha-D-Glucopyranosyl-diphospho-ditrans,octacis-undecaprenol" compartment="vc" hasOnlySubstanceUnits="false" boundaryCondition="false" constant="false" fbc:charge="-2" fbc:chemicalFormula="C61H100O12P2"/>
      <species metaid="cpd21066__91__vc__93__" id="cpd21066__91__vc__93__" name="UDP-2-acetamido-2,6-dideoxy-beta-L-arabino-hexos-4-ulose" compartment="vc" hasOnlySubstanceUnits="false" boundaryCondition="false" constant="false" fbc:charge="-2" fbc:chemicalFormula="C17H23N3O16P2"/>
      <species metaid="cpd21084__91__vc__93__" id="cpd21084__91__vc__93__" name="Peptidoglycan-D-glucosamine" compartment="vc" hasOnlySubstanceUnits="false" boundaryCondition="false" constant="false" fbc:charge="1" fbc:chemicalFormula="C17H29N3O10R3"/>
      <species metaid="cpd21090__91__vc__93__" id="cpd21090__91__vc__93__" name="Adenylated molybdopterin" compartment="vc" hasOnlySubstanceUnits="false" boundaryCondition="false" constant="false" fbc:charge="-3" fbc:chemicalFormula="C20H23N10O12P2S2"/>
      <species metaid="cpd21096__91__vc__93__" id="cpd21096__91__vc__93__" name="D-GlcA-beta-(1-&gt;2)-D-Man-alpha-(1-&gt;3)-D-Glc-beta-(1-&gt;4)-D-Glc-alpha-1-diphospho-ditrans,octacis-undecaprenol" compartment="vc" hasOnlySubstanceUnits="false" boundaryCondition="false" constant="false" fbc:charge="-3" fbc:chemicalFormula="C79H127O28P2"/>
      <species metaid="cpd21097__91__vc__93__" id="cpd21097__91__vc__93__" name="D-Man-alpha-(1-&gt;3)-D-Glc-beta-(1-&gt;4)-D-Glc-alpha-1-diphospho-ditrans,octacis-undecaprenol" compartment="vc" hasOnlySubstanceUnits="false" boundaryCondition="false" constant="false" fbc:charge="-2" fbc:chemicalFormula="C73H120O22P2"/>
      <species metaid="cpd21167__91__vc__93__" id="cpd21167__91__vc__93__" name="MGD" compartment="vc" hasOnlySubstanceUnits="false" boundaryCondition="false" constant="false" fbc:charge="-2" fbc:chemicalFormula="C20H22MoN10O15P2S2"/>
      <species metaid="cpd21177__91__vc__93__" id="cpd21177__91__vc__93__" name="Pentalen-13-ol" compartment="vc" hasOnlySubstanceUnits="false" boundaryCondition="false" constant="false" fbc:charge="0" fbc:chemicalFormula="C15H24O"/>
      <species metaid="cpd21178__91__vc__93__" id="cpd21178__91__vc__93__" name="Pentalen-13-al" compartment="vc" hasOnlySubstanceUnits="false" boundaryCondition="false" constant="false" fbc:charge="0" fbc:chemicalFormula="C15H22O"/>
      <species metaid="cpd21200__91__vc__93__" id="cpd21200__91__vc__93__" name="UDP-4-amino-4,6-dideoxy-N-acetyl-beta-L-altrosamine" compartment="vc" hasOnlySubstanceUnits="false" boundaryCondition="false" constant="false" fbc:charge="-1" fbc:chemicalFormula="C17H27N4O15P2"/>
      <species metaid="cpd21388__91__vc__93__" id="cpd21388__91__vc__93__" name="8-Oxoguanine" compartment="vc" hasOnlySubstanceUnits="false" boundaryCondition="false" constant="false" fbc:charge="0" fbc:chemicalFormula="C5H5N5O2"/>
      <species metaid="cpd21472__91__vc__93__" id="cpd21472__91__vc__93__" name="6-Carboxy-5,6,7,8-tetrahydropterin" compartment="vc" hasOnlySubstanceUnits="false" boundaryCondition="false" constant="false" fbc:charge="-1" fbc:chemicalFormula="C7H8N5O3"/>
      <species metaid="cpd21479__91__vc__93__" id="cpd21479__91__vc__93__" name="2-[(2R,5Z)-2-Carboxy-4-methylthiazol-5(2H)-ylidene]ethyl phosphate" compartment="vc" hasOnlySubstanceUnits="false" boundaryCondition="false" constant="false" fbc:charge="-3" fbc:chemicalFormula="C7H7NO6PS"/>
      <species metaid="cpd21481__91__vc__93__" id="cpd21481__91__vc__93__" name="7-Carboxy-7-carbaguanine" compartment="vc" hasOnlySubstanceUnits="false" boundaryCondition="false" constant="false" fbc:charge="-1" fbc:chemicalFormula="C7H5N4O3"/>
      <species metaid="cpd22312__91__vc__93__" id="cpd22312__91__vc__93__" name="Adenylated-ThiS-Proteins" compartment="vc" hasOnlySubstanceUnits="false" boundaryCondition="false" constant="false" fbc:charge="0" fbc:chemicalFormula="C14H19N7O9PR"/>
      <species metaid="cpd23272__91__vc__93__" id="cpd23272__91__vc__93__" name="arseno-mycothiol" compartment="vc" hasOnlySubstanceUnits="false" boundaryCondition="false" constant="false" fbc:charge="-1" fbc:chemicalFormula="C17H30AsN2O15S"/>
      <species metaid="cpd24525__91__vc__93__" id="cpd24525__91__vc__93__" name="dihydrozeatin-9-N-glucoside" compartment="vc" hasOnlySubstanceUnits="false" boundaryCondition="false" constant="false" fbc:charge="0" fbc:chemicalFormula="C16H25N5O6"/>
      <species metaid="cpd24528__91__vc__93__" id="cpd24528__91__vc__93__" name="dihydrozeatin-9-N-glucoside-O-glucoside" compartment="vc" hasOnlySubstanceUnits="false" boundaryCondition="false" constant="false" fbc:charge="0" fbc:chemicalFormula="C22H35N5O11"/>
      <species metaid="cpd27073__91__vc__93__" id="cpd27073__91__vc__93__" name="Flavodoxins-Semiquinones" compartment="vc" hasOnlySubstanceUnits="false" boundaryCondition="false" constant="false" fbc:charge="-2" fbc:chemicalFormula="C17H20N4O9P"/>
      <species metaid="cpd27088__91__vc__93__" id="cpd27088__91__vc__93__" name="Formate-acetyltrans-glycine-radical" compartment="vc" hasOnlySubstanceUnits="false" boundaryCondition="false" constant="false" fbc:charge="1" fbc:chemicalFormula="C2H3NOR2"/>
      <species metaid="cpd27089__91__vc__93__" id="cpd27089__91__vc__93__" name="Formate-acetyltransferase-glycine" compartment="vc" hasOnlySubstanceUnits="false" boundaryCondition="false" constant="false" fbc:charge="1" fbc:chemicalFormula="C2H4NOR2"/>
      <species metaid="cpd27433__91__vc__93__" id="cpd27433__91__vc__93__" name="MALTOOLIGOSYLTREHALOSE" compartment="vc" hasOnlySubstanceUnits="false" boundaryCondition="false" constant="false" fbc:charge="0" fbc:chemicalFormula="C6H12O6"/>
      <species metaid="cpd27490__91__vc__93__" id="cpd27490__91__vc__93__" name="Maltodextrins" compartment="vc" hasOnlySubstanceUnits="false" boundaryCondition="false" constant="false" fbc:charge="0" fbc:chemicalFormula="C6H12O6"/>
      <species metaid="cpd28083__91__vc__93__" id="cpd28083__91__vc__93__" name="Reduced-flavodoxins" compartment="vc" hasOnlySubstanceUnits="false" boundaryCondition="false" constant="false" fbc:charge="-2" fbc:chemicalFormula="C17H21N4O9P"/>
      <species metaid="cpd28253__91__vc__93__" id="cpd28253__91__vc__93__" name="Thi-S" compartment="vc" hasOnlySubstanceUnits="false" boundaryCondition="false" constant="false" fbc:charge="0" fbc:chemicalFormula="C4H7N2O3R"/>
      <species metaid="cpd28259__91__vc__93__" id="cpd28259__91__vc__93__" name="Thiocarboxyadenylated-ThiS-Proteins" compartment="vc" hasOnlySubstanceUnits="false" boundaryCondition="false" constant="false" fbc:charge="0" fbc:chemicalFormula="C4H7N2O2RS"/>
      <species metaid="cpd31054__91__vc__93__" id="cpd31054__91__vc__93__" name="UDP-2-acetamido-3-amino-2,3-dideoxy-alpha-D-glucuronate" compartment="vc" hasOnlySubstanceUnits="false" boundaryCondition="false" constant="false" fbc:charge="-2" fbc:chemicalFormula="C17H24N4O17P2"/>
      <species metaid="dialurate__91__vc__93__" id="dialurate__91__vc__93__" name="Dialurate" compartment="vc" hasOnlySubstanceUnits="false" boundaryCondition="false" constant="false" fbc:charge="0" fbc:chemicalFormula="C4H4N2O4"/>
      <species metaid="ficytc_6__91__vl__93__" id="ficytc_6__91__vl__93__" name="Ferricytochrome c6" compartment="vl" hasOnlySubstanceUnits="false" boundaryCondition="false" constant="false" fbc:charge="3" fbc:chemicalFormula="R"/>
      <species metaid="ficytc_6__91__vp__93__" id="ficytc_6__91__vp__93__" name="Ferricytochrome c6" compartment="vp" hasOnlySubstanceUnits="false" boundaryCondition="false" constant="false" fbc:charge="3" fbc:chemicalFormula="R"/>
      <species metaid="focytc_6__91__vl__93__" id="focytc_6__91__vl__93__" name="Ferrocytochrome c6" compartment="vl" hasOnlySubstanceUnits="false" boundaryCondition="false" constant="false" fbc:charge="2" fbc:chemicalFormula="R"/>
      <species metaid="focytc_6__91__vp__93__" id="focytc_6__91__vp__93__" name="Ferrocytochrome c6" compartment="vp" hasOnlySubstanceUnits="false" boundaryCondition="false" constant="false" fbc:charge="2" fbc:chemicalFormula="R"/>
      <species metaid="hvphoton1__91__vc__93__" id="hvphoton1__91__vc__93__" name="Photosystem 1 photon" compartment="vc" hasOnlySubstanceUnits="false" boundaryCondition="false" constant="false" fbc:charge="0" fbc:chemicalFormula="Z"/>
      <species metaid="hvphoton2__91__vc__93__" id="hvphoton2__91__vc__93__" name="Photosystem 2 photon" compartment="vc" hasOnlySubstanceUnits="false" boundaryCondition="false" constant="false" fbc:charge="0" fbc:chemicalFormula="Z"/>
      <species metaid="hvphoton2__91__e__93__" id="hvphoton2__91__e__93__" name="Photosystem 2 photon" compartment="e" hasOnlySubstanceUnits="false" boundaryCondition="false" constant="false" fbc:charge="0" fbc:chemicalFormula="Z"/>
      <species metaid="octe691215ACP__91__vc__93__" id="octe691215ACP__91__vc__93__" name="OctadecatetraenoilACP" compartment="vc" hasOnlySubstanceUnits="false" boundaryCondition="false" constant="false" fbc:charge="0" fbc:chemicalFormula="C18H27OS"/>
      <species metaid="octe6912ACP__91__vc__93__" id="octe6912ACP__91__vc__93__" name="gamma-linolenoilACP" compartment="vc" hasOnlySubstanceUnits="false" boundaryCondition="false" constant="false" fbc:charge="0" fbc:chemicalFormula="C18H29OS"/>
      <species metaid="hvphoton2__91__vp__93__" id="hvphoton2__91__vp__93__" name="Photosystem 2 photon" compartment="vp" hasOnlySubstanceUnits="false" boundaryCondition="false" constant="false" fbc:charge="0" fbc:chemicalFormula="Z"/>
      <species metaid="hvphoton1__91__vp__93__" id="hvphoton1__91__vp__93__" name="Photosystem 1 photon" compartment="vp" hasOnlySubstanceUnits="false" boundaryCondition="false" constant="false" fbc:charge="0" fbc:chemicalFormula="Z"/>
      <species metaid="Peptidoglycan__91__vc__93__" id="Peptidoglycan__91__vc__93__" name="Peptidoglycan" compartment="vc" hasOnlySubstanceUnits="false" boundaryCondition="false" constant="false" fbc:charge="0"/>
      <species metaid="cpd16235__91__vc__93__" id="cpd16235__91__vc__93__" name="Hexadecenoyl-ACP" compartment="vc" hasOnlySubstanceUnits="false" boundaryCondition="false" constant="false" fbc:charge="0" fbc:chemicalFormula="C16H29OS"/>
      <species metaid="C00416_PG__91__vc__93__" id="C00416_PG__91__vc__93__" name="C00416_PG[c]" compartment="vc" hasOnlySubstanceUnits="false" boundaryCondition="false" constant="false"/>
      <species metaid="C00269_PG__91__vc__93__" id="C00269_PG__91__vc__93__" name="C00269_PG[c]" compartment="vc" hasOnlySubstanceUnits="false" boundaryCondition="false" constant="false"/>
      <species metaid="C03892_PG__91__vc__93__" id="C03892_PG__91__vc__93__" name="C03892_PG[c]" compartment="vc" hasOnlySubstanceUnits="false" boundaryCondition="false" constant="false"/>
      <species metaid="C00344_PG__91__vc__93__" id="C00344_PG__91__vc__93__" name="C00344_PG[c]" compartment="vc" hasOnlySubstanceUnits="false" boundaryCondition="false" constant="false"/>
      <species metaid="C00416_DGDG__91__vc__93__" id="C00416_DGDG__91__vc__93__" name="C00416_DGDG[c]" compartment="vc" hasOnlySubstanceUnits="false" boundaryCondition="false" constant="false"/>
      <species metaid="C00641_DGDG__91__vc__93__" id="C00641_DGDG__91__vc__93__" name="C00641_DGDG[c]" compartment="vc" hasOnlySubstanceUnits="false" boundaryCondition="false" constant="false"/>
      <species metaid="C04046_DGDG__91__vc__93__" id="C04046_DGDG__91__vc__93__" name="C04046_DGDG[c]" compartment="vc" hasOnlySubstanceUnits="false" boundaryCondition="false" constant="false"/>
      <species metaid="C03692_DGDG__91__vc__93__" id="C03692_DGDG__91__vc__93__" name="C03692_DGDG[c]" compartment="vc" hasOnlySubstanceUnits="false" boundaryCondition="false" constant="false"/>
      <species metaid="C06037_DGDG__91__vc__93__" id="C06037_DGDG__91__vc__93__" name="C06037_DGDG[c]" compartment="vc" hasOnlySubstanceUnits="false" boundaryCondition="false" constant="false"/>
      <species metaid="C00416_SQDG__91__vc__93__" id="C00416_SQDG__91__vc__93__" name="C00416_SQDG[c]" compartment="vc" hasOnlySubstanceUnits="false" boundaryCondition="false" constant="false"/>
      <species metaid="C00641_SQDG__91__vc__93__" id="C00641_SQDG__91__vc__93__" name="C00641_SQDG[c]" compartment="vc" hasOnlySubstanceUnits="false" boundaryCondition="false" constant="false"/>
      <species metaid="C13508_SQDG__91__vc__93__" id="C13508_SQDG__91__vc__93__" name="C13508_SQDG[c]" compartment="vc" hasOnlySubstanceUnits="false" boundaryCondition="false" constant="false"/>
      <species metaid="C00416_MGDG__91__vc__93__" id="C00416_MGDG__91__vc__93__" name="C00416_MGDG[c]" compartment="vc" hasOnlySubstanceUnits="false" boundaryCondition="false" constant="false"/>
      <species metaid="C00641_MGDG__91__vc__93__" id="C00641_MGDG__91__vc__93__" name="C00641_MGDG[c]" compartment="vc" hasOnlySubstanceUnits="false" boundaryCondition="false" constant="false"/>
      <species metaid="C04046_MGDG__91__vc__93__" id="C04046_MGDG__91__vc__93__" name="C04046_MGDG[c]" compartment="vc" hasOnlySubstanceUnits="false" boundaryCondition="false" constant="false"/>
      <species metaid="C03692_MGDG__91__vc__93__" id="C03692_MGDG__91__vc__93__" name="C03692_MGDG[c]" compartment="vc" hasOnlySubstanceUnits="false" boundaryCondition="false" constant="false"/>
      <species metaid="cpd22952__91__vc__93__" id="cpd22952__91__vc__93__" name="plectaniaxanthin" compartment="vc" hasOnlySubstanceUnits="false" boundaryCondition="false" constant="false" fbc:charge="0" fbc:chemicalFormula="C40H56O2"/>
      <species metaid="cpd14648__91__vc__93__" id="cpd14648__91__vc__93__" name="Myxol" compartment="vc" hasOnlySubstanceUnits="false" boundaryCondition="false" constant="false" fbc:charge="0" fbc:chemicalFormula="C40H56O3"/>
      <species metaid="cpd14668__91__vc__93__" id="cpd14668__91__vc__93__" name="(3R,2&apos;S)-Myxol 2&apos;-alpha-L-fucoside" compartment="vc" hasOnlySubstanceUnits="false" boundaryCondition="false" constant="false" fbc:charge="0" fbc:chemicalFormula="C46H66O7"/>
      <species metaid="cpd14669__91__vc__93__" id="cpd14669__91__vc__93__" name="(3S,2&apos;S)-4-Ketomyxol 2&apos;-alpha-L-fucoside" compartment="vc" hasOnlySubstanceUnits="false" boundaryCondition="false" constant="false" fbc:charge="0" fbc:chemicalFormula="C46H64O8"/>
      <species metaid="cpd11313__91__vc__93__" id="cpd11313__91__vc__93__" name="hemeO" compartment="vc" hasOnlySubstanceUnits="false" boundaryCondition="false" constant="false" fbc:charge="-2" fbc:chemicalFormula="C49H56FeN4O5"/>
      <species metaid="cpd11312__91__vc__93__" id="cpd11312__91__vc__93__" name="hemeA" compartment="vc" hasOnlySubstanceUnits="false" boundaryCondition="false" constant="false" fbc:charge="-2" fbc:chemicalFormula="C49H54FeN4O6"/>
      <species metaid="cpd00837__91__vc__93__" id="cpd00837__91__vc__93__" name="S-Adenosylmethioninamine" compartment="vc" hasOnlySubstanceUnits="false" boundaryCondition="false" constant="false" fbc:charge="2" fbc:chemicalFormula="C14H24N6O3S"/>
      <species metaid="cpd21480__91__vc__93__" id="cpd21480__91__vc__93__" name="2-(2-Carboxy-4-methylthiazol-5-yl)ethyl phosphate" compartment="vc" hasOnlySubstanceUnits="false" boundaryCondition="false" constant="false" fbc:charge="-3" fbc:chemicalFormula="C7H7NO6PS"/>
      <species metaid="cpd00034__91__vc__93__" id="cpd00034__91__vc__93__" name="Zn2+" compartment="vc" hasOnlySubstanceUnits="false" boundaryCondition="false" constant="false" fbc:charge="2" fbc:chemicalFormula="Zn"/>
      <species metaid="cpd20863__91__vc__93__" id="cpd20863__91__vc__93__" name="Mn2+" compartment="vc" hasOnlySubstanceUnits="false" boundaryCondition="false" constant="false" fbc:charge="2" fbc:chemicalFormula="Mn"/>
      <species metaid="biomass_prot__91__vc__93__" id="biomass_prot__91__vc__93__" name="biomass_prot" compartment="vc" hasOnlySubstanceUnits="false" boundaryCondition="false" constant="false"/>
      <species metaid="biomass_solpool__91__vc__93__" id="biomass_solpool__91__vc__93__" name="biomass_solpool" compartment="vc" hasOnlySubstanceUnits="false" boundaryCondition="false" constant="false"/>
      <species metaid="biomass_inorganicions__91__vc__93__" id="biomass_inorganicions__91__vc__93__" name="biomass_inorganicions" compartment="vc" hasOnlySubstanceUnits="false" boundaryCondition="false" constant="false"/>
      <species metaid="Biomass_pigments__91__vc__93__" id="Biomass_pigments__91__vc__93__" name="Biomass_pigments" compartment="vc" hasOnlySubstanceUnits="false" boundaryCondition="false" constant="false"/>
      <species metaid="biomass_rna__91__vc__93__" id="biomass_rna__91__vc__93__" name="biomass_rna" compartment="vc" hasOnlySubstanceUnits="false" boundaryCondition="false" constant="false"/>
      <species metaid="biomass_dna__91__vc__93__" id="biomass_dna__91__vc__93__" name="biomass_dna" compartment="vc" hasOnlySubstanceUnits="false" boundaryCondition="false" constant="false"/>
      <species metaid="biomass_cellwall__91__vc__93__" id="biomass_cellwall__91__vc__93__" name="biomass_cellwall" compartment="vc" hasOnlySubstanceUnits="false" boundaryCondition="false" constant="false"/>
      <species metaid="biomass_lipid__91__vc__93__" id="biomass_lipid__91__vc__93__" name="biomass_lipid" compartment="vc" hasOnlySubstanceUnits="false" boundaryCondition="false" constant="false"/>
      <species metaid="biomass_carb__91__vc__93__" id="biomass_carb__91__vc__93__" name="biomass_carb" compartment="vc" hasOnlySubstanceUnits="false" boundaryCondition="false" constant="false"/>
      <species metaid="cpd00727__91__vx__93__" id="cpd00727__91__vx__93__" name="2-Phosphoglycolate" compartment="vx" hasOnlySubstanceUnits="false" boundaryCondition="false" constant="false" fbc:charge="-3" fbc:chemicalFormula="C2H2O6P"/>
      <species metaid="cpd00169__91__vx__93__" id="cpd00169__91__vx__93__" name="3-Phosphoglycerate" compartment="vx" hasOnlySubstanceUnits="false" boundaryCondition="false" constant="false" fbc:charge="-3" fbc:chemicalFormula="C3H4O7P"/>
      <species metaid="cpd00242__91__vx__93__" id="cpd00242__91__vx__93__" name="H2CO3" compartment="vx" hasOnlySubstanceUnits="false" boundaryCondition="false" constant="false" fbc:charge="-1" fbc:chemicalFormula="CHO3"/>
      <species metaid="cpd00067__91__vx__93__" id="cpd00067__91__vx__93__" name="H+" compartment="vx" hasOnlySubstanceUnits="false" boundaryCondition="false" constant="false" fbc:charge="1" fbc:chemicalFormula="H"/>
      <species metaid="cpd00001__91__vx__93__" id="cpd00001__91__vx__93__" name="H2O" compartment="vx" hasOnlySubstanceUnits="false" boundaryCondition="false" constant="false" fbc:charge="0" fbc:chemicalFormula="H2O"/>
      <species metaid="cpd00011__91__vx__93__" id="cpd00011__91__vx__93__" name="CO2" compartment="vx" hasOnlySubstanceUnits="false" boundaryCondition="false" constant="false" fbc:charge="0" fbc:chemicalFormula="CO2"/>
      <species metaid="cpd00007__91__vx__93__" id="cpd00007__91__vx__93__" name="O2" compartment="vx" hasOnlySubstanceUnits="false" boundaryCondition="false" constant="false" fbc:charge="0" fbc:chemicalFormula="O2"/>
      <species metaid="cpd00871__91__vx__93__" id="cpd00871__91__vx__93__" name="D-Ribulose 1,5-bisphosphate" compartment="vx" hasOnlySubstanceUnits="false" boundaryCondition="false" constant="false" fbc:charge="-4" fbc:chemicalFormula="C5H8O11P2"/>
      <species metaid="cpd00011__91__vp__93__" id="cpd00011__91__vp__93__" name="CO2" compartment="vp" hasOnlySubstanceUnits="false" boundaryCondition="false" constant="false" fbc:charge="0" fbc:chemicalFormula="CO2"/>
      <species metaid="cpd00009__91__vp__93__" id="cpd00009__91__vp__93__" name="Phosphate" compartment="vp" hasOnlySubstanceUnits="false" boundaryCondition="false" constant="false" fbc:charge="-2" fbc:chemicalFormula="HO4P"/>
      <species metaid="cpd00048__91__vp__93__" id="cpd00048__91__vp__93__" name="Sulfate" compartment="vp" hasOnlySubstanceUnits="false" boundaryCondition="false" constant="false" fbc:charge="-2" fbc:chemicalFormula="O4S"/>
      <species metaid="cpd00209__91__vp__93__" id="cpd00209__91__vp__93__" name="Nitrate" compartment="vp" hasOnlySubstanceUnits="false" boundaryCondition="false" constant="false" fbc:charge="-1" fbc:chemicalFormula="NO3"/>
      <species metaid="cpd00254__91__vp__93__" id="cpd00254__91__vp__93__" name="Mg" compartment="vp" hasOnlySubstanceUnits="false" boundaryCondition="false" constant="false" fbc:charge="2" fbc:chemicalFormula="Mg"/>
      <species metaid="cpd10515__91__vp__93__" id="cpd10515__91__vp__93__" name="Fe+2" compartment="vp" hasOnlySubstanceUnits="false" boundaryCondition="false" constant="false" fbc:charge="2" fbc:chemicalFormula="Fe"/>
      <species metaid="cpd00149__91__vp__93__" id="cpd00149__91__vp__93__" name="Co2+" compartment="vp" hasOnlySubstanceUnits="false" boundaryCondition="false" constant="false" fbc:charge="2" fbc:chemicalFormula="Co"/>
      <species metaid="cpd00034__91__vp__93__" id="cpd00034__91__vp__93__" name="Zn2+" compartment="vp" hasOnlySubstanceUnits="false" boundaryCondition="false" constant="false" fbc:charge="2" fbc:chemicalFormula="Zn"/>
      <species metaid="cpd00058__91__vp__93__" id="cpd00058__91__vp__93__" name="Cu2+" compartment="vp" hasOnlySubstanceUnits="false" boundaryCondition="false" constant="false" fbc:charge="2" fbc:chemicalFormula="Cu"/>
      <species metaid="cpd20863__91__vp__93__" id="cpd20863__91__vp__93__" name="Mn2+" compartment="vp" hasOnlySubstanceUnits="false" boundaryCondition="false" constant="false" fbc:charge="2" fbc:chemicalFormula="Mn"/>
      <species metaid="cpd00063__91__vp__93__" id="cpd00063__91__vp__93__" name="Ca2+" compartment="vp" hasOnlySubstanceUnits="false" boundaryCondition="false" constant="false" fbc:charge="2" fbc:chemicalFormula="Ca"/>
      <species metaid="cpd00205__91__vp__93__" id="cpd00205__91__vp__93__" name="K+" compartment="vp" hasOnlySubstanceUnits="false" boundaryCondition="false" constant="false" fbc:charge="1" fbc:chemicalFormula="K"/>
      <species metaid="cpd00971__91__vp__93__" id="cpd00971__91__vp__93__" name="Na+" compartment="vp" hasOnlySubstanceUnits="false" boundaryCondition="false" constant="false" fbc:charge="1" fbc:chemicalFormula="Na"/>
      <species metaid="cpd11574__91__vp__93__" id="cpd11574__91__vp__93__" name="Molybdate" compartment="vp" hasOnlySubstanceUnits="false" boundaryCondition="false" constant="false" fbc:charge="-2" fbc:chemicalFormula="MoO4"/>
      <species metaid="cpd00027__91__vp__93__" id="cpd00027__91__vp__93__" name="D-Glucose" compartment="vp" hasOnlySubstanceUnits="false" boundaryCondition="false" constant="false" fbc:charge="0" fbc:chemicalFormula="C6H12O6"/>
      <species metaid="cpd00053__91__vp__93__" id="cpd00053__91__vp__93__" name="L-Glutamine" compartment="vp" hasOnlySubstanceUnits="false" boundaryCondition="false" constant="false" fbc:charge="0" fbc:chemicalFormula="C5H10N2O3"/>
      <species metaid="cpd00107__91__vp__93__" id="cpd00107__91__vp__93__" name="L-Leucine" compartment="vp" hasOnlySubstanceUnits="false" boundaryCondition="false" constant="false" fbc:charge="0" fbc:chemicalFormula="C6H13NO2"/>
      <species metaid="cpd00118__91__vp__93__" id="cpd00118__91__vp__93__" name="Putrescine" compartment="vp" hasOnlySubstanceUnits="false" boundaryCondition="false" constant="false" fbc:charge="2" fbc:chemicalFormula="C4H14N2"/>
      <species metaid="cpd00129__91__vp__93__" id="cpd00129__91__vp__93__" name="L-Proline" compartment="vp" hasOnlySubstanceUnits="false" boundaryCondition="false" constant="false" fbc:charge="0" fbc:chemicalFormula="C5H9NO2"/>
      <species metaid="cpd00156__91__vp__93__" id="cpd00156__91__vp__93__" name="L-Valine" compartment="vp" hasOnlySubstanceUnits="false" boundaryCondition="false" constant="false" fbc:charge="0" fbc:chemicalFormula="C5H11NO2"/>
      <species metaid="cpd00179__91__vp__93__" id="cpd00179__91__vp__93__" name="Maltose" compartment="vp" hasOnlySubstanceUnits="false" boundaryCondition="false" constant="false" fbc:charge="0" fbc:chemicalFormula="C12H22O11"/>
      <species metaid="cpd00264__91__vp__93__" id="cpd00264__91__vp__93__" name="Spermidine" compartment="vp" hasOnlySubstanceUnits="false" boundaryCondition="false" constant="false" fbc:charge="3" fbc:chemicalFormula="C7H22N3"/>
      <species metaid="cpd00268__91__vp__93__" id="cpd00268__91__vp__93__" name="H2S2O3" compartment="vp" hasOnlySubstanceUnits="false" boundaryCondition="false" constant="false" fbc:charge="-1" fbc:chemicalFormula="HO3S2"/>
      <species metaid="cpd00322__91__vp__93__" id="cpd00322__91__vp__93__" name="L-Isoleucine" compartment="vp" hasOnlySubstanceUnits="false" boundaryCondition="false" constant="false" fbc:charge="0" fbc:chemicalFormula="C6H13NO2"/>
      <species metaid="cpd03725__91__vp__93__" id="cpd03725__91__vp__93__" name="Fe(III)dicitrate" compartment="vp" hasOnlySubstanceUnits="false" boundaryCondition="false" constant="false" fbc:charge="0" fbc:chemicalFormula="C12H22FeO14"/>
      <species metaid="cpd00060__91__vp__93__" id="cpd00060__91__vp__93__" name="L-Methionine" compartment="vp" hasOnlySubstanceUnits="false" boundaryCondition="false" constant="false" fbc:charge="0" fbc:chemicalFormula="C5H11NO2S"/>
      <species metaid="cpd00104__91__vp__93__" id="cpd00104__91__vp__93__" name="BIOT" compartment="vp" hasOnlySubstanceUnits="false" boundaryCondition="false" constant="false" fbc:charge="-1" fbc:chemicalFormula="C10H15N2O3S"/>
      <species metaid="cpd01012__91__vp__93__" id="cpd01012__91__vp__93__" name="Cd2+" compartment="vp" hasOnlySubstanceUnits="false" boundaryCondition="false" constant="false" fbc:charge="2" fbc:chemicalFormula="Cd"/>
      <species metaid="cpd11593__91__vp__93__" id="cpd11593__91__vp__93__" name="ala-L-asp-L" compartment="vp" hasOnlySubstanceUnits="false" boundaryCondition="false" constant="false" fbc:charge="-1" fbc:chemicalFormula="C7H11N2O5"/>
      <species metaid="cpd00159__91__vp__93__" id="cpd00159__91__vp__93__" name="L-Lactate" compartment="vp" hasOnlySubstanceUnits="false" boundaryCondition="false" constant="false" fbc:charge="-1" fbc:chemicalFormula="C3H5O3"/>
      <species metaid="cpd01262__91__vp__93__" id="cpd01262__91__vp__93__" name="Amylotriose" compartment="vp" hasOnlySubstanceUnits="false" boundaryCondition="false" constant="false" fbc:charge="0" fbc:chemicalFormula="C18H32O16"/>
      <species metaid="cpd01329__91__vp__93__" id="cpd01329__91__vp__93__" name="Maltohexaose" compartment="vp" hasOnlySubstanceUnits="false" boundaryCondition="false" constant="false" fbc:charge="0" fbc:chemicalFormula="C36H62O31"/>
      <species metaid="cpd00099__91__vp__93__" id="cpd00099__91__vp__93__" name="Cl-" compartment="vp" hasOnlySubstanceUnits="false" boundaryCondition="false" constant="false" fbc:charge="-1" fbc:chemicalFormula="Cl"/>
      <species metaid="cpd19185__91__vc__93__" id="cpd19185__91__vc__93__" name="7-Aminomethyl-7-carbaguanine" compartment="vc" hasOnlySubstanceUnits="false" boundaryCondition="false" constant="false" fbc:charge="1" fbc:chemicalFormula="C7H10N5O"/>
      <species metaid="cpd14591__91__vc__93__" id="cpd14591__91__vc__93__" name="Myxocoxanthin" compartment="vc" hasOnlySubstanceUnits="false" boundaryCondition="false" constant="false" fbc:charge="0" fbc:chemicalFormula="C40H56O"/>
      <species metaid="cyanophycin__91__vc__93__" id="cyanophycin__91__vc__93__" name="cyanophycin[c]" compartment="vc" hasOnlySubstanceUnits="false" boundaryCondition="false" constant="false"/>
      <species metaid="cpd00242__91__vp__93__" id="cpd00242__91__vp__93__" name="H2CO3" compartment="vp" hasOnlySubstanceUnits="false" boundaryCondition="false" constant="false" fbc:charge="-1" fbc:chemicalFormula="CHO3"/>
      <species metaid="cpd00013__91__vp__93__" id="cpd00013__91__vp__93__" name="cpd00013[p]" compartment="vp" hasOnlySubstanceUnits="false" boundaryCondition="false" constant="false" fbc:charge="1" fbc:chemicalFormula="H4N"/>
      <species metaid="cpd00001__91__hc__93__" id="cpd00001__91__hc__93__" name="H2O" compartment="hc" hasOnlySubstanceUnits="false" boundaryCondition="false" constant="false" fbc:charge="0" fbc:chemicalFormula="H2O"/>
      <species metaid="cpd00002__91__hc__93__" id="cpd00002__91__hc__93__" name="ATP" compartment="hc" hasOnlySubstanceUnits="false" boundaryCondition="false" constant="false" fbc:charge="-3" fbc:chemicalFormula="C10H13N5O13P3"/>
      <species metaid="cpd00008__91__hc__93__" id="cpd00008__91__hc__93__" name="ADP" compartment="hc" hasOnlySubstanceUnits="false" boundaryCondition="false" constant="false" fbc:charge="-2" fbc:chemicalFormula="C10H13N5O10P2"/>
      <species metaid="cpd00009__91__hc__93__" id="cpd00009__91__hc__93__" name="Phosphate" compartment="hc" hasOnlySubstanceUnits="false" boundaryCondition="false" constant="false" fbc:charge="-2" fbc:chemicalFormula="HO4P"/>
      <species metaid="cpd00067__91__hc__93__" id="cpd00067__91__hc__93__" name="H+" compartment="hc" hasOnlySubstanceUnits="false" boundaryCondition="false" constant="false" fbc:charge="1" fbc:chemicalFormula="H"/>
      <species metaid="cpd00067__91__hl__93__" id="cpd00067__91__hl__93__" name="H+" compartment="hl" hasOnlySubstanceUnits="false" boundaryCondition="false" constant="false" fbc:charge="1" fbc:chemicalFormula="H"/>
      <species metaid="cpd00067__91__hp__93__" id="cpd00067__91__hp__93__" name="H+" compartment="hp" hasOnlySubstanceUnits="false" boundaryCondition="false" constant="false" fbc:charge="1" fbc:chemicalFormula="H"/>
      <species metaid="cpd07274__91__hl__93__" id="cpd07274__91__hl__93__" name="Plastoquinone A" compartment="hl" hasOnlySubstanceUnits="false" boundaryCondition="false" constant="false" fbc:charge="0" fbc:chemicalFormula="C53H80O2"/>
      <species metaid="cpd16503__91__hl__93__" id="cpd16503__91__hl__93__" name="Plastoquinol-9" compartment="hl" hasOnlySubstanceUnits="false" boundaryCondition="false" constant="false" fbc:charge="0" fbc:chemicalFormula="C53H82O2"/>
      <species metaid="ficytc_6__91__hl__93__" id="ficytc_6__91__hl__93__" name="Ferricytochrome c6" compartment="hl" hasOnlySubstanceUnits="false" boundaryCondition="false" constant="false" fbc:charge="3" fbc:chemicalFormula="R"/>
      <species metaid="focytc_6__91__hl__93__" id="focytc_6__91__hl__93__" name="Ferrocytochrome c6" compartment="hl" hasOnlySubstanceUnits="false" boundaryCondition="false" constant="false" fbc:charge="2" fbc:chemicalFormula="R"/>
      <species metaid="cpd07274__91__hp__93__" id="cpd07274__91__hp__93__" name="Plastoquinone A" compartment="hp" hasOnlySubstanceUnits="false" boundaryCondition="false" constant="false" fbc:charge="0" fbc:chemicalFormula="C53H80O2"/>
      <species metaid="cpd16503__91__hp__93__" id="cpd16503__91__hp__93__" name="Plastoquinol-9" compartment="hp" hasOnlySubstanceUnits="false" boundaryCondition="false" constant="false" fbc:charge="0" fbc:chemicalFormula="C53H82O2"/>
      <species metaid="ficytc_6__91__hp__93__" id="ficytc_6__91__hp__93__" name="Ferricytochrome c6" compartment="hp" hasOnlySubstanceUnits="false" boundaryCondition="false" constant="false" fbc:charge="3" fbc:chemicalFormula="R"/>
      <species metaid="focytc_6__91__hp__93__" id="focytc_6__91__hp__93__" name="Ferrocytochrome c6" compartment="hp" hasOnlySubstanceUnits="false" boundaryCondition="false" constant="false" fbc:charge="2" fbc:chemicalFormula="R"/>
      <species metaid="cpd12239__91__hp__93__" id="cpd12239__91__hp__93__" name="Reduced plastocyanin" compartment="hp" hasOnlySubstanceUnits="false" boundaryCondition="false" constant="false" fbc:charge="1" fbc:chemicalFormula="CuR"/>
      <species metaid="cpd12265__91__hp__93__" id="cpd12265__91__hp__93__" name="Oxidized plastocyanin" compartment="hp" hasOnlySubstanceUnits="false" boundaryCondition="false" constant="false" fbc:charge="2" fbc:chemicalFormula="CuR"/>
      <species metaid="cpd12239__91__hl__93__" id="cpd12239__91__hl__93__" name="Reduced plastocyanin" compartment="hl" hasOnlySubstanceUnits="false" boundaryCondition="false" constant="false" fbc:charge="1" fbc:chemicalFormula="CuR"/>
      <species metaid="cpd12265__91__hl__93__" id="cpd12265__91__hl__93__" name="Oxidized plastocyanin" compartment="hl" hasOnlySubstanceUnits="false" boundaryCondition="false" constant="false" fbc:charge="2" fbc:chemicalFormula="CuR"/>
      <species metaid="cpd00007__91__hc__93__" id="cpd00007__91__hc__93__" name="O2" compartment="hc" hasOnlySubstanceUnits="false" boundaryCondition="false" constant="false" fbc:charge="0" fbc:chemicalFormula="O2"/>
      <species metaid="cpd00001__91__hp__93__" id="cpd00001__91__hp__93__" name="H2O" compartment="hp" hasOnlySubstanceUnits="false" boundaryCondition="false" constant="false" fbc:charge="0" fbc:chemicalFormula="H2O"/>
      <species metaid="cpd00007__91__hp__93__" id="cpd00007__91__hp__93__" name="O2" compartment="hp" hasOnlySubstanceUnits="false" boundaryCondition="false" constant="false" fbc:charge="0" fbc:chemicalFormula="O2"/>
      <species metaid="cpd11620__91__hc__93__" id="cpd11620__91__hc__93__" name="Reducedferredoxin" compartment="hc" hasOnlySubstanceUnits="false" boundaryCondition="false" constant="false" fbc:charge="-1" fbc:chemicalFormula="Fe2S2X"/>
      <species metaid="cpd11621__91__hc__93__" id="cpd11621__91__hc__93__" name="Oxidizedferredoxin" compartment="hc" hasOnlySubstanceUnits="false" boundaryCondition="false" constant="false" fbc:charge="0" fbc:chemicalFormula="Fe2S2X"/>
      <species metaid="cpd14882__91__hc__93__" id="cpd14882__91__hc__93__" name="alpha-Linolenoyl-ACP" compartment="hc" hasOnlySubstanceUnits="false" boundaryCondition="false" constant="false" fbc:charge="0" fbc:chemicalFormula="C18H29OS"/>
      <species metaid="octe691215ACP__91__hc__93__" id="octe691215ACP__91__hc__93__" name="OctadecatetraenoilACP" compartment="hc" hasOnlySubstanceUnits="false" boundaryCondition="false" constant="false" fbc:charge="0" fbc:chemicalFormula="C18H27OS"/>
      <species metaid="cpd14881__91__hc__93__" id="cpd14881__91__hc__93__" name="Linoleoyl-ACP" compartment="hc" hasOnlySubstanceUnits="false" boundaryCondition="false" constant="false" fbc:charge="0" fbc:chemicalFormula="C18H31OS"/>
      <species metaid="octe6912ACP__91__hc__93__" id="octe6912ACP__91__hc__93__" name="gamma-linolenoilACP" compartment="hc" hasOnlySubstanceUnits="false" boundaryCondition="false" constant="false" fbc:charge="0" fbc:chemicalFormula="C18H29OS"/>
      <species metaid="cpd00247__91__hc__93__" id="cpd00247__91__hc__93__" name="Orotate" compartment="hc" hasOnlySubstanceUnits="false" boundaryCondition="false" constant="false" fbc:charge="-1" fbc:chemicalFormula="C5H3N2O4"/>
      <species metaid="cpd00282__91__hc__93__" id="cpd00282__91__hc__93__" name="S-Dihydroorotate" compartment="hc" hasOnlySubstanceUnits="false" boundaryCondition="false" constant="false" fbc:charge="-1" fbc:chemicalFormula="C5H5N2O4"/>
      <species metaid="cpd11825__91__hc__93__" id="cpd11825__91__hc__93__" name="Octadecenoyl-ACP" compartment="hc" hasOnlySubstanceUnits="false" boundaryCondition="false" constant="false" fbc:charge="0" fbc:chemicalFormula="C18H33OS"/>
      <species metaid="cpd12458__91__hc__93__" id="cpd12458__91__hc__93__" name="Stearoyl-[acyl-carrier protein]" compartment="hc" hasOnlySubstanceUnits="false" boundaryCondition="false" constant="false" fbc:charge="0" fbc:chemicalFormula="C18H35OS"/>
      <species metaid="cpd00205__91__hc__93__" id="cpd00205__91__hc__93__" name="K+" compartment="hc" hasOnlySubstanceUnits="false" boundaryCondition="false" constant="false" fbc:charge="1" fbc:chemicalFormula="K"/>
      <species metaid="cpd00205__91__hp__93__" id="cpd00205__91__hp__93__" name="K+" compartment="hp" hasOnlySubstanceUnits="false" boundaryCondition="false" constant="false" fbc:charge="1" fbc:chemicalFormula="K"/>
      <species metaid="cpd08301__91__hc__93__" id="cpd08301__91__hc__93__" name="2-C-methyl-D-erythritol2-4-cyclodiphosphate" compartment="hc" hasOnlySubstanceUnits="false" boundaryCondition="false" constant="false" fbc:charge="-2" fbc:chemicalFormula="C5H10O9P2"/>
      <species metaid="cpd08615__91__hc__93__" id="cpd08615__91__hc__93__" name="1-Hydroxy-2-methyl-2-butenyl 4-diphosphate" compartment="hc" hasOnlySubstanceUnits="false" boundaryCondition="false" constant="false" fbc:charge="-2" fbc:chemicalFormula="C5H10O8P2"/>
      <species metaid="cpd00005__91__hc__93__" id="cpd00005__91__hc__93__" name="NADPH" compartment="hc" hasOnlySubstanceUnits="false" boundaryCondition="false" constant="false" fbc:charge="-4" fbc:chemicalFormula="C21H26N7O17P3"/>
      <species metaid="cpd00006__91__hc__93__" id="cpd00006__91__hc__93__" name="NADP" compartment="hc" hasOnlySubstanceUnits="false" boundaryCondition="false" constant="false" fbc:charge="-3" fbc:chemicalFormula="C21H25N7O17P3"/>
      <species metaid="cpd00003__91__hc__93__" id="cpd00003__91__hc__93__" name="NAD" compartment="hc" hasOnlySubstanceUnits="false" boundaryCondition="false" constant="false" fbc:charge="-1" fbc:chemicalFormula="C21H26N7O14P2"/>
      <species metaid="cpd00004__91__hc__93__" id="cpd00004__91__hc__93__" name="NADH" compartment="hc" hasOnlySubstanceUnits="false" boundaryCondition="false" constant="false" fbc:charge="-2" fbc:chemicalFormula="C21H27N7O14P2"/>
      <species metaid="cpd00072__91__hc__93__" id="cpd00072__91__hc__93__" name="D-fructose-6-phosphate" compartment="hc" hasOnlySubstanceUnits="false" boundaryCondition="false" constant="false" fbc:charge="-2" fbc:chemicalFormula="C6H11O9P"/>
      <species metaid="cpd00290__91__hc__93__" id="cpd00290__91__hc__93__" name="D-fructose-1,6-bisphosphate" compartment="hc" hasOnlySubstanceUnits="false" boundaryCondition="false" constant="false" fbc:charge="-4" fbc:chemicalFormula="C6H10O12P2"/>
      <species metaid="cpd03206__91__hc__93__" id="cpd03206__91__hc__93__" name="Phytofluene" compartment="hc" hasOnlySubstanceUnits="false" boundaryCondition="false" constant="false" fbc:charge="0" fbc:chemicalFormula="C40H62"/>
      <species metaid="cpd03215__91__hc__93__" id="cpd03215__91__hc__93__" name="zeta-Carotene" compartment="hc" hasOnlySubstanceUnits="false" boundaryCondition="false" constant="false" fbc:charge="0" fbc:chemicalFormula="C40H60"/>
      <species metaid="cpd00105__91__hc__93__" id="cpd00105__91__hc__93__" name="D-Ribose" compartment="hc" hasOnlySubstanceUnits="false" boundaryCondition="false" constant="false" fbc:charge="0" fbc:chemicalFormula="C5H10O5"/>
      <species metaid="cpd00226__91__hc__93__" id="cpd00226__91__hc__93__" name="HYXN" compartment="hc" hasOnlySubstanceUnits="false" boundaryCondition="false" constant="false" fbc:charge="0" fbc:chemicalFormula="C5H4N4O"/>
      <species metaid="cpd00246__91__hc__93__" id="cpd00246__91__hc__93__" name="Inosine" compartment="hc" hasOnlySubstanceUnits="false" boundaryCondition="false" constant="false" fbc:charge="0" fbc:chemicalFormula="C10H12N4O5"/>
      <species metaid="cpd00054__91__hc__93__" id="cpd00054__91__hc__93__" name="L-Serine" compartment="hc" hasOnlySubstanceUnits="false" boundaryCondition="false" constant="false" fbc:charge="0" fbc:chemicalFormula="C3H7NO3"/>
      <species metaid="cpd00738__91__hc__93__" id="cpd00738__91__hc__93__" name="phosphoserine" compartment="hc" hasOnlySubstanceUnits="false" boundaryCondition="false" constant="false" fbc:charge="-2" fbc:chemicalFormula="C3H6NO6P"/>
      <species metaid="cpd00012__91__hc__93__" id="cpd00012__91__hc__93__" name="PPi" compartment="hc" hasOnlySubstanceUnits="false" boundaryCondition="false" constant="false" fbc:charge="-3" fbc:chemicalFormula="HO7P2"/>
      <species metaid="cpd00113__91__hc__93__" id="cpd00113__91__hc__93__" name="Isopentenyldiphosphate" compartment="hc" hasOnlySubstanceUnits="false" boundaryCondition="false" constant="false" fbc:charge="-2" fbc:chemicalFormula="C5H10O7P2"/>
      <species metaid="cpd00283__91__hc__93__" id="cpd00283__91__hc__93__" name="Geranyldiphosphate" compartment="hc" hasOnlySubstanceUnits="false" boundaryCondition="false" constant="false" fbc:charge="-2" fbc:chemicalFormula="C10H18O7P2"/>
      <species metaid="cpd02172__91__hc__93__" id="cpd02172__91__hc__93__" name="Solanesyl diphosphate" compartment="hc" hasOnlySubstanceUnits="false" boundaryCondition="false" constant="false" fbc:charge="-2" fbc:chemicalFormula="C45H74O7P2"/>
      <species metaid="cpd11640__91__hc__93__" id="cpd11640__91__hc__93__" name="H2" compartment="hc" hasOnlySubstanceUnits="false" boundaryCondition="false" constant="false" fbc:charge="0" fbc:chemicalFormula="H2"/>
      <species metaid="cpd00236__91__hc__93__" id="cpd00236__91__hc__93__" name="D-Erythrose4-phosphate" compartment="hc" hasOnlySubstanceUnits="false" boundaryCondition="false" constant="false" fbc:charge="-2" fbc:chemicalFormula="C4H7O7P"/>
      <species metaid="cpd01270__91__hc__93__" id="cpd01270__91__hc__93__" name="FMNH2" compartment="hc" hasOnlySubstanceUnits="false" boundaryCondition="false" constant="false" fbc:charge="-2" fbc:chemicalFormula="C17H21N4O9P"/>
      <species metaid="cpd01997__91__hc__93__" id="cpd01997__91__hc__93__" name="Dimethylbenzimidazole" compartment="hc" hasOnlySubstanceUnits="false" boundaryCondition="false" constant="false" fbc:charge="0" fbc:chemicalFormula="C9H10N2"/>
      <species metaid="dialurate__91__hc__93__" id="dialurate__91__hc__93__" name="Dialurate" compartment="hc" hasOnlySubstanceUnits="false" boundaryCondition="false" constant="false" fbc:charge="0" fbc:chemicalFormula="C4H4N2O4"/>
      <species metaid="cpd00011__91__hc__93__" id="cpd00011__91__hc__93__" name="CO2" compartment="hc" hasOnlySubstanceUnits="false" boundaryCondition="false" constant="false" fbc:charge="0" fbc:chemicalFormula="CO2"/>
      <species metaid="cpd00020__91__hc__93__" id="cpd00020__91__hc__93__" name="Pyruvate" compartment="hc" hasOnlySubstanceUnits="false" boundaryCondition="false" constant="false" fbc:charge="-1" fbc:chemicalFormula="C3H3O3"/>
      <species metaid="cpd00668__91__hc__93__" id="cpd00668__91__hc__93__" name="ALCTT" compartment="hc" hasOnlySubstanceUnits="false" boundaryCondition="false" constant="false" fbc:charge="-1" fbc:chemicalFormula="C5H7O4"/>
      <species metaid="cpd00025__91__hc__93__" id="cpd00025__91__hc__93__" name="H2O2" compartment="hc" hasOnlySubstanceUnits="false" boundaryCondition="false" constant="false" fbc:charge="0" fbc:chemicalFormula="H2O2"/>
      <species metaid="cpd00040__91__hc__93__" id="cpd00040__91__hc__93__" name="Glyoxalate" compartment="hc" hasOnlySubstanceUnits="false" boundaryCondition="false" constant="false" fbc:charge="-1" fbc:chemicalFormula="C2HO3"/>
      <species metaid="cpd00843__91__hc__93__" id="cpd00843__91__hc__93__" name="Tartronate semialdehyde" compartment="hc" hasOnlySubstanceUnits="false" boundaryCondition="false" constant="false" fbc:charge="-1" fbc:chemicalFormula="C3H3O4"/>
      <species metaid="cpd00056__91__hc__93__" id="cpd00056__91__hc__93__" name="TPP" compartment="hc" hasOnlySubstanceUnits="false" boundaryCondition="false" constant="false" fbc:charge="-1" fbc:chemicalFormula="C12H17N4O7P2S"/>
      <species metaid="cpd03049__91__hc__93__" id="cpd03049__91__hc__93__" name="2-Hydroxyethyl-ThPP" compartment="hc" hasOnlySubstanceUnits="false" boundaryCondition="false" constant="false" fbc:charge="-1" fbc:chemicalFormula="C14H21N4O8P2S"/>
      <species metaid="cpd00122__91__hc__93__" id="cpd00122__91__hc__93__" name="N-Acetyl-D-glucosamine" compartment="hc" hasOnlySubstanceUnits="false" boundaryCondition="false" constant="false" fbc:charge="0" fbc:chemicalFormula="C8H15NO6"/>
      <species metaid="cpd01157__91__hc__93__" id="cpd01157__91__hc__93__" name="Chitobiose" compartment="hc" hasOnlySubstanceUnits="false" boundaryCondition="false" constant="false" fbc:charge="0" fbc:chemicalFormula="C16H28N2O11"/>
      <species metaid="cpd00338__91__hc__93__" id="cpd00338__91__hc__93__" name="5-Aminolevulinate" compartment="hc" hasOnlySubstanceUnits="false" boundaryCondition="false" constant="false" fbc:charge="0" fbc:chemicalFormula="C5H9NO3"/>
      <species metaid="cpd00689__91__hc__93__" id="cpd00689__91__hc__93__" name="Porphobilinogen" compartment="hc" hasOnlySubstanceUnits="false" boundaryCondition="false" constant="false" fbc:charge="-1" fbc:chemicalFormula="C10H13N2O4"/>
      <species metaid="cpd00220__91__hc__93__" id="cpd00220__91__hc__93__" name="Riboflavin" compartment="hc" hasOnlySubstanceUnits="false" boundaryCondition="false" constant="false" fbc:charge="-1" fbc:chemicalFormula="C17H19N4O6"/>
      <species metaid="cpd02656__91__hc__93__" id="cpd02656__91__hc__93__" name="6-7-Dimethyl-8--1-D-ribityllumazine" compartment="hc" hasOnlySubstanceUnits="false" boundaryCondition="false" constant="false" fbc:charge="-1" fbc:chemicalFormula="C13H17N4O6"/>
      <species metaid="cpd02882__91__hc__93__" id="cpd02882__91__hc__93__" name="4--1-D-Ribitylamino-5-aminouracil" compartment="hc" hasOnlySubstanceUnits="false" boundaryCondition="false" constant="false" fbc:charge="0" fbc:chemicalFormula="C9H16N4O6"/>
      <species metaid="cpd10515__91__hc__93__" id="cpd10515__91__hc__93__" name="Fe+2" compartment="hc" hasOnlySubstanceUnits="false" boundaryCondition="false" constant="false" fbc:charge="2" fbc:chemicalFormula="Fe"/>
      <species metaid="cpd10516__91__hc__93__" id="cpd10516__91__hc__93__" name="Fe+3" compartment="hc" hasOnlySubstanceUnits="false" boundaryCondition="false" constant="false" fbc:charge="3" fbc:chemicalFormula="Fe"/>
      <species metaid="cpd00013__91__hc__93__" id="cpd00013__91__hc__93__" name="NH3" compartment="hc" hasOnlySubstanceUnits="false" boundaryCondition="false" constant="false" fbc:charge="1" fbc:chemicalFormula="H4N"/>
      <species metaid="cpd00755__91__hc__93__" id="cpd00755__91__hc__93__" name="Hydroxymethylbilane" compartment="hc" hasOnlySubstanceUnits="false" boundaryCondition="false" constant="false" fbc:charge="-8" fbc:chemicalFormula="C40H38N4O17"/>
      <species metaid="cpd00018__91__hc__93__" id="cpd00018__91__hc__93__" name="AMP" compartment="hc" hasOnlySubstanceUnits="false" boundaryCondition="false" constant="false" fbc:charge="-2" fbc:chemicalFormula="C10H12N5O7P"/>
      <species metaid="cpd00446__91__hc__93__" id="cpd00446__91__hc__93__" name="cAMP" compartment="hc" hasOnlySubstanceUnits="false" boundaryCondition="false" constant="false" fbc:charge="-1" fbc:chemicalFormula="C10H11N5O6P"/>
      <species metaid="cpd00042__91__hc__93__" id="cpd00042__91__hc__93__" name="GSH" compartment="hc" hasOnlySubstanceUnits="false" boundaryCondition="false" constant="false" fbc:charge="-1" fbc:chemicalFormula="C10H16N3O6S"/>
      <species metaid="cpd00111__91__hc__93__" id="cpd00111__91__hc__93__" name="Oxidized glutathione" compartment="hc" hasOnlySubstanceUnits="false" boundaryCondition="false" constant="false" fbc:charge="-2" fbc:chemicalFormula="C20H30N6O12S2"/>
      <species metaid="cpd00924__91__hc__93__" id="cpd00924__91__hc__93__" name="AppppA" compartment="hc" hasOnlySubstanceUnits="false" boundaryCondition="false" constant="false" fbc:charge="-4" fbc:chemicalFormula="C20H24N10O19P4"/>
      <species metaid="cpd00010__91__hc__93__" id="cpd00010__91__hc__93__" name="CoA" compartment="hc" hasOnlySubstanceUnits="false" boundaryCondition="false" constant="false" fbc:charge="-4" fbc:chemicalFormula="C21H32N7O16P3S"/>
      <species metaid="cpd00655__91__hc__93__" id="cpd00655__91__hc__93__" name="Dephospho-CoA" compartment="hc" hasOnlySubstanceUnits="false" boundaryCondition="false" constant="false" fbc:charge="-2" fbc:chemicalFormula="C21H33N7O13P2S"/>
      <species metaid="cpd00073__91__hc__93__" id="cpd00073__91__hc__93__" name="Urea" compartment="hc" hasOnlySubstanceUnits="false" boundaryCondition="false" constant="false" fbc:charge="0" fbc:chemicalFormula="CH4N2O"/>
      <species metaid="cpd00421__91__hc__93__" id="cpd00421__91__hc__93__" name="Triphosphate" compartment="hc" hasOnlySubstanceUnits="false" boundaryCondition="false" constant="false" fbc:charge="-4" fbc:chemicalFormula="HO10P3"/>
      <species metaid="cpd00355__91__hc__93__" id="cpd00355__91__hc__93__" name="Nicotinamide ribonucleotide" compartment="hc" hasOnlySubstanceUnits="false" boundaryCondition="false" constant="false" fbc:charge="-1" fbc:chemicalFormula="C11H14N2O8P"/>
      <species metaid="cpd00165__91__hc__93__" id="cpd00165__91__hc__93__" name="Hydroxylamine" compartment="hc" hasOnlySubstanceUnits="false" boundaryCondition="false" constant="false" fbc:charge="0" fbc:chemicalFormula="H3NO"/>
      <species metaid="cpd00014__91__hc__93__" id="cpd00014__91__hc__93__" name="UDP" compartment="hc" hasOnlySubstanceUnits="false" boundaryCondition="false" constant="false" fbc:charge="-2" fbc:chemicalFormula="C9H12N2O12P2"/>
      <species metaid="cpd00062__91__hc__93__" id="cpd00062__91__hc__93__" name="UTP" compartment="hc" hasOnlySubstanceUnits="false" boundaryCondition="false" constant="false" fbc:charge="-3" fbc:chemicalFormula="C9H12N2O15P3"/>
      <species metaid="cpd00091__91__hc__93__" id="cpd00091__91__hc__93__" name="UMP" compartment="hc" hasOnlySubstanceUnits="false" boundaryCondition="false" constant="false" fbc:charge="-2" fbc:chemicalFormula="C9H11N2O9P"/>
      <species metaid="cpd00015__91__hc__93__" id="cpd00015__91__hc__93__" name="FAD" compartment="hc" hasOnlySubstanceUnits="false" boundaryCondition="false" constant="false" fbc:charge="-2" fbc:chemicalFormula="C27H31N9O15P2"/>
      <species metaid="cpd00050__91__hc__93__" id="cpd00050__91__hc__93__" name="FMN" compartment="hc" hasOnlySubstanceUnits="false" boundaryCondition="false" constant="false" fbc:charge="-2" fbc:chemicalFormula="C17H19N4O9P"/>
      <species metaid="cpd00017__91__hc__93__" id="cpd00017__91__hc__93__" name="S-Adenosyl-L-methionine" compartment="hc" hasOnlySubstanceUnits="false" boundaryCondition="false" constant="false" fbc:charge="1" fbc:chemicalFormula="C15H23N6O5S"/>
      <species metaid="cpd00060__91__hc__93__" id="cpd00060__91__hc__93__" name="L-Methionine" compartment="hc" hasOnlySubstanceUnits="false" boundaryCondition="false" constant="false" fbc:charge="0" fbc:chemicalFormula="C5H11NO2S"/>
      <species metaid="cpd00045__91__hc__93__" id="cpd00045__91__hc__93__" name="Adenosine 3-5-bisphosphate" compartment="hc" hasOnlySubstanceUnits="false" boundaryCondition="false" constant="false" fbc:charge="-4" fbc:chemicalFormula="C10H11N5O10P2"/>
      <species metaid="cpd00638__91__hc__93__" id="cpd00638__91__hc__93__" name="Deamido-NAD" compartment="hc" hasOnlySubstanceUnits="false" boundaryCondition="false" constant="false" fbc:charge="-2" fbc:chemicalFormula="C21H24N6O15P2"/>
      <species metaid="cpd00103__91__hc__93__" id="cpd00103__91__hc__93__" name="PRPP" compartment="hc" hasOnlySubstanceUnits="false" boundaryCondition="false" constant="false" fbc:charge="-4" fbc:chemicalFormula="C5H9O14P3"/>
      <species metaid="cpd00128__91__hc__93__" id="cpd00128__91__hc__93__" name="Adenine" compartment="hc" hasOnlySubstanceUnits="false" boundaryCondition="false" constant="false" fbc:charge="0" fbc:chemicalFormula="C5H5N5"/>
      <species metaid="cpd00019__91__hc__93__" id="cpd00019__91__hc__93__" name="S-Adenosyl-homocysteine" compartment="hc" hasOnlySubstanceUnits="false" boundaryCondition="false" constant="false" fbc:charge="0" fbc:chemicalFormula="C14H20N6O5S"/>
      <species metaid="cpd00135__91__hc__93__" id="cpd00135__91__hc__93__" name="Homocysteine" compartment="hc" hasOnlySubstanceUnits="false" boundaryCondition="false" constant="false" fbc:charge="0" fbc:chemicalFormula="C4H9NO2S"/>
      <species metaid="cpd00182__91__hc__93__" id="cpd00182__91__hc__93__" name="Adenosine" compartment="hc" hasOnlySubstanceUnits="false" boundaryCondition="false" constant="false" fbc:charge="0" fbc:chemicalFormula="C10H13N5O4"/>
      <species metaid="cpd00061__91__hc__93__" id="cpd00061__91__hc__93__" name="Phosphoenolpyruvate" compartment="hc" hasOnlySubstanceUnits="false" boundaryCondition="false" constant="false" fbc:charge="-3" fbc:chemicalFormula="C3H2O6P"/>
      <species metaid="cpd00022__91__hc__93__" id="cpd00022__91__hc__93__" name="Acetyl-CoA" compartment="hc" hasOnlySubstanceUnits="false" boundaryCondition="false" constant="false" fbc:charge="-4" fbc:chemicalFormula="C23H34N7O17P3S"/>
      <species metaid="cpd00047__91__hc__93__" id="cpd00047__91__hc__93__" name="Formate" compartment="hc" hasOnlySubstanceUnits="false" boundaryCondition="false" constant="false" fbc:charge="-1" fbc:chemicalFormula="CHO2"/>
      <species metaid="cpd00130__91__hc__93__" id="cpd00130__91__hc__93__" name="L-Malate" compartment="hc" hasOnlySubstanceUnits="false" boundaryCondition="false" constant="false" fbc:charge="-2" fbc:chemicalFormula="C4H4O5"/>
      <species metaid="cpd00071__91__hc__93__" id="cpd00071__91__hc__93__" name="Acetaldehyde" compartment="hc" hasOnlySubstanceUnits="false" boundaryCondition="false" constant="false" fbc:charge="0" fbc:chemicalFormula="C2H4O"/>
      <species metaid="cpd00196__91__hc__93__" id="cpd00196__91__hc__93__" name="Acetylphosphate" compartment="hc" hasOnlySubstanceUnits="false" boundaryCondition="false" constant="false" fbc:charge="-2" fbc:chemicalFormula="C2H3O5P"/>
      <species metaid="cpd00029__91__hc__93__" id="cpd00029__91__hc__93__" name="Acetate" compartment="hc" hasOnlySubstanceUnits="false" boundaryCondition="false" constant="false" fbc:charge="-1" fbc:chemicalFormula="C2H3O2"/>
      <species metaid="cpd00023__91__hc__93__" id="cpd00023__91__hc__93__" name="L-Glutamate" compartment="hc" hasOnlySubstanceUnits="false" boundaryCondition="false" constant="false" fbc:charge="-1" fbc:chemicalFormula="C5H8NO4"/>
      <species metaid="cpd02097__91__hc__93__" id="cpd02097__91__hc__93__" name="L-Glutamyl 5-phosphate" compartment="hc" hasOnlySubstanceUnits="false" boundaryCondition="false" constant="false" fbc:charge="-2" fbc:chemicalFormula="C5H8NO7P"/>
      <species metaid="cpd00858__91__hc__93__" id="cpd00858__91__hc__93__" name="L-Glutamate5-semialdehyde" compartment="hc" hasOnlySubstanceUnits="false" boundaryCondition="false" constant="false" fbc:charge="0" fbc:chemicalFormula="C5H9NO3"/>
      <species metaid="cpd00024__91__hc__93__" id="cpd00024__91__hc__93__" name="2-Oxoglutarate" compartment="hc" hasOnlySubstanceUnits="false" boundaryCondition="false" constant="false" fbc:charge="-2" fbc:chemicalFormula="C5H4O5"/>
      <species metaid="cpd01293__91__hc__93__" id="cpd01293__91__hc__93__" name="5-Oxoproline" compartment="hc" hasOnlySubstanceUnits="false" boundaryCondition="false" constant="false" fbc:charge="-1" fbc:chemicalFormula="C5H6NO3"/>
      <species metaid="cpd00053__91__hc__93__" id="cpd00053__91__hc__93__" name="L-Glutamine" compartment="hc" hasOnlySubstanceUnits="false" boundaryCondition="false" constant="false" fbc:charge="0" fbc:chemicalFormula="C5H10N2O3"/>
      <species metaid="cpd00477__91__hc__93__" id="cpd00477__91__hc__93__" name="N-Acetyl-L-glutamate" compartment="hc" hasOnlySubstanceUnits="false" boundaryCondition="false" constant="false" fbc:charge="-2" fbc:chemicalFormula="C7H9NO5"/>
      <species metaid="cpd00186__91__hc__93__" id="cpd00186__91__hc__93__" name="D-Glutamate" compartment="hc" hasOnlySubstanceUnits="false" boundaryCondition="false" constant="false" fbc:charge="-1" fbc:chemicalFormula="C5H8NO4"/>
      <species metaid="cpd00340__91__hc__93__" id="cpd00340__91__hc__93__" name="2,5-Dioxopentanoate" compartment="hc" hasOnlySubstanceUnits="false" boundaryCondition="false" constant="false" fbc:charge="-1" fbc:chemicalFormula="C5H5O4"/>
      <species metaid="cpd00260__91__hc__93__" id="cpd00260__91__hc__93__" name="Isocitrate" compartment="hc" hasOnlySubstanceUnits="false" boundaryCondition="false" constant="false" fbc:charge="-3" fbc:chemicalFormula="C6H5O7"/>
      <species metaid="cpd00919__91__hc__93__" id="cpd00919__91__hc__93__" name="Homocitrate" compartment="hc" hasOnlySubstanceUnits="false" boundaryCondition="false" constant="false" fbc:charge="-3" fbc:chemicalFormula="C7H7O7"/>
      <species metaid="cpd00199__91__hc__93__" id="cpd00199__91__hc__93__" name="4-Oxobutanoate" compartment="hc" hasOnlySubstanceUnits="false" boundaryCondition="false" constant="false" fbc:charge="-1" fbc:chemicalFormula="C4H5O3"/>
      <species metaid="cpd00532__91__hc__93__" id="cpd00532__91__hc__93__" name="O2-" compartment="hc" hasOnlySubstanceUnits="false" boundaryCondition="false" constant="false" fbc:charge="-1" fbc:chemicalFormula="O2"/>
      <species metaid="cpd00016__91__hc__93__" id="cpd00016__91__hc__93__" name="Pyridoxal phosphate" compartment="hc" hasOnlySubstanceUnits="false" boundaryCondition="false" constant="false" fbc:charge="-2" fbc:chemicalFormula="C8H8NO6P"/>
      <species metaid="cpd00493__91__hc__93__" id="cpd00493__91__hc__93__" name="Pyridoxamine phosphate" compartment="hc" hasOnlySubstanceUnits="false" boundaryCondition="false" constant="false" fbc:charge="-1" fbc:chemicalFormula="C8H12N2O5P"/>
      <species metaid="cpd00478__91__hc__93__" id="cpd00478__91__hc__93__" name="Pyridoxine phosphate" compartment="hc" hasOnlySubstanceUnits="false" boundaryCondition="false" constant="false" fbc:charge="-2" fbc:chemicalFormula="C8H10NO6P"/>
      <species metaid="cpd00026__91__hc__93__" id="cpd00026__91__hc__93__" name="UDP-glucose" compartment="hc" hasOnlySubstanceUnits="false" boundaryCondition="false" constant="false" fbc:charge="-2" fbc:chemicalFormula="C15H22N2O17P2"/>
      <species metaid="cpd00144__91__hc__93__" id="cpd00144__91__hc__93__" name="UDPglucuronate" compartment="hc" hasOnlySubstanceUnits="false" boundaryCondition="false" constant="false" fbc:charge="-3" fbc:chemicalFormula="C15H19N2O18P2"/>
      <species metaid="cpd00043__91__hc__93__" id="cpd00043__91__hc__93__" name="UDP-galactose" compartment="hc" hasOnlySubstanceUnits="false" boundaryCondition="false" constant="false" fbc:charge="-2" fbc:chemicalFormula="C15H22N2O17P2"/>
      <species metaid="cpd00027__91__hc__93__" id="cpd00027__91__hc__93__" name="D-Glucose" compartment="hc" hasOnlySubstanceUnits="false" boundaryCondition="false" constant="false" fbc:charge="0" fbc:chemicalFormula="C6H12O6"/>
      <species metaid="cpd00079__91__hc__93__" id="cpd00079__91__hc__93__" name="D-glucose-6-phosphate" compartment="hc" hasOnlySubstanceUnits="false" boundaryCondition="false" constant="false" fbc:charge="-2" fbc:chemicalFormula="C6H11O9P"/>
      <species metaid="cpd00028__91__hc__93__" id="cpd00028__91__hc__93__" name="Heme" compartment="hc" hasOnlySubstanceUnits="false" boundaryCondition="false" constant="false" fbc:charge="-2" fbc:chemicalFormula="C34H30FeN4O4"/>
      <species metaid="cpd01476__91__hc__93__" id="cpd01476__91__hc__93__" name="Protoporphyrin" compartment="hc" hasOnlySubstanceUnits="false" boundaryCondition="false" constant="false" fbc:charge="-2" fbc:chemicalFormula="C34H32N4O4"/>
      <species metaid="cpd03734__91__hc__93__" id="cpd03734__91__hc__93__" name="Acetamide" compartment="hc" hasOnlySubstanceUnits="false" boundaryCondition="false" constant="false" fbc:charge="0" fbc:chemicalFormula="C2H5NO"/>
      <species metaid="cpd00031__91__hc__93__" id="cpd00031__91__hc__93__" name="GDP" compartment="hc" hasOnlySubstanceUnits="false" boundaryCondition="false" constant="false" fbc:charge="-2" fbc:chemicalFormula="C10H13N5O11P2"/>
      <species metaid="cpd00038__91__hc__93__" id="cpd00038__91__hc__93__" name="GTP" compartment="hc" hasOnlySubstanceUnits="false" boundaryCondition="false" constant="false" fbc:charge="-3" fbc:chemicalFormula="C10H13N5O14P3"/>
      <species metaid="cpd00126__91__hc__93__" id="cpd00126__91__hc__93__" name="GMP" compartment="hc" hasOnlySubstanceUnits="false" boundaryCondition="false" constant="false" fbc:charge="-2" fbc:chemicalFormula="C10H12N5O8P"/>
      <species metaid="cpd00905__91__hc__93__" id="cpd00905__91__hc__93__" name="Guanosine 3,5-bis(diphosphate)" compartment="hc" hasOnlySubstanceUnits="false" boundaryCondition="false" constant="false" fbc:charge="-5" fbc:chemicalFormula="C10H12N5O17P4"/>
      <species metaid="cpd00032__91__hc__93__" id="cpd00032__91__hc__93__" name="Oxaloacetate" compartment="hc" hasOnlySubstanceUnits="false" boundaryCondition="false" constant="false" fbc:charge="-2" fbc:chemicalFormula="C4H2O5"/>
      <species metaid="cpd00137__91__hc__93__" id="cpd00137__91__hc__93__" name="Citrate" compartment="hc" hasOnlySubstanceUnits="false" boundaryCondition="false" constant="false" fbc:charge="-3" fbc:chemicalFormula="C6H5O7"/>
      <species metaid="cpd00041__91__hc__93__" id="cpd00041__91__hc__93__" name="L-Aspartate" compartment="hc" hasOnlySubstanceUnits="false" boundaryCondition="false" constant="false" fbc:charge="-1" fbc:chemicalFormula="C4H6NO4"/>
      <species metaid="cpd00033__91__hc__93__" id="cpd00033__91__hc__93__" name="Glycine" compartment="hc" hasOnlySubstanceUnits="false" boundaryCondition="false" constant="false" fbc:charge="0" fbc:chemicalFormula="C2H5NO2"/>
      <species metaid="cpd00035__91__hc__93__" id="cpd00035__91__hc__93__" name="L-Alanine" compartment="hc" hasOnlySubstanceUnits="false" boundaryCondition="false" constant="false" fbc:charge="0" fbc:chemicalFormula="C3H7NO2"/>
      <species metaid="cpd00117__91__hc__93__" id="cpd00117__91__hc__93__" name="D-Alanine" compartment="hc" hasOnlySubstanceUnits="false" boundaryCondition="false" constant="false" fbc:charge="0" fbc:chemicalFormula="C3H7NO2"/>
      <species metaid="cpd00036__91__hc__93__" id="cpd00036__91__hc__93__" name="Succinate" compartment="hc" hasOnlySubstanceUnits="false" boundaryCondition="false" constant="false" fbc:charge="-2" fbc:chemicalFormula="C4H4O4"/>
      <species metaid="cpd00078__91__hc__93__" id="cpd00078__91__hc__93__" name="Succinyl-CoA" compartment="hc" hasOnlySubstanceUnits="false" boundaryCondition="false" constant="false" fbc:charge="-5" fbc:chemicalFormula="C25H35N7O19P3S"/>
      <species metaid="cpd02799__91__hc__93__" id="cpd02799__91__hc__93__" name="Methylisocitrate" compartment="hc" hasOnlySubstanceUnits="false" boundaryCondition="false" constant="false" fbc:charge="-3" fbc:chemicalFormula="C7H7O7"/>
      <species metaid="cpd00037__91__hc__93__" id="cpd00037__91__hc__93__" name="UDP-N-acetylglucosamine" compartment="hc" hasOnlySubstanceUnits="false" boundaryCondition="false" constant="false" fbc:charge="-2" fbc:chemicalFormula="C17H25N3O17P2"/>
      <species metaid="cpd00492__91__hc__93__" id="cpd00492__91__hc__93__" name="N-Acetyl-D-mannosamine" compartment="hc" hasOnlySubstanceUnits="false" boundaryCondition="false" constant="false" fbc:charge="0" fbc:chemicalFormula="C8H15NO6"/>
      <species metaid="cpd02611__91__hc__93__" id="cpd02611__91__hc__93__" name="N-Acetyl-D-glucosamine1-phosphate" compartment="hc" hasOnlySubstanceUnits="false" boundaryCondition="false" constant="false" fbc:charge="-2" fbc:chemicalFormula="C8H14NO9P"/>
      <species metaid="cpd00861__91__hc__93__" id="cpd00861__91__hc__93__" name="UDP-N-acetyl-D-mannosamine" compartment="hc" hasOnlySubstanceUnits="false" boundaryCondition="false" constant="false" fbc:charge="-2" fbc:chemicalFormula="C17H25N3O17P2"/>
      <species metaid="cpd02782__91__hc__93__" id="cpd02782__91__hc__93__" name="UDP-N-acetyl-D-glucosaminouronate" compartment="hc" hasOnlySubstanceUnits="false" boundaryCondition="false" constant="false" fbc:charge="-3" fbc:chemicalFormula="C17H22N3O18P2"/>
      <species metaid="cpd02978__91__hc__93__" id="cpd02978__91__hc__93__" name="7,8-Dihydroneopterin 3-triphosphate" compartment="hc" hasOnlySubstanceUnits="false" boundaryCondition="false" constant="false" fbc:charge="-4" fbc:chemicalFormula="C9H12N5O13P3"/>
      <species metaid="cpd00957__91__hc__93__" id="cpd00957__91__hc__93__" name="2,5-Diamino-6-(5-phosphoribosylamino)-4-pyrimidineone" compartment="hc" hasOnlySubstanceUnits="false" boundaryCondition="false" constant="false" fbc:charge="-2" fbc:chemicalFormula="C9H14N5O8P"/>
      <species metaid="cpd02740__91__hc__93__" id="cpd02740__91__hc__93__" name="Guanosine 5-triphosphate,3-diphosphate" compartment="hc" hasOnlySubstanceUnits="false" boundaryCondition="false" constant="false" fbc:charge="-6" fbc:chemicalFormula="C10H12N5O20P5"/>
      <species metaid="cpd00039__91__hc__93__" id="cpd00039__91__hc__93__" name="L-Lysine" compartment="hc" hasOnlySubstanceUnits="false" boundaryCondition="false" constant="false" fbc:charge="1" fbc:chemicalFormula="C6H15N2O2"/>
      <species metaid="cpd00516__91__hc__93__" id="cpd00516__91__hc__93__" name="meso-2,6-Diaminopimelate" compartment="hc" hasOnlySubstanceUnits="false" boundaryCondition="false" constant="false" fbc:charge="0" fbc:chemicalFormula="C7H14N2O4"/>
      <species metaid="cpd01155__91__hc__93__" id="cpd01155__91__hc__93__" name="Cadaverine" compartment="hc" hasOnlySubstanceUnits="false" boundaryCondition="false" constant="false" fbc:charge="2" fbc:chemicalFormula="C5H16N2"/>
      <species metaid="cpd00830__91__hc__93__" id="cpd00830__91__hc__93__" name="4-Hydroxy-2-oxoglutarate" compartment="hc" hasOnlySubstanceUnits="false" boundaryCondition="false" constant="false" fbc:charge="-2" fbc:chemicalFormula="C5H4O6"/>
      <species metaid="cpd00139__91__hc__93__" id="cpd00139__91__hc__93__" name="Glycolate" compartment="hc" hasOnlySubstanceUnits="false" boundaryCondition="false" constant="false" fbc:charge="-1" fbc:chemicalFormula="C2H3O3"/>
      <species metaid="cpd01977__91__hc__93__" id="cpd01977__91__hc__93__" name="4-Phospho-L-aspartate" compartment="hc" hasOnlySubstanceUnits="false" boundaryCondition="false" constant="false" fbc:charge="-2" fbc:chemicalFormula="C4H6NO7P"/>
      <species metaid="cpd03470__91__hc__93__" id="cpd03470__91__hc__93__" name="Iminoaspartate" compartment="hc" hasOnlySubstanceUnits="false" boundaryCondition="false" constant="false" fbc:charge="-1" fbc:chemicalFormula="C4H4NO4"/>
      <species metaid="cpd00132__91__hc__93__" id="cpd00132__91__hc__93__" name="L-Asparagine" compartment="hc" hasOnlySubstanceUnits="false" boundaryCondition="false" constant="false" fbc:charge="0" fbc:chemicalFormula="C4H8N2O3"/>
      <species metaid="cpd00767__91__hc__93__" id="cpd00767__91__hc__93__" name="N-Acetyl-L-aspartate" compartment="hc" hasOnlySubstanceUnits="false" boundaryCondition="false" constant="false" fbc:charge="-2" fbc:chemicalFormula="C6H7NO5"/>
      <species metaid="cpd00085__91__hc__93__" id="cpd00085__91__hc__93__" name="beta-Alanine" compartment="hc" hasOnlySubstanceUnits="false" boundaryCondition="false" constant="false" fbc:charge="0" fbc:chemicalFormula="C3H7NO2"/>
      <species metaid="cpd00106__91__hc__93__" id="cpd00106__91__hc__93__" name="Fumarate" compartment="hc" hasOnlySubstanceUnits="false" boundaryCondition="false" constant="false" fbc:charge="-2" fbc:chemicalFormula="C4H2O4"/>
      <species metaid="cpd01017__91__hc__93__" id="cpd01017__91__hc__93__" name="Cys-Gly" compartment="hc" hasOnlySubstanceUnits="false" boundaryCondition="false" constant="false" fbc:charge="0" fbc:chemicalFormula="C5H10N2O3S"/>
      <species metaid="cpd00506__91__hc__93__" id="cpd00506__91__hc__93__" name="gamma-Glutamylcysteine" compartment="hc" hasOnlySubstanceUnits="false" boundaryCondition="false" constant="false" fbc:charge="-1" fbc:chemicalFormula="C8H13N2O5S"/>
      <species metaid="cpd00044__91__hc__93__" id="cpd00044__91__hc__93__" name="3-phosphoadenylylsulfate" compartment="hc" hasOnlySubstanceUnits="false" boundaryCondition="false" constant="false" fbc:charge="-4" fbc:chemicalFormula="C10H11N5O13P2S"/>
      <species metaid="cpd00193__91__hc__93__" id="cpd00193__91__hc__93__" name="APS" compartment="hc" hasOnlySubstanceUnits="false" boundaryCondition="false" constant="false" fbc:charge="-2" fbc:chemicalFormula="C10H12N5O10PS"/>
      <species metaid="cpd00046__91__hc__93__" id="cpd00046__91__hc__93__" name="CMP" compartment="hc" hasOnlySubstanceUnits="false" boundaryCondition="false" constant="false" fbc:charge="-2" fbc:chemicalFormula="C9H12N3O8P"/>
      <species metaid="cpd00096__91__hc__93__" id="cpd00096__91__hc__93__" name="CDP" compartment="hc" hasOnlySubstanceUnits="false" boundaryCondition="false" constant="false" fbc:charge="-2" fbc:chemicalFormula="C9H13N3O11P2"/>
      <species metaid="cpd00769__91__hc__93__" id="cpd00769__91__hc__93__" name="N-Formyl-L-aspartate" compartment="hc" hasOnlySubstanceUnits="false" boundaryCondition="false" constant="false" fbc:charge="-2" fbc:chemicalFormula="C5H5NO5"/>
      <species metaid="cpd00759__91__hc__93__" id="cpd00759__91__hc__93__" name="S-Formylglutathione" compartment="hc" hasOnlySubstanceUnits="false" boundaryCondition="false" constant="false" fbc:charge="-1" fbc:chemicalFormula="C11H16N3O7S"/>
      <species metaid="cpd00048__91__hc__93__" id="cpd00048__91__hc__93__" name="Sulfate" compartment="hc" hasOnlySubstanceUnits="false" boundaryCondition="false" constant="false" fbc:charge="-2" fbc:chemicalFormula="O4S"/>
      <species metaid="cpd00051__91__hc__93__" id="cpd00051__91__hc__93__" name="L-Arginine" compartment="hc" hasOnlySubstanceUnits="false" boundaryCondition="false" constant="false" fbc:charge="1" fbc:chemicalFormula="C6H15N4O2"/>
      <species metaid="cpd00064__91__hc__93__" id="cpd00064__91__hc__93__" name="Ornithine" compartment="hc" hasOnlySubstanceUnits="false" boundaryCondition="false" constant="false" fbc:charge="1" fbc:chemicalFormula="C5H13N2O2"/>
      <species metaid="cpd00274__91__hc__93__" id="cpd00274__91__hc__93__" name="Citrulline" compartment="hc" hasOnlySubstanceUnits="false" boundaryCondition="false" constant="false" fbc:charge="0" fbc:chemicalFormula="C6H13N3O3"/>
      <species metaid="cpd00152__91__hc__93__" id="cpd00152__91__hc__93__" name="Agmatine" compartment="hc" hasOnlySubstanceUnits="false" boundaryCondition="false" constant="false" fbc:charge="2" fbc:chemicalFormula="C5H16N4"/>
      <species metaid="cpd00052__91__hc__93__" id="cpd00052__91__hc__93__" name="CTP" compartment="hc" hasOnlySubstanceUnits="false" boundaryCondition="false" constant="false" fbc:charge="-3" fbc:chemicalFormula="C9H13N3O14P3"/>
      <species metaid="cpd00146__91__hc__93__" id="cpd00146__91__hc__93__" name="Carbamoylphosphate" compartment="hc" hasOnlySubstanceUnits="false" boundaryCondition="false" constant="false" fbc:charge="-2" fbc:chemicalFormula="CH2NO5P"/>
      <species metaid="cpd00242__91__hc__93__" id="cpd00242__91__hc__93__" name="H2CO3" compartment="hc" hasOnlySubstanceUnits="false" boundaryCondition="false" constant="false" fbc:charge="-1" fbc:chemicalFormula="CHO3"/>
      <species metaid="cpd00145__91__hc__93__" id="cpd00145__91__hc__93__" name="Hydroxypyruvate" compartment="hc" hasOnlySubstanceUnits="false" boundaryCondition="false" constant="false" fbc:charge="-1" fbc:chemicalFormula="C3H3O4"/>
      <species metaid="cpd00722__91__hc__93__" id="cpd00722__91__hc__93__" name="O-Acetyl-L-serine" compartment="hc" hasOnlySubstanceUnits="false" boundaryCondition="false" constant="false" fbc:charge="0" fbc:chemicalFormula="C5H9NO4"/>
      <species metaid="cpd00793__91__hc__93__" id="cpd00793__91__hc__93__" name="Thiamine phosphate" compartment="hc" hasOnlySubstanceUnits="false" boundaryCondition="false" constant="false" fbc:charge="0" fbc:chemicalFormula="C12H17N4O4PS"/>
      <species metaid="cpd00482__91__hc__93__" id="cpd00482__91__hc__93__" name="2-Phospho-D-glycerate" compartment="hc" hasOnlySubstanceUnits="false" boundaryCondition="false" constant="false" fbc:charge="-3" fbc:chemicalFormula="C3H4O7P"/>
      <species metaid="cpd02820__91__hc__93__" id="cpd02820__91__hc__93__" name="UDP-N-acetylglucosamine enolpyruvate" compartment="hc" hasOnlySubstanceUnits="false" boundaryCondition="false" constant="false" fbc:charge="-3" fbc:chemicalFormula="C20H26N3O19P2"/>
      <species metaid="cpd00342__91__hc__93__" id="cpd00342__91__hc__93__" name="N-Acetylornithine" compartment="hc" hasOnlySubstanceUnits="false" boundaryCondition="false" constant="false" fbc:charge="0" fbc:chemicalFormula="C7H14N2O3"/>
      <species metaid="cpd00065__91__hc__93__" id="cpd00065__91__hc__93__" name="L-Tryptophan" compartment="hc" hasOnlySubstanceUnits="false" boundaryCondition="false" constant="false" fbc:charge="0" fbc:chemicalFormula="C11H12N2O2"/>
      <species metaid="cpd00359__91__hc__93__" id="cpd00359__91__hc__93__" name="indol" compartment="hc" hasOnlySubstanceUnits="false" boundaryCondition="false" constant="false" fbc:charge="0" fbc:chemicalFormula="C8H7N"/>
      <species metaid="cpd00066__91__hc__93__" id="cpd00066__91__hc__93__" name="L-Phenylalanine" compartment="hc" hasOnlySubstanceUnits="false" boundaryCondition="false" constant="false" fbc:charge="0" fbc:chemicalFormula="C9H11NO2"/>
      <species metaid="cpd00143__91__hc__93__" id="cpd00143__91__hc__93__" name="Phenylpyruvate" compartment="hc" hasOnlySubstanceUnits="false" boundaryCondition="false" constant="false" fbc:charge="-1" fbc:chemicalFormula="C9H7O3"/>
      <species metaid="cpd00068__91__hc__93__" id="cpd00068__91__hc__93__" name="ITP" compartment="hc" hasOnlySubstanceUnits="false" boundaryCondition="false" constant="false" fbc:charge="-3" fbc:chemicalFormula="C10H12N4O14P3"/>
      <species metaid="cpd00114__91__hc__93__" id="cpd00114__91__hc__93__" name="IMP" compartment="hc" hasOnlySubstanceUnits="false" boundaryCondition="false" constant="false" fbc:charge="-2" fbc:chemicalFormula="C10H11N4O8P"/>
      <species metaid="cpd00090__91__hc__93__" id="cpd00090__91__hc__93__" name="IDP" compartment="hc" hasOnlySubstanceUnits="false" boundaryCondition="false" constant="false" fbc:charge="-2" fbc:chemicalFormula="C10H12N4O11P2"/>
      <species metaid="cpd00069__91__hc__93__" id="cpd00069__91__hc__93__" name="L-Tyrosine" compartment="hc" hasOnlySubstanceUnits="false" boundaryCondition="false" constant="false" fbc:charge="0" fbc:chemicalFormula="C9H11NO3"/>
      <species metaid="cpd00616__91__hc__93__" id="cpd00616__91__hc__93__" name="Pretyrosine" compartment="hc" hasOnlySubstanceUnits="false" boundaryCondition="false" constant="false" fbc:charge="-1" fbc:chemicalFormula="C10H12NO5"/>
      <species metaid="cpd00868__91__hc__93__" id="cpd00868__91__hc__93__" name="p-hydroxyphenylpyruvate" compartment="hc" hasOnlySubstanceUnits="false" boundaryCondition="false" constant="false" fbc:charge="-1" fbc:chemicalFormula="C9H7O4"/>
      <species metaid="cpd00070__91__hc__93__" id="cpd00070__91__hc__93__" name="Malonyl-CoA" compartment="hc" hasOnlySubstanceUnits="false" boundaryCondition="false" constant="false" fbc:charge="-5" fbc:chemicalFormula="C24H33N7O19P3S"/>
      <species metaid="cpd00363__91__hc__93__" id="cpd00363__91__hc__93__" name="Ethanol" compartment="hc" hasOnlySubstanceUnits="false" boundaryCondition="false" constant="false" fbc:charge="0" fbc:chemicalFormula="C2H6O"/>
      <species metaid="cpd00082__91__hc__93__" id="cpd00082__91__hc__93__" name="D-Fructose" compartment="hc" hasOnlySubstanceUnits="false" boundaryCondition="false" constant="false" fbc:charge="0" fbc:chemicalFormula="C6H12O6"/>
      <species metaid="cpd00288__91__hc__93__" id="cpd00288__91__hc__93__" name="D-Glucosamine phosphate" compartment="hc" hasOnlySubstanceUnits="false" boundaryCondition="false" constant="false" fbc:charge="-1" fbc:chemicalFormula="C6H13NO8P"/>
      <species metaid="cpd01693__91__hc__93__" id="cpd01693__91__hc__93__" name="6-Phosphosucrose" compartment="hc" hasOnlySubstanceUnits="false" boundaryCondition="false" constant="false" fbc:charge="-2" fbc:chemicalFormula="C12H21O14P"/>
      <species metaid="cpd00235__91__hc__93__" id="cpd00235__91__hc__93__" name="D-mannose-6-phosphate" compartment="hc" hasOnlySubstanceUnits="false" boundaryCondition="false" constant="false" fbc:charge="-2" fbc:chemicalFormula="C6H11O9P"/>
      <species metaid="cpd00076__91__hc__93__" id="cpd00076__91__hc__93__" name="Sucrose" compartment="hc" hasOnlySubstanceUnits="false" boundaryCondition="false" constant="false" fbc:charge="0" fbc:chemicalFormula="C12H22O11"/>
      <species metaid="cpd00077__91__hc__93__" id="cpd00077__91__hc__93__" name="Catechol" compartment="hc" hasOnlySubstanceUnits="false" boundaryCondition="false" constant="false" fbc:charge="0" fbc:chemicalFormula="C6H6O2"/>
      <species metaid="cpd00599__91__hc__93__" id="cpd00599__91__hc__93__" name="SALC" compartment="hc" hasOnlySubstanceUnits="false" boundaryCondition="false" constant="false" fbc:charge="-1" fbc:chemicalFormula="C7H5O3"/>
      <species metaid="cpd00911__91__hc__93__" id="cpd00911__91__hc__93__" name="6-phospho-D-glucono-1-5-lactone" compartment="hc" hasOnlySubstanceUnits="false" boundaryCondition="false" constant="false" fbc:charge="-2" fbc:chemicalFormula="C6H9O9P"/>
      <species metaid="cpd00080__91__hc__93__" id="cpd00080__91__hc__93__" name="Glycerol-3-phosphate" compartment="hc" hasOnlySubstanceUnits="false" boundaryCondition="false" constant="false" fbc:charge="-2" fbc:chemicalFormula="C3H7O6P"/>
      <species metaid="cpd00095__91__hc__93__" id="cpd00095__91__hc__93__" name="Glycerone-phosphate" compartment="hc" hasOnlySubstanceUnits="false" boundaryCondition="false" constant="false" fbc:charge="-2" fbc:chemicalFormula="C3H5O6P"/>
      <species metaid="cpd00100__91__hc__93__" id="cpd00100__91__hc__93__" name="Glycerol" compartment="hc" hasOnlySubstanceUnits="false" boundaryCondition="false" constant="false" fbc:charge="0" fbc:chemicalFormula="C3H8O3"/>
      <species metaid="cpd00588__91__hc__93__" id="cpd00588__91__hc__93__" name="Sorbitol" compartment="hc" hasOnlySubstanceUnits="false" boundaryCondition="false" constant="false" fbc:charge="0" fbc:chemicalFormula="C6H14O6"/>
      <species metaid="cpd00083__91__hc__93__" id="cpd00083__91__hc__93__" name="GDP-mannose" compartment="hc" hasOnlySubstanceUnits="false" boundaryCondition="false" constant="false" fbc:charge="-2" fbc:chemicalFormula="C16H23N5O16P2"/>
      <species metaid="cpd00485__91__hc__93__" id="cpd00485__91__hc__93__" name="D-Mannose1-phosphate" compartment="hc" hasOnlySubstanceUnits="false" boundaryCondition="false" constant="false" fbc:charge="-2" fbc:chemicalFormula="C6H11O9P"/>
      <species metaid="cpd00900__91__hc__93__" id="cpd00900__91__hc__93__" name="GDP-4-dehydro-D-rhamnose" compartment="hc" hasOnlySubstanceUnits="false" boundaryCondition="false" constant="false" fbc:charge="-2" fbc:chemicalFormula="C16H21N5O15P2"/>
      <species metaid="cpd00084__91__hc__93__" id="cpd00084__91__hc__93__" name="L-Cysteine" compartment="hc" hasOnlySubstanceUnits="false" boundaryCondition="false" constant="false" fbc:charge="0" fbc:chemicalFormula="C3H7NO2S"/>
      <species metaid="cpd00706__91__hc__93__" id="cpd00706__91__hc__93__" name="Mercaptopyruvate" compartment="hc" hasOnlySubstanceUnits="false" boundaryCondition="false" constant="false" fbc:charge="-1" fbc:chemicalFormula="C3H3O3S"/>
      <species metaid="cpd00239__91__hc__93__" id="cpd00239__91__hc__93__" name="H2S" compartment="hc" hasOnlySubstanceUnits="false" boundaryCondition="false" constant="false" fbc:charge="-1" fbc:chemicalFormula="HS"/>
      <species metaid="cpd01504__91__hc__93__" id="cpd01504__91__hc__93__" name="3-Aminopropanal" compartment="hc" hasOnlySubstanceUnits="false" boundaryCondition="false" constant="false" fbc:charge="1" fbc:chemicalFormula="C3H8NO"/>
      <species metaid="cpd00191__91__hc__93__" id="cpd00191__91__hc__93__" name="3-Oxopropanoate" compartment="hc" hasOnlySubstanceUnits="false" boundaryCondition="false" constant="false" fbc:charge="-1" fbc:chemicalFormula="C3H3O3"/>
      <species metaid="cpd00087__91__hc__93__" id="cpd00087__91__hc__93__" name="Tetrahydrofolate" compartment="hc" hasOnlySubstanceUnits="false" boundaryCondition="false" constant="false" fbc:charge="-2" fbc:chemicalFormula="C19H21N7O6"/>
      <species metaid="cpd06227__91__hc__93__" id="cpd06227__91__hc__93__" name="THF-L-glutamate" compartment="hc" hasOnlySubstanceUnits="false" boundaryCondition="false" constant="false" fbc:charge="-3" fbc:chemicalFormula="C24H27N8O9"/>
      <species metaid="cpd00201__91__hc__93__" id="cpd00201__91__hc__93__" name="10-Formyltetrahydrofolate" compartment="hc" hasOnlySubstanceUnits="false" boundaryCondition="false" constant="false" fbc:charge="-2" fbc:chemicalFormula="C20H21N7O7"/>
      <species metaid="cpd00125__91__hc__93__" id="cpd00125__91__hc__93__" name="5-10-Methylenetetrahydrofolate" compartment="hc" hasOnlySubstanceUnits="false" boundaryCondition="false" constant="false" fbc:charge="-2" fbc:chemicalFormula="C20H21N7O6"/>
      <species metaid="cpd00345__91__hc__93__" id="cpd00345__91__hc__93__" name="5-Methyltetrahydrofolate" compartment="hc" hasOnlySubstanceUnits="false" boundaryCondition="false" constant="false" fbc:charge="-2" fbc:chemicalFormula="C20H23N7O6"/>
      <species metaid="cpd00089__91__hc__93__" id="cpd00089__91__hc__93__" name="Glucose-1-phosphate" compartment="hc" hasOnlySubstanceUnits="false" boundaryCondition="false" constant="false" fbc:charge="-2" fbc:chemicalFormula="C6H11O9P"/>
      <species metaid="cpd00390__91__hc__93__" id="cpd00390__91__hc__93__" name="CDP-glucose" compartment="hc" hasOnlySubstanceUnits="false" boundaryCondition="false" constant="false" fbc:charge="-2" fbc:chemicalFormula="C15H23N3O16P2"/>
      <species metaid="cpd00249__91__hc__93__" id="cpd00249__91__hc__93__" name="Uridine" compartment="hc" hasOnlySubstanceUnits="false" boundaryCondition="false" constant="false" fbc:charge="0" fbc:chemicalFormula="C9H12N2O6"/>
      <species metaid="cpd00810__91__hc__93__" id="cpd00810__91__hc__93__" name="Orotidylic acid" compartment="hc" hasOnlySubstanceUnits="false" boundaryCondition="false" constant="false" fbc:charge="-3" fbc:chemicalFormula="C10H10N2O11P"/>
      <species metaid="cpd00092__91__hc__93__" id="cpd00092__91__hc__93__" name="Uracil" compartment="hc" hasOnlySubstanceUnits="false" boundaryCondition="false" constant="false" fbc:charge="0" fbc:chemicalFormula="C4H4N2O2"/>
      <species metaid="cpd00307__91__hc__93__" id="cpd00307__91__hc__93__" name="Cytosine" compartment="hc" hasOnlySubstanceUnits="false" boundaryCondition="false" constant="false" fbc:charge="0" fbc:chemicalFormula="C4H5N3O"/>
      <species metaid="cpd00093__91__hc__93__" id="cpd00093__91__hc__93__" name="Anthranilate" compartment="hc" hasOnlySubstanceUnits="false" boundaryCondition="false" constant="false" fbc:charge="-1" fbc:chemicalFormula="C7H6NO2"/>
      <species metaid="cpd00216__91__hc__93__" id="cpd00216__91__hc__93__" name="Chorismate" compartment="hc" hasOnlySubstanceUnits="false" boundaryCondition="false" constant="false" fbc:charge="-2" fbc:chemicalFormula="C10H8O6"/>
      <species metaid="cpd00094__91__hc__93__" id="cpd00094__91__hc__93__" name="2-Oxobutyrate" compartment="hc" hasOnlySubstanceUnits="false" boundaryCondition="false" constant="false" fbc:charge="-1" fbc:chemicalFormula="C4H5O3"/>
      <species metaid="cpd03593__91__hc__93__" id="cpd03593__91__hc__93__" name="D-erythro-3-Methylmalate" compartment="hc" hasOnlySubstanceUnits="false" boundaryCondition="false" constant="false" fbc:charge="-2" fbc:chemicalFormula="C5H6O5"/>
      <species metaid="cpd00161__91__hc__93__" id="cpd00161__91__hc__93__" name="L-Threonine" compartment="hc" hasOnlySubstanceUnits="false" boundaryCondition="false" constant="false" fbc:charge="0" fbc:chemicalFormula="C4H9NO3"/>
      <species metaid="cpd00909__91__hc__93__" id="cpd00909__91__hc__93__" name="1-Aminocyclopropane-1-carboxylate" compartment="hc" hasOnlySubstanceUnits="false" boundaryCondition="false" constant="false" fbc:charge="0" fbc:chemicalFormula="C4H7NO2"/>
      <species metaid="cpd00102__91__hc__93__" id="cpd00102__91__hc__93__" name="Glyceraldehyde3-phosphate" compartment="hc" hasOnlySubstanceUnits="false" boundaryCondition="false" constant="false" fbc:charge="-2" fbc:chemicalFormula="C3H5O6P"/>
      <species metaid="cpd00428__91__hc__93__" id="cpd00428__91__hc__93__" name="2-Oxopropanal" compartment="hc" hasOnlySubstanceUnits="false" boundaryCondition="false" constant="false" fbc:charge="0" fbc:chemicalFormula="C3H4O2"/>
      <species metaid="cpd00157__91__hc__93__" id="cpd00157__91__hc__93__" name="Glycerone" compartment="hc" hasOnlySubstanceUnits="false" boundaryCondition="false" constant="false" fbc:charge="0" fbc:chemicalFormula="C3H6O3"/>
      <species metaid="cpd00448__91__hc__93__" id="cpd00448__91__hc__93__" name="D-Glyceraldehyde" compartment="hc" hasOnlySubstanceUnits="false" boundaryCondition="false" constant="false" fbc:charge="0" fbc:chemicalFormula="C3H6O3"/>
      <species metaid="cpd00101__91__hc__93__" id="cpd00101__91__hc__93__" name="ribose-5-phosphate" compartment="hc" hasOnlySubstanceUnits="false" boundaryCondition="false" constant="false" fbc:charge="-2" fbc:chemicalFormula="C5H9O8P"/>
      <species metaid="cpd00251__91__hc__93__" id="cpd00251__91__hc__93__" name="ADPribose" compartment="hc" hasOnlySubstanceUnits="false" boundaryCondition="false" constant="false" fbc:charge="-2" fbc:chemicalFormula="C15H21N5O14P2"/>
      <species metaid="cpd00859__91__hc__93__" id="cpd00859__91__hc__93__" name="Pseudouridine 5-phosphate" compartment="hc" hasOnlySubstanceUnits="false" boundaryCondition="false" constant="false" fbc:charge="-2" fbc:chemicalFormula="C9H11N2O9P"/>
      <species metaid="cpd00171__91__hc__93__" id="cpd00171__91__hc__93__" name="D-Ribulose5-phosphate" compartment="hc" hasOnlySubstanceUnits="false" boundaryCondition="false" constant="false" fbc:charge="-2" fbc:chemicalFormula="C5H9O8P"/>
      <species metaid="cpd00203__91__hc__93__" id="cpd00203__91__hc__93__" name="1,3-Bisphospho-D-glycerate" compartment="hc" hasOnlySubstanceUnits="false" boundaryCondition="false" constant="false" fbc:charge="-4" fbc:chemicalFormula="C3H4O10P2"/>
      <species metaid="cpd00945__91__hc__93__" id="cpd00945__91__hc__93__" name="2-Dehydro-3-deoxy-D-galactonate 6-phosphate" compartment="hc" hasOnlySubstanceUnits="false" boundaryCondition="false" constant="false" fbc:charge="-3" fbc:chemicalFormula="C6H8O9P"/>
      <species metaid="cpd00510__91__hc__93__" id="cpd00510__91__hc__93__" name="deoxyribose-5-phosphate" compartment="hc" hasOnlySubstanceUnits="false" boundaryCondition="false" constant="false" fbc:charge="-2" fbc:chemicalFormula="C5H9O7P"/>
      <species metaid="cpd00198__91__hc__93__" id="cpd00198__91__hc__93__" name="D-Xylulose5-phosphate" compartment="hc" hasOnlySubstanceUnits="false" boundaryCondition="false" constant="false" fbc:charge="-2" fbc:chemicalFormula="C5H9O8P"/>
      <species metaid="cpd01775__91__hc__93__" id="cpd01775__91__hc__93__" name="Phosphoribosyl-ATP" compartment="hc" hasOnlySubstanceUnits="false" boundaryCondition="false" constant="false" fbc:charge="-5" fbc:chemicalFormula="C15H20N5O20P4"/>
      <species metaid="cpd01982__91__hc__93__" id="cpd01982__91__hc__93__" name="5-Phosphoribosylamine" compartment="hc" hasOnlySubstanceUnits="false" boundaryCondition="false" constant="false" fbc:charge="-1" fbc:chemicalFormula="C5H11NO7P"/>
      <species metaid="cpd02642__91__hc__93__" id="cpd02642__91__hc__93__" name="N-5-phosphoribosyl-anthranilate" compartment="hc" hasOnlySubstanceUnits="false" boundaryCondition="false" constant="false" fbc:charge="-3" fbc:chemicalFormula="C12H13NO9P"/>
      <species metaid="cpd00104__91__hc__93__" id="cpd00104__91__hc__93__" name="BIOT" compartment="hc" hasOnlySubstanceUnits="false" boundaryCondition="false" constant="false" fbc:charge="-1" fbc:chemicalFormula="C10H15N2O3S"/>
      <species metaid="cpd03517__91__hc__93__" id="cpd03517__91__hc__93__" name="Biotinyl-5-AMP" compartment="hc" hasOnlySubstanceUnits="false" boundaryCondition="false" constant="false" fbc:charge="-1" fbc:chemicalFormula="C20H27N7O9PS"/>
      <species metaid="cpd02375__91__hc__93__" id="cpd02375__91__hc__93__" name="Adenylosuccinate" compartment="hc" hasOnlySubstanceUnits="false" boundaryCondition="false" constant="false" fbc:charge="-4" fbc:chemicalFormula="C14H14N5O11P"/>
      <species metaid="cpd02152__91__hc__93__" id="cpd02152__91__hc__93__" name="L-Argininosuccinate" compartment="hc" hasOnlySubstanceUnits="false" boundaryCondition="false" constant="false" fbc:charge="-1" fbc:chemicalFormula="C10H17N4O6"/>
      <species metaid="cpd00107__91__hc__93__" id="cpd00107__91__hc__93__" name="L-Leucine" compartment="hc" hasOnlySubstanceUnits="false" boundaryCondition="false" constant="false" fbc:charge="0" fbc:chemicalFormula="C6H13NO2"/>
      <species metaid="cpd00200__91__hc__93__" id="cpd00200__91__hc__93__" name="4MOP" compartment="hc" hasOnlySubstanceUnits="false" boundaryCondition="false" constant="false" fbc:charge="-1" fbc:chemicalFormula="C6H9O3"/>
      <species metaid="cpd00202__91__hc__93__" id="cpd00202__91__hc__93__" name="DMAPP" compartment="hc" hasOnlySubstanceUnits="false" boundaryCondition="false" constant="false" fbc:charge="-2" fbc:chemicalFormula="C5H10O7P2"/>
      <species metaid="cpd02884__91__hc__93__" id="cpd02884__91__hc__93__" name="FAICAR" compartment="hc" hasOnlySubstanceUnits="false" boundaryCondition="false" constant="false" fbc:charge="-2" fbc:chemicalFormula="C10H13N4O9P"/>
      <species metaid="cpd00497__91__hc__93__" id="cpd00497__91__hc__93__" name="XMP" compartment="hc" hasOnlySubstanceUnits="false" boundaryCondition="false" constant="false" fbc:charge="-2" fbc:chemicalFormula="C10H11N4O9P"/>
      <species metaid="cpd00115__91__hc__93__" id="cpd00115__91__hc__93__" name="dATP" compartment="hc" hasOnlySubstanceUnits="false" boundaryCondition="false" constant="false" fbc:charge="-3" fbc:chemicalFormula="C10H13N5O12P3"/>
      <species metaid="cpd00177__91__hc__93__" id="cpd00177__91__hc__93__" name="dADP" compartment="hc" hasOnlySubstanceUnits="false" boundaryCondition="false" constant="false" fbc:charge="-2" fbc:chemicalFormula="C10H13N5O9P2"/>
      <species metaid="cpd00731__91__hc__93__" id="cpd00731__91__hc__93__" name="Ala-Ala" compartment="hc" hasOnlySubstanceUnits="false" boundaryCondition="false" constant="false" fbc:charge="0" fbc:chemicalFormula="C6H12N2O3"/>
      <species metaid="cpd00118__91__hc__93__" id="cpd00118__91__hc__93__" name="Putrescine" compartment="hc" hasOnlySubstanceUnits="false" boundaryCondition="false" constant="false" fbc:charge="2" fbc:chemicalFormula="C4H14N2"/>
      <species metaid="cpd00119__91__hc__93__" id="cpd00119__91__hc__93__" name="L-Histidine" compartment="hc" hasOnlySubstanceUnits="false" boundaryCondition="false" constant="false" fbc:charge="0" fbc:chemicalFormula="C6H9N3O2"/>
      <species metaid="cpd01324__91__hc__93__" id="cpd01324__91__hc__93__" name="L-Histidinal" compartment="hc" hasOnlySubstanceUnits="false" boundaryCondition="false" constant="false" fbc:charge="1" fbc:chemicalFormula="C6H10N3O"/>
      <species metaid="cpd00120__91__hc__93__" id="cpd00120__91__hc__93__" name="Butyryl-CoA" compartment="hc" hasOnlySubstanceUnits="false" boundaryCondition="false" constant="false" fbc:charge="-4" fbc:chemicalFormula="C25H38N7O17P3S"/>
      <species metaid="cpd01011__91__hc__93__" id="cpd01011__91__hc__93__" name="Butanal" compartment="hc" hasOnlySubstanceUnits="false" boundaryCondition="false" constant="false" fbc:charge="0" fbc:chemicalFormula="C4H8O"/>
      <species metaid="cpd00121__91__hc__93__" id="cpd00121__91__hc__93__" name="L-Inositol" compartment="hc" hasOnlySubstanceUnits="false" boundaryCondition="false" constant="false" fbc:charge="0" fbc:chemicalFormula="C6H12O6"/>
      <species metaid="cpd00867__91__hc__93__" id="cpd00867__91__hc__93__" name="Inositol 1-phosphate" compartment="hc" hasOnlySubstanceUnits="false" boundaryCondition="false" constant="false" fbc:charge="-2" fbc:chemicalFormula="C6H11O9P"/>
      <species metaid="cpd02230__91__hc__93__" id="cpd02230__91__hc__93__" name="Inositol 4-phosphate" compartment="hc" hasOnlySubstanceUnits="false" boundaryCondition="false" constant="false" fbc:charge="-2" fbc:chemicalFormula="C6H11O9P"/>
      <species metaid="cpd02484__91__hc__93__" id="cpd02484__91__hc__93__" name="Inositol 3-phosphate" compartment="hc" hasOnlySubstanceUnits="false" boundaryCondition="false" constant="false" fbc:charge="-2" fbc:chemicalFormula="C6H11O9P"/>
      <species metaid="cpd00123__91__hc__93__" id="cpd00123__91__hc__93__" name="3-Methyl-2-oxobutanoate" compartment="hc" hasOnlySubstanceUnits="false" boundaryCondition="false" constant="false" fbc:charge="-1" fbc:chemicalFormula="C5H7O3"/>
      <species metaid="cpd02498__91__hc__93__" id="cpd02498__91__hc__93__" name="2,3-Dihydroxy-isovalerate" compartment="hc" hasOnlySubstanceUnits="false" boundaryCondition="false" constant="false" fbc:charge="-1" fbc:chemicalFormula="C5H9O4"/>
      <species metaid="cpd01646__91__hc__93__" id="cpd01646__91__hc__93__" name="2-Isopropylmalate" compartment="hc" hasOnlySubstanceUnits="false" boundaryCondition="false" constant="false" fbc:charge="-2" fbc:chemicalFormula="C7H10O5"/>
      <species metaid="cpd00156__91__hc__93__" id="cpd00156__91__hc__93__" name="L-Valine" compartment="hc" hasOnlySubstanceUnits="false" boundaryCondition="false" constant="false" fbc:charge="0" fbc:chemicalFormula="C5H11NO2"/>
      <species metaid="cpd00347__91__hc__93__" id="cpd00347__91__hc__93__" name="5-10-Methenyltetrahydrofolate" compartment="hc" hasOnlySubstanceUnits="false" boundaryCondition="false" constant="false" fbc:charge="-1" fbc:chemicalFormula="C20H20N7O6"/>
      <species metaid="cpd00712__91__hc__93__" id="cpd00712__91__hc__93__" name="2-Dehydropantoate" compartment="hc" hasOnlySubstanceUnits="false" boundaryCondition="false" constant="false" fbc:charge="-1" fbc:chemicalFormula="C6H9O4"/>
      <species metaid="cpd00207__91__hc__93__" id="cpd00207__91__hc__93__" name="Guanine" compartment="hc" hasOnlySubstanceUnits="false" boundaryCondition="false" constant="false" fbc:charge="0" fbc:chemicalFormula="C5H5N5O"/>
      <species metaid="cpd00129__91__hc__93__" id="cpd00129__91__hc__93__" name="L-Proline" compartment="hc" hasOnlySubstanceUnits="false" boundaryCondition="false" constant="false" fbc:charge="0" fbc:chemicalFormula="C5H9NO2"/>
      <species metaid="cpd02431__91__hc__93__" id="cpd02431__91__hc__93__" name="1-Pyrroline-5-carboxylate" compartment="hc" hasOnlySubstanceUnits="false" boundaryCondition="false" constant="false" fbc:charge="-1" fbc:chemicalFormula="C5H6NO2"/>
      <species metaid="cpd00567__91__hc__93__" id="cpd00567__91__hc__93__" name="D-Proline" compartment="hc" hasOnlySubstanceUnits="false" boundaryCondition="false" constant="false" fbc:charge="0" fbc:chemicalFormula="C5H9NO2"/>
      <species metaid="cpd00133__91__hc__93__" id="cpd00133__91__hc__93__" name="Nicotinamide" compartment="hc" hasOnlySubstanceUnits="false" boundaryCondition="false" constant="false" fbc:charge="0" fbc:chemicalFormula="C6H6N2O"/>
      <species metaid="cpd02016__91__hc__93__" id="cpd02016__91__hc__93__" name="N-Ribosylnicotinamide" compartment="hc" hasOnlySubstanceUnits="false" boundaryCondition="false" constant="false" fbc:charge="1" fbc:chemicalFormula="C11H15N2O5"/>
      <species metaid="cpd00134__91__hc__93__" id="cpd00134__91__hc__93__" name="Palmitoyl-CoA" compartment="hc" hasOnlySubstanceUnits="false" boundaryCondition="false" constant="false" fbc:charge="-4" fbc:chemicalFormula="C37H62N7O17P3S"/>
      <species metaid="cpd00214__91__hc__93__" id="cpd00214__91__hc__93__" name="Palmitate" compartment="hc" hasOnlySubstanceUnits="false" boundaryCondition="false" constant="false" fbc:charge="-1" fbc:chemicalFormula="C16H31O2"/>
      <species metaid="cpd00424__91__hc__93__" id="cpd00424__91__hc__93__" name="Cystathionine" compartment="hc" hasOnlySubstanceUnits="false" boundaryCondition="false" constant="false" fbc:charge="0" fbc:chemicalFormula="C7H14N2O4S"/>
      <species metaid="cpd00790__91__hc__93__" id="cpd00790__91__hc__93__" name="O-Acetyl-L-homoserine" compartment="hc" hasOnlySubstanceUnits="false" boundaryCondition="false" constant="false" fbc:charge="0" fbc:chemicalFormula="C6H11NO4"/>
      <species metaid="cpd00229__91__hc__93__" id="cpd00229__91__hc__93__" name="Glycolaldehyde" compartment="hc" hasOnlySubstanceUnits="false" boundaryCondition="false" constant="false" fbc:charge="0" fbc:chemicalFormula="C2H4O2"/>
      <species metaid="cpd00727__91__hc__93__" id="cpd00727__91__hc__93__" name="2-Phosphoglycolate" compartment="hc" hasOnlySubstanceUnits="false" boundaryCondition="false" constant="false" fbc:charge="-3" fbc:chemicalFormula="C2H2O6P"/>
      <species metaid="cpd00219__91__hc__93__" id="cpd00219__91__hc__93__" name="Prephenate" compartment="hc" hasOnlySubstanceUnits="false" boundaryCondition="false" constant="false" fbc:charge="-2" fbc:chemicalFormula="C10H8O6"/>
      <species metaid="cpd00163__91__hc__93__" id="cpd00163__91__hc__93__" name="UDP-xylose" compartment="hc" hasOnlySubstanceUnits="false" boundaryCondition="false" constant="false" fbc:charge="-2" fbc:chemicalFormula="C14H20N2O16P2"/>
      <species metaid="cpd00472__91__hc__93__" id="cpd00472__91__hc__93__" name="UDPgalacturonate" compartment="hc" hasOnlySubstanceUnits="false" boundaryCondition="false" constant="false" fbc:charge="-3" fbc:chemicalFormula="C15H19N2O18P2"/>
      <species metaid="cpd00223__91__hc__93__" id="cpd00223__91__hc__93__" name="Glycerate" compartment="hc" hasOnlySubstanceUnits="false" boundaryCondition="false" constant="false" fbc:charge="-1" fbc:chemicalFormula="C3H5O4"/>
      <species metaid="cpd00343__91__hc__93__" id="cpd00343__91__hc__93__" name="N-Carbamoyl-L-aspartate" compartment="hc" hasOnlySubstanceUnits="false" boundaryCondition="false" constant="false" fbc:charge="-2" fbc:chemicalFormula="C5H6N2O5"/>
      <species metaid="cpd00147__91__hc__93__" id="cpd00147__91__hc__93__" name="5-Methylthioadenosine" compartment="hc" hasOnlySubstanceUnits="false" boundaryCondition="false" constant="false" fbc:charge="0" fbc:chemicalFormula="C11H15N5O3S"/>
      <species metaid="cpd02574__91__hc__93__" id="cpd02574__91__hc__93__" name="methylthioribose-1-phosphate" compartment="hc" hasOnlySubstanceUnits="false" boundaryCondition="false" constant="false" fbc:charge="-2" fbc:chemicalFormula="C6H11O7PS"/>
      <species metaid="cpd00151__91__hc__93__" id="cpd00151__91__hc__93__" name="Thymine" compartment="hc" hasOnlySubstanceUnits="false" boundaryCondition="false" constant="false" fbc:charge="0" fbc:chemicalFormula="C5H6N2O2"/>
      <species metaid="cpd01587__91__hc__93__" id="cpd01587__91__hc__93__" name="5-Methylcytosine" compartment="hc" hasOnlySubstanceUnits="false" boundaryCondition="false" constant="false" fbc:charge="0" fbc:chemicalFormula="C5H7N3O"/>
      <species metaid="cpd02211__91__hc__93__" id="cpd02211__91__hc__93__" name="L-2-Amino-acetoacetate" compartment="hc" hasOnlySubstanceUnits="false" boundaryCondition="false" constant="false" fbc:charge="0" fbc:chemicalFormula="C4H7NO3"/>
      <species metaid="cpd00809__91__hc__93__" id="cpd00809__91__hc__93__" name="O-Phospho-L-homoserine" compartment="hc" hasOnlySubstanceUnits="false" boundaryCondition="false" constant="false" fbc:charge="-2" fbc:chemicalFormula="C4H8NO6P"/>
      <species metaid="cpd00167__91__hc__93__" id="cpd00167__91__hc__93__" name="Ceramide" compartment="hc" hasOnlySubstanceUnits="false" boundaryCondition="false" constant="false" fbc:charge="0" fbc:chemicalFormula="C19H36NO3R"/>
      <species metaid="cpd00878__91__hc__93__" id="cpd00878__91__hc__93__" name="Glucocerebroside" compartment="hc" hasOnlySubstanceUnits="false" boundaryCondition="false" constant="false" fbc:charge="0" fbc:chemicalFormula="C25H46NO8R"/>
      <species metaid="cpd00169__91__hc__93__" id="cpd00169__91__hc__93__" name="3-Phosphoglycerate" compartment="hc" hasOnlySubstanceUnits="false" boundaryCondition="false" constant="false" fbc:charge="-3" fbc:chemicalFormula="C3H4O7P"/>
      <species metaid="cpd02069__91__hc__93__" id="cpd02069__91__hc__93__" name="3-Phosphonooxypyruvate" compartment="hc" hasOnlySubstanceUnits="false" boundaryCondition="false" constant="false" fbc:charge="-3" fbc:chemicalFormula="C3H2O7P"/>
      <species metaid="cpd00871__91__hc__93__" id="cpd00871__91__hc__93__" name="D-Ribulose 1,5-bisphosphate" compartment="hc" hasOnlySubstanceUnits="false" boundaryCondition="false" constant="false" fbc:charge="-4" fbc:chemicalFormula="C5H8O11P2"/>
      <species metaid="cpd00284__91__hc__93__" id="cpd00284__91__hc__93__" name="6-Phospho-D-gluconate" compartment="hc" hasOnlySubstanceUnits="false" boundaryCondition="false" constant="false" fbc:charge="-3" fbc:chemicalFormula="C6H10O10P"/>
      <species metaid="cpd00286__91__hc__93__" id="cpd00286__91__hc__93__" name="Undecaprenylphosphate" compartment="hc" hasOnlySubstanceUnits="false" boundaryCondition="false" constant="false" fbc:charge="-2" fbc:chemicalFormula="C55H89O4P"/>
      <species metaid="cpd02745__91__hc__93__" id="cpd02745__91__hc__93__" name="alpha-D-Galactosyl-diphosphoundecaprenol" compartment="hc" hasOnlySubstanceUnits="false" boundaryCondition="false" constant="false" fbc:charge="-2" fbc:chemicalFormula="C61H100O12P2"/>
      <species metaid="cpd00294__91__hc__93__" id="cpd00294__91__hc__93__" name="dAMP" compartment="hc" hasOnlySubstanceUnits="false" boundaryCondition="false" constant="false" fbc:charge="-2" fbc:chemicalFormula="C10H12N5O6P"/>
      <species metaid="cpd00179__91__hc__93__" id="cpd00179__91__hc__93__" name="Maltose" compartment="hc" hasOnlySubstanceUnits="false" boundaryCondition="false" constant="false" fbc:charge="0" fbc:chemicalFormula="C12H22O11"/>
      <species metaid="cpd00501__91__hc__93__" id="cpd00501__91__hc__93__" name="beta-D-Glucose 1-phosphate" compartment="hc" hasOnlySubstanceUnits="false" boundaryCondition="false" constant="false" fbc:charge="-2" fbc:chemicalFormula="C6H11O9P"/>
      <species metaid="cpd00794__91__hc__93__" id="cpd00794__91__hc__93__" name="TRHL" compartment="hc" hasOnlySubstanceUnits="false" boundaryCondition="false" constant="false" fbc:charge="0" fbc:chemicalFormula="C12H22O11"/>
      <species metaid="cpd00610__91__hc__93__" id="cpd00610__91__hc__93__" name="D-Glutamine" compartment="hc" hasOnlySubstanceUnits="false" boundaryCondition="false" constant="false" fbc:charge="0" fbc:chemicalFormula="C5H10N2O3"/>
      <species metaid="cpd00188__91__hc__93__" id="cpd00188__91__hc__93__" name="Arachidonate" compartment="hc" hasOnlySubstanceUnits="false" boundaryCondition="false" constant="false" fbc:charge="-1" fbc:chemicalFormula="C20H31O2"/>
      <species metaid="cpd03555__91__hc__93__" id="cpd03555__91__hc__93__" name="15(S)-HPETE" compartment="hc" hasOnlySubstanceUnits="false" boundaryCondition="false" constant="false" fbc:charge="-1" fbc:chemicalFormula="C20H31O4"/>
      <species metaid="cpd00238__91__hc__93__" id="cpd00238__91__hc__93__" name="Sedoheptulose7-phosphate" compartment="hc" hasOnlySubstanceUnits="false" boundaryCondition="false" constant="false" fbc:charge="-2" fbc:chemicalFormula="C7H13O10P"/>
      <species metaid="cpd00281__91__hc__93__" id="cpd00281__91__hc__93__" name="GABA" compartment="hc" hasOnlySubstanceUnits="false" boundaryCondition="false" constant="false" fbc:charge="0" fbc:chemicalFormula="C4H9NO2"/>
      <species metaid="cpd02605__91__hc__93__" id="cpd02605__91__hc__93__" name="2-isopropyl-3-oxosuccinate" compartment="hc" hasOnlySubstanceUnits="false" boundaryCondition="false" constant="false" fbc:charge="-2" fbc:chemicalFormula="C7H8O5"/>
      <species metaid="cpd03524__91__hc__93__" id="cpd03524__91__hc__93__" name="10-Formyl-THF-L-glutamate" compartment="hc" hasOnlySubstanceUnits="false" boundaryCondition="false" constant="false" fbc:charge="-3" fbc:chemicalFormula="C25H27N8O10"/>
      <species metaid="cpd00206__91__hc__93__" id="cpd00206__91__hc__93__" name="dCMP" compartment="hc" hasOnlySubstanceUnits="false" boundaryCondition="false" constant="false" fbc:charge="-2" fbc:chemicalFormula="C9H12N3O7P"/>
      <species metaid="cpd00533__91__hc__93__" id="cpd00533__91__hc__93__" name="dCDP" compartment="hc" hasOnlySubstanceUnits="false" boundaryCondition="false" constant="false" fbc:charge="-2" fbc:chemicalFormula="C9H13N3O10P2"/>
      <species metaid="cpd00311__91__hc__93__" id="cpd00311__91__hc__93__" name="Guanosine" compartment="hc" hasOnlySubstanceUnits="false" boundaryCondition="false" constant="false" fbc:charge="0" fbc:chemicalFormula="C10H13N5O5"/>
      <species metaid="cpd00213__91__hc__93__" id="cpd00213__91__hc__93__" name="Lipoamide" compartment="hc" hasOnlySubstanceUnits="false" boundaryCondition="false" constant="false" fbc:charge="0" fbc:chemicalFormula="C8H15NOS2"/>
      <species metaid="cpd00449__91__hc__93__" id="cpd00449__91__hc__93__" name="Dihydrolipoamide" compartment="hc" hasOnlySubstanceUnits="false" boundaryCondition="false" constant="false" fbc:charge="0" fbc:chemicalFormula="C8H17NOS2"/>
      <species metaid="cpd00836__91__hc__93__" id="cpd00836__91__hc__93__" name="S-Acetyldihydrolipoamide" compartment="hc" hasOnlySubstanceUnits="false" boundaryCondition="false" constant="false" fbc:charge="0" fbc:chemicalFormula="C10H19NO2S2"/>
      <species metaid="cpd00215__91__hc__93__" id="cpd00215__91__hc__93__" name="Pyridoxal" compartment="hc" hasOnlySubstanceUnits="false" boundaryCondition="false" constant="false" fbc:charge="0" fbc:chemicalFormula="C8H9NO3"/>
      <species metaid="cpd00263__91__hc__93__" id="cpd00263__91__hc__93__" name="Pyridoxol" compartment="hc" hasOnlySubstanceUnits="false" boundaryCondition="false" constant="false" fbc:charge="0" fbc:chemicalFormula="C8H11NO3"/>
      <species metaid="cpd00932__91__hc__93__" id="cpd00932__91__hc__93__" name="5-O--1-Carboxyvinyl-3-phosphoshikimate" compartment="hc" hasOnlySubstanceUnits="false" boundaryCondition="false" constant="false" fbc:charge="-4" fbc:chemicalFormula="C10H9O10P"/>
      <species metaid="cpd08210__91__hc__93__" id="cpd08210__91__hc__93__" name="ADC" compartment="hc" hasOnlySubstanceUnits="false" boundaryCondition="false" constant="false" fbc:charge="-1" fbc:chemicalFormula="C10H10NO5"/>
      <species metaid="cpd00658__91__hc__93__" id="cpd00658__91__hc__93__" name="Isochorismate" compartment="hc" hasOnlySubstanceUnits="false" boundaryCondition="false" constant="false" fbc:charge="-2" fbc:chemicalFormula="C10H8O6"/>
      <species metaid="cpd00221__91__hc__93__" id="cpd00221__91__hc__93__" name="D-Lactate" compartment="hc" hasOnlySubstanceUnits="false" boundaryCondition="false" constant="false" fbc:charge="-1" fbc:chemicalFormula="C3H5O3"/>
      <species metaid="cpd02182__91__hc__93__" id="cpd02182__91__hc__93__" name="(R)-S-Lactoylglutathione" compartment="hc" hasOnlySubstanceUnits="false" boundaryCondition="false" constant="false" fbc:charge="-1" fbc:chemicalFormula="C13H20N3O8S"/>
      <species metaid="cpd00222__91__hc__93__" id="cpd00222__91__hc__93__" name="GLCN" compartment="hc" hasOnlySubstanceUnits="false" boundaryCondition="false" constant="false" fbc:charge="-1" fbc:chemicalFormula="C6H11O7"/>
      <species metaid="cpd00309__91__hc__93__" id="cpd00309__91__hc__93__" name="XAN" compartment="hc" hasOnlySubstanceUnits="false" boundaryCondition="false" constant="false" fbc:charge="0" fbc:chemicalFormula="C5H4N4O2"/>
      <species metaid="cpd00227__91__hc__93__" id="cpd00227__91__hc__93__" name="L-Homoserine" compartment="hc" hasOnlySubstanceUnits="false" boundaryCondition="false" constant="false" fbc:charge="0" fbc:chemicalFormula="C4H9NO3"/>
      <species metaid="cpd00346__91__hc__93__" id="cpd00346__91__hc__93__" name="L-Aspartate4-semialdehyde" compartment="hc" hasOnlySubstanceUnits="false" boundaryCondition="false" constant="false" fbc:charge="0" fbc:chemicalFormula="C4H7NO3"/>
      <species metaid="cpd02147__91__hc__93__" id="cpd02147__91__hc__93__" name="4-Phosphoerythronate" compartment="hc" hasOnlySubstanceUnits="false" boundaryCondition="false" constant="false" fbc:charge="-3" fbc:chemicalFormula="C4H6O8P"/>
      <species metaid="cpd00349__91__hc__93__" id="cpd00349__91__hc__93__" name="Sedoheptulose 1,7-bisphosphate" compartment="hc" hasOnlySubstanceUnits="false" boundaryCondition="false" constant="false" fbc:charge="-4" fbc:chemicalFormula="C7H12O13P2"/>
      <species metaid="cpd00241__91__hc__93__" id="cpd00241__91__hc__93__" name="dGTP" compartment="hc" hasOnlySubstanceUnits="false" boundaryCondition="false" constant="false" fbc:charge="-3" fbc:chemicalFormula="C10H13N5O13P3"/>
      <species metaid="cpd00296__91__hc__93__" id="cpd00296__91__hc__93__" name="dGMP" compartment="hc" hasOnlySubstanceUnits="false" boundaryCondition="false" constant="false" fbc:charge="-2" fbc:chemicalFormula="C10H12N5O7P"/>
      <species metaid="cpd00295__91__hc__93__" id="cpd00295__91__hc__93__" name="dGDP" compartment="hc" hasOnlySubstanceUnits="false" boundaryCondition="false" constant="false" fbc:charge="-2" fbc:chemicalFormula="C10H13N5O10P2"/>
      <species metaid="cpd00475__91__hc__93__" id="cpd00475__91__hc__93__" name="Ribose 1-phosphate" compartment="hc" hasOnlySubstanceUnits="false" boundaryCondition="false" constant="false" fbc:charge="-2" fbc:chemicalFormula="C5H9O8P"/>
      <species metaid="cpd00250__91__hc__93__" id="cpd00250__91__hc__93__" name="Creatine" compartment="hc" hasOnlySubstanceUnits="false" boundaryCondition="false" constant="false" fbc:charge="0" fbc:chemicalFormula="C4H9N3O2"/>
      <species metaid="cpd00585__91__hc__93__" id="cpd00585__91__hc__93__" name="Creatinine" compartment="hc" hasOnlySubstanceUnits="false" boundaryCondition="false" constant="false" fbc:charge="0" fbc:chemicalFormula="C4H7N3O"/>
      <species metaid="cpd00259__91__hc__93__" id="cpd00259__91__hc__93__" name="D-Lyxulose" compartment="hc" hasOnlySubstanceUnits="false" boundaryCondition="false" constant="false" fbc:charge="0" fbc:chemicalFormula="C5H10O5"/>
      <species metaid="cpd00306__91__hc__93__" id="cpd00306__91__hc__93__" name="Xylitol" compartment="hc" hasOnlySubstanceUnits="false" boundaryCondition="false" constant="false" fbc:charge="0" fbc:chemicalFormula="C5H12O5"/>
      <species metaid="cpd00081__91__hc__93__" id="cpd00081__91__hc__93__" name="Sulfite" compartment="hc" hasOnlySubstanceUnits="false" boundaryCondition="false" constant="false" fbc:charge="-1" fbc:chemicalFormula="HO3S"/>
      <species metaid="cpd00150__91__hc__93__" id="cpd00150__91__hc__93__" name="HCN" compartment="hc" hasOnlySubstanceUnits="false" boundaryCondition="false" constant="false" fbc:charge="0" fbc:chemicalFormula="CHN"/>
      <species metaid="cpd00268__91__hc__93__" id="cpd00268__91__hc__93__" name="H2S2O3" compartment="hc" hasOnlySubstanceUnits="false" boundaryCondition="false" constant="false" fbc:charge="-1" fbc:chemicalFormula="HO3S2"/>
      <species metaid="cpd01211__91__hc__93__" id="cpd01211__91__hc__93__" name="Thiocyanate" compartment="hc" hasOnlySubstanceUnits="false" boundaryCondition="false" constant="false" fbc:charge="-1" fbc:chemicalFormula="CNS"/>
      <species metaid="cpd00270__91__hc__93__" id="cpd00270__91__hc__93__" name="Caffeoyl-CoA" compartment="hc" hasOnlySubstanceUnits="false" boundaryCondition="false" constant="false" fbc:charge="-4" fbc:chemicalFormula="C30H38N7O19P3S"/>
      <species metaid="cpd00321__91__hc__93__" id="cpd00321__91__hc__93__" name="Feruloyl-CoA" compartment="hc" hasOnlySubstanceUnits="false" boundaryCondition="false" constant="false" fbc:charge="-4" fbc:chemicalFormula="C31H40N7O19P3S"/>
      <species metaid="cpd00278__91__hc__93__" id="cpd00278__91__hc__93__" name="Indolepyruvate" compartment="hc" hasOnlySubstanceUnits="false" boundaryCondition="false" constant="false" fbc:charge="-1" fbc:chemicalFormula="C11H8NO3"/>
      <species metaid="cpd00486__91__hc__93__" id="cpd00486__91__hc__93__" name="Indoleacetaldehyde" compartment="hc" hasOnlySubstanceUnits="false" boundaryCondition="false" constant="false" fbc:charge="0" fbc:chemicalFormula="C10H9NO"/>
      <species metaid="cpd00434__91__hc__93__" id="cpd00434__91__hc__93__" name="4-Aminobutanal" compartment="hc" hasOnlySubstanceUnits="false" boundaryCondition="false" constant="false" fbc:charge="1" fbc:chemicalFormula="C4H10NO"/>
      <species metaid="cpd00762__91__hc__93__" id="cpd00762__91__hc__93__" name="4-Guanidinobutanoate" compartment="hc" hasOnlySubstanceUnits="false" boundaryCondition="false" constant="false" fbc:charge="0" fbc:chemicalFormula="C5H11N3O2"/>
      <species metaid="cpd00350__91__hc__93__" id="cpd00350__91__hc__93__" name="Farnesyldiphosphate" compartment="hc" hasOnlySubstanceUnits="false" boundaryCondition="false" constant="false" fbc:charge="-2" fbc:chemicalFormula="C15H26O7P2"/>
      <species metaid="cpd00293__91__hc__93__" id="cpd00293__91__hc__93__" name="N-Acetyl-D-glucosamine 6-phosphate" compartment="hc" hasOnlySubstanceUnits="false" boundaryCondition="false" constant="false" fbc:charge="-2" fbc:chemicalFormula="C8H14NO9P"/>
      <species metaid="cpd03671__91__hc__93__" id="cpd03671__91__hc__93__" name="D-Glucosamine1-phosphate" compartment="hc" hasOnlySubstanceUnits="false" boundaryCondition="false" constant="false" fbc:charge="-1" fbc:chemicalFormula="C6H13NO8P"/>
      <species metaid="cpd00289__91__hc__93__" id="cpd00289__91__hc__93__" name="Geranylgeranyl diphosphate" compartment="hc" hasOnlySubstanceUnits="false" boundaryCondition="false" constant="false" fbc:charge="-2" fbc:chemicalFormula="C20H34O7P2"/>
      <species metaid="cpd03214__91__hc__93__" id="cpd03214__91__hc__93__" name="Phytyl diphosphate" compartment="hc" hasOnlySubstanceUnits="false" boundaryCondition="false" constant="false" fbc:charge="-2" fbc:chemicalFormula="C20H40O7P2"/>
      <species metaid="cpd02168__91__hc__93__" id="cpd02168__91__hc__93__" name="Prephytoene diphosphate" compartment="hc" hasOnlySubstanceUnits="false" boundaryCondition="false" constant="false" fbc:charge="-2" fbc:chemicalFormula="C40H66O7P2"/>
      <species metaid="cpd00297__91__hc__93__" id="cpd00297__91__hc__93__" name="dTDP" compartment="hc" hasOnlySubstanceUnits="false" boundaryCondition="false" constant="false" fbc:charge="-2" fbc:chemicalFormula="C10H14N2O11P2"/>
      <species metaid="cpd00357__91__hc__93__" id="cpd00357__91__hc__93__" name="TTP" compartment="hc" hasOnlySubstanceUnits="false" boundaryCondition="false" constant="false" fbc:charge="-3" fbc:chemicalFormula="C10H14N2O14P3"/>
      <species metaid="cpd00298__91__hc__93__" id="cpd00298__91__hc__93__" name="dTMP" compartment="hc" hasOnlySubstanceUnits="false" boundaryCondition="false" constant="false" fbc:charge="-2" fbc:chemicalFormula="C10H13N2O8P"/>
      <species metaid="cpd00299__91__hc__93__" id="cpd00299__91__hc__93__" name="dUMP" compartment="hc" hasOnlySubstanceUnits="false" boundaryCondition="false" constant="false" fbc:charge="-2" fbc:chemicalFormula="C9H11N2O8P"/>
      <species metaid="cpd00978__91__hc__93__" id="cpd00978__91__hc__93__" name="dUDP" compartment="hc" hasOnlySubstanceUnits="false" boundaryCondition="false" constant="false" fbc:charge="-2" fbc:chemicalFormula="C9H12N2O11P2"/>
      <species metaid="cpd00358__91__hc__93__" id="cpd00358__91__hc__93__" name="dUTP" compartment="hc" hasOnlySubstanceUnits="false" boundaryCondition="false" constant="false" fbc:charge="-3" fbc:chemicalFormula="C9H12N2O14P3"/>
      <species metaid="cpd00300__91__hc__93__" id="cpd00300__91__hc__93__" name="Urate" compartment="hc" hasOnlySubstanceUnits="false" boundaryCondition="false" constant="false" fbc:charge="0" fbc:chemicalFormula="C5H4N4O3"/>
      <species metaid="cpd00305__91__hc__93__" id="cpd00305__91__hc__93__" name="Thiamin" compartment="hc" hasOnlySubstanceUnits="false" boundaryCondition="false" constant="false" fbc:charge="1" fbc:chemicalFormula="C12H17N4OS"/>
      <species metaid="cpd00939__91__hc__93__" id="cpd00939__91__hc__93__" name="Toxopyrimidine" compartment="hc" hasOnlySubstanceUnits="false" boundaryCondition="false" constant="false" fbc:charge="1" fbc:chemicalFormula="C6H10N3O"/>
      <species metaid="cpd02636__91__hc__93__" id="cpd02636__91__hc__93__" name="4-Methyl-5--2-hydroxyethyl-thiazole" compartment="hc" hasOnlySubstanceUnits="false" boundaryCondition="false" constant="false" fbc:charge="0" fbc:chemicalFormula="C6H9NOS"/>
      <species metaid="cpd01217__91__hc__93__" id="cpd01217__91__hc__93__" name="Xanthosine" compartment="hc" hasOnlySubstanceUnits="false" boundaryCondition="false" constant="false" fbc:charge="0" fbc:chemicalFormula="C10H12N4O6"/>
      <species metaid="cpd00204__91__hc__93__" id="cpd00204__91__hc__93__" name="CO" compartment="hc" hasOnlySubstanceUnits="false" boundaryCondition="false" constant="false" fbc:charge="1" fbc:chemicalFormula="CHO"/>
      <species metaid="cpd00313__91__hc__93__" id="cpd00313__91__hc__93__" name="Quercetin" compartment="hc" hasOnlySubstanceUnits="false" boundaryCondition="false" constant="false" fbc:charge="-1" fbc:chemicalFormula="C15H9O7"/>
      <species metaid="cpd02754__91__hc__93__" id="cpd02754__91__hc__93__" name="2-Protocatechoylphloroglucinolcarboxylate" compartment="hc" hasOnlySubstanceUnits="false" boundaryCondition="false" constant="false" fbc:charge="-1" fbc:chemicalFormula="C14H9O8"/>
      <species metaid="cpd00322__91__hc__93__" id="cpd00322__91__hc__93__" name="L-Isoleucine" compartment="hc" hasOnlySubstanceUnits="false" boundaryCondition="false" constant="false" fbc:charge="0" fbc:chemicalFormula="C6H13NO2"/>
      <species metaid="cpd00508__91__hc__93__" id="cpd00508__91__hc__93__" name="3MOP" compartment="hc" hasOnlySubstanceUnits="false" boundaryCondition="false" constant="false" fbc:charge="-1" fbc:chemicalFormula="C6H9O3"/>
      <species metaid="cpd00330__91__hc__93__" id="cpd00330__91__hc__93__" name="Dihydrofolate" compartment="hc" hasOnlySubstanceUnits="false" boundaryCondition="false" constant="false" fbc:charge="-2" fbc:chemicalFormula="C19H19N7O6"/>
      <species metaid="cpd00683__91__hc__93__" id="cpd00683__91__hc__93__" name="Dihydropteroate" compartment="hc" hasOnlySubstanceUnits="false" boundaryCondition="false" constant="false" fbc:charge="-1" fbc:chemicalFormula="C14H13N6O3"/>
      <species metaid="cpd02345__91__hc__93__" id="cpd02345__91__hc__93__" name="L-Glutamate1-semialdehyde" compartment="hc" hasOnlySubstanceUnits="false" boundaryCondition="false" constant="false" fbc:charge="0" fbc:chemicalFormula="C5H9NO3"/>
      <species metaid="cpd00918__91__hc__93__" id="cpd00918__91__hc__93__" name="2-Acetamido-5-oxopentanoate" compartment="hc" hasOnlySubstanceUnits="false" boundaryCondition="false" constant="false" fbc:charge="-1" fbc:chemicalFormula="C7H10NO4"/>
      <species metaid="cpd02120__91__hc__93__" id="cpd02120__91__hc__93__" name="Dihydrodipicolinate" compartment="hc" hasOnlySubstanceUnits="false" boundaryCondition="false" constant="false" fbc:charge="-2" fbc:chemicalFormula="C7H5NO4"/>
      <species metaid="cpd02197__91__hc__93__" id="cpd02197__91__hc__93__" name="5-Formyltetrahydrofolate" compartment="hc" hasOnlySubstanceUnits="false" boundaryCondition="false" constant="false" fbc:charge="-2" fbc:chemicalFormula="C20H21N7O7"/>
      <species metaid="cpd00873__91__hc__93__" id="cpd00873__91__hc__93__" name="Nicotinate ribonucleotide" compartment="hc" hasOnlySubstanceUnits="false" boundaryCondition="false" constant="false" fbc:charge="-2" fbc:chemicalFormula="C11H12NO9P"/>
      <species metaid="cpd00356__91__hc__93__" id="cpd00356__91__hc__93__" name="dCTP" compartment="hc" hasOnlySubstanceUnits="false" boundaryCondition="false" constant="false" fbc:charge="-3" fbc:chemicalFormula="C9H13N3O13P3"/>
      <species metaid="cpd00626__91__hc__93__" id="cpd00626__91__hc__93__" name="dTDPglucose" compartment="hc" hasOnlySubstanceUnits="false" boundaryCondition="false" constant="false" fbc:charge="-2" fbc:chemicalFormula="C16H24N2O16P2"/>
      <species metaid="cpd02210__91__hc__93__" id="cpd02210__91__hc__93__" name="Indoleglycerol phosphate" compartment="hc" hasOnlySubstanceUnits="false" boundaryCondition="false" constant="false" fbc:charge="-2" fbc:chemicalFormula="C11H12NO6P"/>
      <species metaid="cpd00376__91__hc__93__" id="cpd00376__91__hc__93__" name="Bilirubin" compartment="hc" hasOnlySubstanceUnits="false" boundaryCondition="false" constant="false" fbc:charge="-2" fbc:chemicalFormula="C33H34N4O6"/>
      <species metaid="cpd00389__91__hc__93__" id="cpd00389__91__hc__93__" name="Biliverdin" compartment="hc" hasOnlySubstanceUnits="false" boundaryCondition="false" constant="false" fbc:charge="-2" fbc:chemicalFormula="C33H32N4O6"/>
      <species metaid="cpd00383__91__hc__93__" id="cpd00383__91__hc__93__" name="Shikimate" compartment="hc" hasOnlySubstanceUnits="false" boundaryCondition="false" constant="false" fbc:charge="-1" fbc:chemicalFormula="C7H9O5"/>
      <species metaid="cpd02030__91__hc__93__" id="cpd02030__91__hc__93__" name="3-phosphoshikimate" compartment="hc" hasOnlySubstanceUnits="false" boundaryCondition="false" constant="false" fbc:charge="-3" fbc:chemicalFormula="C7H8O8P"/>
      <species metaid="cpd01716__91__hc__93__" id="cpd01716__91__hc__93__" name="3-Dehydroshikimate" compartment="hc" hasOnlySubstanceUnits="false" boundaryCondition="false" constant="false" fbc:charge="-1" fbc:chemicalFormula="C7H7O5"/>
      <species metaid="cpd00388__91__hc__93__" id="cpd00388__91__hc__93__" name="Allantoate" compartment="hc" hasOnlySubstanceUnits="false" boundaryCondition="false" constant="false" fbc:charge="-1" fbc:chemicalFormula="C4H7N4O4"/>
      <species metaid="cpd01092__91__hc__93__" id="cpd01092__91__hc__93__" name="Allantoin" compartment="hc" hasOnlySubstanceUnits="false" boundaryCondition="false" constant="false" fbc:charge="0" fbc:chemicalFormula="C4H6N4O3"/>
      <species metaid="cpd00897__91__hc__93__" id="cpd00897__91__hc__93__" name="CDP-4-dehydro-6-deoxy-D-glucose" compartment="hc" hasOnlySubstanceUnits="false" boundaryCondition="false" constant="false" fbc:charge="-2" fbc:chemicalFormula="C15H21N3O15P2"/>
      <species metaid="cpd00408__91__hc__93__" id="cpd00408__91__hc__93__" name="Pantoate" compartment="hc" hasOnlySubstanceUnits="false" boundaryCondition="false" constant="false" fbc:charge="-1" fbc:chemicalFormula="C6H11O4"/>
      <species metaid="cpd00644__91__hc__93__" id="cpd00644__91__hc__93__" name="PAN" compartment="hc" hasOnlySubstanceUnits="false" boundaryCondition="false" constant="false" fbc:charge="-1" fbc:chemicalFormula="C9H16NO5"/>
      <species metaid="cpd00426__91__hc__93__" id="cpd00426__91__hc__93__" name="Homogentisate" compartment="hc" hasOnlySubstanceUnits="false" boundaryCondition="false" constant="false" fbc:charge="-1" fbc:chemicalFormula="C8H7O4"/>
      <species metaid="cpd01298__91__hc__93__" id="cpd01298__91__hc__93__" name="Aminoacetone" compartment="hc" hasOnlySubstanceUnits="false" boundaryCondition="false" constant="false" fbc:charge="1" fbc:chemicalFormula="C3H8NO"/>
      <species metaid="cpd00430__91__hc__93__" id="cpd00430__91__hc__93__" name="PACT" compartment="hc" hasOnlySubstanceUnits="false" boundaryCondition="false" constant="false" fbc:charge="0" fbc:chemicalFormula="C8H8O2"/>
      <species metaid="cpd00464__91__hc__93__" id="cpd00464__91__hc__93__" name="alpha-Tolualdehyde" compartment="hc" hasOnlySubstanceUnits="false" boundaryCondition="false" constant="false" fbc:charge="0" fbc:chemicalFormula="C8H8O"/>
      <species metaid="cpd01647__91__hc__93__" id="cpd01647__91__hc__93__" name="2-Phenylacetamide" compartment="hc" hasOnlySubstanceUnits="false" boundaryCondition="false" constant="false" fbc:charge="0" fbc:chemicalFormula="C8H9NO"/>
      <species metaid="cpd00438__91__hc__93__" id="cpd00438__91__hc__93__" name="Deoxyadenosine" compartment="hc" hasOnlySubstanceUnits="false" boundaryCondition="false" constant="false" fbc:charge="0" fbc:chemicalFormula="C10H13N5O3"/>
      <species metaid="cpd03279__91__hc__93__" id="cpd03279__91__hc__93__" name="Deoxyinosine" compartment="hc" hasOnlySubstanceUnits="false" boundaryCondition="false" constant="false" fbc:charge="0" fbc:chemicalFormula="C10H12N4O4"/>
      <species metaid="cpd00802__91__hc__93__" id="cpd00802__91__hc__93__" name="D-fructose-1-phosphate" compartment="hc" hasOnlySubstanceUnits="false" boundaryCondition="false" constant="false" fbc:charge="-2" fbc:chemicalFormula="C6H11O9P"/>
      <species metaid="cpd02552__91__hc__93__" id="cpd02552__91__hc__93__" name="n-acetylglutamyl-phosphate" compartment="hc" hasOnlySubstanceUnits="false" boundaryCondition="false" constant="false" fbc:charge="-3" fbc:chemicalFormula="C7H9NO8P"/>
      <species metaid="cpd00530__91__hc__93__" id="cpd00530__91__hc__93__" name="XTP" compartment="hc" hasOnlySubstanceUnits="false" boundaryCondition="false" constant="false" fbc:charge="-3" fbc:chemicalFormula="C10H12N4O15P3"/>
      <species metaid="cpd00863__91__hc__93__" id="cpd00863__91__hc__93__" name="beta-D-Glucose 6-phosphate" compartment="hc" hasOnlySubstanceUnits="false" boundaryCondition="false" constant="false" fbc:charge="-2" fbc:chemicalFormula="C6H11O9P"/>
      <species metaid="cpd00504__91__hc__93__" id="cpd00504__91__hc__93__" name="LL-2,6-Diaminopimelate" compartment="hc" hasOnlySubstanceUnits="false" boundaryCondition="false" constant="false" fbc:charge="0" fbc:chemicalFormula="C7H14N2O4"/>
      <species metaid="cpd01242__91__hc__93__" id="cpd01242__91__hc__93__" name="Thyminose" compartment="hc" hasOnlySubstanceUnits="false" boundaryCondition="false" constant="false" fbc:charge="0" fbc:chemicalFormula="C5H10O4"/>
      <species metaid="cpd00521__91__hc__93__" id="cpd00521__91__hc__93__" name="dTDP-4-oxo-6-deoxy-D-glucose" compartment="hc" hasOnlySubstanceUnits="false" boundaryCondition="false" constant="false" fbc:charge="-2" fbc:chemicalFormula="C16H22N2O15P2"/>
      <species metaid="cpd00522__91__hc__93__" id="cpd00522__91__hc__93__" name="dTDP-4-oxo-L-rhamnose" compartment="hc" hasOnlySubstanceUnits="false" boundaryCondition="false" constant="false" fbc:charge="-2" fbc:chemicalFormula="C16H22N2O15P2"/>
      <species metaid="cpd02113__91__hc__93__" id="cpd02113__91__hc__93__" name="dTDP-rhamnose" compartment="hc" hasOnlySubstanceUnits="false" boundaryCondition="false" constant="false" fbc:charge="-2" fbc:chemicalFormula="C16H24N2O15P2"/>
      <species metaid="cpd00525__91__hc__93__" id="cpd00525__91__hc__93__" name="UDP-N-acetylmuramoyl-L-alanyl-D-glutamate" compartment="hc" hasOnlySubstanceUnits="false" boundaryCondition="false" constant="false" fbc:charge="-4" fbc:chemicalFormula="C28H39N5O23P2"/>
      <species metaid="cpd00890__91__hc__93__" id="cpd00890__91__hc__93__" name="UDP-N-acetylmuramoyl-L-alanine" compartment="hc" hasOnlySubstanceUnits="false" boundaryCondition="false" constant="false" fbc:charge="-3" fbc:chemicalFormula="C23H33N4O20P2"/>
      <species metaid="cpd02964__91__hc__93__" id="cpd02964__91__hc__93__" name="UDP-N-acetylmuramoyl-L-alanyl-D-gamma-glutamyl-meso-2-6-diaminopimelate" compartment="hc" hasOnlySubstanceUnits="false" boundaryCondition="false" constant="false" fbc:charge="-4" fbc:chemicalFormula="C35H51N7O26P2"/>
      <species metaid="cpd00641__91__hc__93__" id="cpd00641__91__hc__93__" name="L-Histidinol" compartment="hc" hasOnlySubstanceUnits="false" boundaryCondition="false" constant="false" fbc:charge="1" fbc:chemicalFormula="C6H12N3O"/>
      <species metaid="cpd00807__91__hc__93__" id="cpd00807__91__hc__93__" name="L-histidinol-phosphate" compartment="hc" hasOnlySubstanceUnits="false" boundaryCondition="false" constant="false" fbc:charge="-1" fbc:chemicalFormula="C6H11N3O4P"/>
      <species metaid="cpd00834__91__hc__93__" id="cpd00834__91__hc__93__" name="Phosphopantetheine" compartment="hc" hasOnlySubstanceUnits="false" boundaryCondition="false" constant="false" fbc:charge="-2" fbc:chemicalFormula="C11H21N2O7PS"/>
      <species metaid="cpd00443__91__hc__93__" id="cpd00443__91__hc__93__" name="ABEE" compartment="hc" hasOnlySubstanceUnits="false" boundaryCondition="false" constant="false" fbc:charge="-1" fbc:chemicalFormula="C7H6NO2"/>
      <species metaid="cpd00954__91__hc__93__" id="cpd00954__91__hc__93__" name="6-hydroxymethyl dihydropterin" compartment="hc" hasOnlySubstanceUnits="false" boundaryCondition="false" constant="false" fbc:charge="0" fbc:chemicalFormula="C7H9N5O2"/>
      <species metaid="cpd02920__91__hc__93__" id="cpd02920__91__hc__93__" name="2-Amino-4-hydroxy-6-hydroxymethyl-7-8-dihydropteridinediphosphate" compartment="hc" hasOnlySubstanceUnits="false" boundaryCondition="false" constant="false" fbc:charge="-3" fbc:chemicalFormula="C7H8N5O8P2"/>
      <species metaid="cpd00699__91__hc__93__" id="cpd00699__91__hc__93__" name="5-Dehydroquinate" compartment="hc" hasOnlySubstanceUnits="false" boundaryCondition="false" constant="false" fbc:charge="-1" fbc:chemicalFormula="C7H9O6"/>
      <species metaid="cpd02857__91__hc__93__" id="cpd02857__91__hc__93__" name="DAHP" compartment="hc" hasOnlySubstanceUnits="false" boundaryCondition="false" constant="false" fbc:charge="-3" fbc:chemicalFormula="C7H10O10P"/>
      <species metaid="cpd00703__91__hc__93__" id="cpd00703__91__hc__93__" name="Indoleacetate" compartment="hc" hasOnlySubstanceUnits="false" boundaryCondition="false" constant="false" fbc:charge="-1" fbc:chemicalFormula="C10H8NO2"/>
      <species metaid="cpd01747__91__hc__93__" id="cpd01747__91__hc__93__" name="Indole-3-acetamide" compartment="hc" hasOnlySubstanceUnits="false" boundaryCondition="false" constant="false" fbc:charge="0" fbc:chemicalFormula="C10H10N2O"/>
      <species metaid="cpd00774__91__hc__93__" id="cpd00774__91__hc__93__" name="UroporphyrinogenIII" compartment="hc" hasOnlySubstanceUnits="false" boundaryCondition="false" constant="false" fbc:charge="-8" fbc:chemicalFormula="C40H36N4O16"/>
      <species metaid="cpd01973__91__hc__93__" id="cpd01973__91__hc__93__" name="4-Guanidinobutanamide" compartment="hc" hasOnlySubstanceUnits="false" boundaryCondition="false" constant="false" fbc:charge="1" fbc:chemicalFormula="C5H13N4O"/>
      <species metaid="cpd00764__91__hc__93__" id="cpd00764__91__hc__93__" name="7-8-Diaminononanoate" compartment="hc" hasOnlySubstanceUnits="false" boundaryCondition="false" constant="false" fbc:charge="1" fbc:chemicalFormula="C9H21N2O2"/>
      <species metaid="cpd01311__91__hc__93__" id="cpd01311__91__hc__93__" name="Dethiobiotin" compartment="hc" hasOnlySubstanceUnits="false" boundaryCondition="false" constant="false" fbc:charge="-1" fbc:chemicalFormula="C10H17N2O3"/>
      <species metaid="cpd00773__91__hc__93__" id="cpd00773__91__hc__93__" name="UDP-MurNAc" compartment="hc" hasOnlySubstanceUnits="false" boundaryCondition="false" constant="false" fbc:charge="-3" fbc:chemicalFormula="C20H28N3O19P2"/>
      <species metaid="cpd02083__91__hc__93__" id="cpd02083__91__hc__93__" name="CoproporphyrinogenIII" compartment="hc" hasOnlySubstanceUnits="false" boundaryCondition="false" constant="false" fbc:charge="-4" fbc:chemicalFormula="C36H40N4O8"/>
      <species metaid="cpd00782__91__hc__93__" id="cpd00782__91__hc__93__" name="Pimeloyl-CoA" compartment="hc" hasOnlySubstanceUnits="false" boundaryCondition="false" constant="false" fbc:charge="-5" fbc:chemicalFormula="C28H41N7O19P3S"/>
      <species metaid="cpd00800__91__hc__93__" id="cpd00800__91__hc__93__" name="8-Amino-7-oxononanoate" compartment="hc" hasOnlySubstanceUnits="false" boundaryCondition="false" constant="false" fbc:charge="0" fbc:chemicalFormula="C9H17NO3"/>
      <species metaid="cpd00791__91__hc__93__" id="cpd00791__91__hc__93__" name="ProtoporphyrinogenIX" compartment="hc" hasOnlySubstanceUnits="false" boundaryCondition="false" constant="false" fbc:charge="-2" fbc:chemicalFormula="C34H38N4O4"/>
      <species metaid="cpd02654__91__hc__93__" id="cpd02654__91__hc__93__" name="4-Methyl-5--2-phosphoethyl-thiazole" compartment="hc" hasOnlySubstanceUnits="false" boundaryCondition="false" constant="false" fbc:charge="-2" fbc:chemicalFormula="C6H8NO4PS"/>
      <species metaid="cpd02894__91__hc__93__" id="cpd02894__91__hc__93__" name="4-Amino-2-methyl-5-diphosphomethylpyrimidine" compartment="hc" hasOnlySubstanceUnits="false" boundaryCondition="false" constant="false" fbc:charge="-2" fbc:chemicalFormula="C6H9N3O7P2"/>
      <species metaid="cpd00930__91__hc__93__" id="cpd00930__91__hc__93__" name="imidazole acetol-phosphate" compartment="hc" hasOnlySubstanceUnits="false" boundaryCondition="false" constant="false" fbc:charge="-2" fbc:chemicalFormula="C6H7N2O5P"/>
      <species metaid="cpd01974__91__hc__93__" id="cpd01974__91__hc__93__" name="4-Hydroxy-L-glutamate" compartment="hc" hasOnlySubstanceUnits="false" boundaryCondition="false" constant="false" fbc:charge="-1" fbc:chemicalFormula="C5H8NO5"/>
      <species metaid="cpd02666__91__hc__93__" id="cpd02666__91__hc__93__" name="(R)-4-Phosphopantothenoyl-L-cysteine" compartment="hc" hasOnlySubstanceUnits="false" boundaryCondition="false" constant="false" fbc:charge="-3" fbc:chemicalFormula="C12H20N2O9PS"/>
      <species metaid="cpd00851__91__hc__93__" id="cpd00851__91__hc__93__" name="trans-4-Hydroxy-L-proline" compartment="hc" hasOnlySubstanceUnits="false" boundaryCondition="false" constant="false" fbc:charge="0" fbc:chemicalFormula="C5H9NO3"/>
      <species metaid="cpd02625__91__hc__93__" id="cpd02625__91__hc__93__" name="3-Hydroxy-L-1-pyrroline-5-carboxylate" compartment="hc" hasOnlySubstanceUnits="false" boundaryCondition="false" constant="false" fbc:charge="-1" fbc:chemicalFormula="C5H6NO3"/>
      <species metaid="cpd02333__91__hc__93__" id="cpd02333__91__hc__93__" name="Quinolinate" compartment="hc" hasOnlySubstanceUnits="false" boundaryCondition="false" constant="false" fbc:charge="-2" fbc:chemicalFormula="C7H3NO4"/>
      <species metaid="cpd02843__91__hc__93__" id="cpd02843__91__hc__93__" name="D-erythro-imidazol-glycerol-phosphate" compartment="hc" hasOnlySubstanceUnits="false" boundaryCondition="false" constant="false" fbc:charge="-2" fbc:chemicalFormula="C6H9N2O6P"/>
      <species metaid="cpd00931__91__hc__93__" id="cpd00931__91__hc__93__" name="5-Amino-6--5-phosphoribosylaminouracil" compartment="hc" hasOnlySubstanceUnits="false" boundaryCondition="false" constant="false" fbc:charge="-2" fbc:chemicalFormula="C9H13N4O9P"/>
      <species metaid="cpd02720__91__hc__93__" id="cpd02720__91__hc__93__" name="5-Amino-6--5-phosphoribitylaminouracil" compartment="hc" hasOnlySubstanceUnits="false" boundaryCondition="false" constant="false" fbc:charge="-2" fbc:chemicalFormula="C9H15N4O9P"/>
      <species metaid="cpd02775__91__hc__93__" id="cpd02775__91__hc__93__" name="4-Amino-5-phosphomethyl-2-methylpyrimidine" compartment="hc" hasOnlySubstanceUnits="false" boundaryCondition="false" constant="false" fbc:charge="-1" fbc:chemicalFormula="C6H9N3O4P"/>
      <species metaid="cpd02961__91__hc__93__" id="cpd02961__91__hc__93__" name="Dihydroneopterin" compartment="hc" hasOnlySubstanceUnits="false" boundaryCondition="false" constant="false" fbc:charge="0" fbc:chemicalFormula="C9H13N5O4"/>
      <species metaid="cpd00956__91__hc__93__" id="cpd00956__91__hc__93__" name="1-(2-carboxyphenylamino)-1-deoxyribulose 5-phosphate" compartment="hc" hasOnlySubstanceUnits="false" boundaryCondition="false" constant="false" fbc:charge="-3" fbc:chemicalFormula="C12H13NO9P"/>
      <species metaid="cpd01122__91__hc__93__" id="cpd01122__91__hc__93__" name="Linoleate" compartment="hc" hasOnlySubstanceUnits="false" boundaryCondition="false" constant="false" fbc:charge="-1" fbc:chemicalFormula="C18H31O2"/>
      <species metaid="cpd02873__91__hc__93__" id="cpd02873__91__hc__93__" name="13(S)-HPODE" compartment="hc" hasOnlySubstanceUnits="false" boundaryCondition="false" constant="false" fbc:charge="-1" fbc:chemicalFormula="C18H31O4"/>
      <species metaid="cpd01250__91__hc__93__" id="cpd01250__91__hc__93__" name="Heptadecane" compartment="hc" hasOnlySubstanceUnits="false" boundaryCondition="false" constant="false" fbc:charge="0" fbc:chemicalFormula="C17H36"/>
      <species metaid="cpd01264__91__hc__93__" id="cpd01264__91__hc__93__" name="Octadecanal" compartment="hc" hasOnlySubstanceUnits="false" boundaryCondition="false" constant="false" fbc:charge="0" fbc:chemicalFormula="C18H36O"/>
      <species metaid="cpd01449__91__hc__93__" id="cpd01449__91__hc__93__" name="Chlorophyllide" compartment="hc" hasOnlySubstanceUnits="false" boundaryCondition="false" constant="false" fbc:charge="-1" fbc:chemicalFormula="C35H33MgN4O5"/>
      <species metaid="cpd01845__91__hc__93__" id="cpd01845__91__hc__93__" name="Protochlorophyllide" compartment="hc" hasOnlySubstanceUnits="false" boundaryCondition="false" constant="false" fbc:charge="-1" fbc:chemicalFormula="C35H31MgN4O5"/>
      <species metaid="cpd00254__91__hc__93__" id="cpd00254__91__hc__93__" name="Mg" compartment="hc" hasOnlySubstanceUnits="false" boundaryCondition="false" constant="false" fbc:charge="2" fbc:chemicalFormula="Mg"/>
      <species metaid="cpd02216__91__hc__93__" id="cpd02216__91__hc__93__" name="Mg-protoporphyrin IX" compartment="hc" hasOnlySubstanceUnits="false" boundaryCondition="false" constant="false" fbc:charge="-2" fbc:chemicalFormula="C34H30MgN4O4"/>
      <species metaid="cpd01498__91__hc__93__" id="cpd01498__91__hc__93__" name="Maleylacetate" compartment="hc" hasOnlySubstanceUnits="false" boundaryCondition="false" constant="false" fbc:charge="-2" fbc:chemicalFormula="C6H4O5"/>
      <species metaid="cpd02705__91__hc__93__" id="cpd02705__91__hc__93__" name="4-Carboxymethylenebut-2-en-4-olide" compartment="hc" hasOnlySubstanceUnits="false" boundaryCondition="false" constant="false" fbc:charge="-1" fbc:chemicalFormula="C6H3O4"/>
      <species metaid="cpd01502__91__hc__93__" id="cpd01502__91__hc__93__" name="Citraconate" compartment="hc" hasOnlySubstanceUnits="false" boundaryCondition="false" constant="false" fbc:charge="-2" fbc:chemicalFormula="C5H4O4"/>
      <species metaid="cpd01700__91__hc__93__" id="cpd01700__91__hc__93__" name="D-Citramalate" compartment="hc" hasOnlySubstanceUnits="false" boundaryCondition="false" constant="false" fbc:charge="-2" fbc:chemicalFormula="C5H6O5"/>
      <species metaid="cpd01620__91__hc__93__" id="cpd01620__91__hc__93__" name="Precorrin 2" compartment="hc" hasOnlySubstanceUnits="false" boundaryCondition="false" constant="false" fbc:charge="-7" fbc:chemicalFormula="C42H41N4O16"/>
      <species metaid="cpd03420__91__hc__93__" id="cpd03420__91__hc__93__" name="Precorrin 3A" compartment="hc" hasOnlySubstanceUnits="false" boundaryCondition="false" constant="false" fbc:charge="-7" fbc:chemicalFormula="C43H43N4O16"/>
      <species metaid="cpd01710__91__hc__93__" id="cpd01710__91__hc__93__" name="2-Isopropylmaleate" compartment="hc" hasOnlySubstanceUnits="false" boundaryCondition="false" constant="false" fbc:charge="-2" fbc:chemicalFormula="C7H8O4"/>
      <species metaid="cpd02693__91__hc__93__" id="cpd02693__91__hc__93__" name="3-Isopropylmalate" compartment="hc" hasOnlySubstanceUnits="false" boundaryCondition="false" constant="false" fbc:charge="-2" fbc:chemicalFormula="C7H10O5"/>
      <species metaid="cpd01758__91__hc__93__" id="cpd01758__91__hc__93__" name="N-Acetylputrescine" compartment="hc" hasOnlySubstanceUnits="false" boundaryCondition="false" constant="false" fbc:charge="1" fbc:chemicalFormula="C6H15N2O"/>
      <species metaid="cpd03529__91__hc__93__" id="cpd03529__91__hc__93__" name="N4-Acetylaminobutanal" compartment="hc" hasOnlySubstanceUnits="false" boundaryCondition="false" constant="false" fbc:charge="0" fbc:chemicalFormula="C6H11NO2"/>
      <species metaid="cpd01772__91__hc__93__" id="cpd01772__91__hc__93__" name="Succinylbenzoate" compartment="hc" hasOnlySubstanceUnits="false" boundaryCondition="false" constant="false" fbc:charge="-2" fbc:chemicalFormula="C11H8O5"/>
      <species metaid="cpd02021__91__hc__93__" id="cpd02021__91__hc__93__" name="Succinylbenzoyl-CoA" compartment="hc" hasOnlySubstanceUnits="false" boundaryCondition="false" constant="false" fbc:charge="-5" fbc:chemicalFormula="C32H39N7O20P3S"/>
      <species metaid="cpd03451__91__hc__93__" id="cpd03451__91__hc__93__" name="SHCHC" compartment="hc" hasOnlySubstanceUnits="false" boundaryCondition="false" constant="false" fbc:charge="-2" fbc:chemicalFormula="C11H10O6"/>
      <species metaid="cpd01777__91__hc__93__" id="cpd01777__91__hc__93__" name="Phosphoribosyl-AMP" compartment="hc" hasOnlySubstanceUnits="false" boundaryCondition="false" constant="false" fbc:charge="-4" fbc:chemicalFormula="C15H19N5O14P2"/>
      <species metaid="cpd02979__91__hc__93__" id="cpd02979__91__hc__93__" name="phosphoribosylformiminoaicar-phosphate" compartment="hc" hasOnlySubstanceUnits="false" boundaryCondition="false" constant="false" fbc:charge="-4" fbc:chemicalFormula="C15H21N5O15P2"/>
      <species metaid="cpd01960__91__hc__93__" id="cpd01960__91__hc__93__" name="2-Oxohept-3-enedioate" compartment="hc" hasOnlySubstanceUnits="false" boundaryCondition="false" constant="false" fbc:charge="-2" fbc:chemicalFormula="C7H6O5"/>
      <species metaid="cpd02507__91__hc__93__" id="cpd02507__91__hc__93__" name="5-Carboxy-2-oxohept-3-enedioate" compartment="hc" hasOnlySubstanceUnits="false" boundaryCondition="false" constant="false" fbc:charge="-3" fbc:chemicalFormula="C8H5O7"/>
      <species metaid="cpd02394__91__hc__93__" id="cpd02394__91__hc__93__" name="GAR" compartment="hc" hasOnlySubstanceUnits="false" boundaryCondition="false" constant="false" fbc:charge="-1" fbc:chemicalFormula="C7H14N2O8P"/>
      <species metaid="cpd03296__91__hc__93__" id="cpd03296__91__hc__93__" name="Isopenicillin N" compartment="hc" hasOnlySubstanceUnits="false" boundaryCondition="false" constant="false" fbc:charge="-1" fbc:chemicalFormula="C14H20N3O6S"/>
      <species metaid="cpd03972__91__hc__93__" id="cpd03972__91__hc__93__" name="Penicillin N" compartment="hc" hasOnlySubstanceUnits="false" boundaryCondition="false" constant="false" fbc:charge="-1" fbc:chemicalFormula="C14H20N3O6S"/>
      <species metaid="cpd00218__91__hc__93__" id="cpd00218__91__hc__93__" name="Niacin" compartment="hc" hasOnlySubstanceUnits="false" boundaryCondition="false" constant="false" fbc:charge="-1" fbc:chemicalFormula="C6H4NO2"/>
      <species metaid="cpd02904__91__hc__93__" id="cpd02904__91__hc__93__" name="alpha-Ribazole 5-phosphate" compartment="hc" hasOnlySubstanceUnits="false" boundaryCondition="false" constant="false" fbc:charge="-2" fbc:chemicalFormula="C14H17N2O7P"/>
      <species metaid="cpd00832__91__hc__93__" id="cpd00832__91__hc__93__" name="N-Acetyl-D-chondrosamine" compartment="hc" hasOnlySubstanceUnits="false" boundaryCondition="false" constant="false" fbc:charge="0" fbc:chemicalFormula="C8H15NO6"/>
      <species metaid="cpd02088__91__hc__93__" id="cpd02088__91__hc__93__" name="Globoside" compartment="hc" hasOnlySubstanceUnits="false" boundaryCondition="false" constant="false" fbc:charge="0" fbc:chemicalFormula="C45H79N2O23R"/>
      <species metaid="cpd02885__91__hc__93__" id="cpd02885__91__hc__93__" name="Trihexosylceramide" compartment="hc" hasOnlySubstanceUnits="false" boundaryCondition="false" constant="false" fbc:charge="0" fbc:chemicalFormula="C37H66NO18R"/>
      <species metaid="cpd02465__91__hc__93__" id="cpd02465__91__hc__93__" name="tetrahydrodipicolinate" compartment="hc" hasOnlySubstanceUnits="false" boundaryCondition="false" constant="false" fbc:charge="-2" fbc:chemicalFormula="C7H7NO4"/>
      <species metaid="cpd02140__91__hc__93__" id="cpd02140__91__hc__93__" name="AIR" compartment="hc" hasOnlySubstanceUnits="false" boundaryCondition="false" constant="false" fbc:charge="-1" fbc:chemicalFormula="C8H13N3O7P"/>
      <species metaid="cpd02826__91__hc__93__" id="cpd02826__91__hc__93__" name="5-Phosphoribosylformylglycinamidine" compartment="hc" hasOnlySubstanceUnits="false" boundaryCondition="false" constant="false" fbc:charge="-1" fbc:chemicalFormula="C8H15N3O8P"/>
      <species metaid="cpd02893__91__hc__93__" id="cpd02893__91__hc__93__" name="5-Phosphoribosyl-4-carboxy-5-aminoimidazole" compartment="hc" hasOnlySubstanceUnits="false" boundaryCondition="false" constant="false" fbc:charge="-2" fbc:chemicalFormula="C9H12N3O9P"/>
      <species metaid="cpd03606__91__hc__93__" id="cpd03606__91__hc__93__" name="2-Oxo-3-hydroxy-4-phosphobutanoate" compartment="hc" hasOnlySubstanceUnits="false" boundaryCondition="false" constant="false" fbc:charge="-3" fbc:chemicalFormula="C4H4O8P"/>
      <species metaid="cpd02762__91__hc__93__" id="cpd02762__91__hc__93__" name="Mg-Protoporphyrin IX 13-monomethyl ester" compartment="hc" hasOnlySubstanceUnits="false" boundaryCondition="false" constant="false" fbc:charge="0" fbc:chemicalFormula="C35H34MgN4O4"/>
      <species metaid="cpd02315__91__hc__93__" id="cpd02315__91__hc__93__" name="6-Pyruvoyltetrahydropterin" compartment="hc" hasOnlySubstanceUnits="false" boundaryCondition="false" constant="false" fbc:charge="0" fbc:chemicalFormula="C9H11N5O3"/>
      <species metaid="cpd02678__91__hc__93__" id="cpd02678__91__hc__93__" name="N-Formyl-GAR" compartment="hc" hasOnlySubstanceUnits="false" boundaryCondition="false" constant="false" fbc:charge="-2" fbc:chemicalFormula="C8H13N2O9P"/>
      <species metaid="cpd02791__91__hc__93__" id="cpd02791__91__hc__93__" name="methylthioribulose-1-phosphate" compartment="hc" hasOnlySubstanceUnits="false" boundaryCondition="false" constant="false" fbc:charge="-2" fbc:chemicalFormula="C6H11O7PS"/>
      <species metaid="cpd02569__91__hc__93__" id="cpd02569__91__hc__93__" name="2-Oxo-3-hydroxyisovalerate" compartment="hc" hasOnlySubstanceUnits="false" boundaryCondition="false" constant="false" fbc:charge="-1" fbc:chemicalFormula="C5H7O4"/>
      <species metaid="cpd11225__91__hc__93__" id="cpd11225__91__hc__93__" name="3-4-dihydroxy-2-butanone4-phosphate" compartment="hc" hasOnlySubstanceUnits="false" boundaryCondition="false" constant="false" fbc:charge="-2" fbc:chemicalFormula="C4H7O6P"/>
      <species metaid="cpd02246__91__hc__93__" id="cpd02246__91__hc__93__" name="CoM" compartment="hc" hasOnlySubstanceUnits="false" boundaryCondition="false" constant="false" fbc:charge="-1" fbc:chemicalFormula="C2H5O3S2"/>
      <species metaid="cpd02817__91__hc__93__" id="cpd02817__91__hc__93__" name="HTP" compartment="hc" hasOnlySubstanceUnits="false" boundaryCondition="false" constant="false" fbc:charge="-3" fbc:chemicalFormula="C11H19NO7PS"/>
      <species metaid="cpd02935__91__hc__93__" id="cpd02935__91__hc__93__" name="CoM-S-S-CoB" compartment="hc" hasOnlySubstanceUnits="false" boundaryCondition="false" constant="false" fbc:charge="-4" fbc:chemicalFormula="C13H22NO10PS3"/>
      <species metaid="cpd08701__91__hc__93__" id="cpd08701__91__hc__93__" name="Methanophenazine" compartment="hc" hasOnlySubstanceUnits="false" boundaryCondition="false" constant="false" fbc:charge="0" fbc:chemicalFormula="C37H50N2O"/>
      <species metaid="cpd08702__91__hc__93__" id="cpd08702__91__hc__93__" name="Dihydromethanophenazine" compartment="hc" hasOnlySubstanceUnits="false" boundaryCondition="false" constant="false" fbc:charge="0" fbc:chemicalFormula="C37H52N2O"/>
      <species metaid="cpd02851__91__hc__93__" id="cpd02851__91__hc__93__" name="AICAR" compartment="hc" hasOnlySubstanceUnits="false" boundaryCondition="false" constant="false" fbc:charge="-2" fbc:chemicalFormula="C9H13N4O8P"/>
      <species metaid="cpd02921__91__hc__93__" id="cpd02921__91__hc__93__" name="SAICAR" compartment="hc" hasOnlySubstanceUnits="false" boundaryCondition="false" constant="false" fbc:charge="-4" fbc:chemicalFormula="C13H15N4O12P"/>
      <species metaid="cpd02862__91__hc__93__" id="cpd02862__91__hc__93__" name="UDPMurAc(oyl-L-Ala-D-gamma-Glu-L-Lys-D-Ala-D-Ala)" compartment="hc" hasOnlySubstanceUnits="false" boundaryCondition="false" constant="false" fbc:charge="-3" fbc:chemicalFormula="C40H62N9O26P2"/>
      <species metaid="cpd03490__91__hc__93__" id="cpd03490__91__hc__93__" name="UDP-N-acetylmuramoyl-L-alanyl-gamma-D-glutamyl-L-lysine" compartment="hc" hasOnlySubstanceUnits="false" boundaryCondition="false" constant="false" fbc:charge="-3" fbc:chemicalFormula="C34H52N7O24P2"/>
      <species metaid="cpd02886__91__hc__93__" id="cpd02886__91__hc__93__" name="UDP-3-O-(beta-hydroxymyristoyl)-N-acetylglucosamine" compartment="hc" hasOnlySubstanceUnits="false" boundaryCondition="false" constant="false" fbc:charge="-2" fbc:chemicalFormula="C31H51N3O19P2"/>
      <species metaid="cpd03584__91__hc__93__" id="cpd03584__91__hc__93__" name="UDP-3-O-(beta-hydroxymyristoyl)-D-glucosamine" compartment="hc" hasOnlySubstanceUnits="false" boundaryCondition="false" constant="false" fbc:charge="-1" fbc:chemicalFormula="C29H50N3O18P2"/>
      <species metaid="cpd03423__91__hc__93__" id="cpd03423__91__hc__93__" name="alpha-Ribazole" compartment="hc" hasOnlySubstanceUnits="false" boundaryCondition="false" constant="false" fbc:charge="0" fbc:chemicalFormula="C14H18N2O4"/>
      <species metaid="cpd02835__91__hc__93__" id="cpd02835__91__hc__93__" name="UDP-2,3-bis(3-hydroxytetradecanoyl)glucosamine" compartment="hc" hasOnlySubstanceUnits="false" boundaryCondition="false" constant="false" fbc:charge="-2" fbc:chemicalFormula="C43H75N3O20P2"/>
      <species metaid="cpd02930__91__hc__93__" id="cpd02930__91__hc__93__" name="Lipid X" compartment="hc" hasOnlySubstanceUnits="false" boundaryCondition="false" constant="false" fbc:charge="-2" fbc:chemicalFormula="C34H64NO12P"/>
      <species metaid="cpd03002__91__hc__93__" id="cpd03002__91__hc__93__" name="Lipid A disaccharide" compartment="hc" hasOnlySubstanceUnits="false" boundaryCondition="false" constant="false" fbc:charge="-2" fbc:chemicalFormula="C68H127N2O20P"/>
      <species metaid="cpd02968__91__hc__93__" id="cpd02968__91__hc__93__" name="UDP-N-acetylmuramoyl-L-alanyl-D-glutamyl-6-carboxy-L-lysyl-D-alanyl- D-alanine" compartment="hc" hasOnlySubstanceUnits="false" boundaryCondition="false" constant="false" fbc:charge="-4" fbc:chemicalFormula="C41H61N9O28P2"/>
      <species metaid="cpd02991__91__hc__93__" id="cpd02991__91__hc__93__" name="phosphoribulosylformimino-AICAR-phosphate" compartment="hc" hasOnlySubstanceUnits="false" boundaryCondition="false" constant="false" fbc:charge="-4" fbc:chemicalFormula="C15H21N5O15P2"/>
      <species metaid="cpd00498__91__hc__93__" id="cpd00498__91__hc__93__" name="2-Aceto-2-hydroxybutanoate" compartment="hc" hasOnlySubstanceUnits="false" boundaryCondition="false" constant="false" fbc:charge="-1" fbc:chemicalFormula="C6H9O4"/>
      <species metaid="cpd00231__91__hc__93__" id="cpd00231__91__hc__93__" name="Dihydrobiopterin" compartment="hc" hasOnlySubstanceUnits="false" boundaryCondition="false" constant="false" fbc:charge="0" fbc:chemicalFormula="C9H13N5O3"/>
      <species metaid="cpd03897__91__hc__93__" id="cpd03897__91__hc__93__" name="4a-Hydroxytetrahydrobiopterin" compartment="hc" hasOnlySubstanceUnits="false" boundaryCondition="false" constant="false" fbc:charge="0" fbc:chemicalFormula="C9H15N5O4"/>
      <species metaid="cpd03414__91__hc__93__" id="cpd03414__91__hc__93__" name="UroporphyrinogenI" compartment="hc" hasOnlySubstanceUnits="false" boundaryCondition="false" constant="false" fbc:charge="-8" fbc:chemicalFormula="C40H36N4O16"/>
      <species metaid="cpd03416__91__hc__93__" id="cpd03416__91__hc__93__" name="CoproporphyrinogenI" compartment="hc" hasOnlySubstanceUnits="false" boundaryCondition="false" constant="false" fbc:charge="-4" fbc:chemicalFormula="C36H40N4O8"/>
      <species metaid="cpd03447__91__hc__93__" id="cpd03447__91__hc__93__" name="2-Octaprenyl-6-methoxy-1,4-benzoquinone" compartment="hc" hasOnlySubstanceUnits="false" boundaryCondition="false" constant="false" fbc:charge="0" fbc:chemicalFormula="C47H70O3"/>
      <species metaid="cpd03448__91__hc__93__" id="cpd03448__91__hc__93__" name="2-Octaprenyl-3-methyl-6-methoxy-1,4-benzoquinone" compartment="hc" hasOnlySubstanceUnits="false" boundaryCondition="false" constant="false" fbc:charge="0" fbc:chemicalFormula="C48H72O3"/>
      <species metaid="cpd03494__91__hc__93__" id="cpd03494__91__hc__93__" name="Undecaprenyl-diphospho-N-acetylmuramoyl-L-alanyl-D-glutamyl-meso-2-6-diaminopimeloyl-D-alanyl-D-alanine" compartment="hc" hasOnlySubstanceUnits="false" boundaryCondition="false" constant="false" fbc:charge="-4" fbc:chemicalFormula="C87H139N7O23P2"/>
      <species metaid="cpd03495__91__hc__93__" id="cpd03495__91__hc__93__" name="Undecaprenyl-diphospho-N-acetylmuramoyl--N-acetylglucosamine-L-ala-D-glu-meso-2-6-diaminopimeloyl-D-ala-D-ala" compartment="hc" hasOnlySubstanceUnits="false" boundaryCondition="false" constant="false" fbc:charge="-4" fbc:chemicalFormula="C95H152N8O28P2"/>
      <species metaid="cpd02535__91__hc__93__" id="cpd02535__91__hc__93__" name="2,3-Dihydroxy-3-methylvalerate" compartment="hc" hasOnlySubstanceUnits="false" boundaryCondition="false" constant="false" fbc:charge="-1" fbc:chemicalFormula="C6H11O4"/>
      <species metaid="cpd10162__91__hc__93__" id="cpd10162__91__hc__93__" name="(R)-3-Hydroxy-3-methyl-2-oxopentanoate" compartment="hc" hasOnlySubstanceUnits="false" boundaryCondition="false" constant="false" fbc:charge="-1" fbc:chemicalFormula="C6H9O4"/>
      <species metaid="cpd03607__91__hc__93__" id="cpd03607__91__hc__93__" name="4-(Phosphonooxy)-threonine" compartment="hc" hasOnlySubstanceUnits="false" boundaryCondition="false" constant="false" fbc:charge="-2" fbc:chemicalFormula="C4H8NO7P"/>
      <species metaid="cpd03760__91__hc__93__" id="cpd03760__91__hc__93__" name="Precorrin 6B" compartment="hc" hasOnlySubstanceUnits="false" boundaryCondition="false" constant="false" fbc:charge="-7" fbc:chemicalFormula="C44H49N4O16"/>
      <species metaid="cpd03835__91__hc__93__" id="cpd03835__91__hc__93__" name="Precorrin 8" compartment="hc" hasOnlySubstanceUnits="false" boundaryCondition="false" constant="false" fbc:charge="-7" fbc:chemicalFormula="C45H53N4O14"/>
      <species metaid="cpd03761__91__hc__93__" id="cpd03761__91__hc__93__" name="Precorrin 6A" compartment="hc" hasOnlySubstanceUnits="false" boundaryCondition="false" constant="false" fbc:charge="-7" fbc:chemicalFormula="C44H47N4O16"/>
      <species metaid="cpd03812__91__hc__93__" id="cpd03812__91__hc__93__" name="N-Acetyl-D-galactosamine 6-phosphate" compartment="hc" hasOnlySubstanceUnits="false" boundaryCondition="false" constant="false" fbc:charge="-2" fbc:chemicalFormula="C8H14NO9P"/>
      <species metaid="cpd03813__91__hc__93__" id="cpd03813__91__hc__93__" name="D-Galactosamine 6-phosphate" compartment="hc" hasOnlySubstanceUnits="false" boundaryCondition="false" constant="false" fbc:charge="-1" fbc:chemicalFormula="C6H13NO8P"/>
      <species metaid="cpd03832__91__hc__93__" id="cpd03832__91__hc__93__" name="Hydrogenobyrinate" compartment="hc" hasOnlySubstanceUnits="false" boundaryCondition="false" constant="false" fbc:charge="-4" fbc:chemicalFormula="C45H56N4O14"/>
      <species metaid="cpd03833__91__hc__93__" id="cpd03833__91__hc__93__" name="Precorrin 3B" compartment="hc" hasOnlySubstanceUnits="false" boundaryCondition="false" constant="false" fbc:charge="-6" fbc:chemicalFormula="C43H44N4O17"/>
      <species metaid="cpd03834__91__hc__93__" id="cpd03834__91__hc__93__" name="Precorrin 4" compartment="hc" hasOnlySubstanceUnits="false" boundaryCondition="false" constant="false" fbc:charge="-7" fbc:chemicalFormula="C44H45N4O17"/>
      <species metaid="cpd03839__91__hc__93__" id="cpd03839__91__hc__93__" name="Precorrin 5" compartment="hc" hasOnlySubstanceUnits="false" boundaryCondition="false" constant="false" fbc:charge="-7" fbc:chemicalFormula="C45H47N4O17"/>
      <species metaid="cpd03915__91__hc__93__" id="cpd03915__91__hc__93__" name="Cob(I)yrinate diamide" compartment="hc" hasOnlySubstanceUnits="false" boundaryCondition="false" constant="false" fbc:charge="-5" fbc:chemicalFormula="C45H56CoN6O12"/>
      <species metaid="cpd03916__91__hc__93__" id="cpd03916__91__hc__93__" name="Adenosyl cobyrinate diamide" compartment="hc" hasOnlySubstanceUnits="false" boundaryCondition="false" constant="false" fbc:charge="-4" fbc:chemicalFormula="C55H68CoN11O15"/>
      <species metaid="cpd03918__91__hc__93__" id="cpd03918__91__hc__93__" name="Adenosyl cobinamide" compartment="hc" hasOnlySubstanceUnits="false" boundaryCondition="false" constant="false" fbc:charge="1" fbc:chemicalFormula="C58H84CoN16O11"/>
      <species metaid="cpd03919__91__hc__93__" id="cpd03919__91__hc__93__" name="Adenosyl cobinamide phosphate" compartment="hc" hasOnlySubstanceUnits="false" boundaryCondition="false" constant="false" fbc:charge="-1" fbc:chemicalFormula="C58H83CoN16O14P"/>
      <species metaid="cpd03920__91__hc__93__" id="cpd03920__91__hc__93__" name="Adenosylcobinamide-GDP" compartment="hc" hasOnlySubstanceUnits="false" boundaryCondition="false" constant="false" fbc:charge="-1" fbc:chemicalFormula="C68H95CoN21O21P2"/>
      <species metaid="cpd00166__91__hc__93__" id="cpd00166__91__hc__93__" name="Calomide" compartment="hc" hasOnlySubstanceUnits="false" boundaryCondition="false" constant="false" fbc:charge="0" fbc:chemicalFormula="C72H100CoN18O17P"/>
      <species metaid="cpd03917__91__hc__93__" id="cpd03917__91__hc__93__" name="Adenosylcobyric acid" compartment="hc" hasOnlySubstanceUnits="false" boundaryCondition="false" constant="false" fbc:charge="0" fbc:chemicalFormula="C55H76CoN15O11"/>
      <species metaid="cpd00149__91__hc__93__" id="cpd00149__91__hc__93__" name="Co2+" compartment="hc" hasOnlySubstanceUnits="false" boundaryCondition="false" constant="false" fbc:charge="2" fbc:chemicalFormula="Co"/>
      <species metaid="cpd03913__91__hc__93__" id="cpd03913__91__hc__93__" name="Hydrogenobyrinate diamide" compartment="hc" hasOnlySubstanceUnits="false" boundaryCondition="false" constant="false" fbc:charge="-2" fbc:chemicalFormula="C45H60N6O12"/>
      <species metaid="cpd03914__91__hc__93__" id="cpd03914__91__hc__93__" name="Cob(II)yrinate diamide" compartment="hc" hasOnlySubstanceUnits="false" boundaryCondition="false" constant="false" fbc:charge="-4" fbc:chemicalFormula="C45H56CoN6O12"/>
      <species metaid="cpd03217__91__hc__93__" id="cpd03217__91__hc__93__" name="Lycopene" compartment="hc" hasOnlySubstanceUnits="false" boundaryCondition="false" constant="false" fbc:charge="0" fbc:chemicalFormula="C40H56"/>
      <species metaid="cpd03220__91__hc__93__" id="cpd03220__91__hc__93__" name="gamma-Carotene" compartment="hc" hasOnlySubstanceUnits="false" boundaryCondition="false" constant="false" fbc:charge="0" fbc:chemicalFormula="C40H56"/>
      <species metaid="cpd02864__91__hc__93__" id="cpd02864__91__hc__93__" name="cis-2-Chlorodienelactone" compartment="hc" hasOnlySubstanceUnits="false" boundaryCondition="false" constant="false" fbc:charge="-1" fbc:chemicalFormula="C6H2ClO4"/>
      <species metaid="cpd03770__91__hc__93__" id="cpd03770__91__hc__93__" name="2-Chloromaleylacetate" compartment="hc" hasOnlySubstanceUnits="false" boundaryCondition="false" constant="false" fbc:charge="-2" fbc:chemicalFormula="C6H3ClO5"/>
      <species metaid="cpd00400__91__hc__93__" id="cpd00400__91__hc__93__" name="Acrylate" compartment="hc" hasOnlySubstanceUnits="false" boundaryCondition="false" constant="false" fbc:charge="-1" fbc:chemicalFormula="C3H3O2"/>
      <species metaid="cpd01150__91__hc__93__" id="cpd01150__91__hc__93__" name="Acrylamide" compartment="hc" hasOnlySubstanceUnits="false" boundaryCondition="false" constant="false" fbc:charge="0" fbc:chemicalFormula="C3H5NO"/>
      <species metaid="cpd08211__91__hc__93__" id="cpd08211__91__hc__93__" name="trans,trans,cis-Geranylgeranyl diphosphate" compartment="hc" hasOnlySubstanceUnits="false" boundaryCondition="false" constant="false" fbc:charge="-2" fbc:chemicalFormula="C20H34O7P2"/>
      <species metaid="cpd00742__91__hc__93__" id="cpd00742__91__hc__93__" name="Allophanate" compartment="hc" hasOnlySubstanceUnits="false" boundaryCondition="false" constant="false" fbc:charge="-1" fbc:chemicalFormula="C2H3N2O3"/>
      <species metaid="cpd03963__91__hc__93__" id="cpd03963__91__hc__93__" name="Biuret" compartment="hc" hasOnlySubstanceUnits="false" boundaryCondition="false" constant="false" fbc:charge="0" fbc:chemicalFormula="C2H5N3O2"/>
      <species metaid="cpd00946__91__hc__93__" id="cpd00946__91__hc__93__" name="Undecaprenyl diphospho N-acetyl-glucosamine" compartment="hc" hasOnlySubstanceUnits="false" boundaryCondition="false" constant="false" fbc:charge="-2" fbc:chemicalFormula="C63H103NO12P2"/>
      <species metaid="cpd02967__91__hc__93__" id="cpd02967__91__hc__93__" name="N-Acetyl-beta-D-mannosaminyl-1,4-N-acetyl-D- glucosaminyldiphosphoundecaprenol" compartment="hc" hasOnlySubstanceUnits="false" boundaryCondition="false" constant="false" fbc:charge="-2" fbc:chemicalFormula="C71H116N2O17P2"/>
      <species metaid="cpd00153__91__hc__93__" id="cpd00153__91__hc__93__" name="Benzoate" compartment="hc" hasOnlySubstanceUnits="false" boundaryCondition="false" constant="false" fbc:charge="-1" fbc:chemicalFormula="C7H5O2"/>
      <species metaid="cpd06707__91__hc__93__" id="cpd06707__91__hc__93__" name="Benzamide" compartment="hc" hasOnlySubstanceUnits="false" boundaryCondition="false" constant="false" fbc:charge="0" fbc:chemicalFormula="C7H7NO"/>
      <species metaid="cpd02711__91__hc__93__" id="cpd02711__91__hc__93__" name="2-Keto-3-deoxy-6-phosphogluconate" compartment="hc" hasOnlySubstanceUnits="false" boundaryCondition="false" constant="false" fbc:charge="-3" fbc:chemicalFormula="C6H8O9P"/>
      <species metaid="cpd02229__91__hc__93__" id="cpd02229__91__hc__93__" name="Bactoprenyl diphosphate" compartment="hc" hasOnlySubstanceUnits="false" boundaryCondition="false" constant="false" fbc:charge="-2" fbc:chemicalFormula="C55H90O7P2"/>
      <species metaid="cpd01932__91__hc__93__" id="cpd01932__91__hc__93__" name="1,2-Naphthalenediol" compartment="hc" hasOnlySubstanceUnits="false" boundaryCondition="false" constant="false" fbc:charge="0" fbc:chemicalFormula="C10H8O2"/>
      <species metaid="cpd02045__91__hc__93__" id="cpd02045__91__hc__93__" name="1-Hydroxy-2-naphthoate" compartment="hc" hasOnlySubstanceUnits="false" boundaryCondition="false" constant="false" fbc:charge="-1" fbc:chemicalFormula="C11H7O3"/>
      <species metaid="cpd08286__91__hc__93__" id="cpd08286__91__hc__93__" name="2-C-methyl-D-erythritol4-phosphate" compartment="hc" hasOnlySubstanceUnits="false" boundaryCondition="false" constant="false" fbc:charge="-2" fbc:chemicalFormula="C5H11O7P"/>
      <species metaid="cpd08287__91__hc__93__" id="cpd08287__91__hc__93__" name="4--cytidine5-diphospho-2-C-methyl-D-erythritol" compartment="hc" hasOnlySubstanceUnits="false" boundaryCondition="false" constant="false" fbc:charge="-2" fbc:chemicalFormula="C14H23N3O14P2"/>
      <species metaid="cpd08288__91__hc__93__" id="cpd08288__91__hc__93__" name="2-phospho-4--cytidine5-diphospho-2-C-methyl-D-erythritol" compartment="hc" hasOnlySubstanceUnits="false" boundaryCondition="false" constant="false" fbc:charge="-4" fbc:chemicalFormula="C14H22N3O17P3"/>
      <species metaid="cpd08289__91__hc__93__" id="cpd08289__91__hc__93__" name="1-deoxy-D-xylulose5-phosphate" compartment="hc" hasOnlySubstanceUnits="false" boundaryCondition="false" constant="false" fbc:charge="-2" fbc:chemicalFormula="C5H9O7P"/>
      <species metaid="cpd02948__91__hc__93__" id="cpd02948__91__hc__93__" name="MurAc(oyl-L-Ala-D-gamma-Glu-L-Lys-D-Ala-D-Ala)-diphospho- undecaprenol" compartment="hc" hasOnlySubstanceUnits="false" boundaryCondition="false" constant="false" fbc:charge="-3" fbc:chemicalFormula="C86H140N7O21P2"/>
      <species metaid="cpd03491__91__hc__93__" id="cpd03491__91__hc__93__" name="Undecaprenyl-diphospho-N-acetylmuramoyl-(N-acetylglucosamine)-L-alanyl-gamma-D-glutamyl-L-lysyl-D-alanyl-D-alanine" compartment="hc" hasOnlySubstanceUnits="false" boundaryCondition="false" constant="false" fbc:charge="-3" fbc:chemicalFormula="C94H153N8O26P2"/>
      <species metaid="cpd00272__91__hc__93__" id="cpd00272__91__hc__93__" name="GDP-L-fucose" compartment="hc" hasOnlySubstanceUnits="false" boundaryCondition="false" constant="false" fbc:charge="-2" fbc:chemicalFormula="C16H23N5O15P2"/>
      <species metaid="cpd08358__91__hc__93__" id="cpd08358__91__hc__93__" name="UDP-6-sulfoquinovose" compartment="hc" hasOnlySubstanceUnits="false" boundaryCondition="false" constant="false" fbc:charge="-3" fbc:chemicalFormula="C15H21N2O19P2S"/>
      <species metaid="cpd08366__91__hc__93__" id="cpd08366__91__hc__93__" name="(2R)-Phosphosulfolactate" compartment="hc" hasOnlySubstanceUnits="false" boundaryCondition="false" constant="false" fbc:charge="-4" fbc:chemicalFormula="C3H3O9PS"/>
      <species metaid="cpd08367__91__hc__93__" id="cpd08367__91__hc__93__" name="(2R)-3-Sulfolactate" compartment="hc" hasOnlySubstanceUnits="false" boundaryCondition="false" constant="false" fbc:charge="-2" fbc:chemicalFormula="C3H4O6S"/>
      <species metaid="cpd08368__91__hc__93__" id="cpd08368__91__hc__93__" name="Cobalt-precorrin 2" compartment="hc" hasOnlySubstanceUnits="false" boundaryCondition="false" constant="false" fbc:charge="-9" fbc:chemicalFormula="C42H37N4O16Co"/>
      <species metaid="cpd08369__91__hc__93__" id="cpd08369__91__hc__93__" name="Cobalt-precorrin 3" compartment="hc" hasOnlySubstanceUnits="false" boundaryCondition="false" constant="false" fbc:charge="-8" fbc:chemicalFormula="C43H40N4O16Co"/>
      <species metaid="cpd08370__91__hc__93__" id="cpd08370__91__hc__93__" name="Cobalt-precorrin 4" compartment="hc" hasOnlySubstanceUnits="false" boundaryCondition="false" constant="false" fbc:charge="-7" fbc:chemicalFormula="C44H43CoN4O16"/>
      <species metaid="cpd08371__91__hc__93__" id="cpd08371__91__hc__93__" name="Cobalt-precorrin 5" compartment="hc" hasOnlySubstanceUnits="false" boundaryCondition="false" constant="false" fbc:charge="-6" fbc:chemicalFormula="C45H46CoN4O16"/>
      <species metaid="cpd08372__91__hc__93__" id="cpd08372__91__hc__93__" name="Cobalt-precorrin 6" compartment="hc" hasOnlySubstanceUnits="false" boundaryCondition="false" constant="false" fbc:charge="-7" fbc:chemicalFormula="C44H45CoN4O16"/>
      <species metaid="cpd08373__91__hc__93__" id="cpd08373__91__hc__93__" name="Cobalt-precorrin 6B" compartment="hc" hasOnlySubstanceUnits="false" boundaryCondition="false" constant="false" fbc:charge="-6" fbc:chemicalFormula="C44H48CoN4O16"/>
      <species metaid="cpd08375__91__hc__93__" id="cpd08375__91__hc__93__" name="Cobalt-precorrin 8" compartment="hc" hasOnlySubstanceUnits="false" boundaryCondition="false" constant="false" fbc:charge="-5" fbc:chemicalFormula="C45H53CoN4O14"/>
      <species metaid="cpd03421__91__hc__93__" id="cpd03421__91__hc__93__" name="Cobyrinate" compartment="hc" hasOnlySubstanceUnits="false" boundaryCondition="false" constant="false" fbc:charge="-6" fbc:chemicalFormula="C45H52CoN4O14"/>
      <species metaid="cpd08629__91__hc__93__" id="cpd08629__91__hc__93__" name="13(1)-Hydroxy-Mg-protoporphyrin IX 13-monomethyl ester" compartment="hc" hasOnlySubstanceUnits="false" boundaryCondition="false" constant="false" fbc:charge="0" fbc:chemicalFormula="C35H34MgN4O5"/>
      <species metaid="cpd08630__91__hc__93__" id="cpd08630__91__hc__93__" name="13(1)-Oxo-Mg-protoporphyrin IX 13-monomethyl ester" compartment="hc" hasOnlySubstanceUnits="false" boundaryCondition="false" constant="false" fbc:charge="-1" fbc:chemicalFormula="C35H31MgN4O5"/>
      <species metaid="cpd08631__91__hc__93__" id="cpd08631__91__hc__93__" name="Divinylprotochlorophyllide" compartment="hc" hasOnlySubstanceUnits="false" boundaryCondition="false" constant="false" fbc:charge="-1" fbc:chemicalFormula="C35H29MgN4O5"/>
      <species metaid="cpd08632__91__hc__93__" id="cpd08632__91__hc__93__" name="Divinyl chlorophyllide a" compartment="hc" hasOnlySubstanceUnits="false" boundaryCondition="false" constant="false" fbc:charge="-1" fbc:chemicalFormula="C35H31MgN4O5"/>
      <species metaid="cpd03148__91__hc__93__" id="cpd03148__91__hc__93__" name="Chlorophyll a" compartment="hc" hasOnlySubstanceUnits="false" boundaryCondition="false" constant="false" fbc:charge="1" fbc:chemicalFormula="C55H73MgN4O5"/>
      <species metaid="cpd02547__91__hc__93__" id="cpd02547__91__hc__93__" name="(R)-1-Aminopropan-2-yl phosphate" compartment="hc" hasOnlySubstanceUnits="false" boundaryCondition="false" constant="false" fbc:charge="-1" fbc:chemicalFormula="C3H9NO4P"/>
      <species metaid="cpd08928__91__hc__93__" id="cpd08928__91__hc__93__" name="L-Threonine phosphate" compartment="hc" hasOnlySubstanceUnits="false" boundaryCondition="false" constant="false" fbc:charge="-2" fbc:chemicalFormula="C4H8NO6P"/>
      <species metaid="cpd09313__91__hc__93__" id="cpd09313__91__hc__93__" name="2,5-Dichloro-carboxymethylenebut-2-en-4-olide" compartment="hc" hasOnlySubstanceUnits="false" boundaryCondition="false" constant="false" fbc:charge="-1" fbc:chemicalFormula="C6HCl2O4"/>
      <species metaid="cpd09314__91__hc__93__" id="cpd09314__91__hc__93__" name="2,5-Dichloro-4-oxohex-2-enedioate" compartment="hc" hasOnlySubstanceUnits="false" boundaryCondition="false" constant="false" fbc:charge="-2" fbc:chemicalFormula="C6H2Cl2O5"/>
      <species metaid="cpd03091__91__hc__93__" id="cpd03091__91__hc__93__" name="5-Deoxyadenosine" compartment="hc" hasOnlySubstanceUnits="false" boundaryCondition="false" constant="false" fbc:charge="0" fbc:chemicalFormula="C10H13N5O3"/>
      <species metaid="cpd01871__91__hc__93__" id="cpd01871__91__hc__93__" name="3-Methylcatechol" compartment="hc" hasOnlySubstanceUnits="false" boundaryCondition="false" constant="false" fbc:charge="0" fbc:chemicalFormula="C7H8O2"/>
      <species metaid="cpd09791__91__hc__93__" id="cpd09791__91__hc__93__" name="3-Methylsalicylate" compartment="hc" hasOnlySubstanceUnits="false" boundaryCondition="false" constant="false" fbc:charge="-1" fbc:chemicalFormula="C8H7O3"/>
      <species metaid="cpd09812__91__hc__93__" id="cpd09812__91__hc__93__" name="4-Hydroxymethylsalicylate" compartment="hc" hasOnlySubstanceUnits="false" boundaryCondition="false" constant="false" fbc:charge="-1" fbc:chemicalFormula="C8H7O4"/>
      <species metaid="cpd09813__91__hc__93__" id="cpd09813__91__hc__93__" name="4-Hydroxymethylcatechol" compartment="hc" hasOnlySubstanceUnits="false" boundaryCondition="false" constant="false" fbc:charge="0" fbc:chemicalFormula="C7H8O3"/>
      <species metaid="cpd04117__91__hc__93__" id="cpd04117__91__hc__93__" name="4-Methylcatechol" compartment="hc" hasOnlySubstanceUnits="false" boundaryCondition="false" constant="false" fbc:charge="0" fbc:chemicalFormula="C7H8O2"/>
      <species metaid="cpd09806__91__hc__93__" id="cpd09806__91__hc__93__" name="m-Cresotic acid" compartment="hc" hasOnlySubstanceUnits="false" boundaryCondition="false" constant="false" fbc:charge="-1" fbc:chemicalFormula="C8H7O3"/>
      <species metaid="cpd09879__91__hc__93__" id="cpd09879__91__hc__93__" name="S-(Hydroxymethyl)glutathione" compartment="hc" hasOnlySubstanceUnits="false" boundaryCondition="false" constant="false" fbc:charge="-1" fbc:chemicalFormula="C11H18N3O7S"/>
      <species metaid="cpd00212__91__hc__93__" id="cpd00212__91__hc__93__" name="L-Sorbose" compartment="hc" hasOnlySubstanceUnits="false" boundaryCondition="false" constant="false" fbc:charge="0" fbc:chemicalFormula="C6H12O6"/>
      <species metaid="cpd01066__91__hc__93__" id="cpd01066__91__hc__93__" name="L-Iditol" compartment="hc" hasOnlySubstanceUnits="false" boundaryCondition="false" constant="false" fbc:charge="0" fbc:chemicalFormula="C6H14O6"/>
      <species metaid="cpd01628__91__hc__93__" id="cpd01628__91__hc__93__" name="Vitamin E" compartment="hc" hasOnlySubstanceUnits="false" boundaryCondition="false" constant="false" fbc:charge="0" fbc:chemicalFormula="C29H50O2"/>
      <species metaid="cpd01631__91__hc__93__" id="cpd01631__91__hc__93__" name="gamma-Tocopherol" compartment="hc" hasOnlySubstanceUnits="false" boundaryCondition="false" constant="false" fbc:charge="0" fbc:chemicalFormula="C28H48O2"/>
      <species metaid="cpd11206__91__hc__93__" id="cpd11206__91__hc__93__" name="Precorrin 1" compartment="hc" hasOnlySubstanceUnits="false" boundaryCondition="false" constant="false" fbc:charge="-8" fbc:chemicalFormula="C41H38N4O16"/>
      <species metaid="cpd02295__91__hc__93__" id="cpd02295__91__hc__93__" name="1-4-Dihydroxy-2-naphthoate" compartment="hc" hasOnlySubstanceUnits="false" boundaryCondition="false" constant="false" fbc:charge="-1" fbc:chemicalFormula="C11H7O4"/>
      <species metaid="cpd11217__91__hc__93__" id="cpd11217__91__hc__93__" name="1,4-Dihydroxy-2-naphthoyl-CoA" compartment="hc" hasOnlySubstanceUnits="false" boundaryCondition="false" constant="false" fbc:charge="-4" fbc:chemicalFormula="C32H38N7O19P3S"/>
      <species metaid="cpd03422__91__hc__93__" id="cpd03422__91__hc__93__" name="Cobinamide" compartment="hc" hasOnlySubstanceUnits="false" boundaryCondition="false" constant="false" fbc:charge="0" fbc:chemicalFormula="C48H72CoN11O8"/>
      <species metaid="cpd00136__91__hc__93__" id="cpd00136__91__hc__93__" name="4-Hydroxybenzoate" compartment="hc" hasOnlySubstanceUnits="false" boundaryCondition="false" constant="false" fbc:charge="-1" fbc:chemicalFormula="C7H5O3"/>
      <species metaid="cpd02419__91__hc__93__" id="cpd02419__91__hc__93__" name="Nonaprenyl-4-hydroxybenzoate" compartment="hc" hasOnlySubstanceUnits="false" boundaryCondition="false" constant="false" fbc:charge="-1" fbc:chemicalFormula="C52H77O3"/>
      <species metaid="cpd02039__91__hc__93__" id="cpd02039__91__hc__93__" name="1-Aminopropan-2-ol" compartment="hc" hasOnlySubstanceUnits="false" boundaryCondition="false" constant="false" fbc:charge="1" fbc:chemicalFormula="C3H10NO"/>
      <species metaid="cpd01101__91__hc__93__" id="cpd01101__91__hc__93__" name="Carbamate" compartment="hc" hasOnlySubstanceUnits="false" boundaryCondition="false" constant="false" fbc:charge="-1" fbc:chemicalFormula="CH2NO2"/>
      <species metaid="cpd00869__91__hc__93__" id="cpd00869__91__hc__93__" name="4-methylthio 2-oxobutyrate" compartment="hc" hasOnlySubstanceUnits="false" boundaryCondition="false" constant="false" fbc:charge="-1" fbc:chemicalFormula="C5H7O3S"/>
      <species metaid="cpd11255__91__hc__93__" id="cpd11255__91__hc__93__" name="1,2-dihydroxy-3-keto-5-methylthiopentene" compartment="hc" hasOnlySubstanceUnits="false" boundaryCondition="false" constant="false" fbc:charge="0" fbc:chemicalFormula="C6H10O3S"/>
      <species metaid="cpd11310__91__hc__93__" id="cpd11310__91__hc__93__" name="5-phosphoribosyl-5-carboxyaminoimidazole" compartment="hc" hasOnlySubstanceUnits="false" boundaryCondition="false" constant="false" fbc:charge="-3" fbc:chemicalFormula="C9H11N3O9P"/>
      <species metaid="cpd00009__91__hp__93__" id="cpd00009__91__hp__93__" name="Phosphate" compartment="hp" hasOnlySubstanceUnits="false" boundaryCondition="false" constant="false" fbc:charge="-2" fbc:chemicalFormula="HO4P"/>
      <species metaid="cpd00027__91__hp__93__" id="cpd00027__91__hp__93__" name="D-Glucose" compartment="hp" hasOnlySubstanceUnits="false" boundaryCondition="false" constant="false" fbc:charge="0" fbc:chemicalFormula="C6H12O6"/>
      <species metaid="cpd00048__91__hp__93__" id="cpd00048__91__hp__93__" name="Sulfate" compartment="hp" hasOnlySubstanceUnits="false" boundaryCondition="false" constant="false" fbc:charge="-2" fbc:chemicalFormula="O4S"/>
      <species metaid="cpd00053__91__hp__93__" id="cpd00053__91__hp__93__" name="L-Glutamine" compartment="hp" hasOnlySubstanceUnits="false" boundaryCondition="false" constant="false" fbc:charge="0" fbc:chemicalFormula="C5H10N2O3"/>
      <species metaid="cpd00107__91__hp__93__" id="cpd00107__91__hp__93__" name="L-Leucine" compartment="hp" hasOnlySubstanceUnits="false" boundaryCondition="false" constant="false" fbc:charge="0" fbc:chemicalFormula="C6H13NO2"/>
      <species metaid="cpd00118__91__hp__93__" id="cpd00118__91__hp__93__" name="Putrescine" compartment="hp" hasOnlySubstanceUnits="false" boundaryCondition="false" constant="false" fbc:charge="2" fbc:chemicalFormula="C4H14N2"/>
      <species metaid="cpd00129__91__hp__93__" id="cpd00129__91__hp__93__" name="L-Proline" compartment="hp" hasOnlySubstanceUnits="false" boundaryCondition="false" constant="false" fbc:charge="0" fbc:chemicalFormula="C5H9NO2"/>
      <species metaid="cpd00156__91__hp__93__" id="cpd00156__91__hp__93__" name="L-Valine" compartment="hp" hasOnlySubstanceUnits="false" boundaryCondition="false" constant="false" fbc:charge="0" fbc:chemicalFormula="C5H11NO2"/>
      <species metaid="cpd00179__91__hp__93__" id="cpd00179__91__hp__93__" name="Maltose" compartment="hp" hasOnlySubstanceUnits="false" boundaryCondition="false" constant="false" fbc:charge="0" fbc:chemicalFormula="C12H22O11"/>
      <species metaid="cpd00264__91__hc__93__" id="cpd00264__91__hc__93__" name="Spermidine" compartment="hc" hasOnlySubstanceUnits="false" boundaryCondition="false" constant="false" fbc:charge="3" fbc:chemicalFormula="C7H22N3"/>
      <species metaid="cpd00264__91__hp__93__" id="cpd00264__91__hp__93__" name="Spermidine" compartment="hp" hasOnlySubstanceUnits="false" boundaryCondition="false" constant="false" fbc:charge="3" fbc:chemicalFormula="C7H22N3"/>
      <species metaid="cpd00268__91__hp__93__" id="cpd00268__91__hp__93__" name="H2S2O3" compartment="hp" hasOnlySubstanceUnits="false" boundaryCondition="false" constant="false" fbc:charge="-1" fbc:chemicalFormula="HO3S2"/>
      <species metaid="cpd00322__91__hp__93__" id="cpd00322__91__hp__93__" name="L-Isoleucine" compartment="hp" hasOnlySubstanceUnits="false" boundaryCondition="false" constant="false" fbc:charge="0" fbc:chemicalFormula="C6H13NO2"/>
      <species metaid="cpd03725__91__hc__93__" id="cpd03725__91__hc__93__" name="Fe(III)dicitrate" compartment="hc" hasOnlySubstanceUnits="false" boundaryCondition="false" constant="false" fbc:charge="0" fbc:chemicalFormula="C12H22FeO14"/>
      <species metaid="cpd03725__91__hp__93__" id="cpd03725__91__hp__93__" name="Fe(III)dicitrate" compartment="hp" hasOnlySubstanceUnits="false" boundaryCondition="false" constant="false" fbc:charge="0" fbc:chemicalFormula="C12H22FeO14"/>
      <species metaid="cpd00971__91__hc__93__" id="cpd00971__91__hc__93__" name="Na+" compartment="hc" hasOnlySubstanceUnits="false" boundaryCondition="false" constant="false" fbc:charge="1" fbc:chemicalFormula="Na"/>
      <species metaid="cpd00971__91__hp__93__" id="cpd00971__91__hp__93__" name="Na+" compartment="hp" hasOnlySubstanceUnits="false" boundaryCondition="false" constant="false" fbc:charge="1" fbc:chemicalFormula="Na"/>
      <species metaid="cpd00060__91__hp__93__" id="cpd00060__91__hp__93__" name="L-Methionine" compartment="hp" hasOnlySubstanceUnits="false" boundaryCondition="false" constant="false" fbc:charge="0" fbc:chemicalFormula="C5H11NO2S"/>
      <species metaid="cpd00104__91__hp__93__" id="cpd00104__91__hp__93__" name="BIOT" compartment="hp" hasOnlySubstanceUnits="false" boundaryCondition="false" constant="false" fbc:charge="-1" fbc:chemicalFormula="C10H15N2O3S"/>
      <species metaid="cpd11420__91__hc__93__" id="cpd11420__91__hc__93__" name="trdox" compartment="hc" hasOnlySubstanceUnits="false" boundaryCondition="false" constant="false" fbc:charge="1" fbc:chemicalFormula="C10H13N4O4R4S2"/>
      <species metaid="cpd11421__91__hc__93__" id="cpd11421__91__hc__93__" name="trdrd" compartment="hc" hasOnlySubstanceUnits="false" boundaryCondition="false" constant="false" fbc:charge="1" fbc:chemicalFormula="C10H15N4O4R4S2"/>
      <species metaid="cpd11471__91__hc__93__" id="cpd11471__91__hc__93__" name="(2E)-Octenoyl-[acp]" compartment="hc" hasOnlySubstanceUnits="false" boundaryCondition="false" constant="false" fbc:charge="0" fbc:chemicalFormula="C8H13OS"/>
      <species metaid="cpd11483__91__hc__93__" id="cpd11483__91__hc__93__" name="(R)-3-Hydroxyoctanoyl-[acyl-carrier protein]" compartment="hc" hasOnlySubstanceUnits="false" boundaryCondition="false" constant="false" fbc:charge="0" fbc:chemicalFormula="C8H15O2S"/>
      <species metaid="cpd11481__91__hc__93__" id="cpd11481__91__hc__93__" name="R-3-hydroxypalmitoyl-acyl-carrierprotein-" compartment="hc" hasOnlySubstanceUnits="false" boundaryCondition="false" constant="false" fbc:charge="0" fbc:chemicalFormula="C16H31O2S"/>
      <species metaid="cpd11485__91__hc__93__" id="cpd11485__91__hc__93__" name="3-oxohexadecanoyl-acp" compartment="hc" hasOnlySubstanceUnits="false" boundaryCondition="false" constant="false" fbc:charge="0" fbc:chemicalFormula="C16H29O2S"/>
      <species metaid="cpd11479__91__hc__93__" id="cpd11479__91__hc__93__" name="D-3-Hydroxyhexanoyl-[acp]" compartment="hc" hasOnlySubstanceUnits="false" boundaryCondition="false" constant="false" fbc:charge="0" fbc:chemicalFormula="C6H11O2S"/>
      <species metaid="cpd11486__91__hc__93__" id="cpd11486__91__hc__93__" name="3-Oxohexanoyl-[acp]" compartment="hc" hasOnlySubstanceUnits="false" boundaryCondition="false" constant="false" fbc:charge="0" fbc:chemicalFormula="C6H9O2S"/>
      <species metaid="cpd11482__91__hc__93__" id="cpd11482__91__hc__93__" name="(R)-3-Hydroxydecanoyl-[acyl-carrier protein]" compartment="hc" hasOnlySubstanceUnits="false" boundaryCondition="false" constant="false" fbc:charge="0" fbc:chemicalFormula="C10H19O2S"/>
      <species metaid="cpd11487__91__hc__93__" id="cpd11487__91__hc__93__" name="3-oxodecanoyl-acp" compartment="hc" hasOnlySubstanceUnits="false" boundaryCondition="false" constant="false" fbc:charge="0" fbc:chemicalFormula="C10H17O2S"/>
      <species metaid="cpd11478__91__hc__93__" id="cpd11478__91__hc__93__" name="(R)-3-Hydroxybutanoyl-[acyl-carrier protein]" compartment="hc" hasOnlySubstanceUnits="false" boundaryCondition="false" constant="false" fbc:charge="0" fbc:chemicalFormula="C4H7O2S"/>
      <species metaid="cpd11488__91__hc__93__" id="cpd11488__91__hc__93__" name="Acetoacetyl-ACP" compartment="hc" hasOnlySubstanceUnits="false" boundaryCondition="false" constant="false" fbc:charge="0" fbc:chemicalFormula="C4H5O2S"/>
      <species metaid="cpd11480__91__hc__93__" id="cpd11480__91__hc__93__" name="D-3-Hydroxydodecanoyl-[acp]" compartment="hc" hasOnlySubstanceUnits="false" boundaryCondition="false" constant="false" fbc:charge="0" fbc:chemicalFormula="C12H23O2S"/>
      <species metaid="cpd11489__91__hc__93__" id="cpd11489__91__hc__93__" name="3-oxododecanoyl-acp" compartment="hc" hasOnlySubstanceUnits="false" boundaryCondition="false" constant="false" fbc:charge="0" fbc:chemicalFormula="C12H21O2S"/>
      <species metaid="cpd11490__91__hc__93__" id="cpd11490__91__hc__93__" name="3-oxooctanoyl-acp" compartment="hc" hasOnlySubstanceUnits="false" boundaryCondition="false" constant="false" fbc:charge="0" fbc:chemicalFormula="C8H13O2S"/>
      <species metaid="cpd11484__91__hc__93__" id="cpd11484__91__hc__93__" name="HMA" compartment="hc" hasOnlySubstanceUnits="false" boundaryCondition="false" constant="false" fbc:charge="0" fbc:chemicalFormula="C14H27O2S"/>
      <species metaid="cpd11491__91__hc__93__" id="cpd11491__91__hc__93__" name="3-oxotetradecanoyl-acp" compartment="hc" hasOnlySubstanceUnits="false" boundaryCondition="false" constant="false" fbc:charge="0" fbc:chemicalFormula="C14H25O2S"/>
      <species metaid="cpd11470__91__hc__93__" id="cpd11470__91__hc__93__" name="Octanoyl-ACP" compartment="hc" hasOnlySubstanceUnits="false" boundaryCondition="false" constant="false" fbc:charge="0" fbc:chemicalFormula="C8H15OS"/>
      <species metaid="cpd11492__91__hc__93__" id="cpd11492__91__hc__93__" name="Malonyl-acyl-carrierprotein-" compartment="hc" hasOnlySubstanceUnits="false" boundaryCondition="false" constant="false" fbc:charge="-1" fbc:chemicalFormula="C3H2O3S"/>
      <species metaid="cpd11493__91__hc__93__" id="cpd11493__91__hc__93__" name="ACP" compartment="hc" hasOnlySubstanceUnits="false" boundaryCondition="false" constant="false" fbc:charge="0" fbc:chemicalFormula="HS"/>
      <species metaid="cpd11466__91__hc__93__" id="cpd11466__91__hc__93__" name="Myristoyl-ACP" compartment="hc" hasOnlySubstanceUnits="false" boundaryCondition="false" constant="false" fbc:charge="0" fbc:chemicalFormula="C14H27OS"/>
      <species metaid="cpd11468__91__hc__93__" id="cpd11468__91__hc__93__" name="Dodecanoyl-ACP" compartment="hc" hasOnlySubstanceUnits="false" boundaryCondition="false" constant="false" fbc:charge="0" fbc:chemicalFormula="C12H23OS"/>
      <species metaid="cpd11464__91__hc__93__" id="cpd11464__91__hc__93__" name="Butyryl-ACP" compartment="hc" hasOnlySubstanceUnits="false" boundaryCondition="false" constant="false" fbc:charge="0" fbc:chemicalFormula="C4H7OS"/>
      <species metaid="cpd11494__91__hc__93__" id="cpd11494__91__hc__93__" name="Acetyl-ACP" compartment="hc" hasOnlySubstanceUnits="false" boundaryCondition="false" constant="false" fbc:charge="0" fbc:chemicalFormula="C2H3OS"/>
      <species metaid="cpd11474__91__hc__93__" id="cpd11474__91__hc__93__" name="Decanoyl-ACP" compartment="hc" hasOnlySubstanceUnits="false" boundaryCondition="false" constant="false" fbc:charge="0" fbc:chemicalFormula="C10H19OS"/>
      <species metaid="cpd11472__91__hc__93__" id="cpd11472__91__hc__93__" name="Hexanoyl-ACP" compartment="hc" hasOnlySubstanceUnits="false" boundaryCondition="false" constant="false" fbc:charge="0" fbc:chemicalFormula="C6H11OS"/>
      <species metaid="cpd11467__91__hc__93__" id="cpd11467__91__hc__93__" name="(2E)-Tetradecenoyl-[acp]" compartment="hc" hasOnlySubstanceUnits="false" boundaryCondition="false" constant="false" fbc:charge="0" fbc:chemicalFormula="C14H25OS"/>
      <species metaid="cpd11465__91__hc__93__" id="cpd11465__91__hc__93__" name="But-2-enoyl-[acyl-carrier protein]" compartment="hc" hasOnlySubstanceUnits="false" boundaryCondition="false" constant="false" fbc:charge="0" fbc:chemicalFormula="C4H5OS"/>
      <species metaid="cpd11469__91__hc__93__" id="cpd11469__91__hc__93__" name="(2E)-Dodecenoyl-[acp]" compartment="hc" hasOnlySubstanceUnits="false" boundaryCondition="false" constant="false" fbc:charge="0" fbc:chemicalFormula="C12H21OS"/>
      <species metaid="cpd11475__91__hc__93__" id="cpd11475__91__hc__93__" name="(2E)-Decenoyl-[acp]" compartment="hc" hasOnlySubstanceUnits="false" boundaryCondition="false" constant="false" fbc:charge="0" fbc:chemicalFormula="C10H17OS"/>
      <species metaid="cpd11473__91__hc__93__" id="cpd11473__91__hc__93__" name="(2E)-Hexenoyl-[acp]" compartment="hc" hasOnlySubstanceUnits="false" boundaryCondition="false" constant="false" fbc:charge="0" fbc:chemicalFormula="C6H9OS"/>
      <species metaid="cpd00063__91__hc__93__" id="cpd00063__91__hc__93__" name="Ca2+" compartment="hc" hasOnlySubstanceUnits="false" boundaryCondition="false" constant="false" fbc:charge="2" fbc:chemicalFormula="Ca"/>
      <species metaid="cpd00063__91__hp__93__" id="cpd00063__91__hp__93__" name="Ca2+" compartment="hp" hasOnlySubstanceUnits="false" boundaryCondition="false" constant="false" fbc:charge="2" fbc:chemicalFormula="Ca"/>
      <species metaid="cpd01012__91__hc__93__" id="cpd01012__91__hc__93__" name="Cd2+" compartment="hc" hasOnlySubstanceUnits="false" boundaryCondition="false" constant="false" fbc:charge="2" fbc:chemicalFormula="Cd"/>
      <species metaid="cpd01012__91__hp__93__" id="cpd01012__91__hp__93__" name="Cd2+" compartment="hp" hasOnlySubstanceUnits="false" boundaryCondition="false" constant="false" fbc:charge="2" fbc:chemicalFormula="Cd"/>
      <species metaid="cpd00058__91__hc__93__" id="cpd00058__91__hc__93__" name="Cu2+" compartment="hc" hasOnlySubstanceUnits="false" boundaryCondition="false" constant="false" fbc:charge="2" fbc:chemicalFormula="Cu"/>
      <species metaid="cpd00058__91__hp__93__" id="cpd00058__91__hp__93__" name="Cu2+" compartment="hp" hasOnlySubstanceUnits="false" boundaryCondition="false" constant="false" fbc:charge="2" fbc:chemicalFormula="Cu"/>
      <species metaid="cpd11593__91__hc__93__" id="cpd11593__91__hc__93__" name="ala-L-asp-L" compartment="hc" hasOnlySubstanceUnits="false" boundaryCondition="false" constant="false" fbc:charge="-1" fbc:chemicalFormula="C7H11N2O5"/>
      <species metaid="cpd11593__91__hp__93__" id="cpd11593__91__hp__93__" name="ala-L-asp-L" compartment="hp" hasOnlySubstanceUnits="false" boundaryCondition="false" constant="false" fbc:charge="-1" fbc:chemicalFormula="C7H11N2O5"/>
      <species metaid="cpd00159__91__hc__93__" id="cpd00159__91__hc__93__" name="L-Lactate" compartment="hc" hasOnlySubstanceUnits="false" boundaryCondition="false" constant="false" fbc:charge="-1" fbc:chemicalFormula="C3H5O3"/>
      <species metaid="cpd00159__91__hp__93__" id="cpd00159__91__hp__93__" name="L-Lactate" compartment="hp" hasOnlySubstanceUnits="false" boundaryCondition="false" constant="false" fbc:charge="-1" fbc:chemicalFormula="C3H5O3"/>
      <species metaid="cpd01262__91__hc__93__" id="cpd01262__91__hc__93__" name="Amylotriose" compartment="hc" hasOnlySubstanceUnits="false" boundaryCondition="false" constant="false" fbc:charge="0" fbc:chemicalFormula="C18H32O16"/>
      <species metaid="cpd01262__91__hp__93__" id="cpd01262__91__hp__93__" name="Amylotriose" compartment="hp" hasOnlySubstanceUnits="false" boundaryCondition="false" constant="false" fbc:charge="0" fbc:chemicalFormula="C18H32O16"/>
      <species metaid="cpd00254__91__hp__93__" id="cpd00254__91__hp__93__" name="Mg" compartment="hp" hasOnlySubstanceUnits="false" boundaryCondition="false" constant="false" fbc:charge="2" fbc:chemicalFormula="Mg"/>
      <species metaid="cpd11574__91__hc__93__" id="cpd11574__91__hc__93__" name="Molybdate" compartment="hc" hasOnlySubstanceUnits="false" boundaryCondition="false" constant="false" fbc:charge="-2" fbc:chemicalFormula="MoO4"/>
      <species metaid="cpd11574__91__hp__93__" id="cpd11574__91__hp__93__" name="Molybdate" compartment="hp" hasOnlySubstanceUnits="false" boundaryCondition="false" constant="false" fbc:charge="-2" fbc:chemicalFormula="MoO4"/>
      <species metaid="cpd01695__91__hc__93__" id="cpd01695__91__hc__93__" name="Myristoyl-CoA" compartment="hc" hasOnlySubstanceUnits="false" boundaryCondition="false" constant="false" fbc:charge="-4" fbc:chemicalFormula="C35H58N7O17P3S"/>
      <species metaid="cpd03847__91__hc__93__" id="cpd03847__91__hc__93__" name="Myristic acid" compartment="hc" hasOnlySubstanceUnits="false" boundaryCondition="false" constant="false" fbc:charge="-1" fbc:chemicalFormula="C14H27O2"/>
      <species metaid="cpd00075__91__hc__93__" id="cpd00075__91__hc__93__" name="Nitrite" compartment="hc" hasOnlySubstanceUnits="false" boundaryCondition="false" constant="false" fbc:charge="0" fbc:chemicalFormula="HNO2"/>
      <species metaid="cpd00209__91__hc__93__" id="cpd00209__91__hc__93__" name="Nitrate" compartment="hc" hasOnlySubstanceUnits="false" boundaryCondition="false" constant="false" fbc:charge="-1" fbc:chemicalFormula="NO3"/>
      <species metaid="cpd11619__91__hc__93__" id="cpd11619__91__hc__93__" name="Dolichyl phosphate" compartment="hc" hasOnlySubstanceUnits="false" boundaryCondition="false" constant="false" fbc:charge="-2" fbc:chemicalFormula="C25H43O4P"/>
      <species metaid="cpd12407__91__hc__93__" id="cpd12407__91__hc__93__" name="Dolichyl phosphate D-mannose" compartment="hc" hasOnlySubstanceUnits="false" boundaryCondition="false" constant="false" fbc:charge="-1" fbc:chemicalFormula="C31H54O9P"/>
      <species metaid="cpd01914__91__hc__93__" id="cpd01914__91__hc__93__" name="L-Methionine S-oxide" compartment="hc" hasOnlySubstanceUnits="false" boundaryCondition="false" constant="false" fbc:charge="0" fbc:chemicalFormula="C5H11NO3S"/>
      <species metaid="cpd11792__91__hc__93__" id="cpd11792__91__hc__93__" name="Cyclomaltodextrin" compartment="hc" hasOnlySubstanceUnits="false" boundaryCondition="false" constant="false" fbc:charge="0" fbc:chemicalFormula="C6H12O6"/>
      <species metaid="cpd11976__91__hc__93__" id="cpd11976__91__hc__93__" name="Maltodextrin" compartment="hc" hasOnlySubstanceUnits="false" boundaryCondition="false" constant="false" fbc:charge="0" fbc:chemicalFormula="C6H12O6"/>
      <species metaid="cpd11830__91__hc__93__" id="cpd11830__91__hc__93__" name="S-Aminomethyldihydrolipoylprotein" compartment="hc" hasOnlySubstanceUnits="false" boundaryCondition="false" constant="false" fbc:charge="1" fbc:chemicalFormula="C9H20N2ORS2"/>
      <species metaid="cpd12005__91__hc__93__" id="cpd12005__91__hc__93__" name="Lipoylprotein" compartment="hc" hasOnlySubstanceUnits="false" boundaryCondition="false" constant="false" fbc:charge="0" fbc:chemicalFormula="C8H14NORS2"/>
      <species metaid="cpd12225__91__hc__93__" id="cpd12225__91__hc__93__" name="Dihydrolipolprotein" compartment="hc" hasOnlySubstanceUnits="false" boundaryCondition="false" constant="false" fbc:charge="0" fbc:chemicalFormula="C8H16NORS2"/>
      <species metaid="cpd11912__91__hc__93__" id="cpd11912__91__hc__93__" name="tRNA-Glu" compartment="hc" hasOnlySubstanceUnits="false" boundaryCondition="false" constant="false" fbc:charge="0" fbc:chemicalFormula="C15H21N5O10PR"/>
      <species metaid="cpd12227__91__hc__93__" id="cpd12227__91__hc__93__" name="L-Glutamyl-tRNA-Glu" compartment="hc" hasOnlySubstanceUnits="false" boundaryCondition="false" constant="false" fbc:charge="0" fbc:chemicalFormula="C20H28N6O13PR"/>
      <species metaid="cpd12847__91__hc__93__" id="cpd12847__91__hc__93__" name="Apo-[carboxylase]" compartment="hc" hasOnlySubstanceUnits="false" boundaryCondition="false" constant="false" fbc:charge="1" fbc:chemicalFormula="C7H14N3O2R2"/>
      <species metaid="cpd12848__91__hc__93__" id="cpd12848__91__hc__93__" name="Holo-[carboxylase]" compartment="hc" hasOnlySubstanceUnits="false" boundaryCondition="false" constant="false" fbc:charge="0" fbc:chemicalFormula="C17H27N5O4R2S"/>
      <species metaid="cpd00528__91__hc__93__" id="cpd00528__91__hc__93__" name="N2" compartment="hc" hasOnlySubstanceUnits="false" boundaryCondition="false" constant="false" fbc:charge="0" fbc:chemicalFormula="N2"/>
      <species metaid="cpd13364__91__hc__93__" id="cpd13364__91__hc__93__" name="Formyl-L-methionyl peptide" compartment="hc" hasOnlySubstanceUnits="false" boundaryCondition="false" constant="false" fbc:charge="-1" fbc:chemicalFormula="C12H16N4O6R3S"/>
      <species metaid="cpd13365__91__hc__93__" id="cpd13365__91__hc__93__" name="Methionyl peptide" compartment="hc" hasOnlySubstanceUnits="false" boundaryCondition="false" constant="false" fbc:charge="0" fbc:chemicalFormula="C11H17N4O5R3S"/>
      <species metaid="cpd03427__91__hc__93__" id="cpd03427__91__hc__93__" name="(3Z)-Phycocyanobilin" compartment="hc" hasOnlySubstanceUnits="false" boundaryCondition="false" constant="false" fbc:charge="-2" fbc:chemicalFormula="C33H36N4O6"/>
      <species metaid="cpd11668__91__hc__93__" id="cpd11668__91__hc__93__" name="Penam" compartment="hc" hasOnlySubstanceUnits="false" boundaryCondition="false" constant="false" fbc:charge="-1" fbc:chemicalFormula="C9H11N2O4S"/>
      <species metaid="cpd12884__91__hc__93__" id="cpd12884__91__hc__93__" name="Penicilloic acid" compartment="hc" hasOnlySubstanceUnits="false" boundaryCondition="false" constant="false" fbc:charge="-2" fbc:chemicalFormula="C9H12N2O5S"/>
      <species metaid="cpd14547__91__hc__93__" id="cpd14547__91__hc__93__" name="C15811" compartment="hc" hasOnlySubstanceUnits="false" boundaryCondition="false" constant="false" fbc:charge="0" fbc:chemicalFormula="C4H6N2O2R2S"/>
      <species metaid="cpd14548__91__hc__93__" id="cpd14548__91__hc__93__" name="C15812" compartment="hc" hasOnlySubstanceUnits="false" boundaryCondition="false" constant="false" fbc:charge="0" fbc:chemicalFormula="C4H6N2O2R2S2"/>
      <species metaid="cpd14613__91__hc__93__" id="cpd14613__91__hc__93__" name="2-Methyl-6-phytylquinol" compartment="hc" hasOnlySubstanceUnits="false" boundaryCondition="false" constant="false" fbc:charge="0" fbc:chemicalFormula="C27H46O2"/>
      <species metaid="cpd14614__91__hc__93__" id="cpd14614__91__hc__93__" name="2,3-Dimethyl-5-phytylquinol" compartment="hc" hasOnlySubstanceUnits="false" boundaryCondition="false" constant="false" fbc:charge="0" fbc:chemicalFormula="C28H48O2"/>
      <species metaid="cpd09850__91__hc__93__" id="cpd09850__91__hc__93__" name="delta-Tocopherol" compartment="hc" hasOnlySubstanceUnits="false" boundaryCondition="false" constant="false" fbc:charge="0" fbc:chemicalFormula="C27H46O2"/>
      <species metaid="cpd09851__91__hc__93__" id="cpd09851__91__hc__93__" name="beta-Tocopherol" compartment="hc" hasOnlySubstanceUnits="false" boundaryCondition="false" constant="false" fbc:charge="0" fbc:chemicalFormula="C28H48O2"/>
      <species metaid="cpd14590__91__hc__93__" id="cpd14590__91__hc__93__" name="1-Hydroxy-gamma-carotene" compartment="hc" hasOnlySubstanceUnits="false" boundaryCondition="false" constant="false" fbc:charge="0" fbc:chemicalFormula="C40H58O"/>
      <species metaid="cpd14601__91__hc__93__" id="cpd14601__91__hc__93__" name="Rhodopin" compartment="hc" hasOnlySubstanceUnits="false" boundaryCondition="false" constant="false" fbc:charge="0" fbc:chemicalFormula="C40H58O"/>
      <species metaid="cpd14718__91__hc__93__" id="cpd14718__91__hc__93__" name="7-Cyano-7-deazaguanine" compartment="hc" hasOnlySubstanceUnits="false" boundaryCondition="false" constant="false" fbc:charge="0" fbc:chemicalFormula="C7H5N5O"/>
      <species metaid="cpd19185__91__hc__93__" id="cpd19185__91__hc__93__" name="7-Aminomethyl-7-carbaguanine" compartment="hc" hasOnlySubstanceUnits="false" boundaryCondition="false" constant="false" fbc:charge="1" fbc:chemicalFormula="C7H10N5O"/>
      <species metaid="cpd12237__91__hc__93__" id="cpd12237__91__hc__93__" name="Peptide-L-methionine" compartment="hc" hasOnlySubstanceUnits="false" boundaryCondition="false" constant="false" fbc:charge="0" fbc:chemicalFormula="C6H10N2O2R2S"/>
      <species metaid="cpd14507__91__hc__93__" id="cpd14507__91__hc__93__" name="Peptide-L-methionine (R)-S-oxide" compartment="hc" hasOnlySubstanceUnits="false" boundaryCondition="false" constant="false" fbc:charge="0" fbc:chemicalFormula="C6H10N2O3R2S"/>
      <species metaid="cpd14874__91__hc__93__" id="cpd14874__91__hc__93__" name="UDP-L-Ara4N" compartment="hc" hasOnlySubstanceUnits="false" boundaryCondition="false" constant="false" fbc:charge="-1" fbc:chemicalFormula="C14H22N3O15P2"/>
      <species metaid="cpd14876__91__hc__93__" id="cpd14876__91__hc__93__" name="UDP-L-Ara4O" compartment="hc" hasOnlySubstanceUnits="false" boundaryCondition="false" constant="false" fbc:charge="-2" fbc:chemicalFormula="C14H18N2O16P2"/>
      <species metaid="cpd11476__91__hc__93__" id="cpd11476__91__hc__93__" name="hexadecanoyl-acp" compartment="hc" hasOnlySubstanceUnits="false" boundaryCondition="false" constant="false" fbc:charge="0" fbc:chemicalFormula="C16H31OS"/>
      <species metaid="cpd14938__91__hc__93__" id="cpd14938__91__hc__93__" name="3-Oxostearoyl-[acp]" compartment="hc" hasOnlySubstanceUnits="false" boundaryCondition="false" constant="false" fbc:charge="0" fbc:chemicalFormula="C18H33O2S"/>
      <species metaid="cpd14939__91__hc__93__" id="cpd14939__91__hc__93__" name="3-Hydroxystearoyl-[acp]" compartment="hc" hasOnlySubstanceUnits="false" boundaryCondition="false" constant="false" fbc:charge="0" fbc:chemicalFormula="C18H35O2S"/>
      <species metaid="cpd14940__91__hc__93__" id="cpd14940__91__hc__93__" name="(2E)-Octadecenoyl-[acp]" compartment="hc" hasOnlySubstanceUnits="false" boundaryCondition="false" constant="false" fbc:charge="0" fbc:chemicalFormula="C18H33OS"/>
      <species metaid="cpd14953__91__hc__93__" id="cpd14953__91__hc__93__" name="Protein N6-(octanoyl)lysine" compartment="hc" hasOnlySubstanceUnits="false" boundaryCondition="false" constant="false" fbc:charge="0" fbc:chemicalFormula="C8H16NOR"/>
      <species metaid="cpd14957__91__hc__93__" id="cpd14957__91__hc__93__" name="Apoprotein" compartment="hc" hasOnlySubstanceUnits="false" boundaryCondition="false" constant="false" fbc:charge="1" fbc:chemicalFormula="H3NR"/>
      <species metaid="cpd00074__91__hc__93__" id="cpd00074__91__hc__93__" name="S" compartment="hc" hasOnlySubstanceUnits="false" boundaryCondition="false" constant="false" fbc:charge="0" fbc:chemicalFormula="S"/>
      <species metaid="cpd14956__91__hc__93__" id="cpd14956__91__hc__93__" name="Lipoyl-ACP" compartment="hc" hasOnlySubstanceUnits="false" boundaryCondition="false" constant="false" fbc:charge="0" fbc:chemicalFormula="C8H13OS3"/>
      <species metaid="cpd14960__91__hc__93__" id="cpd14960__91__hc__93__" name="Cobalt-precorrin 5B" compartment="hc" hasOnlySubstanceUnits="false" boundaryCondition="false" constant="false" fbc:charge="-7" fbc:chemicalFormula="C43H43CoN4O16"/>
      <species metaid="cpd01386__91__hc__93__" id="cpd01386__91__hc__93__" name="Dihydrozeatin" compartment="hc" hasOnlySubstanceUnits="false" boundaryCondition="false" constant="false" fbc:charge="0" fbc:chemicalFormula="C10H15N5O"/>
      <species metaid="cpd15152__91__hc__93__" id="cpd15152__91__hc__93__" name="Dihydrozeatin-O-glucoside" compartment="hc" hasOnlySubstanceUnits="false" boundaryCondition="false" constant="false" fbc:charge="0" fbc:chemicalFormula="C16H25N5O6"/>
      <species metaid="cpd00552__91__hc__93__" id="cpd00552__91__hc__93__" name="F-" compartment="hc" hasOnlySubstanceUnits="false" boundaryCondition="false" constant="false" fbc:charge="-1" fbc:chemicalFormula="F"/>
      <species metaid="cpd15181__91__hc__93__" id="cpd15181__91__hc__93__" name="5-Fluoromuconolactone" compartment="hc" hasOnlySubstanceUnits="false" boundaryCondition="false" constant="false" fbc:charge="-1" fbc:chemicalFormula="C6H4FO4"/>
      <species metaid="cpd15180__91__hc__93__" id="cpd15180__91__hc__93__" name="4-Fluoromuconolactone" compartment="hc" hasOnlySubstanceUnits="false" boundaryCondition="false" constant="false" fbc:charge="-1" fbc:chemicalFormula="C6H4FO4"/>
      <species metaid="cpd15391__91__hc__93__" id="cpd15391__91__hc__93__" name="MurNAc 6-phosphate" compartment="hc" hasOnlySubstanceUnits="false" boundaryCondition="false" constant="false" fbc:charge="-3" fbc:chemicalFormula="C11H17NO11P"/>
      <species metaid="cpd01399__91__hc__93__" id="cpd01399__91__hc__93__" name="Maltotetraose" compartment="hc" hasOnlySubstanceUnits="false" boundaryCondition="false" constant="false" fbc:charge="0" fbc:chemicalFormula="C24H42O21"/>
      <species metaid="cpd15495__91__hc__93__" id="cpd15495__91__hc__93__" name="Maltopentaose" compartment="hc" hasOnlySubstanceUnits="false" boundaryCondition="false" constant="false" fbc:charge="0" fbc:chemicalFormula="C30H52O26"/>
      <species metaid="cpd01329__91__hc__93__" id="cpd01329__91__hc__93__" name="Maltohexaose" compartment="hc" hasOnlySubstanceUnits="false" boundaryCondition="false" constant="false" fbc:charge="0" fbc:chemicalFormula="C36H62O31"/>
      <species metaid="cpd00635__91__hc__93__" id="cpd00635__91__hc__93__" name="Cbl" compartment="hc" hasOnlySubstanceUnits="false" boundaryCondition="false" constant="false" fbc:charge="-1" fbc:chemicalFormula="C62H88CoN13O14P"/>
      <species metaid="cpd11477__91__hc__93__" id="cpd11477__91__hc__93__" name="(2E)-Hexadecenoyl-[acp]" compartment="hc" hasOnlySubstanceUnits="false" boundaryCondition="false" constant="false" fbc:charge="0" fbc:chemicalFormula="C16H29OS"/>
      <species metaid="cpd03831__91__hc__93__" id="cpd03831__91__hc__93__" name="ADP-L-glycero-D-manno-heptose" compartment="hc" hasOnlySubstanceUnits="false" boundaryCondition="false" constant="false" fbc:charge="-2" fbc:chemicalFormula="C17H25N5O16P2"/>
      <species metaid="cpd15484__91__hc__93__" id="cpd15484__91__hc__93__" name="heptosyl-heptosyl-kdo2-lipidA" compartment="hc" hasOnlySubstanceUnits="false" boundaryCondition="false" constant="false" fbc:charge="-6" fbc:chemicalFormula="C124H220N2O51P2"/>
      <species metaid="cpd15485__91__hc__93__" id="cpd15485__91__hc__93__" name="heptosyl-kdo2-lipidA" compartment="hc" hasOnlySubstanceUnits="false" boundaryCondition="false" constant="false" fbc:charge="-6" fbc:chemicalFormula="C117H208N2O45P2"/>
      <species metaid="cpd15331__91__hc__93__" id="cpd15331__91__hc__93__" name="1-tetradecanoyl-sn-glycerol 3-phosphate" compartment="hc" hasOnlySubstanceUnits="false" boundaryCondition="false" constant="false" fbc:charge="-2" fbc:chemicalFormula="C17H33O7P"/>
      <species metaid="cpd15327__91__hc__93__" id="cpd15327__91__hc__93__" name="1-hexadecanoyl-sn-glycerol 3-phosphate" compartment="hc" hasOnlySubstanceUnits="false" boundaryCondition="false" constant="false" fbc:charge="-1" fbc:chemicalFormula="C19H38O7P"/>
      <species metaid="cpd01080__91__hc__93__" id="cpd01080__91__hc__93__" name="ocdca" compartment="hc" hasOnlySubstanceUnits="false" boundaryCondition="false" constant="false" fbc:charge="-1" fbc:chemicalFormula="C18H35O2"/>
      <species metaid="cpd15329__91__hc__93__" id="cpd15329__91__hc__93__" name="1-octadecanoyl-sn-glycerol 3-phosphate" compartment="hc" hasOnlySubstanceUnits="false" boundaryCondition="false" constant="false" fbc:charge="-2" fbc:chemicalFormula="C21H41O7P"/>
      <species metaid="cpd02557__91__hc__93__" id="cpd02557__91__hc__93__" name="Farnesylfarnesylgeraniol" compartment="hc" hasOnlySubstanceUnits="false" boundaryCondition="false" constant="false" fbc:charge="-2" fbc:chemicalFormula="C40H66O7P2"/>
      <species metaid="cpd02201__91__hc__93__" id="cpd02201__91__hc__93__" name="4-phosphopantothenate" compartment="hc" hasOnlySubstanceUnits="false" boundaryCondition="false" constant="false" fbc:charge="-3" fbc:chemicalFormula="C9H15NO8P"/>
      <species metaid="cpd15378__91__hc__93__" id="cpd15378__91__hc__93__" name="4-Hydroxy-benzylalcohol" compartment="hc" hasOnlySubstanceUnits="false" boundaryCondition="false" constant="false" fbc:charge="0" fbc:chemicalFormula="C7H8O2"/>
      <species metaid="cpd00327__91__hc__93__" id="cpd00327__91__hc__93__" name="strcoa" compartment="hc" hasOnlySubstanceUnits="false" boundaryCondition="false" constant="false" fbc:charge="-4" fbc:chemicalFormula="C39H66N7O17P3S"/>
      <species metaid="cpd03577__91__hc__93__" id="cpd03577__91__hc__93__" name="(R)-2-Oxo-3-methylpentanoate" compartment="hc" hasOnlySubstanceUnits="false" boundaryCondition="false" constant="false" fbc:charge="-1" fbc:chemicalFormula="C6H9O3"/>
      <species metaid="cpd01329__91__hp__93__" id="cpd01329__91__hp__93__" name="Maltohexaose" compartment="hp" hasOnlySubstanceUnits="false" boundaryCondition="false" constant="false" fbc:charge="0" fbc:chemicalFormula="C36H62O31"/>
      <species metaid="cpd00099__91__hc__93__" id="cpd00099__91__hc__93__" name="Cl-" compartment="hc" hasOnlySubstanceUnits="false" boundaryCondition="false" constant="false" fbc:charge="-1" fbc:chemicalFormula="Cl"/>
      <species metaid="cpd00099__91__hp__93__" id="cpd00099__91__hp__93__" name="Cl-" compartment="hp" hasOnlySubstanceUnits="false" boundaryCondition="false" constant="false" fbc:charge="-1" fbc:chemicalFormula="Cl"/>
      <species metaid="cpd00149__91__hp__93__" id="cpd00149__91__hp__93__" name="Co2+" compartment="hp" hasOnlySubstanceUnits="false" boundaryCondition="false" constant="false" fbc:charge="2" fbc:chemicalFormula="Co"/>
      <species metaid="cpd03292__91__hc__93__" id="cpd03292__91__hc__93__" name="Penicillin G" compartment="hc" hasOnlySubstanceUnits="false" boundaryCondition="false" constant="false" fbc:charge="-1" fbc:chemicalFormula="C16H17N2O4S"/>
      <species metaid="cpd16471__91__hc__93__" id="cpd16471__91__hc__93__" name="Benzylpenicilloic acid" compartment="hc" hasOnlySubstanceUnits="false" boundaryCondition="false" constant="false" fbc:charge="-1" fbc:chemicalFormula="C16H19N2O5S"/>
      <species metaid="cpd16335__91__hc__93__" id="cpd16335__91__hc__93__" name="2-Succinyl-5-enolpyruvyl-6-hydroxy-3-cyclohexene-1-carboxylate" compartment="hc" hasOnlySubstanceUnits="false" boundaryCondition="false" constant="false" fbc:charge="-3" fbc:chemicalFormula="C14H13O9"/>
      <species metaid="cpd16736__91__hc__93__" id="cpd16736__91__hc__93__" name="C04051" compartment="hc" hasOnlySubstanceUnits="false" boundaryCondition="false" constant="false" fbc:charge="0" fbc:chemicalFormula="C4H6N4O"/>
      <species metaid="cpd03305__91__hc__93__" id="cpd03305__91__hc__93__" name="Hercynine" compartment="hc" hasOnlySubstanceUnits="false" boundaryCondition="false" constant="false" fbc:charge="0" fbc:chemicalFormula="C9H15N3O2"/>
      <species metaid="cpd00387__91__hc__93__" id="cpd00387__91__hc__93__" name="ADPglucose" compartment="hc" hasOnlySubstanceUnits="false" boundaryCondition="false" constant="false" fbc:charge="-2" fbc:chemicalFormula="C16H23N5O15P2"/>
      <species metaid="cpd03024__91__hc__93__" id="cpd03024__91__hc__93__" name="Phosphinothricin" compartment="hc" hasOnlySubstanceUnits="false" boundaryCondition="false" constant="false" fbc:charge="-1" fbc:chemicalFormula="C5H11NO4P"/>
      <species metaid="cpd17938__91__hc__93__" id="cpd17938__91__hc__93__" name="N-Acetylphinothricin" compartment="hc" hasOnlySubstanceUnits="false" boundaryCondition="false" constant="false" fbc:charge="-2" fbc:chemicalFormula="C7H12NO5P"/>
      <species metaid="cpd01757__91__hc__93__" id="cpd01757__91__hc__93__" name="N-Acetylmuramate" compartment="hc" hasOnlySubstanceUnits="false" boundaryCondition="false" constant="false" fbc:charge="-1" fbc:chemicalFormula="C11H18NO8"/>
      <species metaid="cpd01923__91__hc__93__" id="cpd01923__91__hc__93__" name="N-Acetylmuramoyl-Ala" compartment="hc" hasOnlySubstanceUnits="false" boundaryCondition="false" constant="false" fbc:charge="-1" fbc:chemicalFormula="C14H23N2O9"/>
      <species metaid="cpd19041__91__hc__93__" id="cpd19041__91__hc__93__" name="D-4-Hydroxy-2-oxoglutarate" compartment="hc" hasOnlySubstanceUnits="false" boundaryCondition="false" constant="false" fbc:charge="-2" fbc:chemicalFormula="C5H4O6"/>
      <species metaid="cpd19019__91__hc__93__" id="cpd19019__91__hc__93__" name="L-Cystathionine" compartment="hc" hasOnlySubstanceUnits="false" boundaryCondition="false" constant="false" fbc:charge="0" fbc:chemicalFormula="C7H14N2O4S"/>
      <species metaid="cpd05499__91__hc__93__" id="cpd05499__91__hc__93__" name="Echinenone" compartment="hc" hasOnlySubstanceUnits="false" boundaryCondition="false" constant="false" fbc:charge="0" fbc:chemicalFormula="C40H54O"/>
      <species metaid="cpd19170__91__hc__93__" id="cpd19170__91__hc__93__" name="3-Hydroxyechinenone" compartment="hc" hasOnlySubstanceUnits="false" boundaryCondition="false" constant="false" fbc:charge="0" fbc:chemicalFormula="C40H54O2"/>
      <species metaid="cpd14692__91__hc__93__" id="cpd14692__91__hc__93__" name="Adonixanthin" compartment="hc" hasOnlySubstanceUnits="false" boundaryCondition="false" constant="false" fbc:charge="0" fbc:chemicalFormula="C40H54O3"/>
      <species metaid="cpd21016__91__hc__93__" id="cpd21016__91__hc__93__" name="N-Acetyl-beta-muramate 6-phosphate" compartment="hc" hasOnlySubstanceUnits="false" boundaryCondition="false" constant="false" fbc:charge="-3" fbc:chemicalFormula="C11H17NO11P"/>
      <species metaid="cpd19508__91__hc__93__" id="cpd19508__91__hc__93__" name="2,3,5-Trichlorodienelactone" compartment="hc" hasOnlySubstanceUnits="false" boundaryCondition="false" constant="false" fbc:charge="-1" fbc:chemicalFormula="C6Cl3O4"/>
      <species metaid="cpd19509__91__hc__93__" id="cpd19509__91__hc__93__" name="2,3,5-Trichloromaleylacetate" compartment="hc" hasOnlySubstanceUnits="false" boundaryCondition="false" constant="false" fbc:charge="-2" fbc:chemicalFormula="C6HCl3O5"/>
      <species metaid="cpd19575__91__hc__93__" id="cpd19575__91__hc__93__" name="3-Chloro-2-methyldienelactone" compartment="hc" hasOnlySubstanceUnits="false" boundaryCondition="false" constant="false" fbc:charge="-1" fbc:chemicalFormula="C7H4ClO4"/>
      <species metaid="cpd19576__91__hc__93__" id="cpd19576__91__hc__93__" name="3-Chloro-2-methylmaleylacetate" compartment="hc" hasOnlySubstanceUnits="false" boundaryCondition="false" constant="false" fbc:charge="-2" fbc:chemicalFormula="C7H5ClO5"/>
      <species metaid="cpd19570__91__hc__93__" id="cpd19570__91__hc__93__" name="2-Chloro-5-methyl-cis-dienelactone" compartment="hc" hasOnlySubstanceUnits="false" boundaryCondition="false" constant="false" fbc:charge="-1" fbc:chemicalFormula="C7H4ClO4"/>
      <species metaid="cpd19571__91__hc__93__" id="cpd19571__91__hc__93__" name="2-Chloro-5-methylmaleylacetate" compartment="hc" hasOnlySubstanceUnits="false" boundaryCondition="false" constant="false" fbc:charge="-2" fbc:chemicalFormula="C7H5ClO5"/>
      <species metaid="cpd00745__91__hc__93__" id="cpd00745__91__hc__93__" name="Hydracrylic acid" compartment="hc" hasOnlySubstanceUnits="false" boundaryCondition="false" constant="false" fbc:charge="-1" fbc:chemicalFormula="C3H5O3"/>
      <species metaid="cpd00180__91__hc__93__" id="cpd00180__91__hc__93__" name="Oxalate" compartment="hc" hasOnlySubstanceUnits="false" boundaryCondition="false" constant="false" fbc:charge="-2" fbc:chemicalFormula="C2O4"/>
      <species metaid="cpd15839__91__hc__93__" id="cpd15839__91__hc__93__" name="7,8-didemethyl-8-hydroxy-5-deazariboflavin" compartment="hc" hasOnlySubstanceUnits="false" boundaryCondition="false" constant="false" fbc:charge="-1" fbc:chemicalFormula="C16H16N3O7"/>
      <species metaid="cpd20971__91__hc__93__" id="cpd20971__91__hc__93__" name="Cobyrinate c-monamide" compartment="hc" hasOnlySubstanceUnits="false" boundaryCondition="false" constant="false" fbc:charge="-2" fbc:chemicalFormula="C45H57CoN5O13"/>
      <species metaid="cpd20972__91__hc__93__" id="cpd20972__91__hc__93__" name="UDP-2,3-diacetamido-2,3-dideoxy-alpha-D-glucuronate" compartment="hc" hasOnlySubstanceUnits="false" boundaryCondition="false" constant="false" fbc:charge="-3" fbc:chemicalFormula="C19H25N4O18P2"/>
      <species metaid="cpd20992__91__hc__93__" id="cpd20992__91__hc__93__" name="UDP-2,3-diacetamido-2,3-dideoxy-alpha-D-mannuronate" compartment="hc" hasOnlySubstanceUnits="false" boundaryCondition="false" constant="false" fbc:charge="-3" fbc:chemicalFormula="C19H25N4O18P2"/>
[truncated: 2,047,385 more chars]
