# Supplementary material for: A Genome-Scale Metabolic Model of Anabaena 33047 to Guide Genetic Modifications to Overproduce Nylon Monomers
Source: Metabolites. 2021 Mar 15;11(3):168. doi: 10.3390/metabo11030168 (PMC7999273; doi:10.3390/metabo11030168)
Supplement: Supplementary file 1 [file metabolites-11-00168-s001.zip › supp_info/Table S3.xlsx]

## Sheet: Default
Rxn id	Reaction	Reaction Description	lb	ub	Min flux	Max Flux
ATP_syn_l__vc	3 cpd00008[vc] + 3 cpd00009[vc] + 14 cpd00067[vl] -> 3 cpd00001[vc] + 3 cpd00002[vc] + 11 cpd00067[vc]	3 ADP + 3 Phosphate + 14 H+ -> 3 H2O + 3 ATP + 11 H+	0	1000	10.3974	36.4304
ATP_syn_p__vc	3 cpd00008[vc] + 3 cpd00009[vc] + 14 cpd00067[vp] -> 3 cpd00001[vc] + 3 cpd00002[vc] + 11 cpd00067[vc]	3 ADP + 3 Phosphate + 14 H+ -> 3 H2O + 3 ATP + 11 H+	0	1000	0	21.0647
CA__vc	cpd00242[vx] + cpd00067[vx] -> cpd00001[vx] + cpd00011[vx]	H2CO3 + H+ -> H2O + CO2	0	1000	9.41244	29.5741
CBFC2__vc	2 cpd00067[vc] + cpd16503[vl] + 2 ficytc_6[vl] -> 4 cpd00067[vl] + cpd07274[vl] + 2 focytc_6[vl]	2 H+ + Plastoquinol-9 + 2 Ferricytochrome c6 -> 4 H+ + Plastoquinone A + 2 Ferrocytochrome c6	0	1000	0	71.8976
CBFC2pp__vc	2 cpd00067[vc] + cpd16503[vp] + 2 ficytc_6[vp] -> 4 cpd00067[vp] + cpd07274[vp] + 2 focytc_6[vp]	2 H+ + Plastoquinol-9 + 2 Ferricytochrome c6 -> 4 H+ + Plastoquinone A + 2 Ferrocytochrome c6	0	1000	0	21.8976
CBFCpp__vc	2 cpd00067[vc] + 2 cpd12265[vp] + cpd16503[vp] -> 4 cpd00067[vp] + cpd07274[vp] + 2 cpd12239[vp]	2 H+ + 2 Oxidized plastocyanin + Plastoquinol-9 -> 4 H+ + Plastoquinone A + 2 Reduced plastocyanin	0	1000	0	21.8976
CBFCu__vc	2 cpd00067[vc] + 2 cpd12265[vl] + cpd16503[vl] -> 4 cpd00067[vl] + cpd07274[vl] + 2 cpd12239[vl]	2 H+ + 2 Oxidized plastocyanin + Plastoquinol-9 -> 4 H+ + Plastoquinone A + 2 Reduced plastocyanin	0	1000	0	71.8976
CYO1b2_syn__vc	0.5 cpd00007[vc] + 4 cpd00067[vc] + 2 cpd12239[vl] -> cpd00001[vc] + 2 cpd00067[vl] + 2 cpd12265[vl]	0.5 O2 + 4 H+ + 2 Reduced plastocyanin -> H2O + 2 H+ + 2 Oxidized plastocyanin	0	1000	0	29.2888
CYO1b2pp_syn__vc	0.5 cpd00007[vp] + 4 cpd00067[vc] + 2 cpd12239[vp] -> cpd00001[vp] + 2 cpd00067[vp] + 2 cpd12265[vp]	0.5 O2 + 4 H+ + 2 Reduced plastocyanin -> H2O + 2 H+ + 2 Oxidized plastocyanin	0	1000	0	21.8976
CYO1b_syn__vc	0.5 cpd00007[vc] + 4 cpd00067[vc] + 2 focytc_6[vl] -> cpd00001[vc] + 2 cpd00067[vl] + 2 ficytc_6[vl]	0.5 O2 + 4 H+ + 2 Ferrocytochrome c6 -> H2O + 2 H+ + 2 Ferricytochrome c6	0	1000	0	29.2888
CYO1bpp_syn__vc	0.5 cpd00007[vp] + 4 cpd00067[vc] + 2 focytc_6[vp] -> cpd00001[vp] + 2 cpd00067[vp] + 2 ficytc_6[vp]	0.5 O2 + 4 H+ + 2 Ferrocytochrome c6 -> H2O + 2 H+ + 2 Ferricytochrome c6	0	1000	0	21.8976
DES_6__vc	cpd00007[vc] + 2 cpd00067[vc] + 2 cpd11620[vc] + cpd14882[vc] -> 2 cpd00001[vc] + 2 cpd11621[vc] + octe691215ACP[vc]	O2 + 2 H+ + 2 Reducedferredoxin + alpha-Linolenoyl-ACP -> 2 H2O + 2 Oxidizedferredoxin + OctadecatetraenoilACP	0	1000	0.000338234	0.000338234
DES_6B__vc	cpd00007[vc] + 2 cpd00067[vc] + 2 cpd11620[vc] + cpd14881[vc] -> 2 cpd00001[vc] + 2 cpd11621[vc] + octe6912ACP[vc]	O2 + 2 H+ + 2 Reducedferredoxin + Linoleoyl-ACP -> 2 H2O + 2 Oxidizedferredoxin + gamma-linolenoilACP	0	1000	0.00881463	0.00881463
DHORD_PQ9__vc	cpd00282[vc] + cpd07274[vl] -> cpd00247[vc] + cpd16503[vl]	S-Dihydroorotate + Plastoquinone A -> Orotate + Plastoquinol-9	0	1000	0	0.0229345
Desat12__vc	cpd00007[vc] + 2 cpd00067[vc] + 2 cpd11620[vc] + cpd11825[vc] -> 2 cpd00001[vc] + 2 cpd11621[vc] + cpd14881[vc]	O2 + 2 H+ + 2 Reducedferredoxin + Octadecenoyl-ACP -> 2 H2O + 2 Oxidizedferredoxin + Linoleoyl-ACP	0	1000	0.0183511	0.0183511
Desat15__vc	cpd00007[vc] + 2 cpd00067[vc] + 2 cpd11620[vc] + cpd14881[vc] -> 2 cpd00001[vc] + 2 cpd11621[vc] + cpd14882[vc]	O2 + 2 H+ + 2 Reducedferredoxin + Linoleoyl-ACP -> 2 H2O + 2 Oxidizedferredoxin + alpha-Linolenoyl-ACP	0	1000	0.000490544	0.000490544
Desat9__vc	cpd00007[vc] + 2 cpd00067[vc] + 2 cpd11620[vc] + cpd12458[vc] -> 2 cpd00001[vc] + 2 cpd11621[vc] + cpd11825[vc]	O2 + 2 H+ + 2 Reducedferredoxin + Stearoyl-[acyl-carrier protein] -> 2 H2O + 2 Oxidizedferredoxin + Octadecenoyl-ACP	0	1000	0.0213988	0.0213988
FQR__vc	2 cpd00067[vc] + cpd07274[vl] + 2 cpd11620[vc] -> 2 cpd11621[vc] + cpd16503[vl]	2 H+ + Plastoquinone A + 2 Reducedferredoxin -> 2 Oxidizedferredoxin + Plastoquinol-9	0	1000	0	20.0714
Kabc__vc	cpd00001[vc] + cpd00002[vc] + cpd00205[vp] -> cpd00008[vc] + cpd00009[vc] + cpd00067[vc] + cpd00205[vc]	H2O + ATP + K+ -> ADP + Phosphate + H+ + K+	0	1000	0	71.175
MECDPDH_syn__vc	2 cpd00067[vc] + cpd08301[vc] + 2 cpd11620[vc] -> cpd00001[vc] + cpd08615[vc] + 2 cpd11621[vc]	2 H+ + 2-C-methyl-D-erythritol2-4-cyclodiphosphate + 2 Reducedferredoxin -> H2O + 1-Hydroxy-2-methyl-2-butenyl 4-diphosphate + 2 Oxidizedferredoxin	0	1000	0.0300711	0.0300711
NDH1_1p__vc	cpd00005[vc] + 4 cpd00067[vc] + cpd07274[vp] -> cpd00006[vc] + 3 cpd00067[vp] + cpd16503[vp]	NADPH + 4 H+ + Plastoquinone A -> NADP + 3 H+ + Plastoquinol-9	0	1000	0	20.0714
NDH1_1u__vc	cpd00005[vc] + 4 cpd00067[vc] + cpd07274[vl] -> cpd00006[vc] + 3 cpd00067[vl] + cpd16503[vl]	NADPH + 4 H+ + Plastoquinone A -> NADP + 3 H+ + Plastoquinol-9	0	1000	0	20.0714
NDH1_2p__vc	cpd00004[vc] + 4 cpd00067[vc] + cpd07274[vp] -> cpd00003[vc] + 3 cpd00067[vp] + cpd16503[vp]	NADH + 4 H+ + Plastoquinone A -> NAD + 3 H+ + Plastoquinol-9	0	1000	0	20.0714
NDH1_2u__vc	cpd00004[vc] + 4 cpd00067[vc] + cpd07274[vl] -> cpd00003[vc] + 3 cpd00067[vl] + cpd16503[vl]	NADH + 4 H+ + Plastoquinone A -> NAD + 3 H+ + Plastoquinol-9	0	1000	0	20.0714
NDH2_syn__vc	cpd00004[vc] + cpd00067[vc] + cpd07274[vl] -> cpd00003[vc] + cpd16503[vl]	NADH + H+ + Plastoquinone A -> NAD + Plastoquinol-9	0	1000	0	20.0714
PFK__vc	cpd00002[vc] + cpd00072[vc] -> cpd00008[vc] + cpd00067[vc] + cpd00290[vc]	ATP + D-fructose-6-phosphate -> ADP + H+ + D-fructose-1,6-bisphosphate	0	1000	0	71.175
PHYTFDH2__vc	cpd00006[vc] + cpd03206[vc] -> cpd00005[vc] + cpd00067[vc] + cpd03215[vc]	NADP + Phytofluene -> NADPH + H+ + zeta-Carotene	0	1000	0.0016349	0.0016349
PNS3__vc	cpd00001[vc] + cpd00246[vc] -> cpd00105[vc] + cpd00226[vc]	H2O + Inosine -> D-Ribose + HYXN	0	1000	0	0.00450237
PSP_L__vc	cpd00001[vc] + cpd00738[vc] -> cpd00009[vc] + cpd00054[vc]	H2O + phosphoserine -> Phosphate + L-Serine	0	1000	0	33.1804
SDPSYN__vc	7 cpd00113[vc] + cpd00283[vc] -> 7 cpd00012[vc] + 7 cpd00067[vc] + cpd02172[vc]	7 Isopentenyldiphosphate + Geranyldiphosphate -> 7 PPi + 7 H+ + Solanesyl diphosphate	0	1000	0	0
THD2__vc	cpd00004[vc] + cpd00006[vc] + 2 cpd00067[vp] -> cpd00003[vc] + cpd00005[vc] + 2 cpd00067[vc]	NADH + NADP + 2 H+ -> NAD + NADPH + 2 H+	0	1000	0	115.856
UPHYDR__vc	2 cpd11621[vc] + cpd11640[vc] -> 2 cpd00067[vc] + 2 cpd11620[vc]	2 Oxidizedferredoxin + H2 -> 2 H+ + 2 Reducedferredoxin	0	1000	0	1.98612
dmb_syn__vc	cpd00007[vc] + cpd01270[vc] <=> cpd00236[vc] + cpd01997[vc] + dialurate[vc]	O2 + FMNH2 <=> D-Erythrose4-phosphate + Dimethylbenzimidazole + Dialurate	-1000	1000	4.37639e-05	4.37639e-05
rxn00001__vc	cpd00001[vc] + cpd00012[vc] -> 2 cpd00009[vc] + cpd00067[vc]	H2O + PPi -> 2 Phosphate + H+	0	1000	0.714506	71.9574
rxn00003__vc	2 cpd00020[vc] + cpd00067[vc] -> cpd00011[vc] + cpd00668[vc]	2 Pyruvate + H+ -> CO2 + ALCTT	0	1000	0.0726123	0.0726123
rxn00006__vc	2 cpd00025[vc] -> 2 cpd00001[vc] + cpd00007[vc]	2 H2O2 -> 2 H2O + O2	0	1000	0	10.036
rxn00010__vc	2 cpd00040[vc] + cpd00067[vc] -> cpd00011[vc] + cpd00843[vc]	2 Glyoxalate + H+ -> CO2 + Tartronate semialdehyde	0	1000	0	5.91933
rxn00011__vc	cpd00020[vc] + cpd00056[vc] + cpd00067[vc] -> cpd00011[vc] + cpd03049[vc]	Pyruvate + TPP + H+ -> CO2 + 2-Hydroxyethyl-ThPP	0	1000	0.0719949	0.0719949
rxn00016__vc	cpd00001[vc] + cpd01157[vc] -> 2 cpd00122[vc]	H2O + Chitobiose -> 2 N-Acetyl-D-glucosamine	0	1000	0	0
rxn00018__vc	cpd00001[vx] + cpd00011[vx] + cpd00871[vx] -> 2 cpd00169[vx] + 2 cpd00067[vx]	H2O + CO2 + D-Ribulose 1,5-bisphosphate -> 2 3-Phosphoglycerate + 2 H+	0	1000	9.41244	29.5741
rxn00029__vc	2 cpd00338[vc] -> 2 cpd00001[vc] + cpd00067[vc] + cpd00689[vc]	2 5-Aminolevulinate -> 2 H2O + H+ + Porphobilinogen	0	1000	0.0173092	0.0173092
rxn00048__vc	cpd00067[vc] + 2 cpd02656[vc] -> cpd00220[vc] + cpd02882[vc]	H+ + 2 6-7-Dimethyl-8--1-D-ribityllumazine -> Riboflavin + 4--1-D-Ribitylamino-5-aminouracil	0	1000	0.000131292	0.000131292
rxn00056__vc	cpd00007[vc] + 4 cpd00067[vc] + 4 cpd10515[vc] <=> 2 cpd00001[vc] + 4 cpd10516[vc]	O2 + 4 H+ + 4 Fe+2 <=> 2 H2O + 4 Fe+3	-1000	1000	0.000333985	0.000333985
rxn00060__vc	cpd00001[vc] + 4 cpd00689[vc] -> 4 cpd00013[vc] + cpd00755[vc]	H2O + 4 Porphobilinogen -> 4 NH3 + Hydroxymethylbilane	0	1000	0.00432731	0.00432731
rxn00063__vc	cpd00001[vc] + cpd00002[vc] -> cpd00012[vc] + cpd00018[vc] + 2 cpd00067[vc]	H2O + ATP -> PPi + AMP + 2 H+	0	1000	0	35.5875
rxn00065__vc	cpd00002[vc] -> cpd00012[vc] + cpd00067[vc] + cpd00446[vc]	ATP -> PPi + H+ + cAMP	0	1000	0	0
rxn00077__vc	cpd00002[vc] + cpd00003[vc] -> cpd00006[vc] + cpd00008[vc] + cpd00067[vc]	ATP + NAD -> NADP + ADP + H+	0	1000	8.75278e-05	8.75278e-05
rxn00086__vc	cpd00005[vc] + cpd00067[vc] + cpd00111[vc] -> cpd00006[vc] + 2 cpd00042[vc]	NADPH + H+ + Oxidized glutathione -> NADP + 2 GSH	0	1000	0	0
rxn00096__vc	cpd00002[vc] + cpd00008[vc] <=> cpd00009[vc] + cpd00067[vc] + cpd00924[vc]	ATP + ADP <=> Phosphate + H+ + AppppA	-1000	1000	0	0.0696689
rxn00097__vc	cpd00002[vc] + cpd00018[vc] + cpd00067[vc] <=> 2 cpd00008[vc]	ATP + AMP + H+ <=> 2 ADP	-1000	1000	0.24854	71.4236
rxn00100__vc	cpd00002[vc] + cpd00655[vc] -> cpd00008[vc] + cpd00010[vc] + cpd00067[vc]	ATP + Dephospho-CoA -> ADP + CoA + H+	0	1000	0.00010941	0.00010941
rxn00101__vc	cpd00001[vc] + 2 cpd00067[vc] + cpd00073[vc] -> cpd00011[vc] + 2 cpd00013[vc]	H2O + 2 H+ + Urea -> CO2 + 2 NH3	0	1000	0	13.7951
rxn00104__vc	cpd00002[vc] + cpd00012[vc] <=> cpd00008[vc] + cpd00421[vc]	ATP + PPi <=> ADP + Triphosphate	-1000	1000	-4.37639e-05	23.7249
rxn00105__vc	cpd00002[vc] + cpd00355[vc] -> cpd00003[vc] + cpd00012[vc]	ATP + Nicotinamide ribonucleotide -> NAD + PPi	0	1000	0	0
rxn00109__vc	cpd00004[vc] + 2 cpd00067[vc] + cpd00165[vc] -> cpd00001[vc] + cpd00003[vc] + cpd00013[vc]	NADH + 2 H+ + Hydroxylamine -> H2O + NAD + NH3	0	1000	0	0
rxn00117__vc	cpd00002[vc] + cpd00014[vc] <=> cpd00008[vc] + cpd00062[vc]	ATP + UDP <=> ADP + UTP	-1000	1000	-70.9722	36.0916
rxn00119__vc	cpd00002[vc] + cpd00067[vc] + cpd00091[vc] <=> cpd00008[vc] + cpd00014[vc]	ATP + H+ + UMP <=> ADP + UDP	-1000	1000	0.0331861	35.6207
rxn00122__vc	cpd00002[vc] + cpd00050[vc] -> cpd00012[vc] + cpd00015[vc]	ATP + FMN -> PPi + FAD	0	1000	4.37639e-05	4.37639e-05
rxn00126__vc	cpd00001[vc] + cpd00002[vc] + cpd00060[vc] -> cpd00009[vc] + cpd00012[vc] + cpd00017[vc] + cpd00067[vc]	H2O + ATP + L-Methionine -> Phosphate + PPi + S-Adenosyl-L-methionine + H+	0	1000	0.00586452	0.00586452
rxn00137__vc	cpd00001[vc] + cpd00045[vc] -> cpd00009[vc] + cpd00018[vc]	H2O + Adenosine 3-5-bisphosphate -> Phosphate + AMP	0	1000	0.0696689	0.0696689
rxn00138__vc	cpd00002[vc] + cpd00013[vc] + cpd00638[vc] -> cpd00003[vc] + cpd00012[vc] + cpd00018[vc] + 2 cpd00067[vc]	ATP + NH3 + Deamido-NAD -> NAD + PPi + AMP + 2 H+	0	1000	0	0.000437639
rxn00139__vc	cpd00103[vc] + cpd00128[vc] -> cpd00012[vc] + cpd00018[vc] + cpd00067[vc]	PRPP + Adenine -> PPi + AMP + H+	0	1000	0.00131839	0.00582075
rxn00141__vc	cpd00001[vc] + cpd00019[vc] -> cpd00135[vc] + cpd00182[vc]	H2O + S-Adenosyl-homocysteine -> Homocysteine + Adenosine	0	1000	0.00450237	0.00450237
rxn00147__vc	cpd00001[vc] + cpd00002[vc] + cpd00020[vc] -> cpd00009[vc] + cpd00018[vc] + cpd00061[vc] + 3 cpd00067[vc]	H2O + ATP + Pyruvate -> Phosphate + AMP + Phosphoenolpyruvate + 3 H+	0	1000	0	71.175
rxn00148__vc	cpd00008[vc] + cpd00061[vc] + cpd00067[vc] -> cpd00002[vc] + cpd00020[vc]	ADP + Phosphoenolpyruvate + H+ -> ATP + Pyruvate	0	1000	0	71.4572
rxn00157__vc	cpd00022[vc] + cpd00047[vc] <=> cpd00010[vc] + cpd00020[vc]	Acetyl-CoA + Formate <=> CoA + Pyruvate	-1000	1000	0.000656458	17.2237
rxn00161__vc	cpd00006[vc] + cpd00130[vc] -> cpd00005[vc] + cpd00011[vc] + cpd00020[vc]	NADP + L-Malate -> NADPH + CO2 + Pyruvate	0	1000	0	35.7286
rxn00165__vc	cpd00054[vc] -> cpd00013[vc] + cpd00020[vc]	L-Serine -> NH3 + Pyruvate	0	1000	0	32.9265
rxn00168__vc	cpd00020[vc] + cpd00067[vc] -> cpd00011[vc] + cpd00071[vc]	Pyruvate + H+ -> CO2 + Acetaldehyde	0	1000	0	0
rxn00171__vc	cpd00004[vc] + cpd00022[vc] + cpd00067[vc] -> cpd00003[vc] + cpd00010[vc] + cpd00071[vc]	NADH + Acetyl-CoA + H+ -> NAD + CoA + Acetaldehyde	0	1000	0	0
rxn00173__vc	cpd00009[vc] + cpd00022[vc] <=> cpd00010[vc] + cpd00196[vc]	Phosphate + Acetyl-CoA <=> CoA + Acetylphosphate	-1000	1000	-71.8576	35.2462
rxn00175__vc	cpd00002[vc] + cpd00010[vc] + cpd00029[vc] -> cpd00012[vc] + cpd00018[vc] + cpd00022[vc] + cpd00067[vc]	ATP + CoA + Acetate -> PPi + AMP + Acetyl-CoA + H+	0	1000	0	35.6248
rxn00179__vc	cpd00002[vc] + cpd00023[vc] -> cpd00008[vc] + cpd02097[vc]	ATP + L-Glutamate -> ADP + L-Glutamyl 5-phosphate	0	1000	0	55.7774
rxn00183__vc	cpd00001[vc] + cpd00003[vc] + cpd00858[vc] <=> cpd00004[vc] + cpd00023[vc] + 2 cpd00067[vc]	H2O + NAD + L-Glutamate5-semialdehyde <=> NADH + L-Glutamate + 2 H+	-1000	1000	-0.0595753	55.7178
rxn00184__vc	cpd00005[vc] + cpd00013[vc] + cpd00024[vc] + cpd00067[vc] -> cpd00001[vc] + cpd00006[vc] + cpd00023[vc]	NADPH + NH3 + 2-Oxoglutarate + H+ -> H2O + NADP + L-Glutamate	0	1000	0	136.938
rxn00186__vc	2 cpd00001[vc] + cpd00002[vc] + cpd01293[vc] -> cpd00008[vc] + cpd00009[vc] + cpd00023[vc] + cpd00067[vc]	2 H2O + ATP + 5-Oxoproline -> ADP + Phosphate + L-Glutamate + H+	0	1000	0	0
rxn00187__vc	cpd00002[vc] + cpd00013[vc] + cpd00023[vc] -> cpd00008[vc] + cpd00009[vc] + cpd00053[vc] + cpd00067[vc]	ATP + NH3 + L-Glutamate -> ADP + Phosphate + L-Glutamine + H+	0	1000	0	71.175
rxn00189__vc	cpd00001[vc] + cpd00053[vc] -> cpd00013[vc] + cpd00023[vc]	H2O + L-Glutamine -> NH3 + L-Glutamate	0	1000	0	72.2929
rxn00190__vc	cpd00001[vc] + cpd00002[vc] + cpd00053[vc] + cpd00638[vc] -> cpd00003[vc] + cpd00012[vc] + cpd00018[vc] + cpd00023[vc] + 2 cpd00067[vc]	H2O + ATP + L-Glutamine + Deamido-NAD -> NAD + PPi + AMP + L-Glutamate + 2 H+	0	1000	0	0.000437639
rxn00192__vc	cpd00022[vc] + cpd00023[vc] -> cpd00010[vc] + cpd00067[vc] + cpd00477[vc]	Acetyl-CoA + L-Glutamate -> CoA + H+ + N-Acetyl-L-glutamate	0	1000	0	71.175
rxn00193__vc	cpd00023[vc] <=> cpd00186[vc]	L-Glutamate <=> D-Glutamate	-1000	1000	0.00531265	0.00531265
rxn00196__vc	cpd00001[vc] + cpd00006[vc] + cpd00340[vc] -> cpd00005[vc] + cpd00024[vc] + 2 cpd00067[vc]	H2O + NADP + 2,5-Dioxopentanoate -> NADPH + 2-Oxoglutarate + 2 H+	0	1000	0	0
rxn00198__vc	cpd00006[vc] + cpd00260[vc] -> cpd00005[vc] + cpd00011[vc] + cpd00024[vc]	NADP + Isocitrate -> NADPH + CO2 + 2-Oxoglutarate	0	1000	0	6.79613
rxn00202__vc	cpd00001[vc] + cpd00022[vc] + cpd00024[vc] -> cpd00010[vc] + cpd00067[vc] + cpd00919[vc]	H2O + Acetyl-CoA + 2-Oxoglutarate -> CoA + H+ + Homocitrate	0	1000	0	0
rxn00203__vc	cpd00024[vc] + cpd00067[vc] -> cpd00011[vc] + cpd00199[vc]	2-Oxoglutarate + H+ -> CO2 + 4-Oxobutanoate	0	1000	1.64115e-05	6.89447
rxn00206__vc	2 cpd00067[vc] + 2 cpd00532[vc] -> cpd00007[vc] + cpd00025[vc]	2 H+ + 2 O2- -> O2 + H2O2	0	1000	0	0
rxn00208__vc	cpd00001[vc] + cpd00007[vc] + cpd00493[vc] -> cpd00013[vc] + cpd00016[vc] + cpd00025[vc]	H2O + O2 + Pyridoxamine phosphate -> NH3 + Pyridoxal phosphate + H2O2	0	1000	0	0
rxn00209__vc	cpd00007[vc] + cpd00478[vc] -> cpd00016[vc] + cpd00025[vc]	O2 + Pyridoxine phosphate -> Pyridoxal phosphate + H2O2	0	1000	4.37639e-05	4.37639e-05
rxn00211__vc	cpd00001[vc] + 2 cpd00003[vc] + cpd00026[vc] <=> 2 cpd00004[vc] + 3 cpd00067[vc] + cpd00144[vc]	H2O + 2 NAD + UDP-glucose <=> 2 NADH + 3 H+ + UDPglucuronate	-1000	1000	0	0
rxn00214__vc	cpd00026[vc] <=> cpd00043[vc]	UDP-glucose <=> UDP-galactose	-1000	1000	0	0
rxn00216__vc	cpd00002[vc] + cpd00027[vc] -> cpd00008[vc] + cpd00067[vc] + cpd00079[vc]	ATP + D-Glucose -> ADP + H+ + D-glucose-6-phosphate	0	1000	0	23.725
rxn00224__vc	cpd01476[vc] + cpd10515[vc] -> cpd00028[vc] + 2 cpd00067[vc]	Protoporphyrin + Fe+2 -> Heme + 2 H+	0	1000	0.000131292	0.000131292
rxn00225__vc	cpd00002[vc] + cpd00029[vc] -> cpd00008[vc] + cpd00196[vc]	ATP + Acetate -> ADP + Acetylphosphate	0	1000	0	71.2497
rxn00227__vc	cpd00001[vc] + cpd00196[vc] -> cpd00009[vc] + cpd00029[vc] + cpd00067[vc]	H2O + Acetylphosphate -> Phosphate + Acetate + H+	0	1000	0	71.175
rxn00231__vc	cpd00001[vc] + cpd03734[vc] -> cpd00013[vc] + cpd00029[vc]	H2O + Acetamide -> NH3 + Acetate	0	1000	0	0
rxn00237__vc	cpd00002[vc] + cpd00031[vc] <=> cpd00008[vc] + cpd00038[vc]	ATP + GDP <=> ADP + GTP	-1000	1000	-71.402	35.6452
rxn00239__vc	cpd00002[vc] + cpd00067[vc] + cpd00126[vc] -> cpd00008[vc] + cpd00031[vc]	ATP + H+ + GMP -> ADP + GDP	0	1000	0	35.6068
rxn00242__vc	cpd00001[vc] + cpd00905[vc] -> cpd00012[vc] + cpd00031[vc]	H2O + Guanosine 3,5-bis(diphosphate) -> PPi + GDP	0	1000	0	23.725
rxn00248__vc	cpd00003[vc] + cpd00130[vc] <=> cpd00004[vc] + cpd00032[vc] + cpd00067[vc]	NAD + L-Malate <=> NADH + Oxaloacetate + H+	-1000	1000	-35.6098	135.806
rxn00251__vc	cpd00001[vc] + cpd00011[vc] + cpd00061[vc] -> cpd00009[vc] + cpd00032[vc] + cpd00067[vc]	H2O + CO2 + Phosphoenolpyruvate -> Phosphate + Oxaloacetate + H+	0	1000	0	35.9802
rxn00256__vc	cpd00001[vc] + cpd00022[vc] + cpd00032[vc] -> cpd00010[vc] + cpd00067[vc] + cpd00137[vc]	H2O + Acetyl-CoA + Oxaloacetate -> CoA + H+ + Citrate	0	1000	0	6.79613
rxn00260__vc	cpd00024[vc] + cpd00041[vc] <=> cpd00023[vc] + cpd00032[vc]	2-Oxoglutarate + L-Aspartate <=> L-Glutamate + Oxaloacetate	-1000	1000	-136.199	-0.370377
rxn00262__vc	cpd00001[vc] + cpd00007[vc] + cpd00041[vc] -> cpd00013[vc] + cpd00025[vc] + cpd00032[vc]	H2O + O2 + L-Aspartate -> NH3 + H2O2 + Oxaloacetate	0	1000	0	20.0714
rxn00269__vc	cpd00001[vc] + cpd00007[vc] + cpd00033[vc] -> cpd00013[vc] + cpd00025[vc] + cpd00040[vc]	H2O + O2 + Glycine -> NH3 + H2O2 + Glyoxalate	0	1000	0	20.0714
rxn00272__vc	cpd00035[vc] + cpd00040[vc] -> cpd00020[vc] + cpd00033[vc]	L-Alanine + Glyoxalate -> Pyruvate + Glycine	0	1000	0	20.0716
rxn00275__vc	cpd00023[vc] + cpd00040[vc] -> cpd00024[vc] + cpd00033[vc]	L-Glutamate + Glyoxalate -> 2-Oxoglutarate + Glycine	0	1000	0	20.0716
rxn00278__vc	cpd00004[vc] + cpd00013[vc] + cpd00020[vc] + cpd00067[vc] -> cpd00001[vc] + cpd00003[vc] + cpd00035[vc]	NADH + NH3 + Pyruvate + H+ -> H2O + NAD + L-Alanine	0	1000	0	20.1596
rxn00283__vc	cpd00035[vc] <=> cpd00117[vc]	L-Alanine <=> D-Alanine	-1000	1000	0.00531265	0.00531265
rxn00285__vc	cpd00002[vc] + cpd00010[vc] + cpd00036[vc] <=> cpd00008[vc] + cpd00009[vc] + cpd00078[vc]	ATP + CoA + Succinate <=> ADP + Phosphate + Succinyl-CoA	-1000	1000	1.64115e-05	1.64115e-05
rxn00289__vc	cpd02799[vc] <=> cpd00020[vc] + cpd00036[vc]	Methylisocitrate <=> Pyruvate + Succinate	-1000	1000	0	0
rxn00292__vc	cpd00001[vc] + cpd00037[vc] <=> cpd00014[vc] + cpd00492[vc]	H2O + UDP-N-acetylglucosamine <=> UDP + N-Acetyl-D-mannosamine	-1000	1000	0	0
rxn00293__vc	cpd00062[vc] + cpd02611[vc] -> cpd00012[vc] + cpd00037[vc]	UTP + N-Acetyl-D-glucosamine1-phosphate -> PPi + UDP-N-acetylglucosamine	0	1000	0.0205033	0.0205033
rxn00297__vc	cpd00037[vc] <=> cpd00861[vc]	UDP-N-acetylglucosamine <=> UDP-N-acetyl-D-mannosamine	-1000	1000	0	0
rxn00298__vc	cpd00001[vc] + 2 cpd00003[vc] + cpd00037[vc] <=> 2 cpd00004[vc] + 3 cpd00067[vc] + cpd02782[vc]	H2O + 2 NAD + UDP-N-acetylglucosamine <=> 2 NADH + 3 H+ + UDP-N-acetyl-D-glucosaminouronate	-1000	1000	0	0
rxn00299__vc	cpd00001[vc] + cpd00038[vc] -> cpd00047[vc] + 2 cpd00067[vc] + cpd02978[vc]	H2O + GTP -> Formate + 2 H+ + 7,8-Dihydroneopterin 3-triphosphate	0	1000	0.000175056	0.000175056
rxn00300__vc	3 cpd00001[vc] + cpd00038[vc] -> cpd00012[vc] + cpd00047[vc] + 3 cpd00067[vc] + cpd00957[vc]	3 H2O + GTP -> PPi + Formate + 3 H+ + 2,5-Diamino-6-(5-phosphoribosylamino)-4-pyrimidineone	0	1000	0.000131292	0.000131292
rxn00301__vc	cpd00001[vc] + cpd00038[vc] -> cpd00012[vc] + 2 cpd00067[vc] + cpd00126[vc]	H2O + GTP -> PPi + 2 H+ + GMP	0	1000	0	35.5875
rxn00303__vc	cpd00002[vc] + cpd00038[vc] -> cpd00018[vc] + 2 cpd00067[vc] + cpd02740[vc]	ATP + GTP -> AMP + 2 H+ + Guanosine 5-triphosphate,3-diphosphate	0	1000	0	23.725
rxn00304__vc	cpd00031[vc] + cpd00061[vc] + cpd00067[vc] -> cpd00020[vc] + cpd00038[vc]	GDP + Phosphoenolpyruvate + H+ -> Pyruvate + GTP	0	1000	0	71.4572
rxn00313__vc	cpd00067[vc] + cpd00516[vc] -> cpd00011[vc] + cpd00039[vc]	H+ + meso-2,6-Diaminopimelate -> CO2 + L-Lysine	0	1000	0.0242085	0.0242085
rxn00322__vc	cpd00039[vc] + cpd00067[vc] -> cpd00011[vc] + cpd01155[vc]	L-Lysine + H+ -> CO2 + Cadaverine	0	1000	0	0
rxn00328__vc	cpd00830[vc] <=> cpd00020[vc] + cpd00040[vc]	4-Hydroxy-2-oxoglutarate <=> Pyruvate + Glyoxalate	-1000	1000	0	0
rxn00333__vc	cpd00007[vc] + cpd00139[vc] -> cpd00025[vc] + cpd00040[vc]	O2 + Glycolate -> H2O2 + Glyoxalate	0	1000	0	5.73482
rxn00337__vc	cpd00002[vc] + cpd00041[vc] -> cpd00008[vc] + cpd01977[vc]	ATP + L-Aspartate -> ADP + 4-Phospho-L-aspartate	0	1000	0.174996	0.174996
rxn00338__vc	cpd00007[vc] + cpd00041[vc] -> cpd00025[vc] + cpd03470[vc]	O2 + L-Aspartate -> H2O2 + Iminoaspartate	0	1000	0.000437639	0.000437639
rxn00342__vc	cpd00001[vc] + cpd00132[vc] -> cpd00013[vc] + cpd00041[vc]	H2O + L-Asparagine -> NH3 + L-Aspartate	0	1000	0	24.0976
rxn00345__vc	cpd00001[vc] + cpd00767[vc] <=> cpd00029[vc] + cpd00041[vc]	H2O + N-Acetyl-L-aspartate <=> Acetate + L-Aspartate	-1000	1000	0	0
rxn00346__vc	cpd00041[vc] + cpd00067[vc] -> cpd00011[vc] + cpd00085[vc]	L-Aspartate + H+ -> CO2 + beta-Alanine	0	1000	0.00010941	0.00010941
rxn00347__vc	cpd00041[vc] -> cpd00013[vc] + cpd00106[vc]	L-Aspartate -> NH3 + Fumarate	0	1000	0	135.828
rxn00350__vc	cpd00001[vc] + cpd00042[vc] -> cpd00023[vc] + cpd01017[vc]	H2O + GSH -> L-Glutamate + Cys-Gly	0	1000	0	0
rxn00351__vc	cpd00002[vc] + cpd00033[vc] + cpd00506[vc] -> cpd00008[vc] + cpd00009[vc] + cpd00042[vc] + cpd00067[vc]	ATP + Glycine + gamma-Glutamylcysteine -> ADP + Phosphate + GSH + H+	0	1000	4.37639e-05	4.37639e-05
rxn00360__vc	cpd00001[vc] + cpd00044[vc] -> cpd00009[vc] + cpd00193[vc]	H2O + 3-phosphoadenylylsulfate -> Phosphate + APS	0	1000	0	71.175
rxn00361__vc	cpd00002[vc] + cpd00193[vc] -> cpd00008[vc] + cpd00044[vc] + cpd00067[vc]	ATP + APS -> ADP + 3-phosphoadenylylsulfate + H+	0	1000	0.0696689	71.2446
rxn00364__vc	cpd00002[vc] + cpd00046[vc] + cpd00067[vc] <=> cpd00008[vc] + cpd00096[vc]	ATP + CMP + H+ <=> ADP + CDP	-1000	1000	0.0319892	0.0320986
rxn00376__vc	cpd00001[vc] + cpd00769[vc] <=> cpd00041[vc] + cpd00047[vc]	H2O + N-Formyl-L-aspartate <=> L-Aspartate + Formate	-1000	1000	0	0
rxn00377__vc	cpd00001[vc] + cpd00759[vc] -> cpd00042[vc] + cpd00047[vc] + cpd00067[vc]	H2O + S-Formylglutathione -> GSH + Formate + H+	0	1000	0	0
rxn00379__vc	cpd00002[vc] + cpd00048[vc] -> cpd00012[vc] + cpd00193[vc]	ATP + Sulfate -> PPi + APS	0	1000	0	0.0696689
rxn00392__vc	cpd00002[vc] + cpd00220[vc] -> cpd00008[vc] + cpd00050[vc]	ATP + Riboflavin -> ADP + FMN	0	1000	8.75278e-05	8.75278e-05
rxn00394__vc	cpd00001[vc] + cpd00051[vc] <=> cpd00064[vc] + cpd00073[vc]	H2O + L-Arginine <=> Ornithine + Urea	-1000	1000	-0.00754927	13.7876
rxn00395__vc	cpd00001[vc] + cpd00051[vc] -> cpd00013[vc] + cpd00274[vc]	H2O + L-Arginine -> NH3 + Citrulline	0	1000	0	32.8102
rxn00405__vc	cpd00051[vc] + cpd00067[vc] -> cpd00011[vc] + cpd00152[vc]	L-Arginine + H+ -> CO2 + Agmatine	0	1000	0.00754927	0.00754927
rxn00407__vc	cpd00001[vc] + cpd00052[vc] + cpd00067[vc] -> cpd00013[vc] + cpd00062[vc]	H2O + CTP + H+ -> NH3 + UTP	0	1000	0	71.175
rxn00409__vc	cpd00002[vc] + cpd00096[vc] <=> cpd00008[vc] + cpd00052[vc]	ATP + CDP <=> ADP + CTP	-1000	1000	-71.4259	0.0314881
rxn00410__vc	cpd00002[vc] + cpd00013[vc] + cpd00062[vc] -> cpd00008[vc] + cpd00009[vc] + cpd00052[vc] + 2 cpd00067[vc]	ATP + NH3 + UTP -> ADP + Phosphate + CTP + 2 H+	0	1000	0	71.1866
rxn00411__vc	cpd00061[vc] + cpd00067[vc] + cpd00096[vc] -> cpd00020[vc] + cpd00052[vc]	Phosphoenolpyruvate + H+ + CDP -> Pyruvate + CTP	0	1000	0	71.4572
rxn00412__vc	cpd00001[vc] + cpd00002[vc] + cpd00053[vc] + cpd00062[vc] -> cpd00008[vc] + cpd00009[vc] + cpd00023[vc] + cpd00052[vc] + 2 cpd00067[vc]	H2O + ATP + L-Glutamine + UTP -> ADP + Phosphate + L-Glutamate + CTP + 2 H+	0	1000	0	36.1523
rxn00414__vc	cpd00001[vc] + 2 cpd00002[vc] + cpd00053[vc] + cpd00242[vc] -> 2 cpd00008[vc] + cpd00009[vc] + cpd00023[vc] + 2 cpd00067[vc] + cpd00146[vc]	H2O + 2 ATP + L-Glutamine + H2CO3 -> 2 ADP + Phosphate + L-Glutamate + 2 H+ + Carbamoylphosphate	0	1000	0.069775	13.8649
rxn00416__vc	cpd00001[vc] + cpd00002[vc] + cpd00041[vc] + cpd00053[vc] -> cpd00012[vc] + cpd00018[vc] + cpd00023[vc] + 2 cpd00067[vc] + cpd00132[vc]	H2O + ATP + L-Aspartate + L-Glutamine -> PPi + AMP + L-Glutamate + 2 H+ + L-Asparagine	0	1000	0.035069	24.1327
rxn00422__vc	cpd00020[vc] + cpd00054[vc] <=> cpd00035[vc] + cpd00145[vc]	Pyruvate + L-Serine <=> L-Alanine + Hydroxypyruvate	-1000	1000	-20.0716	20.1596
rxn00423__vc	cpd00022[vc] + cpd00054[vc] -> cpd00010[vc] + cpd00722[vc]	Acetyl-CoA + L-Serine -> CoA + O-Acetyl-L-serine	0	1000	0.00765918	0.00765918
rxn00424__vc	cpd00040[vc] + cpd00054[vc] -> cpd00033[vc] + cpd00145[vc]	Glyoxalate + L-Serine -> Glycine + Hydroxypyruvate	0	1000	0	20.0716
rxn00438__vc	cpd00002[vc] + cpd00793[vc] <=> cpd00008[vc] + cpd00056[vc]	ATP + Thiamine phosphate <=> ADP + TPP	-1000	1000	4.37639e-05	4.37639e-05
rxn00459__vc	cpd00482[vc] <=> cpd00001[vc] + cpd00061[vc]	2-Phospho-D-glycerate <=> H2O + Phosphoenolpyruvate	-1000	1000	-32.1091	6.5742
rxn00460__vc	cpd00014[vc] + cpd00061[vc] + cpd00067[vc] -> cpd00020[vc] + cpd00062[vc]	UDP + Phosphoenolpyruvate + H+ -> Pyruvate + UTP	0	1000	0	71.4572
rxn00461__vc	cpd00037[vc] + cpd00061[vc] -> cpd00009[vc] + cpd02820[vc]	UDP-N-acetylglucosamine + Phosphoenolpyruvate -> Phosphate + UDP-N-acetylglucosamine enolpyruvate	0	1000	0.00531265	0.00531265
rxn00463__vc	cpd00001[vc] + cpd00062[vc] -> cpd00012[vc] + 2 cpd00067[vc] + cpd00091[vc]	H2O + UTP -> PPi + 2 H+ + UMP	0	1000	0	35.5875
rxn00467__vc	cpd00024[vc] + cpd00064[vc] -> cpd00023[vc] + cpd00858[vc]	2-Oxoglutarate + Ornithine -> L-Glutamate + L-Glutamate5-semialdehyde	0	1000	0	55.7774
rxn00469__vc	cpd00001[vc] + cpd00342[vc] <=> cpd00029[vc] + cpd00064[vc]	H2O + N-Acetylornithine <=> Acetate + Ornithine	-1000	1000	0	71.175
rxn00474__vc	cpd00054[vc] + cpd00359[vc] -> cpd00001[vc] + cpd00065[vc]	L-Serine + indol -> H2O + L-Tryptophan	0	1000	0	0.0434071
rxn00493__vc	cpd00024[vc] + cpd00066[vc] <=> cpd00023[vc] + cpd00143[vc]	2-Oxoglutarate + L-Phenylalanine <=> L-Glutamate + Phenylpyruvate	-1000	1000	-0.0591462	-0.0591462
rxn00506__vc	cpd00004[vc] + cpd00029[vc] + 2 cpd00067[vc] -> cpd00001[vc] + cpd00003[vc] + cpd00071[vc]	NADH + Acetate + 2 H+ -> H2O + NAD + Acetaldehyde	0	1000	0	0
rxn00508__vc	cpd00001[vc] + cpd00003[vc] + cpd00199[vc] -> cpd00004[vc] + cpd00036[vc] + 2 cpd00067[vc]	H2O + NAD + 4-Oxobutanoate -> NADH + Succinate + 2 H+	0	1000	0	6.89447
rxn00509__vc	cpd00001[vc] + cpd00006[vc] + cpd00199[vc] -> cpd00005[vc] + cpd00036[vc] + 2 cpd00067[vc]	H2O + NADP + 4-Oxobutanoate -> NADPH + Succinate + 2 H+	0	1000	0	6.89447
rxn00512__vc	cpd00003[vc] + cpd00139[vc] -> cpd00004[vc] + cpd00040[vc] + cpd00067[vc]	NAD + Glycolate -> NADH + Glyoxalate + H+	0	1000	0	8.02875
rxn00514__vc	cpd00001[vc] + cpd00068[vc] -> cpd00012[vc] + 2 cpd00067[vc] + cpd00114[vc]	H2O + ITP -> PPi + 2 H+ + IMP	0	1000	0	0
rxn00515__vc	cpd00002[vc] + cpd00090[vc] <=> cpd00008[vc] + cpd00068[vc]	ATP + IDP <=> ADP + ITP	-1000	1000	0	0
rxn00525__vc	cpd00003[vc] + cpd00616[vc] -> cpd00004[vc] + cpd00011[vc] + cpd00069[vc]	NAD + Pretyrosine -> NADH + CO2 + L-Tyrosine	0	1000	0	0
rxn00526__vc	cpd00006[vc] + cpd00616[vc] -> cpd00005[vc] + cpd00011[vc] + cpd00069[vc]	NADP + Pretyrosine -> NADPH + CO2 + L-Tyrosine	0	1000	0	0
rxn00527__vc	cpd00024[vc] + cpd00069[vc] <=> cpd00023[vc] + cpd00868[vc]	2-Oxoglutarate + L-Tyrosine <=> L-Glutamate + p-hydroxyphenylpyruvate	-1000	1000	-0.0363478	-0.0363478
rxn00533__vc	cpd00002[vc] + cpd00022[vc] + cpd00242[vc] -> cpd00008[vc] + cpd00009[vc] + cpd00067[vc] + cpd00070[vc]	ATP + Acetyl-CoA + H2CO3 -> ADP + Phosphate + H+ + Malonyl-CoA	0	1000	0.492423	0.492423
rxn00536__vc	cpd00005[vc] + cpd00067[vc] + cpd00071[vc] -> cpd00006[vc] + cpd00363[vc]	NADPH + H+ + Acetaldehyde -> NADP + Ethanol	0	1000	0	0
rxn00543__vc	cpd00004[vc] + cpd00067[vc] + cpd00071[vc] -> cpd00003[vc] + cpd00363[vc]	NADH + H+ + Acetaldehyde -> NAD + Ethanol	0	1000	0	0
rxn00547__vc	cpd00002[vc] + cpd00082[vc] -> cpd00008[vc] + cpd00067[vc] + cpd00072[vc]	ATP + D-Fructose -> ADP + H+ + D-fructose-6-phosphate	0	1000	0	71.175
rxn00548__vc	cpd00009[vc] + cpd00072[vc] -> cpd00001[vc] + cpd00196[vc] + cpd00236[vc]	Phosphate + D-fructose-6-phosphate -> H2O + Acetylphosphate + D-Erythrose4-phosphate	0	1000	0	17.8864
rxn00549__vc	cpd00001[vc] + cpd00290[vc] -> cpd00009[vc] + cpd00072[vc]	H2O + D-fructose-1,6-bisphosphate -> Phosphate + D-fructose-6-phosphate	0	1000	0	78.6375
rxn00552__vc	cpd00001[vc] + cpd00288[vc] -> cpd00013[vc] + cpd00072[vc]	H2O + D-Glucosamine phosphate -> NH3 + D-fructose-6-phosphate	0	1000	0	72.2929
rxn00553__vc	cpd00026[vc] + cpd00072[vc] -> cpd00014[vc] + cpd01693[vc]	UDP-glucose + D-fructose-6-phosphate -> UDP + 6-Phosphosucrose	0	1000	0.0846558	71.3275
rxn00555__vc	cpd00053[vc] + cpd00072[vc] -> cpd00023[vc] + cpd00288[vc]	L-Glutamine + D-fructose-6-phosphate -> L-Glutamate + D-Glucosamine phosphate	0	1000	0.0205033	72.3134
rxn00558__vc	cpd00079[vc] <=> cpd00072[vc]	D-glucose-6-phosphate <=> D-fructose-6-phosphate	-1000	1000	-20.5511	-0.411748
rxn00559__vc	cpd00235[vc] <=> cpd00072[vc]	D-mannose-6-phosphate <=> D-fructose-6-phosphate	-1000	1000	-0.00030738	-0.00030738
rxn00578__vc	cpd00001[vc] + cpd01693[vc] -> cpd00009[vc] + cpd00076[vc]	H2O + 6-Phosphosucrose -> Phosphate + Sucrose	0	1000	0.0846558	71.3275
rxn00579__vc	cpd00014[vc] + cpd00076[vc] -> cpd00026[vc] + cpd00082[vc]	UDP + Sucrose -> UDP-glucose + D-Fructose	0	1000	0	71.175
rxn00589__vc	cpd00004[vc] + cpd00007[vc] + 2 cpd00067[vc] + cpd00599[vc] -> cpd00001[vc] + cpd00003[vc] + cpd00011[vc] + cpd00077[vc]	NADH + O2 + 2 H+ + SALC -> H2O + NAD + CO2 + Catechol	0	1000	0	0
rxn00604__vc	cpd00006[vc] + cpd00079[vc] -> cpd00005[vc] + cpd00067[vc] + cpd00911[vc]	NADP + D-glucose-6-phosphate -> NADPH + H+ + 6-phospho-D-glucono-1-5-lactone	0	1000	0	20.0714
rxn00611__vc	cpd00004[vc] + cpd00067[vc] + cpd00095[vc] -> cpd00003[vc] + cpd00080[vc]	NADH + H+ + Glycerone-phosphate -> NAD + Glycerol-3-phosphate	0	1000	0	0.0270674
rxn00612__vc	cpd00005[vc] + cpd00067[vc] + cpd00095[vc] -> cpd00006[vc] + cpd00080[vc]	NADPH + H+ + Glycerone-phosphate -> NADP + Glycerol-3-phosphate	0	1000	0	0.0270674
rxn00615__vc	cpd00002[vc] + cpd00100[vc] -> cpd00008[vc] + cpd00067[vc] + cpd00080[vc]	ATP + Glycerol -> ADP + H+ + Glycerol-3-phosphate	0	1000	0	0.0270674
rxn00634__vc	cpd00003[vc] + cpd00588[vc] <=> cpd00004[vc] + cpd00067[vc] + cpd00082[vc]	NAD + Sorbitol <=> NADH + H+ + D-Fructose	-1000	1000	0	0
rxn00640__vc	cpd00031[vc] + cpd00485[vc] -> cpd00009[vc] + cpd00083[vc]	GDP + D-Mannose1-phosphate -> Phosphate + GDP-mannose	0	1000	0	0.00030738
rxn00641__vc	cpd00038[vc] + cpd00485[vc] -> cpd00012[vc] + cpd00083[vc]	GTP + D-Mannose1-phosphate -> PPi + GDP-mannose	0	1000	0	0.00030738
rxn00642__vc	cpd00083[vc] -> cpd00001[vc] + cpd00900[vc]	GDP-mannose -> H2O + GDP-4-dehydro-D-rhamnose	0	1000	0.00030738	0.00030738
rxn00646__vc	cpd00002[vc] + cpd00023[vc] + cpd00084[vc] -> cpd00008[vc] + cpd00009[vc] + cpd00067[vc] + cpd00506[vc]	ATP + L-Glutamate + L-Cysteine -> ADP + Phosphate + H+ + gamma-Glutamylcysteine	0	1000	4.37639e-05	4.37639e-05
rxn00647__vc	cpd00024[vc] + cpd00084[vc] <=> cpd00023[vc] + cpd00706[vc]	2-Oxoglutarate + L-Cysteine <=> L-Glutamate + Mercaptopyruvate	-1000	1000	0	0
rxn00649__vc	cpd00239[vc] + cpd00722[vc] -> cpd00029[vc] + cpd00084[vc]	H2S + O-Acetyl-L-serine -> Acetate + L-Cysteine	0	1000	0.00765918	0.00765918
rxn00653__vc	cpd00004[vc] + 2 cpd00067[vc] + cpd00085[vc] -> cpd00001[vc] + cpd00003[vc] + cpd01504[vc]	NADH + 2 H+ + beta-Alanine -> H2O + NAD + 3-Aminopropanal	0	1000	0	0
rxn00657__vc	cpd00024[vc] + cpd00085[vc] <=> cpd00023[vc] + cpd00191[vc]	2-Oxoglutarate + beta-Alanine <=> L-Glutamate + 3-Oxopropanoate	-1000	1000	0	0
rxn00689__vc	cpd00002[vc] + cpd00023[vc] + cpd00087[vc] -> cpd00008[vc] + cpd00009[vc] + cpd00067[vc] + cpd06227[vc]	ATP + L-Glutamate + Tetrahydrofolate -> ADP + Phosphate + H+ + THF-L-glutamate	0	1000	0	0
rxn00691__vc	cpd00001[vc] + cpd00201[vc] -> cpd00047[vc] + cpd00067[vc] + cpd00087[vc]	H2O + 10-Formyltetrahydrofolate -> Formate + H+ + Tetrahydrofolate	0	1000	0	17.2231
rxn00692__vc	cpd00001[vc] + cpd00033[vc] + cpd00125[vc] <=> cpd00054[vc] + cpd00087[vc]	H2O + Glycine + 5-10-Methylenetetrahydrofolate <=> L-Serine + Tetrahydrofolate	-1000	1000	-11.9124	3.90084
rxn00693__vc	cpd00135[vc] + cpd00345[vc] -> cpd00060[vc] + cpd00087[vc]	Homocysteine + 5-Methyltetrahydrofolate -> L-Methionine + Tetrahydrofolate	0	1000	0.0616212	0.0616212
rxn00702__vc	cpd00052[vc] + cpd00089[vc] <=> cpd00012[vc] + cpd00390[vc]	CTP + Glucose-1-phosphate <=> PPi + CDP-glucose	-1000	1000	0	0
rxn00704__vc	cpd00089[vc] <=> cpd00079[vc]	Glucose-1-phosphate <=> D-glucose-6-phosphate	-1000	1000	-24.2047	-0.411748
rxn00708__vc	cpd00001[vc] + cpd00091[vc] <=> cpd00009[vc] + cpd00249[vc]	H2O + UMP <=> Phosphate + Uridine	-1000	1000	-0.128619	-0.00450237
rxn00710__vc	cpd00067[vc] + cpd00810[vc] -> cpd00011[vc] + cpd00091[vc]	H+ + Orotidylic acid -> CO2 + UMP	0	1000	0.0229345	0.0229345
rxn00711__vc	cpd00012[vc] + cpd00067[vc] + cpd00091[vc] <=> cpd00092[vc] + cpd00103[vc]	PPi + H+ + UMP <=> Uracil + PRPP	-1000	1000	0.00450237	0.128619
rxn00717__vc	cpd00001[vc] + cpd00067[vc] + cpd00307[vc] -> cpd00013[vc] + cpd00092[vc]	H2O + H+ + Cytosine -> NH3 + Uracil	0	1000	0	0
rxn00726__vc	cpd00013[vc] + cpd00216[vc] -> cpd00001[vc] + cpd00020[vc] + cpd00067[vc] + cpd00093[vc]	NH3 + Chorismate -> H2O + Pyruvate + H+ + Anthranilate	0	1000	0	0.0434071
rxn00727__vc	cpd00053[vc] + cpd00216[vc] -> cpd00020[vc] + cpd00023[vc] + cpd00067[vc] + cpd00093[vc]	L-Glutamine + Chorismate -> Pyruvate + L-Glutamate + H+ + Anthranilate	0	1000	0	0.0434071
rxn00735__vc	cpd00004[vc] + cpd00011[vc] + cpd00094[vc] <=> cpd00003[vc] + cpd03593[vc]	NADH + CO2 + 2-Oxobutyrate <=> NAD + D-erythro-3-Methylmalate	-1000	1000	0	0
rxn00737__vc	cpd00161[vc] -> cpd00013[vc] + cpd00094[vc]	L-Threonine -> NH3 + 2-Oxobutyrate	0	1000	0.0719949	0.0719949
rxn00738__vc	cpd00001[vc] + cpd00909[vc] -> cpd00013[vc] + cpd00094[vc]	H2O + 1-Aminocyclopropane-1-carboxylate -> NH3 + 2-Oxobutyrate	0	1000	0	0
rxn00747__vc	cpd00102[vc] <=> cpd00095[vc]	Glyceraldehyde3-phosphate <=> Glycerone-phosphate	-1000	1000	7.46303	29.4773
rxn00748__vc	cpd00095[vc] -> cpd00009[vc] + cpd00428[vc]	Glycerone-phosphate -> Phosphate + 2-Oxopropanal	0	1000	0	0
rxn00762__vc	cpd00003[vc] + cpd00100[vc] -> cpd00004[vc] + cpd00067[vc] + cpd00157[vc]	NAD + Glycerol -> NADH + H+ + Glycerone	0	1000	0	0
rxn00763__vc	cpd00004[vc] + cpd00067[vc] + cpd00448[vc] -> cpd00003[vc] + cpd00100[vc]	NADH + H+ + D-Glyceraldehyde -> NAD + Glycerol	0	1000	0	0.0270674
rxn00765__vc	cpd00005[vc] + cpd00067[vc] + cpd00448[vc] -> cpd00006[vc] + cpd00100[vc]	NADPH + H+ + D-Glyceraldehyde -> NADP + Glycerol	0	1000	0	0.0270674
rxn00770__vc	cpd00002[vc] + cpd00101[vc] -> cpd00018[vc] + cpd00067[vc] + cpd00103[vc]	ATP + ribose-5-phosphate -> AMP + H+ + PRPP	0	1000	0	0.124117
rxn00772__vc	cpd00008[vc] + cpd00067[vc] + cpd00101[vc] -> cpd00002[vc] + cpd00105[vc]	ADP + H+ + ribose-5-phosphate -> ATP + D-Ribose	0	1000	0	0.124117
rxn00775__vc	cpd00018[vc] + 2 cpd00067[vc] + cpd00101[vc] -> cpd00001[vc] + cpd00251[vc]	AMP + 2 H+ + ribose-5-phosphate -> H2O + ADPribose	0	1000	0	0
rxn00776__vc	cpd00092[vc] + cpd00101[vc] -> cpd00001[vc] + cpd00859[vc]	Uracil + ribose-5-phosphate -> H2O + Pseudouridine 5-phosphate	0	1000	0	0
rxn00777__vc	cpd00101[vc] -> cpd00171[vc]	ribose-5-phosphate -> D-Ribulose5-phosphate	-1000	1000	3.21109	12.4202
rxn00781__vc	cpd00003[vc] + cpd00009[vc] + cpd00102[vc] -> cpd00004[vc] + cpd00067[vc] + cpd00203[vc]	NAD + Phosphate + Glyceraldehyde3-phosphate -> NADH + H+ + 1,3-Bisphospho-D-glycerate	0	1000	0	135.828
rxn00782__vc	cpd00005[vc] + cpd00067[vc] + cpd00203[vc] -> cpd00006[vc] + cpd00009[vc] + cpd00102[vc]	NADPH + H+ + 1,3-Bisphospho-D-glycerate -> NADP + Phosphate + Glyceraldehyde3-phosphate	0	1000	17.7788	153.818
rxn00783__vc	cpd00945[vc] <=> cpd00020[vc] + cpd00102[vc]	2-Dehydro-3-deoxy-D-galactonate 6-phosphate <=> Pyruvate + Glyceraldehyde3-phosphate	-1000	1000	0	0
rxn00784__vc	cpd00510[vc] -> cpd00071[vc] + cpd00102[vc]	deoxyribose-5-phosphate -> Acetaldehyde + Glyceraldehyde3-phosphate	0	1000	0	0
rxn00785__vc	cpd00072[vc] + cpd00102[vc] <=> cpd00198[vc] + cpd00236[vc]	D-fructose-6-phosphate + Glyceraldehyde3-phosphate <=> D-Xylulose5-phosphate + D-Erythrose4-phosphate	-1000	1000	-5.74514	12.6834
rxn00786__vc	cpd00290[vc] <=> cpd00095[vc] + cpd00102[vc]	D-fructose-1,6-bisphosphate <=> Glycerone-phosphate + Glyceraldehyde3-phosphate	-1000	1000	-78.6375	71.175
rxn00789__vc	cpd00002[vc] + cpd00103[vc] -> cpd00012[vc] + cpd00067[vc] + cpd01775[vc]	ATP + PRPP -> PPi + H+ + Phosphoribosyl-ATP	0	1000	0.0214846	0.0214846
rxn00790__vc	cpd00001[vc] + cpd00053[vc] + cpd00103[vc] -> cpd00012[vc] + cpd00023[vc] + cpd00067[vc] + cpd01982[vc]	H2O + L-Glutamine + PRPP -> PPi + L-Glutamate + H+ + 5-Phosphoribosylamine	0	1000	0.0344909	0.0344909
rxn00791__vc	cpd00093[vc] + cpd00103[vc] -> cpd00012[vc] + cpd00067[vc] + cpd02642[vc]	Anthranilate + PRPP -> PPi + H+ + N-5-phosphoribosyl-anthranilate	0	1000	0.0434071	0.0434071
rxn00792__vc	cpd00012[vc] + cpd03517[vc] -> cpd00002[vc] + cpd00104[vc]	PPi + Biotinyl-5-AMP -> ATP + BIOT	0	1000	0	0
rxn00797__vc	cpd00001[vc] + cpd00249[vc] <=> cpd00092[vc] + cpd00105[vc]	H2O + Uridine <=> Uracil + D-Ribose	-1000	1000	-0.128619	-0.00450237
rxn00799__vc	cpd00130[vc] <=> cpd00001[vc] + cpd00106[vc]	L-Malate <=> H2O + Fumarate	-1000	1000	-135.947	-0.118841
rxn00800__vc	cpd02375[vc] <=> cpd00018[vc] + cpd00106[vc]	Adenylosuccinate <=> AMP + Fumarate	-1000	1000	0.0375536	0.042056
rxn00802__vc	cpd02152[vc] <=> cpd00051[vc] + cpd00106[vc]	L-Argininosuccinate <=> L-Arginine + Fumarate	-1000	1000	0.0468405	32.8571
rxn00806__vc	cpd00024[vc] + cpd00107[vc] <=> cpd00023[vc] + cpd00200[vc]	2-Oxoglutarate + L-Leucine <=> L-Glutamate + 4MOP	-1000	1000	-0.0341582	-0.0341582
rxn00830__vc	cpd00113[vc] <=> cpd00202[vc]	Isopentenyldiphosphate <=> DMAPP	-1000	1000	-0.0225506	0.00752052
rxn00832__vc	cpd00001[vc] + cpd00114[vc] <=> cpd02884[vc]	H2O + IMP <=> FAICAR	-1000	1000	-0.0559317	-0.0559317
rxn00834__vc	cpd00001[vc] + cpd00003[vc] + cpd00114[vc] -> cpd00004[vc] + cpd00067[vc] + cpd00497[vc]	H2O + NAD + IMP -> NADH + H+ + XMP	0	1000	0.0138757	0.0183781
rxn00838__vc	cpd00038[vc] + cpd00041[vc] + cpd00114[vc] -> cpd00009[vc] + cpd00031[vc] + 2 cpd00067[vc] + cpd02375[vc]	GTP + L-Aspartate + IMP -> Phosphate + GDP + 2 H+ + Adenylosuccinate	0	1000	0.0375536	0.042056
rxn00839__vc	cpd00002[vc] + cpd00177[vc] -> cpd00008[vc] + cpd00115[vc]	ATP + dADP -> ADP + dATP	0	1000	0	35.6068
rxn00851__vc	cpd00002[vc] + 2 cpd00117[vc] -> cpd00008[vc] + cpd00009[vc] + cpd00067[vc] + cpd00731[vc]	ATP + 2 D-Alanine -> ADP + Phosphate + H+ + Ala-Ala	0	1000	0.00531265	0.00531265
rxn00858__vc	cpd00001[vc] + cpd00152[vc] -> cpd00073[vc] + cpd00118[vc]	H2O + Agmatine -> Urea + Putrescine	0	1000	0.00754927	0.00754927
rxn00863__vc	cpd00001[vc] + cpd00003[vc] + cpd01324[vc] -> cpd00004[vc] + 2 cpd00067[vc] + cpd00119[vc]	H2O + NAD + L-Histidinal -> NADH + 2 H+ + L-Histidine	0	1000	0.0214846	0.0214846
rxn00869__vc	cpd00003[vc] + cpd00010[vc] + cpd01011[vc] <=> cpd00004[vc] + cpd00067[vc] + cpd00120[vc]	NAD + CoA + Butanal <=> NADH + H+ + Butyryl-CoA	-1000	1000	0	0
rxn00881__vc	cpd00001[vc] + cpd00867[vc] -> cpd00009[vc] + cpd00121[vc]	H2O + Inositol 1-phosphate -> Phosphate + L-Inositol	0	1000	0	0
rxn00882__vc	cpd00001[vc] + cpd02230[vc] -> cpd00009[vc] + cpd00121[vc]	H2O + Inositol 4-phosphate -> Phosphate + L-Inositol	0	1000	0	0
rxn00883__vc	cpd00001[vc] + cpd02484[vc] -> cpd00009[vc] + cpd00121[vc]	H2O + Inositol 3-phosphate -> Phosphate + L-Inositol	0	1000	0	0
rxn00897__vc	cpd00122[vc] <=> cpd00492[vc]	N-Acetyl-D-glucosamine <=> N-Acetyl-D-mannosamine	-1000	1000	0	0
rxn00898__vc	cpd02498[vc] -> cpd00001[vc] + cpd00123[vc]	2,3-Dihydroxy-isovalerate -> H2O + 3-Methyl-2-oxobutanoate	0	1000	0.0726123	0.0726123
rxn00902__vc	cpd00001[vc] + cpd00022[vc] + cpd00123[vc] -> cpd00010[vc] + cpd00067[vc] + cpd01646[vc]	H2O + Acetyl-CoA + 3-Methyl-2-oxobutanoate -> CoA + H+ + 2-Isopropylmalate	0	1000	0.0341582	0.0341582
rxn00903__vc	cpd00023[vc] + cpd00123[vc] -> cpd00024[vc] + cpd00156[vc]	L-Glutamate + 3-Methyl-2-oxobutanoate -> 2-Oxoglutarate + L-Valine	0	1000	0	20.1596
rxn00904__vc	cpd00020[vc] + cpd00156[vc] <=> cpd00035[vc] + cpd00123[vc]	Pyruvate + L-Valine <=> L-Alanine + 3-Methyl-2-oxobutanoate	-1000	1000	-0.0383447	20.1212
rxn00907__vc	cpd00006[vc] + cpd00125[vc] -> cpd00005[vc] + cpd00347[vc]	NADP + 5-10-Methylenetetrahydrofolate -> NADPH + 5-10-Methenyltetrahydrofolate	0	1000	0.0905101	17.3136
rxn00908__vc	cpd00003[vc] + cpd00033[vc] + cpd00087[vc] -> cpd00004[vc] + cpd00011[vc] + cpd00013[vc] + cpd00125[vc]	NAD + Glycine + Tetrahydrofolate -> NADH + CO2 + NH3 + 5-10-Methylenetetrahydrofolate	0	1000	0	8.6513
rxn00912__vc	cpd00001[vc] + cpd00123[vc] + cpd00125[vc] -> cpd00087[vc] + cpd00712[vc]	H2O + 3-Methyl-2-oxobutanoate + 5-10-Methylenetetrahydrofolate -> Tetrahydrofolate + 2-Dehydropantoate	0	1000	0.00010941	0.00010941
rxn00915__vc	cpd00103[vc] + cpd00207[vc] -> cpd00012[vc] + cpd00067[vc] + cpd00126[vc]	PRPP + Guanine -> PPi + H+ + GMP	0	1000	0	0
rxn00916__vc	cpd00002[vc] + cpd00013[vc] + cpd00497[vc] -> cpd00012[vc] + cpd00018[vc] + 3 cpd00067[vc] + cpd00126[vc]	ATP + NH3 + XMP -> PPi + AMP + 3 H+ + GMP	0	1000	0	0.0183781
rxn00917__vc	cpd00001[vc] + cpd00002[vc] + cpd00053[vc] + cpd00497[vc] -> cpd00012[vc] + cpd00018[vc] + cpd00023[vc] + 3 cpd00067[vc] + cpd00126[vc]	H2O + ATP + L-Glutamine + XMP -> PPi + AMP + L-Glutamate + 3 H+ + GMP	0	1000	0	0.0183781
rxn00927__vc	cpd00001[vc] + cpd00182[vc] -> cpd00105[vc] + cpd00128[vc]	H2O + Adenosine -> D-Ribose + Adenine	0	1000	0	0.00450237
rxn00929__vc	cpd00004[vc] + 2 cpd00067[vc] + cpd02431[vc] -> cpd00003[vc] + cpd00129[vc]	NADH + 2 H+ + 1-Pyrroline-5-carboxylate -> NAD + L-Proline	0	1000	0	20.131
rxn00931__vc	cpd00005[vc] + 2 cpd00067[vc] + cpd02431[vc] -> cpd00006[vc] + cpd00129[vc]	NADPH + 2 H+ + 1-Pyrroline-5-carboxylate -> NADP + L-Proline	0	1000	0	20.131
rxn00933__vc	cpd00129[vc] <=> cpd00567[vc]	L-Proline <=> D-Proline	-1000	1000	0	0
rxn00942__vc	cpd00001[vc] + cpd02016[vc] <=> cpd00067[vc] + cpd00105[vc] + cpd00133[vc]	H2O + N-Ribosylnicotinamide <=> H+ + D-Ribose + Nicotinamide	-1000	1000	0	0
rxn00947__vc	cpd00002[vc] + cpd00010[vc] + cpd00214[vc] -> cpd00012[vc] + cpd00018[vc] + cpd00067[vc] + cpd00134[vc]	ATP + CoA + Palmitate -> PPi + AMP + H+ + Palmitoyl-CoA	0	1000	0	35.5875
rxn00950__vc	cpd00001[vc] + cpd00424[vc] -> cpd00013[vc] + cpd00020[vc] + cpd00135[vc]	H2O + Cystathionine -> NH3 + Pyruvate + Homocysteine	0	1000	0	0
rxn00952__vc	cpd00239[vc] + cpd00790[vc] -> cpd00029[vc] + cpd00135[vc]	H2S + O-Acetyl-L-homoserine -> Acetate + Homocysteine	0	1000	0.0571188	0.0571188
rxn00973__vc	cpd00137[vc] <=> cpd00260[vc]	Citrate <=> Isocitrate	-1000	1000	0	6.79613
rxn00979__vc	cpd00001[vc] + cpd00003[vc] + cpd00229[vc] -> cpd00004[vc] + 2 cpd00067[vc] + cpd00139[vc]	H2O + NAD + Glycolaldehyde -> NADH + 2 H+ + Glycolate	0	1000	0.000175056	0.000175056
rxn00980__vc	cpd00001[vc] + cpd00727[vc] -> cpd00009[vc] + cpd00139[vc]	H2O + 2-Phosphoglycolate -> Phosphate + Glycolate	0	1000	0	8.02857
rxn01000__vc	cpd00067[vc] + cpd00219[vc] -> cpd00001[vc] + cpd00011[vc] + cpd00143[vc]	H+ + Prephenate -> H2O + CO2 + Phenylpyruvate	0	1000	0.0591462	0.0591462
rxn01007__vc	cpd00067[vc] + cpd00144[vc] <=> cpd00011[vc] + cpd00163[vc]	H+ + UDPglucuronate <=> CO2 + UDP-xylose	-1000	1000	0	0
rxn01008__vc	cpd00144[vc] <=> cpd00472[vc]	UDPglucuronate <=> UDPgalacturonate	-1000	1000	0	0
rxn01011__vc	cpd00003[vc] + cpd00223[vc] <=> cpd00004[vc] + cpd00067[vc] + cpd00145[vc]	NAD + Glycerate <=> NADH + H+ + Hydroxypyruvate	-1000	1000	-20.1596	5.91933
rxn01018__vc	cpd00041[vc] + cpd00146[vc] -> cpd00009[vc] + cpd00067[vc] + cpd00343[vc]	L-Aspartate + Carbamoylphosphate -> Phosphate + H+ + N-Carbamoyl-L-aspartate	0	1000	0.0229345	0.0229345
rxn01019__vc	cpd00064[vc] + cpd00146[vc] -> cpd00009[vc] + cpd00067[vc] + cpd00274[vc]	Ornithine + Carbamoylphosphate -> Phosphate + H+ + Citrulline	0	1000	0.0468405	13.842
rxn01022__vc	cpd00009[vc] + cpd00147[vc] -> cpd00128[vc] + cpd02574[vc]	Phosphate + 5-Methylthioadenosine -> Adenine + methylthioribose-1-phosphate	0	1000	0.00127462	0.00127462
rxn01025__vc	cpd00001[vc] + cpd00067[vc] + cpd01587[vc] <=> cpd00013[vc] + cpd00151[vc]	H2O + H+ + 5-Methylcytosine <=> NH3 + Thymine	-1000	1000	0	0
rxn01045__vc	cpd00004[vc] + cpd00013[vc] + cpd00067[vc] + cpd00123[vc] -> cpd00001[vc] + cpd00003[vc] + cpd00156[vc]	NADH + NH3 + H+ + 3-Methyl-2-oxobutanoate -> H2O + NAD + L-Valine	0	1000	0	20.1596
rxn01068__vc	cpd00003[vc] + cpd00161[vc] <=> cpd00004[vc] + cpd00067[vc] + cpd02211[vc]	NAD + L-Threonine <=> NADH + H+ + L-2-Amino-acetoacetate	-1000	1000	0	0
rxn01069__vc	cpd00001[vc] + cpd00809[vc] -> cpd00009[vc] + cpd00161[vc]	H2O + O-Phospho-L-homoserine -> Phosphate + L-Threonine	0	1000	0.0883557	0.0883557
rxn01089__vc	cpd00001[vc] + cpd00878[vc] -> cpd00027[vc] + cpd00167[vc]	H2O + Glucocerebroside -> D-Glucose + Ceramide	0	1000	0	0
rxn01100__vc	cpd00002[vc] + cpd00169[vc] <=> cpd00008[vc] + cpd00203[vc]	ATP + 3-Phosphoglycerate <=> ADP + 1,3-Bisphospho-D-glycerate	-1000	1000	17.7788	88.9808
rxn01101__vc	cpd00003[vc] + cpd00169[vc] -> cpd00004[vc] + cpd00067[vc] + cpd02069[vc]	NAD + 3-Phosphoglycerate -> NADH + H+ + 3-Phosphonooxypyruvate	0	1000	0	33.1804
rxn01102__vc	cpd00002[vc] + cpd00223[vc] -> cpd00008[vc] + cpd00067[vc] + cpd00169[vc]	ATP + Glycerate -> ADP + H+ + 3-Phosphoglycerate	0	1000	0	20.1596
rxn01103__vc	cpd00001[vc] + cpd00203[vc] -> cpd00009[vc] + cpd00067[vc] + cpd00169[vc]	H2O + 1,3-Bisphospho-D-glycerate -> Phosphate + H+ + 3-Phosphoglycerate	0	1000	0	71.175
rxn01106__vc	cpd00482[vc] <=> cpd00169[vc]	2-Phospho-D-glycerate <=> 3-Phosphoglycerate	-1000	1000	-6.5742	32.1091
rxn01111__vc	cpd00002[vc] + cpd00171[vc] -> cpd00008[vc] + cpd00067[vc] + cpd00871[vc]	ATP + D-Ribulose5-phosphate -> ADP + H+ + D-Ribulose 1,5-bisphosphate	0	1000	9.41244	29.5741
rxn01115__vc	cpd00006[vc] + cpd00284[vc] -> cpd00005[vc] + cpd00011[vc] + cpd00171[vc]	NADP + 6-Phospho-D-gluconate -> NADPH + CO2 + D-Ribulose5-phosphate	0	1000	0	20.0714
rxn01116__vc	cpd00171[vc] <=> cpd00198[vc]	D-Ribulose5-phosphate <=> D-Xylulose5-phosphate	-1000	1000	-19.8453	-6.20161
rxn01119__vc	cpd00043[vc] + cpd00286[vc] <=> cpd00091[vc] + cpd02745[vc]	UDP-galactose + Undecaprenylphosphate <=> UMP + alpha-D-Galactosyl-diphosphoundecaprenol	-1000	1000	0	0
rxn01127__vc	cpd00002[vc] + cpd00067[vc] + cpd00294[vc] <=> cpd00008[vc] + cpd00177[vc]	ATP + H+ + dAMP <=> ADP + dADP	-1000	1000	0	0
rxn01132__vc	cpd00009[vc] + cpd00179[vc] -> cpd00027[vc] + cpd00501[vc]	Phosphate + Maltose -> D-Glucose + beta-D-Glucose 1-phosphate	0	1000	0	0
rxn01134__vc	cpd00179[vc] <=> cpd00794[vc]	Maltose <=> TRHL	-1000	1000	0	0
rxn01137__vc	cpd00001[vc] + cpd00067[vc] + cpd00182[vc] -> cpd00013[vc] + cpd00246[vc]	H2O + H+ + Adenosine -> NH3 + Inosine	0	1000	0	0.00450237
rxn01153__vc	cpd00001[vc] + cpd00610[vc] -> cpd00013[vc] + cpd00186[vc]	H2O + D-Glutamine -> NH3 + D-Glutamate	0	1000	0	0
rxn01164__vc	cpd00007[vc] + cpd00188[vc] -> cpd03555[vc]	O2 + Arachidonate -> 15(S)-HPETE	0	1000	0	0
rxn01184__vc	cpd00048[vc] + cpd00067[vc] + cpd00924[vc] -> cpd00002[vc] + cpd00193[vc]	Sulfate + H+ + AppppA -> ATP + APS	0	1000	0	0.0696689
rxn01187__vc	cpd00009[vc] + cpd00198[vc] -> cpd00001[vc] + cpd00102[vc] + cpd00196[vc]	Phosphate + D-Xylulose5-phosphate -> H2O + Glyceraldehyde3-phosphate + Acetylphosphate	0	1000	0	17.8864
rxn01200__vc	cpd00102[vc] + cpd00238[vc] <=> cpd00101[vc] + cpd00198[vc]	Glyceraldehyde3-phosphate + Sedoheptulose7-phosphate <=> ribose-5-phosphate + D-Xylulose5-phosphate	-1000	1000	3.33521	12.5443
rxn01204__vc	cpd00024[vc] + cpd00281[vc] -> cpd00023[vc] + cpd00199[vc]	2-Oxoglutarate + GABA -> L-Glutamate + 4-Oxobutanoate	0	1000	0	0
rxn01208__vc	cpd00067[vc] + cpd02605[vc] -> cpd00011[vc] + cpd00200[vc]	H+ + 2-isopropyl-3-oxosuccinate -> CO2 + 4MOP	0	1000	0.0341582	0.0341582
rxn01210__vc	cpd00002[vc] + cpd00023[vc] + cpd00201[vc] -> cpd00008[vc] + cpd00009[vc] + cpd00067[vc] + cpd03524[vc]	ATP + L-Glutamate + 10-Formyltetrahydrofolate -> ADP + Phosphate + H+ + 10-Formyl-THF-L-glutamate	0	1000	0	0
rxn01211__vc	cpd00001[vc] + cpd00347[vc] <=> cpd00067[vc] + cpd00201[vc]	H2O + 5-10-Methenyltetrahydrofolate <=> H+ + 10-Formyltetrahydrofolate	-1000	1000	0.0904663	17.3136
rxn01213__vc	cpd00113[vc] + cpd00202[vc] -> cpd00012[vc] + cpd00067[vc] + cpd00283[vc]	Isopentenyldiphosphate + DMAPP -> PPi + H+ + Geranyldiphosphate	0	1000	0.00752052	0.00752052
rxn01219__vc	cpd00002[vc] + cpd00067[vc] + cpd00206[vc] <=> cpd00008[vc] + cpd00533[vc]	ATP + H+ + dCMP <=> ADP + dCDP	-1000	1000	0	0
rxn01226__vc	cpd00001[vc] + cpd00311[vc] -> cpd00105[vc] + cpd00207[vc]	H2O + Guanosine -> D-Ribose + Guanine	0	1000	0	0
rxn01241__vc	cpd00003[vc] + cpd00449[vc] <=> cpd00004[vc] + cpd00067[vc] + cpd00213[vc]	NAD + Dihydrolipoamide <=> NADH + H+ + Lipoamide	-1000	1000	0	13.5836
rxn01242__vc	cpd00020[vc] + cpd00067[vc] + cpd00213[vc] -> cpd00011[vc] + cpd00836[vc]	Pyruvate + H+ + Lipoamide -> CO2 + S-Acetyldihydrolipoamide	0	1000	0	13.5836
rxn01249__vc	cpd00006[vc] + cpd00263[vc] <=> cpd00005[vc] + cpd00067[vc] + cpd00215[vc]	NADP + Pyridoxol <=> NADPH + H+ + Pyridoxal	-1000	1000	0	0
rxn01255__vc	cpd00932[vc] -> cpd00009[vc] + cpd00216[vc]	5-O--1-Carboxyvinyl-3-phosphoshikimate -> Phosphate + Chorismate	0	1000	0.13912	0.13912
rxn01256__vc	cpd00216[vc] -> cpd00219[vc]	Chorismate -> Prephenate	0	1000	0.0954939	0.0954939
rxn01257__vc	cpd00053[vc] + cpd00216[vc] -> cpd00023[vc] + cpd08210[vc]	L-Glutamine + Chorismate -> L-Glutamate + ADC	0	1000	0.000175056	0.000175056
rxn01258__vc	cpd00216[vc] <=> cpd00658[vc]	Chorismate <=> Isochorismate	-1000	1000	0	0
rxn01268__vc	cpd00003[vc] + cpd00219[vc] -> cpd00004[vc] + cpd00011[vc] + cpd00868[vc]	NAD + Prephenate -> NADH + CO2 + p-hydroxyphenylpyruvate	0	1000	0	0.0363478
rxn01269__vc	cpd00006[vc] + cpd00219[vc] -> cpd00005[vc] + cpd00011[vc] + cpd00868[vc]	NADP + Prephenate -> NADPH + CO2 + p-hydroxyphenylpyruvate	0	1000	0	0.0363478
rxn01274__vc	cpd00001[vc] + cpd02182[vc] -> cpd00042[vc] + cpd00067[vc] + cpd00221[vc]	H2O + (R)-S-Lactoylglutathione -> GSH + H+ + D-Lactate	0	1000	0	0
rxn01275__vc	cpd00002[vc] + cpd00222[vc] -> cpd00008[vc] + cpd00067[vc] + cpd00284[vc]	ATP + GLCN -> ADP + H+ + 6-Phospho-D-gluconate	0	1000	0	0
rxn01281__vc	cpd00005[vc] + cpd00067[vc] + cpd00843[vc] -> cpd00006[vc] + cpd00223[vc]	NADPH + H+ + Tartronate semialdehyde -> NADP + Glycerate	0	1000	0	5.91933
rxn01286__vc	cpd00001[vc] + cpd00003[vc] + cpd00448[vc] <=> cpd00004[vc] + 2 cpd00067[vc] + cpd00223[vc]	H2O + NAD + D-Glyceraldehyde <=> NADH + 2 H+ + Glycerate	-1000	1000	-0.0270674	0
rxn01297__vc	cpd00001[vc] + cpd00003[vc] + cpd00226[vc] <=> cpd00004[vc] + cpd00067[vc] + cpd00309[vc]	H2O + NAD + HYXN <=> NADH + H+ + XAN	-1000	1000	0	0.00450237
rxn01300__vc	cpd00002[vc] + cpd00227[vc] -> cpd00008[vc] + cpd00067[vc] + cpd00809[vc]	ATP + L-Homoserine -> ADP + H+ + O-Phospho-L-homoserine	0	1000	0.0883557	0.0883557
rxn01302__vc	cpd00005[vc] + cpd00067[vc] + cpd00346[vc] -> cpd00006[vc] + cpd00227[vc]	NADPH + H+ + L-Aspartate4-semialdehyde -> NADP + L-Homoserine	0	1000	0.145475	0.145475
rxn01303__vc	cpd00022[vc] + cpd00227[vc] -> cpd00010[vc] + cpd00790[vc]	Acetyl-CoA + L-Homoserine -> CoA + O-Acetyl-L-homoserine	0	1000	0.0571188	0.0571188
rxn01329__vc	cpd00235[vc] <=> cpd00485[vc]	D-mannose-6-phosphate <=> D-Mannose1-phosphate	-1000	1000	0.00030738	0.00030738
rxn01331__vc	cpd00001[vc] + cpd00003[vc] + cpd00236[vc] <=> cpd00004[vc] + 2 cpd00067[vc] + cpd02147[vc]	H2O + NAD + D-Erythrose4-phosphate <=> NADH + 2 H+ + 4-Phosphoerythronate	-1000	1000	4.37639e-05	4.37639e-05
rxn01333__vc	cpd00102[vc] + cpd00238[vc] <=> cpd00072[vc] + cpd00236[vc]	Glyceraldehyde3-phosphate + Sedoheptulose7-phosphate <=> D-fructose-6-phosphate + D-Erythrose4-phosphate	-1000	1000	-74.5102	75.3023
rxn01334__vc	cpd00349[vc] <=> cpd00095[vc] + cpd00236[vc]	Sedoheptulose 1,7-bisphosphate <=> Glycerone-phosphate + D-Erythrose4-phosphate	-1000	1000	-78.6375	71.175
rxn01343__vc	cpd00002[vc] + cpd00238[vc] -> cpd00008[vc] + cpd00067[vc] + cpd00349[vc]	ATP + Sedoheptulose7-phosphate -> ADP + H+ + Sedoheptulose 1,7-bisphosphate	0	1000	0	71.175
rxn01345__vc	cpd00001[vc] + cpd00349[vc] -> cpd00009[vc] + cpd00238[vc]	H2O + Sedoheptulose 1,7-bisphosphate -> Phosphate + Sedoheptulose7-phosphate	0	1000	0	78.6375
rxn01351__vc	cpd00001[vc] + cpd00241[vc] -> cpd00012[vc] + 2 cpd00067[vc] + cpd00296[vc]	H2O + dGTP -> PPi + 2 H+ + dGMP	0	1000	0	35.5875
rxn01353__vc	cpd00002[vc] + cpd00295[vc] <=> cpd00008[vc] + cpd00241[vc]	ATP + dGDP <=> ADP + dGTP	-1000	1000	0.00070026	35.5882
rxn01362__vc	cpd00103[vc] + cpd00247[vc] -> cpd00012[vc] + cpd00067[vc] + cpd00810[vc]	PRPP + Orotate -> PPi + H+ + Orotidylic acid	0	1000	0.0229345	0.0229345
rxn01366__vc	cpd00009[vc] + cpd00249[vc] <=> cpd00092[vc] + cpd00475[vc]	Phosphate + Uridine <=> Uracil + Ribose 1-phosphate	-1000	1000	0	0
rxn01374__vc	cpd00001[vc] + cpd00585[vc] <=> cpd00250[vc]	H2O + Creatinine <=> Creatine	-1000	1000	0	0
rxn01385__vc	cpd00004[vc] + cpd00067[vc] + cpd00259[vc] -> cpd00003[vc] + cpd00306[vc]	NADH + H+ + D-Lyxulose -> NAD + Xylitol	0	1000	0	0
rxn01416__vc	cpd00150[vc] + cpd00268[vc] <=> cpd00067[vc] + cpd00081[vc] + cpd01211[vc]	HCN + H2S2O3 <=> H+ + Sulfite + Thiocyanate	-1000	1000	0	0
rxn01426__vc	cpd00017[vc] + cpd00270[vc] <=> cpd00019[vc] + cpd00067[vc] + cpd00321[vc]	S-Adenosyl-L-methionine + Caffeoyl-CoA <=> S-Adenosyl-homocysteine + H+ + Feruloyl-CoA	-1000	1000	0	0
rxn01434__vc	cpd00002[vc] + cpd00041[vc] + cpd00274[vc] -> cpd00012[vc] + cpd00018[vc] + 2 cpd00067[vc] + cpd02152[vc]	ATP + L-Aspartate + Citrulline -> PPi + AMP + 2 H+ + L-Argininosuccinate	0	1000	0.0468405	32.8571
rxn01450__vc	cpd00067[vc] + cpd00278[vc] -> cpd00011[vc] + cpd00486[vc]	H+ + Indolepyruvate -> CO2 + Indoleacetaldehyde	0	1000	0	0
rxn01459__vc	cpd00001[vc] + cpd00006[vc] + cpd00434[vc] -> cpd00005[vc] + 2 cpd00067[vc] + cpd00281[vc]	H2O + NADP + 4-Aminobutanal -> NADPH + 2 H+ + GABA	0	1000	0	0
rxn01462__vc	cpd00001[vc] + cpd00762[vc] <=> cpd00073[vc] + cpd00281[vc]	H2O + 4-Guanidinobutanoate <=> Urea + GABA	-1000	1000	0	0
rxn01465__vc	cpd00001[vc] + cpd00282[vc] <=> cpd00067[vc] + cpd00343[vc]	H2O + S-Dihydroorotate <=> H+ + N-Carbamoyl-L-aspartate	-1000	1000	-0.0229345	-0.0229345
rxn01466__vc	cpd00113[vc] + cpd00283[vc] -> cpd00012[vc] + cpd00067[vc] + cpd00350[vc]	Isopentenyldiphosphate + Geranyldiphosphate -> PPi + H+ + Farnesyldiphosphate	0	1000	0.00752052	0.00752052
rxn01476__vc	cpd00001[vc] + cpd00911[vc] -> cpd00067[vc] + cpd00284[vc]	H2O + 6-phospho-D-glucono-1-5-lactone -> H+ + 6-Phospho-D-gluconate	0	1000	0	20.0714
rxn01484__vc	cpd00001[vc] + cpd00293[vc] <=> cpd00029[vc] + cpd00288[vc]	H2O + N-Acetyl-D-glucosamine 6-phosphate <=> Acetate + D-Glucosamine phosphate	-1000	1000	0	0
rxn01485__vc	cpd03671[vc] <=> cpd00288[vc]	D-Glucosamine1-phosphate <=> D-Glucosamine phosphate	-1000	1000	-0.0205033	-0.0205033
rxn01486__vc	cpd00113[vc] + cpd00350[vc] -> cpd00012[vc] + cpd00067[vc] + cpd00289[vc]	Isopentenyldiphosphate + Farnesyldiphosphate -> PPi + H+ + Geranylgeranyl diphosphate	0	1000	0.00742205	0.00742205
rxn01487__vc	3 cpd00005[vc] + 3 cpd00067[vc] + cpd00289[vc] -> 3 cpd00006[vc] + cpd03214[vc]	3 NADPH + 3 H+ + Geranylgeranyl diphosphate -> 3 NADP + Phytyl diphosphate	0	1000	0.00415226	0.00415226
rxn01489__vc	2 cpd00289[vc] -> cpd00012[vc] + cpd00067[vc] + cpd02168[vc]	2 Geranylgeranyl diphosphate -> PPi + H+ + Prephytoene diphosphate	0	1000	0.0016349	0.0016349
rxn01509__vc	cpd00002[vc] + cpd00067[vc] + cpd00296[vc] <=> cpd00008[vc] + cpd00295[vc]	ATP + H+ + dGMP <=> ADP + dGDP	-1000	1000	0	35.5875
rxn01512__vc	cpd00002[vc] + cpd00297[vc] <=> cpd00008[vc] + cpd00357[vc]	ATP + dTDP <=> ADP + TTP	-1000	1000	0.000920065	0.000920065
rxn01513__vc	cpd00002[vc] + cpd00067[vc] + cpd00298[vc] <=> cpd00008[vc] + cpd00297[vc]	ATP + H+ + dTMP <=> ADP + dTDP	-1000	1000	0.000920065	0.000920065
rxn01517__vc	cpd00002[vc] + cpd00067[vc] + cpd00299[vc] <=> cpd00008[vc] + cpd00978[vc]	ATP + H+ + dUMP <=> ADP + dUDP	-1000	1000	-0.000920065	35.5866
rxn01519__vc	cpd00001[vc] + cpd00358[vc] -> cpd00012[vc] + 2 cpd00067[vc] + cpd00299[vc]	H2O + dUTP -> PPi + 2 H+ + dUMP	0	1000	0	35.5875
rxn01522__vc	cpd00004[vc] + cpd00067[vc] + cpd00300[vc] -> cpd00001[vc] + cpd00003[vc] + cpd00309[vc]	NADH + H+ + Urate -> H2O + NAD + XAN	0	1000	0	0
rxn01537__vc	cpd00001[vc] + cpd00305[vc] -> cpd00939[vc] + cpd02636[vc]	H2O + Thiamin -> Toxopyrimidine + 4-Methyl-5--2-hydroxyethyl-thiazole	0	1000	0	0
rxn01544__vc	cpd00103[vc] + cpd00309[vc] -> cpd00012[vc] + cpd00067[vc] + cpd00497[vc]	PRPP + XAN -> PPi + H+ + XMP	0	1000	0	0.00450237
rxn01545__vc	cpd00001[vc] + cpd01217[vc] -> cpd00105[vc] + cpd00309[vc]	H2O + Xanthosine -> D-Ribose + XAN	0	1000	0	0
rxn01555__vc	cpd00007[vc] + cpd00067[vc] + cpd00313[vc] -> cpd00204[vc] + cpd02754[vc]	O2 + H+ + Quercetin -> CO + 2-Protocatechoylphloroglucinolcarboxylate	0	1000	0	0
rxn01575__vc	cpd00024[vc] + cpd00322[vc] <=> cpd00023[vc] + cpd00508[vc]	2-Oxoglutarate + L-Isoleucine <=> L-Glutamate + 3MOP	-1000	1000	-0.0719949	-0.0719949
rxn01603__vc	cpd00002[vc] + cpd00023[vc] + cpd00683[vc] -> cpd00008[vc] + cpd00009[vc] + cpd00067[vc] + cpd00330[vc]	ATP + L-Glutamate + Dihydropteroate -> ADP + Phosphate + H+ + Dihydrofolate	0	1000	0.000175056	0.000175056
rxn01629__vc	cpd02345[vc] -> cpd00338[vc]	L-Glutamate1-semialdehyde -> 5-Aminolevulinate	0	1000	0.0346185	0.0346185
rxn01636__vc	cpd00023[vc] + cpd00342[vc] <=> cpd00064[vc] + cpd00477[vc]	L-Glutamate + N-Acetylornithine <=> Ornithine + N-Acetyl-L-glutamate	-1000	1000	-71.1206	55.8318
rxn01637__vc	cpd00024[vc] + cpd00342[vc] <=> cpd00023[vc] + cpd00918[vc]	2-Oxoglutarate + N-Acetylornithine <=> L-Glutamate + 2-Acetamido-5-oxopentanoate	-1000	1000	-55.8318	-0.0543897
rxn01643__vc	cpd00005[vc] + cpd00067[vc] + cpd01977[vc] -> cpd00006[vc] + cpd00009[vc] + cpd00346[vc]	NADPH + H+ + 4-Phospho-L-aspartate -> NADP + Phosphate + L-Aspartate4-semialdehyde	0	1000	0.174996	0.174996
rxn01644__vc	cpd00020[vc] + cpd00346[vc] -> 2 cpd00001[vc] + cpd00067[vc] + cpd02120[vc]	Pyruvate + L-Aspartate4-semialdehyde -> 2 H2O + H+ + Dihydrodipicolinate	0	1000	0.0295211	0.0295211
rxn01652__vc	cpd00001[vc] + cpd00347[vc] <=> cpd00067[vc] + cpd02197[vc]	H2O + 5-10-Methenyltetrahydrofolate <=> H+ + 5-Formyltetrahydrofolate	-1000	1000	0	71.175
rxn01653__vc	cpd00002[vc] + cpd02197[vc] -> cpd00008[vc] + cpd00009[vc] + cpd00347[vc]	ATP + 5-Formyltetrahydrofolate -> ADP + Phosphate + 5-10-Methenyltetrahydrofolate	0	1000	0	71.175
rxn01669__vc	cpd00001[vc] + cpd00355[vc] -> cpd00013[vc] + cpd00873[vc]	H2O + Nicotinamide ribonucleotide -> NH3 + Nicotinate ribonucleotide	0	1000	0	0
rxn01672__vc	cpd00001[vc] + cpd00067[vc] + cpd00356[vc] -> cpd00013[vc] + cpd00358[vc]	H2O + H+ + dCTP -> NH3 + dUTP	0	1000	0	0.000920065
rxn01673__vc	cpd00002[vc] + cpd00533[vc] <=> cpd00008[vc] + cpd00356[vc]	ATP + dCDP <=> ADP + dCTP	-1000	1000	0.000610438	0.0015305
rxn01675__vc	cpd00089[vc] + cpd00357[vc] -> cpd00012[vc] + cpd00626[vc]	Glucose-1-phosphate + TTP -> PPi + dTDPglucose	0	1000	0	0
rxn01678__vc	cpd00002[vc] + cpd00978[vc] <=> cpd00008[vc] + cpd00358[vc]	ATP + dUDP <=> ADP + dUTP	-1000	1000	-0.000920065	35.5875
rxn01682__vc	cpd02210[vc] <=> cpd00102[vc] + cpd00359[vc]	Indoleglycerol phosphate <=> Glyceraldehyde3-phosphate + indol	-1000	1000	0	0.0434071
rxn01723__vc	cpd00006[vc] + cpd00376[vc] <=> cpd00005[vc] + cpd00067[vc] + cpd00389[vc]	NADP + Bilirubin <=> NADPH + H+ + Biliverdin	-1000	1000	-20.0714	0
rxn01724__vc	cpd00007[vc] + 2 cpd00376[vc] -> 2 cpd00001[vc] + 2 cpd00389[vc]	O2 + 2 Bilirubin -> 2 H2O + 2 Biliverdin	0	1000	0	10.0357
rxn01739__vc	cpd00002[vc] + cpd00383[vc] -> cpd00008[vc] + cpd00067[vc] + cpd02030[vc]	ATP + Shikimate -> ADP + H+ + 3-phosphoshikimate	0	1000	0.13912	0.13912
rxn01740__vc	cpd00005[vc] + cpd00067[vc] + cpd01716[vc] -> cpd00006[vc] + cpd00383[vc]	NADPH + H+ + 3-Dehydroshikimate -> NADP + Shikimate	0	1000	0.13912	0.13912
rxn01748__vc	cpd00001[vc] + cpd01092[vc] <=> cpd00067[vc] + cpd00388[vc]	H2O + Allantoin <=> H+ + Allantoate	-1000	1000	0	0
rxn01750__vc	cpd00390[vc] -> cpd00001[vc] + cpd00897[vc]	CDP-glucose -> H2O + CDP-4-dehydro-6-deoxy-D-glucose	0	1000	0	0
rxn01790__vc	cpd00005[vc] + cpd00067[vc] + cpd00712[vc] -> cpd00006[vc] + cpd00408[vc]	NADPH + H+ + 2-Dehydropantoate -> NADP + Pantoate	0	1000	0.00010941	0.00010941
rxn01791__vc	cpd00002[vc] + cpd00085[vc] + cpd00408[vc] -> cpd00012[vc] + cpd00018[vc] + 2 cpd00067[vc] + cpd00644[vc]	ATP + beta-Alanine + Pantoate -> PPi + AMP + 2 H+ + PAN	0	1000	0.00010941	0.00010941
rxn01827__vc	cpd00007[vc] + cpd00868[vc] -> cpd00011[vc] + cpd00426[vc]	O2 + p-hydroxyphenylpyruvate -> CO2 + Homogentisate	0	1000	0	0
rxn01833__vc	cpd00001[vc] + cpd00007[vc] + cpd01298[vc] -> cpd00013[vc] + cpd00025[vc] + cpd00428[vc]	H2O + O2 + Aminoacetone -> NH3 + H2O2 + 2-Oxopropanal	0	1000	0	0
rxn01834__vc	cpd02182[vc] <=> cpd00042[vc] + cpd00428[vc]	(R)-S-Lactoylglutathione <=> GSH + 2-Oxopropanal	-1000	1000	0	0
rxn01840__vc	cpd00001[vc] + cpd00003[vc] + cpd00464[vc] <=> cpd00004[vc] + cpd00067[vc] + cpd00430[vc]	H2O + NAD + alpha-Tolualdehyde <=> NADH + H+ + PACT	-1000	1000	0	0
rxn01843__vc	cpd00001[vc] + cpd00067[vc] + cpd01647[vc] <=> cpd00013[vc] + cpd00430[vc]	H2O + H+ + 2-Phenylacetamide <=> NH3 + PACT	-1000	1000	0	0
rxn01858__vc	cpd00013[vc] + cpd03279[vc] -> cpd00001[vc] + cpd00067[vc] + cpd00438[vc]	NH3 + Deoxyinosine -> H2O + H+ + Deoxyadenosine	0	1000	0	0
rxn01870__vc	cpd00802[vc] <=> cpd00095[vc] + cpd00448[vc]	D-fructose-1-phosphate <=> Glycerone-phosphate + D-Glyceraldehyde	-1000	1000	0	0
rxn01871__vc	cpd00022[vc] + cpd00449[vc] <=> cpd00010[vc] + cpd00836[vc]	Acetyl-CoA + Dihydrolipoamide <=> CoA + S-Acetyldihydrolipoamide	-1000	1000	-13.5836	0
rxn01917__vc	cpd00002[vc] + cpd00477[vc] -> cpd00008[vc] + cpd02552[vc]	ATP + N-Acetyl-L-glutamate -> ADP + n-acetylglutamyl-phosphate	0	1000	0.0543897	55.8318
rxn01962__vc	cpd00001[vc] + cpd00530[vc] -> cpd00012[vc] + 2 cpd00067[vc] + cpd00497[vc]	H2O + XTP -> PPi + 2 H+ + XMP	0	1000	0	0
rxn01964__vc	cpd00054[vc] + cpd02210[vc] -> cpd00001[vc] + cpd00065[vc] + cpd00102[vc]	L-Serine + Indoleglycerol phosphate -> H2O + L-Tryptophan + Glyceraldehyde3-phosphate	0	1000	0	0.0434071
rxn01966__vc	cpd00009[vc] + cpd00794[vc] -> cpd00027[vc] + cpd00501[vc]	Phosphate + TRHL -> D-Glucose + beta-D-Glucose 1-phosphate	0	1000	0	0
rxn01967__vc	cpd00501[vc] <=> cpd00863[vc]	beta-D-Glucose 1-phosphate <=> beta-D-Glucose 6-phosphate	-1000	1000	0	0
rxn01974__vc	cpd00504[vc] <=> cpd00516[vc]	LL-2,6-Diaminopimelate <=> meso-2,6-Diaminopimelate	-1000	1000	0.0295211	0.0295211
rxn01987__vc	cpd00002[vc] + cpd01242[vc] -> cpd00008[vc] + cpd00067[vc] + cpd00510[vc]	ATP + Thyminose -> ADP + H+ + deoxyribose-5-phosphate	0	1000	0	0
rxn01997__vc	cpd00626[vc] -> cpd00001[vc] + cpd00521[vc]	dTDPglucose -> H2O + dTDP-4-oxo-6-deoxy-D-glucose	0	1000	0	0
rxn02000__vc	cpd00521[vc] -> cpd00522[vc]	dTDP-4-oxo-6-deoxy-D-glucose -> dTDP-4-oxo-L-rhamnose	0	1000	0	0
rxn02003__vc	cpd00005[vc] + cpd00067[vc] + cpd00522[vc] -> cpd00006[vc] + cpd02113[vc]	NADPH + H+ + dTDP-4-oxo-L-rhamnose -> NADP + dTDP-rhamnose	0	1000	0	0
rxn02008__vc	cpd00002[vc] + cpd00186[vc] + cpd00890[vc] -> cpd00008[vc] + cpd00009[vc] + cpd00067[vc] + cpd00525[vc]	ATP + D-Glutamate + UDP-N-acetylmuramoyl-L-alanine -> ADP + Phosphate + H+ + UDP-N-acetylmuramoyl-L-alanyl-D-glutamate	0	1000	0.00531265	0.00531265
rxn02011__vc	cpd00002[vc] + cpd00516[vc] + cpd00525[vc] -> cpd00008[vc] + cpd00009[vc] + cpd00067[vc] + cpd02964[vc]	ATP + meso-2,6-Diaminopimelate + UDP-N-acetylmuramoyl-L-alanyl-D-glutamate -> ADP + Phosphate + H+ + UDP-N-acetylmuramoyl-L-alanyl-D-gamma-glutamyl-meso-2-6-diaminopimelate	0	1000	0.00531265	0.00531265
rxn02155__vc	cpd00002[vc] + cpd00873[vc] <=> cpd00012[vc] + cpd00638[vc]	ATP + Nicotinate ribonucleotide <=> PPi + Deamido-NAD	-1000	1000	0.000437639	0.000437639
rxn02159__vc	cpd00003[vc] + cpd00641[vc] <=> cpd00004[vc] + cpd00067[vc] + cpd01324[vc]	NAD + L-Histidinol <=> NADH + H+ + L-Histidinal	-1000	1000	0.0214846	0.0214846
rxn02160__vc	cpd00001[vc] + cpd00807[vc] -> cpd00009[vc] + cpd00641[vc]	H2O + L-histidinol-phosphate -> Phosphate + L-Histidinol	0	1000	0.0214846	0.0214846
rxn02175__vc	cpd00002[vc] + cpd00834[vc] <=> cpd00012[vc] + cpd00655[vc]	ATP + Phosphopantetheine <=> PPi + Dephospho-CoA	-1000	1000	0.00010941	0.00010941
rxn02186__vc	cpd00005[vc] + cpd00067[vc] + cpd00668[vc] -> cpd00006[vc] + cpd02498[vc]	NADPH + H+ + ALCTT -> NADP + 2,3-Dihydroxy-isovalerate	0	1000	0.0726123	0.0726123
rxn02200__vc	cpd00443[vc] + cpd00954[vc] <=> cpd00001[vc] + cpd00683[vc]	ABEE + 6-hydroxymethyl dihydropterin <=> H2O + Dihydropteroate	-1000	1000	-35.5873	0.000175056
rxn02201__vc	cpd00443[vc] + cpd02920[vc] -> cpd00012[vc] + cpd00683[vc]	ABEE + 2-Amino-4-hydroxy-6-hydroxymethyl-7-8-dihydropteridinediphosphate -> PPi + Dihydropteroate	0	1000	0	35.5875
rxn02212__vc	cpd02857[vc] -> cpd00009[vc] + cpd00699[vc]	DAHP -> Phosphate + 5-Dehydroquinate	0	1000	0.13912	0.13912
rxn02213__vc	cpd00699[vc] -> cpd00001[vc] + cpd01716[vc]	5-Dehydroquinate -> H2O + 3-Dehydroshikimate	0	1000	0.13912	0.13912
rxn02222__vc	cpd00001[vc] + cpd01747[vc] -> cpd00013[vc] + cpd00703[vc]	H2O + Indole-3-acetamide -> NH3 + Indoleacetate	0	1000	0	0
rxn02251__vc	cpd00007[vx] + cpd00871[vx] -> cpd00727[vx] + cpd00169[vx] + 2 cpd00067[vx]	O2 + D-Ribulose 1,5-bisphosphate -> 2-Phosphoglycolate + 3-Phosphoglycerate + 2 H+	0	1000	0	8.02857
rxn02264__vc	cpd00755[vc] -> cpd00001[vc] + cpd00774[vc]	Hydroxymethylbilane -> H2O + UroporphyrinogenIII	0	1000	0.00432731	0.00432731
rxn02275__vc	cpd00001[vc] + cpd01973[vc] -> cpd00013[vc] + cpd00762[vc]	H2O + 4-Guanidinobutanamide -> NH3 + 4-Guanidinobutanoate	0	1000	0	0
rxn02277__vc	cpd00002[vc] + cpd00011[vc] + cpd00764[vc] -> cpd00008[vc] + cpd00009[vc] + 3 cpd00067[vc] + cpd01311[vc]	ATP + CO2 + 7-8-Diaminononanoate -> ADP + Phosphate + 3 H+ + Dethiobiotin	0	1000	0	0
rxn02285__vc	cpd00005[vc] + cpd00067[vc] + cpd02820[vc] -> cpd00006[vc] + cpd00773[vc]	NADPH + H+ + UDP-N-acetylglucosamine enolpyruvate -> NADP + UDP-MurNAc	0	1000	0.00531265	0.00531265
rxn02286__vc	cpd00002[vc] + cpd00035[vc] + cpd00773[vc] -> cpd00008[vc] + cpd00009[vc] + cpd00067[vc] + cpd00890[vc]	ATP + L-Alanine + UDP-MurNAc -> ADP + Phosphate + H+ + UDP-N-acetylmuramoyl-L-alanine	0	1000	0.00531265	0.00531265
rxn02288__vc	4 cpd00067[vc] + cpd00774[vc] -> 4 cpd00011[vc] + cpd02083[vc]	4 H+ + UroporphyrinogenIII -> 4 CO2 + CoproporphyrinogenIII	0	1000	0.00428355	0.00428355
rxn02297__vc	cpd00035[vc] + cpd00067[vc] + cpd00782[vc] <=> cpd00010[vc] + cpd00011[vc] + cpd00800[vc]	L-Alanine + H+ + Pimeloyl-CoA <=> CoA + CO2 + 8-Amino-7-oxononanoate	-1000	1000	0	0
rxn02303__vc	cpd00007[vc] + 2 cpd00067[vc] + cpd02083[vc] -> 2 cpd00001[vc] + 2 cpd00011[vc] + cpd00791[vc]	O2 + 2 H+ + CoproporphyrinogenIII -> 2 H2O + 2 CO2 + ProtoporphyrinogenIX	0	1000	0.00428355	0.00428355
rxn02305__vc	cpd00067[vc] + cpd02654[vc] + cpd02894[vc] -> cpd00012[vc] + cpd00793[vc]	H+ + 4-Methyl-5--2-phosphoethyl-thiazole + 4-Amino-2-methyl-5-diphosphomethylpyrimidine -> PPi + Thiamine phosphate	0	1000	0	0
rxn02320__vc	cpd00023[vc] + cpd00930[vc] -> cpd00024[vc] + cpd00807[vc]	L-Glutamate + imidazole acetol-phosphate -> 2-Oxoglutarate + L-histidinol-phosphate	0	1000	0.0214846	0.0214846
rxn02339__vc	cpd00024[vc] + cpd01974[vc] -> cpd00023[vc] + cpd00830[vc]	2-Oxoglutarate + 4-Hydroxy-L-glutamate -> L-Glutamate + 4-Hydroxy-2-oxoglutarate	0	1000	0	0
rxn02341__vc	cpd00067[vc] + cpd02666[vc] -> cpd00011[vc] + cpd00834[vc]	H+ + (R)-4-Phosphopantothenoyl-L-cysteine -> CO2 + Phosphopantetheine	0	1000	0.00010941	0.00010941
rxn02356__vc	cpd00003[vc] + cpd00851[vc] -> cpd00004[vc] + 2 cpd00067[vc] + cpd02625[vc]	NAD + trans-4-Hydroxy-L-proline -> NADH + 2 H+ + 3-Hydroxy-L-1-pyrroline-5-carboxylate	0	1000	0	0
rxn02358__vc	cpd00006[vc] + cpd00851[vc] -> cpd00005[vc] + 2 cpd00067[vc] + cpd02625[vc]	NADP + trans-4-Hydroxy-L-proline -> NADPH + 2 H+ + 3-Hydroxy-L-1-pyrroline-5-carboxylate	0	1000	0	0
rxn02373__vc	cpd00005[vc] + cpd00067[vc] + cpd02097[vc] -> cpd00006[vc] + cpd00009[vc] + cpd00858[vc]	NADPH + H+ + L-Glutamyl 5-phosphate -> NADP + Phosphate + L-Glutamate5-semialdehyde	0	1000	0	55.7774
rxn02402__vc	cpd00067[vc] + cpd00103[vc] + cpd02333[vc] -> cpd00011[vc] + cpd00012[vc] + cpd00873[vc]	H+ + PRPP + Quinolinate -> CO2 + PPi + Nicotinate ribonucleotide	0	1000	0.000437639	0.000437639
rxn02449__vc	cpd00001[vc] + cpd02740[vc] -> cpd00009[vc] + cpd00067[vc] + cpd00905[vc]	H2O + Guanosine 5-triphosphate,3-diphosphate -> Phosphate + H+ + Guanosine 3,5-bis(diphosphate)	0	1000	0	23.725
rxn02465__vc	cpd00006[vc] + cpd00009[vc] + cpd00918[vc] <=> cpd00005[vc] + cpd00067[vc] + cpd02552[vc]	NADP + Phosphate + 2-Acetamido-5-oxopentanoate <=> NADPH + H+ + n-acetylglutamyl-phosphate	-1000	1000	-55.8318	-0.0543897
rxn02473__vc	cpd02843[vc] -> cpd00001[vc] + cpd00930[vc]	D-erythro-imidazol-glycerol-phosphate -> H2O + imidazole acetol-phosphate	0	1000	0.0214846	0.0214846
rxn02474__vc	cpd00005[vc] + cpd00067[vc] + cpd00931[vc] -> cpd00006[vc] + cpd02720[vc]	NADPH + H+ + 5-Amino-6--5-phosphoribosylaminouracil -> NADP + 5-Amino-6--5-phosphoribitylaminouracil	0	1000	0.000131292	0.000131292
rxn02475__vc	cpd00001[vc] + cpd00067[vc] + cpd00957[vc] -> cpd00013[vc] + cpd00931[vc]	H2O + H+ + 2,5-Diamino-6-(5-phosphoribosylamino)-4-pyrimidineone -> NH3 + 5-Amino-6--5-phosphoribosylaminouracil	0	1000	0.000131292	0.000131292
rxn02476__vc	cpd00061[vc] + cpd02030[vc] -> cpd00009[vc] + cpd00932[vc]	Phosphoenolpyruvate + 3-phosphoshikimate -> Phosphate + 5-O--1-Carboxyvinyl-3-phosphoshikimate	0	1000	0.13912	0.13912
rxn02484__vc	cpd00002[vc] + cpd00939[vc] -> cpd00008[vc] + cpd00067[vc] + cpd02775[vc]	ATP + Toxopyrimidine -> ADP + H+ + 4-Amino-5-phosphomethyl-2-methylpyrimidine	0	1000	0	0
rxn02503__vc	cpd00002[vc] + cpd00954[vc] -> cpd00018[vc] + 2 cpd00067[vc] + cpd02920[vc]	ATP + 6-hydroxymethyl dihydropterin -> AMP + 2 H+ + 2-Amino-4-hydroxy-6-hydroxymethyl-7-8-dihydropteridinediphosphate	0	1000	0	35.5875
rxn02504__vc	cpd02961[vc] -> cpd00229[vc] + cpd00954[vc]	Dihydroneopterin -> Glycolaldehyde + 6-hydroxymethyl dihydropterin	0	1000	0.000175056	0.000175056
rxn02507__vc	cpd00067[vc] + cpd00956[vc] -> cpd00001[vc] + cpd00011[vc] + cpd02210[vc]	H+ + 1-(2-carboxyphenylamino)-1-deoxyribulose 5-phosphate -> H2O + CO2 + Indoleglycerol phosphate	0	1000	0.0434071	0.0434071
rxn02508__vc	cpd02642[vc] -> cpd00956[vc]	N-5-phosphoribosyl-anthranilate -> 1-(2-carboxyphenylamino)-1-deoxyribulose 5-phosphate	0	1000	0.0434071	0.0434071
rxn02590__vc	cpd00007[vc] + cpd01122[vc] -> cpd02873[vc]	O2 + Linoleate -> 13(S)-HPODE	0	1000	0	0
rxn02647__vc	cpd00067[vc] + cpd01264[vc] <=> cpd00204[vc] + cpd01250[vc]	H+ + Octadecanal <=> CO + Heptadecane	-1000	1000	-4.37639e-05	-4.37639e-05
rxn02716__vc	cpd00005[vc] + cpd00067[vc] + cpd01845[vc] -> cpd00006[vc] + cpd01449[vc]	NADPH + H+ + Protochlorophyllide -> NADP + Chlorophyllide	0	1000	0	0.00415226
rxn02733__vc	cpd00001[vc] + cpd00002[vc] + cpd00254[vc] + cpd01476[vc] <=> cpd00008[vc] + cpd00009[vc] + 3 cpd00067[vc] + cpd02216[vc]	H2O + ATP + Mg + Protoporphyrin <=> ADP + Phosphate + 3 H+ + Mg-protoporphyrin IX	-1000	1000	0.00415226	0.00415226
rxn02747__vc	cpd00001[vc] + cpd02705[vc] -> cpd00067[vc] + cpd01498[vc]	H2O + 4-Carboxymethylenebut-2-en-4-olide -> H+ + Maleylacetate	0	1000	0	0
rxn02749__vc	cpd00001[vc] + cpd01502[vc] -> cpd01700[vc]	H2O + Citraconate -> D-Citramalate	0	1000	0	0
rxn02751__vc	cpd00001[vc] + cpd01502[vc] <=> cpd03593[vc]	H2O + Citraconate <=> D-erythro-3-Methylmalate	-1000	1000	0	0
rxn02775__vc	cpd00017[vc] + cpd01620[vc] -> cpd00019[vc] + cpd00067[vc] + cpd03420[vc]	S-Adenosyl-L-methionine + Precorrin 2 -> S-Adenosyl-homocysteine + H+ + Precorrin 3A	0	1000	4.37639e-05	4.37639e-05
rxn02789__vc	cpd01646[vc] <=> cpd00001[vc] + cpd01710[vc]	2-Isopropylmalate <=> H2O + 2-Isopropylmaleate	-1000	1000	0.0341582	0.0341582
rxn02811__vc	cpd02693[vc] <=> cpd00001[vc] + cpd01710[vc]	3-Isopropylmalate <=> H2O + 2-Isopropylmaleate	-1000	1000	-0.0341582	-0.0341582
rxn02826__vc	cpd00001[vc] + cpd00007[vc] + cpd01758[vc] -> cpd00013[vc] + cpd00025[vc] + cpd03529[vc]	H2O + O2 + N-Acetylputrescine -> NH3 + H2O2 + N4-Acetylaminobutanal	0	1000	0	0
rxn02831__vc	cpd00002[vc] + cpd00010[vc] + cpd01772[vc] -> cpd00012[vc] + cpd00018[vc] + cpd00067[vc] + cpd02021[vc]	ATP + CoA + Succinylbenzoate -> PPi + AMP + H+ + Succinylbenzoyl-CoA	0	1000	0	0
rxn02832__vc	cpd03451[vc] -> cpd00001[vc] + cpd01772[vc]	SHCHC -> H2O + Succinylbenzoate	0	1000	0	0
rxn02834__vc	cpd00001[vc] + cpd01775[vc] -> cpd00012[vc] + 2 cpd00067[vc] + cpd01777[vc]	H2O + Phosphoribosyl-ATP -> PPi + 2 H+ + Phosphoribosyl-AMP	0	1000	0.0214846	0.0214846
rxn02835__vc	cpd00001[vc] + cpd01777[vc] -> cpd02979[vc]	H2O + Phosphoribosyl-AMP -> phosphoribosylformiminoaicar-phosphate	0	1000	0.0214846	0.0214846
rxn02884__vc	cpd00067[vc] + cpd02507[vc] -> cpd00011[vc] + cpd01960[vc]	H+ + 5-Carboxy-2-oxohept-3-enedioate -> CO2 + 2-Oxohept-3-enedioate	0	1000	0	0
rxn02895__vc	cpd00002[vc] + cpd00033[vc] + cpd01982[vc] -> cpd00008[vc] + cpd00009[vc] + cpd00067[vc] + cpd02394[vc]	ATP + Glycine + 5-Phosphoribosylamine -> ADP + Phosphate + H+ + GAR	0	1000	0.0344909	0.0344909
rxn02896__vc	cpd03296[vc] <=> cpd03972[vc]	Isopenicillin N <=> Penicillin N	-1000	1000	0	0
rxn02897__vc	cpd00873[vc] + cpd01997[vc] <=> cpd00067[vc] + cpd00218[vc] + cpd02904[vc]	Nicotinate ribonucleotide + Dimethylbenzimidazole <=> H+ + Niacin + alpha-Ribazole 5-phosphate	-1000	1000	4.37639e-05	4.37639e-05
rxn02914__vc	cpd00024[vc] + cpd00738[vc] <=> cpd00023[vc] + cpd02069[vc]	2-Oxoglutarate + phosphoserine <=> L-Glutamate + 3-Phosphonooxypyruvate	-1000	1000	-33.1804	0
rxn02922__vc	cpd00001[vc] + cpd02088[vc] -> cpd00832[vc] + cpd02885[vc]	H2O + Globoside -> N-Acetyl-D-chondrosamine + Trihexosylceramide	0	1000	0	0
rxn02929__vc	cpd00005[vc] + cpd00067[vc] + cpd02120[vc] -> cpd00006[vc] + cpd02465[vc]	NADPH + H+ + Dihydrodipicolinate -> NADP + tetrahydrodipicolinate	0	1000	0.0295211	0.0295211
rxn02937__vc	cpd00002[vc] + cpd02826[vc] -> cpd00008[vc] + cpd00009[vc] + cpd00067[vc] + cpd02140[vc]	ATP + 5-Phosphoribosylformylglycinamidine -> ADP + Phosphate + H+ + AIR	0	1000	0.0344909	0.0344909
rxn02938__vc	cpd00067[vc] + cpd02893[vc] <=> cpd00011[vc] + cpd02140[vc]	H+ + 5-Phosphoribosyl-4-carboxy-5-aminoimidazole <=> CO2 + AIR	-1000	1000	-0.0344471	-0.0344471
rxn02939__vc	cpd00003[vc] + cpd02147[vc] <=> cpd00004[vc] + cpd00067[vc] + cpd03606[vc]	NAD + 4-Phosphoerythronate <=> NADH + H+ + 2-Oxo-3-hydroxy-4-phosphobutanoate	-1000	1000	4.37639e-05	4.37639e-05
rxn02959__vc	cpd00017[vc] + cpd00067[vc] + cpd02216[vc] -> cpd00019[vc] + cpd02762[vc]	S-Adenosyl-L-methionine + H+ + Mg-protoporphyrin IX -> S-Adenosyl-homocysteine + Mg-Protoporphyrin IX 13-monomethyl ester	0	1000	0.00415226	0.00415226
rxn02986__vc	cpd02978[vc] -> cpd00421[vc] + cpd02315[vc]	7,8-Dihydroneopterin 3-triphosphate -> Triphosphate + 6-Pyruvoyltetrahydropterin	0	1000	0	0
rxn02988__vc	cpd00095[vc] + cpd03470[vc] -> 2 cpd00001[vc] + cpd00009[vc] + cpd00067[vc] + cpd02333[vc]	Glycerone-phosphate + Iminoaspartate -> 2 H2O + Phosphate + H+ + Quinolinate	0	1000	0.000437639	0.000437639
rxn03004__vc	cpd00201[vc] + cpd02394[vc] <=> cpd00067[vc] + cpd00087[vc] + cpd02678[vc]	10-Formyltetrahydrofolate + GAR <=> H+ + Tetrahydrofolate + N-Formyl-GAR	-1000	1000	0.0344909	0.0344909
rxn03057__vc	cpd02574[vc] -> cpd02791[vc]	methylthioribose-1-phosphate -> methylthioribulose-1-phosphate	0	1000	0.00127462	0.00127462
rxn03062__vc	cpd00003[vc] + cpd02693[vc] -> cpd00004[vc] + cpd00067[vc] + cpd02605[vc]	NAD + 3-Isopropylmalate -> NADH + H+ + 2-isopropyl-3-oxosuccinate	0	1000	0.0341582	0.0341582
rxn03068__vc	cpd00006[vc] + cpd02498[vc] <=> cpd00005[vc] + cpd00067[vc] + cpd02569[vc]	NADP + 2,3-Dihydroxy-isovalerate <=> NADPH + H+ + 2-Oxo-3-hydroxyisovalerate	-1000	1000	0	0
rxn03075__vc	cpd00002[vc] + cpd02636[vc] -> cpd00008[vc] + cpd00067[vc] + cpd02654[vc]	ATP + 4-Methyl-5--2-hydroxyethyl-thiazole -> ADP + H+ + 4-Methyl-5--2-phosphoethyl-thiazole	0	1000	0	0
rxn03080__vc	cpd02882[vc] + cpd11225[vc] -> 2 cpd00001[vc] + cpd00009[vc] + cpd00067[vc] + cpd02656[vc]	4--1-D-Ribitylamino-5-aminouracil + 3-4-dihydroxy-2-butanone4-phosphate -> 2 H2O + Phosphate + H+ + 6-7-Dimethyl-8--1-D-ribityllumazine	0	1000	0.000262583	0.000262583
rxn03084__vc	cpd00001[vc] + cpd00002[vc] + cpd00053[vc] + cpd02678[vc] -> cpd00008[vc] + cpd00009[vc] + cpd00023[vc] + cpd00067[vc] + cpd02826[vc]	H2O + ATP + L-Glutamine + N-Formyl-GAR -> ADP + Phosphate + L-Glutamate + H+ + 5-Phosphoribosylformylglycinamidine	0	1000	0.0344909	0.0344909
rxn03108__vc	cpd00002[vc] + cpd02775[vc] <=> cpd00008[vc] + cpd02894[vc]	ATP + 4-Amino-5-phosphomethyl-2-methylpyrimidine <=> ADP + 4-Amino-2-methyl-5-diphosphomethylpyrimidine	-1000	1000	4.37639e-05	4.37639e-05
rxn03126__vc	cpd02935[vc] + cpd08702[vc] -> cpd02246[vc] + cpd02817[vc] + cpd08701[vc]	CoM-S-S-CoB + Dihydromethanophenazine -> CoM + HTP + Methanophenazine	0	1000	0	0
rxn03136__vc	cpd02921[vc] <=> cpd00106[vc] + cpd02851[vc]	SAICAR <=> Fumarate + AICAR	-1000	1000	0.0344471	0.0344471
rxn03137__vc	cpd00201[vc] + cpd02851[vc] <=> cpd00087[vc] + cpd02884[vc]	10-Formyltetrahydrofolate + AICAR <=> Tetrahydrofolate + FAICAR	-1000	1000	0.0559317	0.0559317
rxn03141__vc	cpd00002[vc] + cpd00731[vc] + cpd03490[vc] -> cpd00008[vc] + cpd00009[vc] + cpd00067[vc] + cpd02862[vc]	ATP + Ala-Ala + UDP-N-acetylmuramoyl-L-alanyl-gamma-D-glutamyl-L-lysine -> ADP + Phosphate + H+ + UDPMurAc(oyl-L-Ala-D-gamma-Glu-L-Lys-D-Ala-D-Ala)	0	1000	0	0
rxn03146__vc	cpd00001[vc] + cpd02886[vc] -> cpd00029[vc] + cpd03584[vc]	H2O + UDP-3-O-(beta-hydroxymyristoyl)-N-acetylglucosamine -> Acetate + UDP-3-O-(beta-hydroxymyristoyl)-D-glucosamine	0	1000	0.00987796	0.00987796
rxn03147__vc	cpd00002[vc] + cpd00041[vc] + cpd02893[vc] -> cpd00008[vc] + cpd00009[vc] + 2 cpd00067[vc] + cpd02921[vc]	ATP + L-Aspartate + 5-Phosphoribosyl-4-carboxy-5-aminoimidazole -> ADP + Phosphate + 2 H+ + SAICAR	0	1000	0.0344471	0.0344471
rxn03150__vc	cpd00001[vc] + cpd02904[vc] -> cpd00009[vc] + cpd03423[vc]	H2O + alpha-Ribazole 5-phosphate -> Phosphate + alpha-Ribazole	0	1000	4.37639e-05	4.37639e-05
rxn03159__vc	cpd02835[vc] + cpd02930[vc] -> cpd00014[vc] + cpd03002[vc]	UDP-2,3-bis(3-hydroxytetradecanoyl)glucosamine + Lipid X -> UDP + Lipid A disaccharide	0	1000	0.00493898	0.00493898
rxn03164__vc	cpd00002[vc] + cpd00731[vc] + cpd02964[vc] -> cpd00008[vc] + cpd00009[vc] + cpd00067[vc] + cpd02968[vc]	ATP + Ala-Ala + UDP-N-acetylmuramoyl-L-alanyl-D-gamma-glutamyl-meso-2-6-diaminopimelate -> ADP + Phosphate + H+ + UDP-N-acetylmuramoyl-L-alanyl-D-glutamyl-6-carboxy-L-lysyl-D-alanyl- D-alanine	0	1000	0.00531265	0.00531265
rxn03167__vc	3 cpd00001[vc] + cpd02978[vc] -> 3 cpd00009[vc] + 2 cpd00067[vc] + cpd02961[vc]	3 H2O + 7,8-Dihydroneopterin 3-triphosphate -> 3 Phosphate + 2 H+ + Dihydroneopterin	0	1000	0.000175056	0.000175056
rxn03175__vc	cpd02979[vc] -> cpd02991[vc]	phosphoribosylformiminoaicar-phosphate -> phosphoribulosylformimino-AICAR-phosphate	0	1000	0.0214846	0.0214846
rxn03194__vc	cpd00094[vc] + cpd03049[vc] <=> cpd00056[vc] + cpd00498[vc]	2-Oxobutyrate + 2-Hydroxyethyl-ThPP <=> TPP + 2-Aceto-2-hydroxybutanoate	-1000	1000	0.0719949	0.0719949
rxn03236__vc	cpd03897[vc] <=> cpd00001[vc] + cpd00231[vc]	4a-Hydroxytetrahydrobiopterin <=> H2O + Dihydrobiopterin	-1000	1000	0	0
rxn03384__vc	4 cpd00067[vc] + cpd03414[vc] -> 4 cpd00011[vc] + cpd03416[vc]	4 H+ + UroporphyrinogenI -> 4 CO2 + CoproporphyrinogenI	0	1000	0	0
rxn03397__vc	cpd00017[vc] + cpd03447[vc] -> cpd00019[vc] + cpd00067[vc] + cpd03448[vc]	S-Adenosyl-L-methionine + 2-Octaprenyl-6-methoxy-1,4-benzoquinone -> S-Adenosyl-homocysteine + H+ + 2-Octaprenyl-3-methyl-6-methoxy-1,4-benzoquinone	0	1000	0	0
rxn03408__vc	cpd00037[vc] + cpd03494[vc] -> cpd00014[vc] + cpd03495[vc]	UDP-N-acetylglucosamine + Undecaprenyl-diphospho-N-acetylmuramoyl-L-alanyl-D-glutamyl-meso-2-6-diaminopimeloyl-D-alanyl-D-alanine -> UDP + Undecaprenyl-diphospho-N-acetylmuramoyl--N-acetylglucosamine-L-ala-D-glu-meso-2-6-diaminopimeloyl-D-ala-D-ala	0	1000	0.00531265	0.00531265
rxn03435__vc	cpd00006[vc] + cpd02535[vc] <=> cpd00005[vc] + cpd00067[vc] + cpd10162[vc]	NADP + 2,3-Dihydroxy-3-methylvalerate <=> NADPH + H+ + (R)-3-Hydroxy-3-methyl-2-oxopentanoate	-1000	1000	0	0
rxn03437__vc	cpd02535[vc] -> cpd00001[vc] + cpd00508[vc]	2,3-Dihydroxy-3-methylvalerate -> H2O + 3MOP	0	1000	0.0719949	0.0719949
rxn03445__vc	cpd00024[vc] + cpd03607[vc] <=> cpd00023[vc] + cpd03606[vc]	2-Oxoglutarate + 4-(Phosphonooxy)-threonine <=> L-Glutamate + 2-Oxo-3-hydroxy-4-phosphobutanoate	-1000	1000	-4.37639e-05	-4.37639e-05
rxn03491__vc	2 cpd00017[vc] + cpd03760[vc] -> cpd00011[vc] + 2 cpd00019[vc] + 2 cpd00067[vc] + cpd03835[vc]	2 S-Adenosyl-L-methionine + Precorrin 6B -> CO2 + 2 S-Adenosyl-homocysteine + 2 H+ + Precorrin 8	0	1000	4.37639e-05	4.37639e-05
rxn03492__vc	cpd00005[vc] + cpd00067[vc] + cpd03761[vc] -> cpd00006[vc] + cpd03760[vc]	NADPH + H+ + Precorrin 6A -> NADP + Precorrin 6B	0	1000	4.37639e-05	4.37639e-05
rxn03504__vc	cpd00001[vc] + cpd03812[vc] <=> cpd00029[vc] + cpd03813[vc]	H2O + N-Acetyl-D-galactosamine 6-phosphate <=> Acetate + D-Galactosamine 6-phosphate	-1000	1000	0	0
rxn03512__vc	3 cpd00067[vc] + cpd03835[vc] -> cpd03832[vc]	3 H+ + Precorrin 8 -> Hydrogenobyrinate	0	1000	4.37639e-05	4.37639e-05
rxn03513__vc	cpd00017[vc] + cpd03833[vc] -> cpd00019[vc] + 2 cpd00067[vc] + cpd03834[vc]	S-Adenosyl-L-methionine + Precorrin 3B -> S-Adenosyl-homocysteine + 2 H+ + Precorrin 4	0	1000	4.37639e-05	4.37639e-05
rxn03514__vc	cpd00017[vc] + cpd03834[vc] -> cpd00019[vc] + cpd00067[vc] + cpd03839[vc]	S-Adenosyl-L-methionine + Precorrin 4 -> S-Adenosyl-homocysteine + H+ + Precorrin 5	0	1000	4.37639e-05	4.37639e-05
rxn03532__vc	cpd00004[vc] + cpd00007[vc] + 2 cpd00067[vc] + cpd03420[vc] <=> cpd00001[vc] + cpd00003[vc] + cpd03833[vc]	NADH + O2 + 2 H+ + Precorrin 3A <=> H2O + NAD + Precorrin 3B	-1000	1000	4.37639e-05	4.37639e-05
rxn03534__vc	cpd00001[vc] + cpd00017[vc] + cpd03839[vc] <=> cpd00019[vc] + cpd00029[vc] + 2 cpd00067[vc] + cpd03761[vc]	H2O + S-Adenosyl-L-methionine + Precorrin 5 <=> S-Adenosyl-homocysteine + Acetate + 2 H+ + Precorrin 6A	-1000	1000	4.37639e-05	4.37639e-05
rxn03535__vc	cpd00002[vc] + cpd03915[vc] -> cpd00421[vc] + cpd03916[vc]	ATP + Cob(I)yrinate diamide -> Triphosphate + Adenosyl cobyrinate diamide	0	1000	4.37639e-05	4.37639e-05
rxn03536__vc	cpd00002[vc] + cpd03918[vc] <=> cpd00008[vc] + cpd00067[vc] + cpd03919[vc]	ATP + Adenosyl cobinamide <=> ADP + H+ + Adenosyl cobinamide phosphate	-1000	1000	0	0
rxn03537__vc	cpd00038[vc] + cpd03919[vc] -> cpd00012[vc] + cpd03920[vc]	GTP + Adenosyl cobinamide phosphate -> PPi + Adenosylcobinamide-GDP	0	1000	4.37639e-05	4.37639e-05
rxn03538__vc	cpd03423[vc] + cpd03920[vc] -> cpd00067[vc] + cpd00126[vc] + cpd00166[vc]	alpha-Ribazole + Adenosylcobinamide-GDP -> H+ + GMP + Calomide	0	1000	4.37639e-05	4.37639e-05
rxn03540__vc	4 cpd00001[vc] + 4 cpd00002[vc] + 4 cpd00053[vc] + cpd03916[vc] -> 4 cpd00008[vc] + 4 cpd00009[vc] + 4 cpd00023[vc] + 4 cpd00067[vc] + cpd03917[vc]	4 H2O + 4 ATP + 4 L-Glutamine + Adenosyl cobyrinate diamide -> 4 ADP + 4 Phosphate + 4 L-Glutamate + 4 H+ + Adenosylcobyric acid	0	1000	4.37639e-05	4.37639e-05
rxn03542__vc	cpd00001[vc] + cpd00002[vc] + cpd00149[vc] + cpd03913[vc] <=> cpd00008[vc] + cpd00009[vc] + 5 cpd00067[vc] + cpd03914[vc]	H2O + ATP + Co2+ + Hydrogenobyrinate diamide <=> ADP + Phosphate + 5 H+ + Cob(II)yrinate diamide	-1000	1000	4.37639e-05	4.37639e-05
rxn03638__vc	cpd00022[vc] + cpd03671[vc] -> cpd00010[vc] + cpd00067[vc] + cpd02611[vc]	Acetyl-CoA + D-Glucosamine1-phosphate -> CoA + H+ + N-Acetyl-D-glucosamine1-phosphate	0	1000	0.0205033	0.0205033
rxn03646__vc	cpd03217[vc] -> cpd03220[vc]	Lycopene -> gamma-Carotene	0	1000	0.0016349	0.0016349
rxn03801__vc	cpd00001[vc] + cpd02864[vc] -> cpd00067[vc] + cpd03770[vc]	H2O + cis-2-Chlorodienelactone -> H+ + 2-Chloromaleylacetate	0	1000	0	0
rxn03839__vc	cpd00001[vc] + cpd01150[vc] -> cpd00013[vc] + cpd00400[vc]	H2O + Acrylamide -> NH3 + Acrylate	0	1000	0	0
rxn03841__vc	cpd08210[vc] -> cpd00020[vc] + cpd00067[vc] + cpd00443[vc]	ADC -> Pyruvate + H+ + ABEE	0	1000	0.000175056	0.000175056
rxn03843__vc	cpd00113[vc] + cpd00350[vc] -> cpd00012[vc] + cpd00067[vc] + cpd08211[vc]	Isopentenyldiphosphate + Farnesyldiphosphate -> PPi + H+ + trans,trans,cis-Geranylgeranyl diphosphate	0	1000	1.0941e-05	1.0941e-05
rxn03849__vc	cpd00001[vc] + cpd03963[vc] -> cpd00013[vc] + cpd00742[vc]	H2O + Biuret -> NH3 + Allophanate	0	1000	0	0
rxn03852__vc	cpd00861[vc] + cpd00946[vc] <=> cpd00014[vc] + cpd02967[vc]	UDP-N-acetyl-D-mannosamine + Undecaprenyl diphospho N-acetyl-glucosamine <=> UDP + N-Acetyl-beta-D-mannosaminyl-1,4-N-acetyl-D- glucosaminyldiphosphoundecaprenol	-1000	1000	0	0
rxn03869__vc	cpd00001[vc] + cpd06707[vc] -> cpd00013[vc] + cpd00153[vc]	H2O + Benzamide -> NH3 + Benzoate	0	1000	0	0
rxn03884__vc	cpd02711[vc] <=> cpd00020[vc] + cpd00102[vc]	2-Keto-3-deoxy-6-phosphogluconate <=> Pyruvate + Glyceraldehyde3-phosphate	-1000	1000	0	0
rxn03901__vc	cpd00001[vc] + cpd02229[vc] -> cpd00009[vc] + 2 cpd00067[vc] + cpd00286[vc]	H2O + Bactoprenyl diphosphate -> Phosphate + 2 H+ + Undecaprenylphosphate	0	1000	0	0
rxn03904__vc	cpd00286[vc] + cpd02968[vc] -> cpd00091[vc] + cpd03494[vc]	Undecaprenylphosphate + UDP-N-acetylmuramoyl-L-alanyl-D-glutamyl-6-carboxy-L-lysyl-D-alanyl- D-alanine -> UMP + Undecaprenyl-diphospho-N-acetylmuramoyl-L-alanyl-D-glutamyl-meso-2-6-diaminopimeloyl-D-alanyl-D-alanine	0	1000	0.00531265	0.00531265
rxn03906__vc	cpd00004[vc] + cpd00007[vc] + 2 cpd00067[vc] + cpd02045[vc] -> cpd00001[vc] + cpd00003[vc] + cpd00011[vc] + cpd01932[vc]	NADH + O2 + 2 H+ + 1-Hydroxy-2-naphthoate -> H2O + NAD + CO2 + 1,2-Naphthalenediol	0	1000	0	0
rxn03907__vc	cpd00052[vc] + cpd08286[vc] -> cpd00012[vc] + cpd08287[vc]	CTP + 2-C-methyl-D-erythritol4-phosphate -> PPi + 4--cytidine5-diphospho-2-C-methyl-D-erythritol	0	1000	0.0300711	0.0300711
rxn03908__vc	cpd00002[vc] + cpd08287[vc] -> cpd00008[vc] + cpd00067[vc] + cpd08288[vc]	ATP + 4--cytidine5-diphospho-2-C-methyl-D-erythritol -> ADP + H+ + 2-phospho-4--cytidine5-diphospho-2-C-methyl-D-erythritol	0	1000	0.0300711	0.0300711
rxn03909__vc	cpd00020[vc] + cpd00067[vc] + cpd00102[vc] -> cpd00011[vc] + cpd08289[vc]	Pyruvate + H+ + Glyceraldehyde3-phosphate -> CO2 + 1-deoxy-D-xylulose5-phosphate	0	1000	0.0301587	0.0301587
rxn03910__vc	cpd08288[vc] <=> cpd00046[vc] + cpd08301[vc]	2-phospho-4--cytidine5-diphospho-2-C-methyl-D-erythritol <=> CMP + 2-C-methyl-D-erythritol2-4-cyclodiphosphate	-1000	1000	0.0300711	0.0300711
rxn03933__vc	cpd00037[vc] + cpd02948[vc] <=> cpd00014[vc] + cpd03491[vc]	UDP-N-acetylglucosamine + MurAc(oyl-L-Ala-D-gamma-Glu-L-Lys-D-Ala-D-Ala)-diphospho- undecaprenol <=> UDP + Undecaprenyl-diphospho-N-acetylmuramoyl-(N-acetylglucosamine)-L-alanyl-gamma-D-glutamyl-L-lysyl-D-alanyl-D-alanine	-1000	1000	0	0
rxn03958__vc	cpd00005[vc] + cpd00067[vc] + cpd08289[vc] -> cpd00006[vc] + cpd08286[vc]	NADPH + H+ + 1-deoxy-D-xylulose5-phosphate -> NADP + 2-C-methyl-D-erythritol4-phosphate	0	1000	0.0300711	0.0300711
rxn03962__vc	cpd00006[vc] + cpd00272[vc] <=> cpd00005[vc] + cpd00067[vc] + cpd00900[vc]	NADP + GDP-L-fucose <=> NADPH + H+ + GDP-4-dehydro-D-rhamnose	-1000	1000	-0.00030738	-0.00030738
rxn03975__vc	cpd00006[vc] + cpd01270[vc] <=> cpd00005[vc] + cpd00050[vc] + cpd00067[vc]	NADP + FMNH2 <=> NADPH + FMN + H+	-1000	1000	-6.56458e-05	-6.56458e-05
rxn04027__vc	cpd00026[vc] + cpd00081[vc] -> cpd00001[vc] + cpd08358[vc]	UDP-glucose + Sulfite -> H2O + UDP-6-sulfoquinovose	0	1000	0.00489096	0.00489096
rxn04036__vc	cpd00001[vc] + cpd08366[vc] -> cpd00009[vc] + cpd08367[vc]	H2O + (2R)-Phosphosulfolactate -> Phosphate + (2R)-3-Sulfolactate	0	1000	0	0
rxn04045__vc	cpd00149[vc] + cpd01620[vc] <=> 4 cpd00067[vc] + cpd08368[vc]	Co2+ + Precorrin 2 <=> 4 H+ + Cobalt-precorrin 2	-1000	1000	0	0
rxn04046__vc	cpd00017[vc] + cpd08368[vc] <=> cpd00019[vc] + cpd08369[vc]	S-Adenosyl-L-methionine + Cobalt-precorrin 2 <=> S-Adenosyl-homocysteine + Cobalt-precorrin 3	-1000	1000	0	0
rxn04047__vc	cpd00017[vc] + cpd08369[vc] <=> cpd00019[vc] + cpd08370[vc]	S-Adenosyl-L-methionine + Cobalt-precorrin 3 <=> S-Adenosyl-homocysteine + Cobalt-precorrin 4	-1000	1000	0	0
rxn04048__vc	cpd00017[vc] + cpd08370[vc] <=> cpd00019[vc] + cpd08371[vc]	S-Adenosyl-L-methionine + Cobalt-precorrin 4 <=> S-Adenosyl-homocysteine + Cobalt-precorrin 5	-1000	1000	0	0
rxn04050__vc	cpd00005[vc] + 2 cpd00067[vc] + cpd08372[vc] <=> cpd00006[vc] + cpd08373[vc]	NADPH + 2 H+ + Cobalt-precorrin 6 <=> NADP + Cobalt-precorrin 6B	-1000	1000	0	0
rxn04051__vc	2 cpd00017[vc] + cpd08373[vc] <=> cpd00011[vc] + 2 cpd00019[vc] + cpd00067[vc] + cpd08375[vc]	2 S-Adenosyl-L-methionine + Cobalt-precorrin 6B <=> CO2 + 2 S-Adenosyl-homocysteine + H+ + Cobalt-precorrin 8	-1000	1000	0	0
rxn04052__vc	cpd08375[vc] <=> cpd00067[vc] + cpd03421[vc]	Cobalt-precorrin 8 <=> H+ + Cobyrinate	-1000	1000	0	0
rxn04113__vc	cpd00005[vc] + cpd00067[vc] + cpd08615[vc] -> cpd00001[vc] + cpd00006[vc] + cpd00113[vc]	NADPH + H+ + 1-Hydroxy-2-methyl-2-butenyl 4-diphosphate -> H2O + NADP + Isopentenyldiphosphate	0	1000	0	0.0300711
rxn04152__vc	cpd00005[vc] + cpd00007[vc] + cpd00067[vc] + cpd02762[vc] -> cpd00001[vc] + cpd00006[vc] + cpd08629[vc]	NADPH + O2 + H+ + Mg-Protoporphyrin IX 13-monomethyl ester -> H2O + NADP + 13(1)-Hydroxy-Mg-protoporphyrin IX 13-monomethyl ester	0	1000	0.00415226	0.00415226
rxn04153__vc	cpd00005[vc] + cpd00007[vc] + cpd08629[vc] -> 2 cpd00001[vc] + cpd00006[vc] + cpd08630[vc]	NADPH + O2 + 13(1)-Hydroxy-Mg-protoporphyrin IX 13-monomethyl ester -> 2 H2O + NADP + 13(1)-Oxo-Mg-protoporphyrin IX 13-monomethyl ester	0	1000	0	0.00415226
rxn04153_an__vc	cpd00005[vc] + cpd00007[vc] + cpd08629[vc] -> 2 cpd00001[vc] + cpd00006[vc] + cpd08630[vc]	NADPH + O2 + 13(1)-Hydroxy-Mg-protoporphyrin IX 13-monomethyl ester -> 2 H2O + NADP + 13(1)-Oxo-Mg-protoporphyrin IX 13-monomethyl ester	0	1000	0	0.00415226
rxn04154__vc	cpd00005[vc] + cpd00007[vc] + cpd00067[vc] + cpd08630[vc] -> 2 cpd00001[vc] + cpd00006[vc] + cpd08631[vc]	NADPH + O2 + H+ + 13(1)-Oxo-Mg-protoporphyrin IX 13-monomethyl ester -> 2 H2O + NADP + Divinylprotochlorophyllide	0	1000	0.00415226	0.00415226
rxn04159__vc	cpd00005[vc] + cpd00067[vc] + cpd08632[vc] -> cpd00006[vc] + cpd01449[vc]	NADPH + H+ + Divinyl chlorophyllide a -> NADP + Chlorophyllide	0	1000	0	0
rxn04160__vc	2 cpd00001[vc] + 2 cpd00002[vc] + cpd01845[vc] + 2 cpd11620[vc] -> 2 cpd00008[vc] + 2 cpd00009[vc] + cpd01449[vc] + 2 cpd11621[vc]	2 H2O + 2 ATP + Protochlorophyllide + 2 Reducedferredoxin -> 2 ADP + 2 Phosphate + Chlorophyllide + 2 Oxidizedferredoxin	0	1000	0	0.00415226
rxn04161__vc	cpd00067[vc] + cpd01449[vc] + cpd03214[vc] -> cpd00012[vc] + cpd03148[vc]	H+ + Chlorophyllide + Phytyl diphosphate -> PPi + Chlorophyll a	0	1000	0.00415226	0.00415226
rxn04308__vc	7 cpd00113[vc] + cpd08211[vc] -> 7 cpd00012[vc] + 7 cpd00067[vc] + cpd02229[vc]	7 Isopentenyldiphosphate + trans,trans,cis-Geranylgeranyl diphosphate -> 7 PPi + 7 H+ + Bactoprenyl diphosphate	0	1000	1.0941e-05	1.0941e-05
rxn04384__vc	cpd00002[vc] + cpd02547[vc] + cpd03917[vc] -> cpd00008[vc] + cpd00009[vc] + cpd00067[vc] + cpd03919[vc]	ATP + (R)-1-Aminopropan-2-yl phosphate + Adenosylcobyric acid -> ADP + Phosphate + H+ + Adenosyl cobinamide phosphate	0	1000	4.37639e-05	4.37639e-05
rxn04385__vc	cpd00067[vc] + cpd08928[vc] -> cpd00011[vc] + cpd02547[vc]	H+ + L-Threonine phosphate -> CO2 + (R)-1-Aminopropan-2-yl phosphate	0	1000	4.37639e-05	4.37639e-05
rxn04650__vc	cpd00001[vc] + cpd09313[vc] -> cpd00067[vc] + cpd09314[vc]	H2O + 2,5-Dichloro-carboxymethylenebut-2-en-4-olide -> H+ + 2,5-Dichloro-4-oxohex-2-enedioate	0	1000	0	0
rxn04704__vc	2 cpd00017[vc] + cpd02083[vc] -> 2 cpd00011[vc] + 2 cpd00060[vc] + cpd00791[vc] + 2 cpd03091[vc]	2 S-Adenosyl-L-methionine + CoproporphyrinogenIII -> 2 CO2 + 2 L-Methionine + ProtoporphyrinogenIX + 2 5-Deoxyadenosine	0	1000	0	0
rxn04705__vc	cpd00005[vc] + cpd00067[vc] + cpd08631[vc] <=> cpd00006[vc] + cpd01845[vc]	NADPH + H+ + Divinylprotochlorophyllide <=> NADP + Protochlorophyllide	-1000	1000	0.00415226	0.00415226
rxn04724__vc	cpd00004[vc] + cpd00007[vc] + 2 cpd00067[vc] + cpd09791[vc] -> cpd00001[vc] + cpd00003[vc] + cpd00011[vc] + cpd01871[vc]	NADH + O2 + 2 H+ + 3-Methylsalicylate -> H2O + NAD + CO2 + 3-Methylcatechol	0	1000	0	0
rxn04745__vc	cpd00004[vc] + cpd00007[vc] + 2 cpd00067[vc] + cpd09812[vc] -> cpd00001[vc] + cpd00003[vc] + cpd00011[vc] + cpd09813[vc]	NADH + O2 + 2 H+ + 4-Hydroxymethylsalicylate -> H2O + NAD + CO2 + 4-Hydroxymethylcatechol	0	1000	0	0
rxn04748__vc	cpd00004[vc] + cpd00007[vc] + 2 cpd00067[vc] + cpd09806[vc] -> cpd00001[vc] + cpd00003[vc] + cpd00011[vc] + cpd04117[vc]	NADH + O2 + 2 H+ + m-Cresotic acid -> H2O + NAD + CO2 + 4-Methylcatechol	0	1000	0	0
rxn04792__vc	cpd00003[vc] + cpd09879[vc] <=> cpd00004[vc] + cpd00067[vc] + cpd00759[vc]	NAD + S-(Hydroxymethyl)glutathione <=> NADH + H+ + S-Formylglutathione	-1000	1000	0	0
rxn04943__vc	cpd00003[vc] + cpd01066[vc] <=> cpd00004[vc] + cpd00067[vc] + cpd00212[vc]	NAD + L-Iditol <=> NADH + H+ + L-Sorbose	-1000	1000	0	0
rxn04954__vc	cpd00005[vc] + cpd00067[vc] + cpd00125[vc] -> cpd00006[vc] + cpd00345[vc]	NADPH + H+ + 5-10-Methylenetetrahydrofolate -> NADP + 5-Methyltetrahydrofolate	0	1000	0.0616649	0.0616649
rxn04996__vc	cpd00005[vc] + cpd00067[vc] + cpd08615[vc] -> cpd00001[vc] + cpd00006[vc] + cpd00202[vc]	NADPH + H+ + 1-Hydroxy-2-methyl-2-butenyl 4-diphosphate -> H2O + NADP + DMAPP	0	1000	0	0.0300711
rxn05004__vc	cpd00017[vc] + cpd01631[vc] -> cpd00019[vc] + cpd00067[vc] + cpd01628[vc]	S-Adenosyl-L-methionine + gamma-Tocopherol -> S-Adenosyl-homocysteine + H+ + Vitamin E	0	1000	0	0
rxn05005__vc	cpd00017[vc] + cpd00774[vc] -> cpd00019[vc] + cpd00067[vc] + cpd11206[vc]	S-Adenosyl-L-methionine + UroporphyrinogenIII -> S-Adenosyl-homocysteine + H+ + Precorrin 1	0	1000	4.37639e-05	4.37639e-05
rxn05006__vc	cpd00017[vc] + cpd11206[vc] -> cpd00019[vc] + cpd01620[vc]	S-Adenosyl-L-methionine + Precorrin 1 -> S-Adenosyl-homocysteine + Precorrin 2	0	1000	4.37639e-05	4.37639e-05
rxn05023__vc	cpd00001[vc] + cpd11217[vc] -> cpd00010[vc] + cpd00067[vc] + cpd02295[vc]	H2O + 1,4-Dihydroxy-2-naphthoyl-CoA -> CoA + H+ + 1-4-Dihydroxy-2-naphthoate	0	1000	0	0
rxn05024__vc	cpd00067[vc] + cpd02021[vc] -> cpd00001[vc] + cpd11217[vc]	H+ + Succinylbenzoyl-CoA -> H2O + 1,4-Dihydroxy-2-naphthoyl-CoA	0	1000	0	0
rxn05029__vc	cpd00002[vc] + cpd03422[vc] <=> cpd00421[vc] + cpd03918[vc]	ATP + Cobinamide <=> Triphosphate + Adenosyl cobinamide	-1000	1000	0	0
rxn05034__vc	cpd00136[vc] + cpd02172[vc] -> cpd00012[vc] + cpd00067[vc] + cpd02419[vc]	4-Hydroxybenzoate + Solanesyl diphosphate -> PPi + H+ + Nonaprenyl-4-hydroxybenzoate	0	1000	0	0
rxn05040__vc	cpd00171[vc] -> cpd00047[vc] + cpd00067[vc] + cpd11225[vc]	D-Ribulose5-phosphate -> Formate + H+ + 3-4-dihydroxy-2-butanone4-phosphate	0	1000	0.000262583	0.000262583
rxn05054__vc	cpd00002[vc] + cpd02039[vc] + cpd03917[vc] -> cpd00008[vc] + cpd00009[vc] + cpd00067[vc] + cpd03918[vc]	ATP + 1-Aminopropan-2-ol + Adenosylcobyric acid -> ADP + Phosphate + H+ + Adenosyl cobinamide	0	1000	0	0
rxn05064__vc	2 cpd00067[vc] + cpd01101[vc] <=> cpd00011[vc] + cpd00013[vc]	2 H+ + Carbamate <=> CO2 + NH3	-1000	1000	0	0
rxn05092__vc	cpd00007[vc] + cpd11255[vc] -> cpd00047[vc] + 2 cpd00067[vc] + cpd00869[vc]	O2 + 1,2-dihydroxy-3-keto-5-methylthiopentene -> Formate + 2 H+ + 4-methylthio 2-oxobutyrate	0	1000	0	0
rxn05109__vc	cpd00001[vc] + cpd00020[vc] + cpd00022[vc] -> cpd00010[vc] + cpd00067[vc] + cpd01700[vc]	H2O + Pyruvate + Acetyl-CoA -> CoA + H+ + D-Citramalate	0	1000	0	0
rxn05114__vc	cpd00002[vc] + cpd00242[vc] + cpd02140[vc] -> cpd00008[vc] + cpd00009[vc] + 2 cpd00067[vc] + cpd11310[vc]	ATP + H2CO3 + AIR -> ADP + Phosphate + 2 H+ + 5-phosphoribosyl-5-carboxyaminoimidazole	0	1000	0	0
rxn05145__vc	cpd00001[vc] + cpd00002[vc] + cpd00009[vp] -> cpd00008[vc] + 2 cpd00009[vc] + cpd00067[vc]	H2O + ATP + Phosphate -> ADP + 2 Phosphate + H+	0	1000	0	90.5863
rxn05147__vc	cpd00001[vc] + cpd00002[vc] + cpd00027[vp] -> cpd00008[vc] + cpd00009[vc] + cpd00027[vc] + cpd00067[vc]	H2O + ATP + D-Glucose -> ADP + Phosphate + D-Glucose + H+	0	1000	0	0
rxn05153__vc	cpd00001[vc] + cpd00002[vc] + cpd00048[vp] -> cpd00008[vc] + cpd00009[vc] + cpd00048[vc] + cpd00067[vc]	H2O + ATP + Sulfate -> ADP + Phosphate + Sulfate + H+	0	1000	0.0704114	0.0704114
rxn05155__vc	cpd00001[vc] + cpd00002[vc] + cpd00053[vp] -> cpd00008[vc] + cpd00009[vc] + cpd00053[vc] + cpd00067[vc]	H2O + ATP + L-Glutamine -> ADP + Phosphate + L-Glutamine + H+	0	1000	0	0
rxn05161__vc	cpd00001[vc] + cpd00002[vc] + cpd00107[vp] -> cpd00008[vc] + cpd00009[vc] + cpd00067[vc] + cpd00107[vc]	H2O + ATP + L-Leucine -> ADP + Phosphate + H+ + L-Leucine	0	1000	0	0
rxn05163__vc	cpd00001[vc] + cpd00002[vc] + cpd00118[vp] -> cpd00008[vc] + cpd00009[vc] + cpd00067[vc] + cpd00118[vc]	H2O + ATP + Putrescine -> ADP + Phosphate + H+ + Putrescine	0	1000	0	0
rxn05165__vc	cpd00001[vc] + cpd00002[vc] + cpd00129[vp] -> cpd00008[vc] + cpd00009[vc] + cpd00067[vc] + cpd00129[vc]	H2O + ATP + L-Proline -> ADP + Phosphate + H+ + L-Proline	0	1000	0	0
rxn05168__vc	cpd00001[vc] + cpd00002[vc] + cpd00156[vp] -> cpd00008[vc] + cpd00009[vc] + cpd00067[vc] + cpd00156[vc]	H2O + ATP + L-Valine -> ADP + Phosphate + H+ + L-Valine	0	1000	0	0
rxn05170__vc	cpd00001[vc] + cpd00002[vc] + cpd00179[vp] -> cpd00008[vc] + cpd00009[vc] + cpd00067[vc] + cpd00179[vc]	H2O + ATP + Maltose -> ADP + Phosphate + H+ + Maltose	0	1000	0	0
rxn05175__vc	cpd00001[vc] + cpd00002[vc] + cpd00264[vp] -> cpd00008[vc] + cpd00009[vc] + cpd00067[vc] + cpd00264[vc]	H2O + ATP + Spermidine -> ADP + Phosphate + H+ + Spermidine	0	1000	0	0
rxn05176__vc	cpd00001[vc] + cpd00002[vc] + cpd00268[vp] -> cpd00008[vc] + cpd00009[vc] + cpd00067[vc] + cpd00268[vc]	H2O + ATP + H2S2O3 -> ADP + Phosphate + H+ + H2S2O3	0	1000	0	0
rxn05179__vc	cpd00001[vc] + cpd00002[vc] + cpd00322[vp] -> cpd00008[vc] + cpd00009[vc] + cpd00067[vc] + cpd00322[vc]	H2O + ATP + L-Isoleucine -> ADP + Phosphate + H+ + L-Isoleucine	0	1000	0	0
rxn05189__vc	cpd00001[vc] + cpd00002[vc] + cpd03725[vp] -> cpd00008[vc] + cpd00009[vc] + cpd00067[vc] + cpd03725[vc]	H2O + ATP + Fe(III)dicitrate -> ADP + Phosphate + H+ + Fe(III)dicitrate	0	1000	0	0
rxn05206__vc	cpd00205[vp] <=> cpd00205[vc]	K+ <=> K+	-1000	1000	-71.1416	0.0333789
rxn05209__vc	cpd00067[vc] + cpd00971[vp] <=> cpd00067[vp] + cpd00971[vc]	H+ + Na+ <=> H+ + Na+	-1000	1000	-8.48526	0.000742407
rxn05219__vc	cpd00001[vc] + cpd00002[vc] + cpd00060[vp] -> cpd00008[vc] + cpd00009[vc] + cpd00060[vc] + cpd00067[vc]	H2O + ATP + L-Methionine -> ADP + Phosphate + L-Methionine + H+	0	1000	0	0
rxn05223__vc	cpd00001[vc] + cpd00002[vc] + cpd00104[vp] -> cpd00008[vc] + cpd00009[vc] + cpd00067[vc] + cpd00104[vc]	H2O + ATP + BIOT -> ADP + Phosphate + H+ + BIOT	0	1000	0	0
rxn05231__vc	cpd00008[vc] + cpd11421[vc] -> cpd00001[vc] + cpd00177[vc] + cpd11420[vc]	ADP + trdrd -> H2O + dADP + trdox	0	1000	0.000948373	0.000948373
rxn05233__vc	cpd00031[vc] + cpd11421[vc] -> cpd00001[vc] + cpd00295[vc] + cpd11420[vc]	GDP + trdrd -> H2O + dGDP + trdox	0	1000	0.00070026	0.00070026
rxn05239__vc	cpd00044[vc] + cpd11421[vc] -> cpd00045[vc] + cpd00067[vc] + cpd00081[vc] + cpd11420[vc]	3-phosphoadenylylsulfate + trdrd -> Adenosine 3-5-bisphosphate + H+ + Sulfite + trdox	0	1000	0.0696689	0.0696689
rxn05289__vc	cpd00005[vc] + cpd00067[vc] + cpd11420[vc] -> cpd00006[vc] + cpd11421[vc]	NADPH + H+ + trdox -> NADP + trdrd	0	1000	0	10.1088
rxn05312__vc	cpd00067[vp] + cpd00009[vp] <=> cpd00009[vc] + cpd00067[vc]	H+ + Phosphate <=> Phosphate + H+	-1000	1000	-90.5082	0.0781282
rxn05334__vc	cpd11483[vc] -> cpd00001[vc] + cpd11471[vc]	(R)-3-Hydroxyoctanoyl-[acyl-carrier protein] -> H2O + (2E)-Octenoyl-[acp]	0	1000	0.0700544	0.0700544
rxn05336__vc	cpd00006[vc] + cpd11481[vc] <=> cpd00005[vc] + cpd00067[vc] + cpd11485[vc]	NADP + R-3-hydroxypalmitoyl-acyl-carrierprotein- <=> NADPH + H+ + 3-oxohexadecanoyl-acp	-1000	1000	-0.0502985	-0.0502985
rxn05337__vc	cpd00006[vc] + cpd11479[vc] <=> cpd00005[vc] + cpd00067[vc] + cpd11486[vc]	NADP + D-3-Hydroxyhexanoyl-[acp] <=> NADPH + H+ + 3-Oxohexanoyl-[acp]	-1000	1000	-0.0700544	-0.0700544
rxn05338__vc	cpd00006[vc] + cpd11482[vc] <=> cpd00005[vc] + cpd00067[vc] + cpd11487[vc]	NADP + (R)-3-Hydroxydecanoyl-[acyl-carrier protein] <=> NADPH + H+ + 3-oxodecanoyl-acp	-1000	1000	-0.0700544	-0.0700544
rxn05339__vc	cpd00006[vc] + cpd11478[vc] <=> cpd00005[vc] + cpd00067[vc] + cpd11488[vc]	NADP + (R)-3-Hydroxybutanoyl-[acyl-carrier protein] <=> NADPH + H+ + Acetoacetyl-ACP	-1000	1000	-0.0700544	-0.0700544
rxn05340__vc	cpd00006[vc] + cpd11480[vc] <=> cpd00005[vc] + cpd00067[vc] + cpd11489[vc]	NADP + D-3-Hydroxydodecanoyl-[acp] <=> NADPH + H+ + 3-oxododecanoyl-acp	-1000	1000	-0.0700544	-0.0700544
rxn05341__vc	cpd00006[vc] + cpd11483[vc] <=> cpd00005[vc] + cpd00067[vc] + cpd11490[vc]	NADP + (R)-3-Hydroxyoctanoyl-[acyl-carrier protein] <=> NADPH + H+ + 3-oxooctanoyl-acp	-1000	1000	-0.0700544	-0.0700544
rxn05342__vc	cpd00005[vc] + cpd00067[vc] + cpd11491[vc] -> cpd00006[vc] + cpd11484[vc]	NADPH + H+ + 3-oxotetradecanoyl-acp -> NADP + HMA	0	1000	0.0700544	0.0700544
rxn05343__vc	cpd00067[vc] + cpd11470[vc] + cpd11492[vc] -> cpd00011[vc] + cpd11487[vc] + cpd11493[vc]	H+ + Octanoyl-ACP + Malonyl-acyl-carrierprotein- -> CO2 + 3-oxodecanoyl-acp + ACP	0	1000	0.0700544	0.0700544
rxn05344__vc	cpd00067[vc] + cpd11466[vc] + cpd11492[vc] -> cpd00011[vc] + cpd11485[vc] + cpd11493[vc]	H+ + Myristoyl-ACP + Malonyl-acyl-carrierprotein- -> CO2 + 3-oxohexadecanoyl-acp + ACP	0	1000	0.0502985	0.0502985
rxn05345__vc	cpd00067[vc] + cpd11468[vc] + cpd11492[vc] -> cpd00011[vc] + cpd11491[vc] + cpd11493[vc]	H+ + Dodecanoyl-ACP + Malonyl-acyl-carrierprotein- -> CO2 + 3-oxotetradecanoyl-acp + ACP	0	1000	0.0700544	0.0700544
rxn05346__vc	cpd00067[vc] + cpd11464[vc] + cpd11492[vc] -> cpd00011[vc] + cpd11486[vc] + cpd11493[vc]	H+ + Butyryl-ACP + Malonyl-acyl-carrierprotein- -> CO2 + 3-Oxohexanoyl-[acp] + ACP	0	1000	0.0700544	0.0700544
rxn05347__vc	cpd00067[vc] + cpd11492[vc] + cpd11494[vc] -> cpd00011[vc] + cpd11488[vc] + cpd11493[vc]	H+ + Malonyl-acyl-carrierprotein- + Acetyl-ACP -> CO2 + Acetoacetyl-ACP + ACP	0	1000	0	0.0700544
rxn05348__vc	cpd00067[vc] + cpd11474[vc] + cpd11492[vc] -> cpd00011[vc] + cpd11489[vc] + cpd11493[vc]	H+ + Decanoyl-ACP + Malonyl-acyl-carrierprotein- -> CO2 + 3-oxododecanoyl-acp + ACP	0	1000	0.0700544	0.0700544
rxn05349__vc	cpd00022[vc] + cpd11493[vc] <=> cpd00010[vc] + cpd11494[vc]	Acetyl-CoA + ACP <=> CoA + Acetyl-ACP	-1000	1000	0	0.0700544
rxn05350__vc	cpd00067[vc] + cpd11472[vc] + cpd11492[vc] -> cpd00011[vc] + cpd11490[vc] + cpd11493[vc]	H+ + Hexanoyl-ACP + Malonyl-acyl-carrierprotein- -> CO2 + 3-oxooctanoyl-acp + ACP	0	1000	0.0700544	0.0700544
rxn05351__vc	cpd00005[vc] + cpd00067[vc] + cpd11467[vc] -> cpd00006[vc] + cpd11466[vc]	NADPH + H+ + (2E)-Tetradecenoyl-[acp] -> NADP + Myristoyl-ACP	0	1000	0.0502985	0.0502985
rxn05352__vc	cpd00005[vc] + cpd00067[vc] + cpd11471[vc] -> cpd00006[vc] + cpd11470[vc]	NADPH + H+ + (2E)-Octenoyl-[acp] -> NADP + Octanoyl-ACP	0	1000	0.0700544	0.0700544
rxn05353__vc	cpd00005[vc] + cpd00067[vc] + cpd11465[vc] -> cpd00006[vc] + cpd11464[vc]	NADPH + H+ + But-2-enoyl-[acyl-carrier protein] -> NADP + Butyryl-ACP	0	1000	0.0700544	0.0700544
rxn05355__vc	cpd00005[vc] + cpd00067[vc] + cpd11469[vc] -> cpd00006[vc] + cpd11468[vc]	NADPH + H+ + (2E)-Dodecenoyl-[acp] -> NADP + Dodecanoyl-ACP	0	1000	0.0700544	0.0700544
rxn05356__vc	cpd00005[vc] + cpd00067[vc] + cpd11475[vc] -> cpd00006[vc] + cpd11474[vc]	NADPH + H+ + (2E)-Decenoyl-[acp] -> NADP + Decanoyl-ACP	0	1000	0.0700544	0.0700544
rxn05357__vc	cpd00005[vc] + cpd00067[vc] + cpd11473[vc] -> cpd00006[vc] + cpd11472[vc]	NADPH + H+ + (2E)-Hexenoyl-[acp] -> NADP + Hexanoyl-ACP	0	1000	0.0700544	0.0700544
rxn05465__vc	cpd00070[vc] + cpd11493[vc] <=> cpd00010[vc] + cpd11492[vc]	Malonyl-CoA + ACP <=> CoA + Malonyl-acyl-carrierprotein-	-1000	1000	0.492417	0.492417
rxn05513__vc	cpd00001[vc] + cpd00002[vc] + cpd00063[vp] -> cpd00008[vc] + cpd00009[vc] + cpd00063[vc] + cpd00067[vc]	H2O + ATP + Ca2+ -> ADP + Phosphate + Ca2+ + H+	0	1000	0.000889321	0.000889321
rxn05516__vc	cpd00001[vc] + cpd00002[vc] + cpd01012[vc] -> cpd00008[vc] + cpd00009[vc] + cpd00067[vc] + cpd01012[vp]	H2O + ATP + Cd2+ -> ADP + Phosphate + H+ + Cd2+	0	1000	0	0
rxn05528__vc	cpd00001[vc] + cpd00002[vc] + cpd00058[vc] -> cpd00008[vc] + cpd00009[vc] + cpd00067[vc] + cpd00058[vp]	H2O + ATP + Cu2+ -> ADP + Phosphate + H+ + Cu2+	0	1000	0	35.5875
rxn05533__vc	cpd00001[vc] + cpd00002[vc] + cpd11593[vp] -> cpd00008[vc] + cpd00009[vc] + cpd00067[vc] + cpd11593[vc]	H2O + ATP + ala-L-asp-L -> ADP + Phosphate + H+ + ala-L-asp-L	0	1000	0	0
rxn05602__vc	cpd00067[vp] + cpd00159[vp] <=> cpd00067[vc] + cpd00159[vc]	H+ + L-Lactate <=> H+ + L-Lactate	-1000	1000	0	0
rxn05608__vc	cpd00001[vc] + cpd00002[vc] + cpd01262[vp] -> cpd00008[vc] + cpd00009[vc] + cpd00067[vc] + cpd01262[vc]	H2O + ATP + Amylotriose -> ADP + Phosphate + H+ + Amylotriose	0	1000	0	0
rxn05616__vc	cpd00254[vc] <=> cpd00254[vp]	Mg <=> Mg	-1000	1000	-0.00563511	-0.00563511
rxn05619__vc	cpd00001[vc] + cpd00002[vc] + cpd11574[vp] -> cpd00008[vc] + cpd00009[vc] + cpd00067[vc] + cpd11574[vc]	H2O + ATP + Molybdate -> ADP + Phosphate + H+ + Molybdate	0	1000	0.000593534	0.000593534
rxn05736__vc	cpd00002[vc] + cpd00010[vc] + cpd03847[vc] -> cpd00012[vc] + cpd00018[vc] + cpd00067[vc] + cpd01695[vc]	ATP + CoA + Myristic acid -> PPi + AMP + H+ + Myristoyl-CoA	0	1000	0	35.5875
rxn05887__vc	cpd00003[vc] + cpd11640[vc] -> cpd00004[vc] + cpd00067[vc]	NAD + H2 -> NADH + H+	0	0	0	0
rxn05893__vc	7 cpd00067[vc] + cpd00075[vc] + 6 cpd11620[vc] -> 2 cpd00001[vc] + cpd00013[vc] + 6 cpd11621[vc]	7 H+ + Nitrite + 6 Reducedferredoxin -> 2 H2O + NH3 + 6 Oxidizedferredoxin	0	1000	0	0
rxn05894__vc	3 cpd00067[vc] + cpd00209[vc] + 2 cpd11620[vc] -> cpd00001[vc] + cpd00075[vc] + 2 cpd11621[vc]	3 H+ + Nitrate + 2 Reducedferredoxin -> H2O + Nitrite + 2 Oxidizedferredoxin	0	1000	0	0
rxn05902__vc	6 cpd00067[vc] + cpd00081[vc] + 6 cpd11620[vc] -> 3 cpd00001[vc] + cpd00239[vc] + 6 cpd11621[vc]	6 H+ + Sulfite + 6 Reducedferredoxin -> 3 H2O + H2S + 6 Oxidizedferredoxin	0	1000	0.064778	0.064778
rxn05918__vc	cpd00067[vc] + cpd00083[vc] + cpd11619[vc] <=> cpd00031[vc] + cpd12407[vc]	H+ + GDP-mannose + Dolichyl phosphate <=> GDP + Dolichyl phosphate D-mannose	-1000	1000	0	0
rxn05937__vc	cpd00006[vc] + cpd00067[vc] + 2 cpd11620[vc] <=> cpd00005[vc] + 2 cpd11621[vc]	NADP + H+ + 2 Reducedferredoxin <=> NADPH + 2 Oxidizedferredoxin	-1000	1000	-23.8491	56.2898
rxn05938__vc	cpd00010[vc] + cpd00020[vc] + 2 cpd11621[vc] -> cpd00011[vc] + cpd00022[vc] + cpd00067[vc] + 2 cpd11620[vc]	CoA + Pyruvate + 2 Oxidizedferredoxin -> CO2 + Acetyl-CoA + H+ + 2 Reducedferredoxin	0	1000	0	13.5836
rxn06075__vc	cpd00014[vc] + cpd11421[vc] -> cpd00001[vc] + cpd00978[vc] + cpd11420[vc]	UDP + trdrd -> H2O + dUDP + trdox	0	1000	0	0.000920065
rxn06076__vc	cpd00096[vc] + cpd11421[vc] -> cpd00001[vc] + cpd00533[vc] + cpd11420[vc]	CDP + trdrd -> H2O + dCDP + trdox	0	1000	0.000610438	0.0015305
rxn06077__vc	cpd00001[vc] + cpd00060[vc] + cpd11420[vc] <=> cpd01914[vc] + cpd11421[vc]	H2O + L-Methionine + trdox <=> L-Methionine S-oxide + trdrd	-1000	1000	0	0
rxn06118__vc	cpd00027[vc] + cpd00421[vc] -> cpd00012[vc] + cpd00067[vc] + cpd00079[vc]	D-Glucose + Triphosphate -> PPi + H+ + D-glucose-6-phosphate	0	1000	0	23.725
rxn06316__vc	cpd11792[vc] -> cpd11976[vc]	Cyclomaltodextrin -> Maltodextrin	0	1000	0	0
rxn06377__vc	cpd00033[vc] + cpd00067[vc] + cpd12005[vc] -> cpd00011[vc] + cpd11830[vc]	Glycine + H+ + Lipoylprotein -> CO2 + S-Aminomethyldihydrolipoylprotein	0	1000	0	0
rxn06493__vc	cpd00003[vc] + cpd12225[vc] <=> cpd00004[vc] + cpd00067[vc] + cpd12005[vc]	NAD + Dihydrolipolprotein <=> NADH + H+ + Lipoylprotein	-1000	1000	0	0
rxn06591__vc	cpd00005[vc] + cpd00067[vc] + cpd12227[vc] -> cpd00006[vc] + cpd02345[vc] + cpd11912[vc]	NADPH + H+ + L-Glutamyl-tRNA-Glu -> NADP + L-Glutamate1-semialdehyde + tRNA-Glu	0	1000	0.0346185	0.0346185
rxn06723__vc	cpd03584[vc] + cpd11484[vc] -> cpd00067[vc] + cpd02835[vc] + cpd11493[vc]	UDP-3-O-(beta-hydroxymyristoyl)-D-glucosamine + HMA -> H+ + UDP-2,3-bis(3-hydroxytetradecanoyl)glucosamine + ACP	0	1000	0.00987796	0.00987796
rxn06729__vc	cpd00037[vc] + cpd11484[vc] <=> cpd02886[vc] + cpd11493[vc]	UDP-N-acetylglucosamine + HMA <=> UDP-3-O-(beta-hydroxymyristoyl)-N-acetylglucosamine + ACP	-1000	1000	0.00987796	0.00987796
rxn06864__vc	cpd03517[vc] + cpd12847[vc] -> cpd00018[vc] + 2 cpd00067[vc] + cpd12848[vc]	Biotinyl-5-AMP + Apo-[carboxylase] -> AMP + 2 H+ + Holo-[carboxylase]	0	1000	0	0
rxn06887__vc	2 cpd00001[vc] + 2 cpd00002[vc] + 2 cpd00053[vc] + cpd03832[vc] -> 2 cpd00008[vc] + 2 cpd00009[vc] + 2 cpd00023[vc] + 2 cpd00067[vc] + cpd03913[vc]	2 H2O + 2 ATP + 2 L-Glutamine + Hydrogenobyrinate -> 2 ADP + 2 Phosphate + 2 L-Glutamate + 2 H+ + Hydrogenobyrinate diamide	0	1000	4.37639e-05	4.37639e-05
rxn06937__vc	cpd00002[vc] + cpd00023[vc] + cpd11912[vc] -> cpd00012[vc] + cpd00018[vc] + cpd00067[vc] + cpd12227[vc]	ATP + L-Glutamate + tRNA-Glu -> PPi + AMP + H+ + L-Glutamyl-tRNA-Glu	0	1000	0.0346185	0.0346185
rxn06947__vc	cpd00001[vc] + cpd13364[vc] <=> cpd00047[vc] + cpd13365[vc]	H2O + Formyl-L-methionyl peptide <=> Formate + Methionyl peptide	-1000	1000	0	0
rxn06980__vc	4 cpd00067[vc] + cpd00389[vc] + 4 cpd11620[vc] <=> cpd03427[vc] + 4 cpd11621[vc]	4 H+ + Biliverdin + 4 Reducedferredoxin <=> (3Z)-Phycocyanobilin + 4 Oxidizedferredoxin	-1000	1000	0	0
rxn07099__vc	cpd00001[vc] + cpd11668[vc] -> cpd00067[vc] + cpd12884[vc]	H2O + Penam -> H+ + Penicilloic acid	0	1000	0	0
rxn07292__vc	cpd00084[vc] + cpd14547[vc] <=> cpd00035[vc] + cpd14548[vc]	L-Cysteine + C15811 <=> L-Alanine + C15812	-1000	1000	4.37639e-05	4.37639e-05
rxn07331__vc	cpd00426[vc] + cpd03214[vc] -> cpd00011[vc] + cpd00012[vc] + cpd14613[vc]	Homogentisate + Phytyl diphosphate -> CO2 + PPi + 2-Methyl-6-phytylquinol	0	1000	0	0
rxn07333__vc	cpd14614[vc] -> cpd01631[vc]	2,3-Dimethyl-5-phytylquinol -> gamma-Tocopherol	0	1000	0	0
rxn07335__vc	cpd00017[vc] + cpd09850[vc] -> cpd00019[vc] + cpd00067[vc] + cpd09851[vc]	S-Adenosyl-L-methionine + delta-Tocopherol -> S-Adenosyl-homocysteine + H+ + beta-Tocopherol	0	1000	0	0
rxn07347__vc	cpd00001[vc] + cpd03220[vc] <=> cpd14590[vc]	H2O + gamma-Carotene <=> 1-Hydroxy-gamma-carotene	-1000	1000	0.00030738	0.00030738
rxn07350__vc	cpd00001[vc] + cpd03217[vc] <=> cpd14601[vc]	H2O + Lycopene <=> Rhodopin	-1000	1000	0	0
rxn07436__vc	2 cpd00005[vc] + 3 cpd00067[vc] + cpd14718[vc] -> 2 cpd00006[vc] + cpd19185[vc]	2 NADPH + 3 H+ + 7-Cyano-7-deazaguanine -> 2 NADP + 7-Aminomethyl-7-carbaguanine	0	1000	0	0
rxn07438__vc	cpd00001[vc] + cpd11420[vc] + cpd12237[vc] <=> cpd11421[vc] + cpd14507[vc]	H2O + trdox + Peptide-L-methionine <=> trdrd + Peptide-L-methionine (R)-S-oxide	-1000	1000	0	0
rxn07441__vc	cpd00024[vc] + cpd00504[vc] <=> cpd00001[vc] + cpd00023[vc] + cpd00067[vc] + cpd02465[vc]	2-Oxoglutarate + LL-2,6-Diaminopimelate <=> H2O + L-Glutamate + H+ + tetrahydrodipicolinate	-1000	1000	-0.0295211	-0.0295211
rxn07474__vc	cpd00023[vc] + cpd14876[vc] <=> cpd00024[vc] + cpd14874[vc]	L-Glutamate + UDP-L-Ara4O <=> 2-Oxoglutarate + UDP-L-Ara4N	-1000	1000	0	0
rxn07576__vc	cpd00067[vc] + cpd11476[vc] + cpd11492[vc] <=> cpd00011[vc] + cpd11493[vc] + cpd14938[vc]	H+ + hexadecanoyl-acp + Malonyl-acyl-carrierprotein- <=> CO2 + ACP + 3-Oxostearoyl-[acp]	-1000	1000	0.0217924	0.0217924
rxn07577__vc	cpd00005[vc] + cpd00067[vc] + cpd14938[vc] -> cpd00006[vc] + cpd14939[vc]	NADPH + H+ + 3-Oxostearoyl-[acp] -> NADP + 3-Hydroxystearoyl-[acp]	0	1000	0.0217924	0.0217924
rxn07579__vc	cpd00005[vc] + cpd00067[vc] + cpd14940[vc] -> cpd00006[vc] + cpd12458[vc]	NADPH + H+ + (2E)-Octadecenoyl-[acp] -> NADP + Stearoyl-[acyl-carrier protein]	0	1000	0.0217924	0.0217924
rxn07580__vc	cpd11470[vc] + cpd14957[vc] -> cpd00067[vc] + cpd11493[vc] + cpd14953[vc]	Octanoyl-ACP + Apoprotein -> H+ + ACP + Protein N6-(octanoyl)lysine	0	1000	0	0
rxn07582__vc	2 cpd00017[vc] + 2 cpd00074[vc] + cpd11470[vc] <=> 2 cpd00060[vc] + 2 cpd03091[vc] + cpd14956[vc]	2 S-Adenosyl-L-methionine + 2 S + Octanoyl-ACP <=> 2 L-Methionine + 2 5-Deoxyadenosine + Lipoyl-ACP	-1000	1000	0	0
rxn07586__vc	cpd00001[vc] + cpd08371[vc] <=> cpd00067[vc] + cpd00071[vc] + cpd14960[vc]	H2O + Cobalt-precorrin 5 <=> H+ + Acetaldehyde + Cobalt-precorrin 5B	-1000	1000	0	0
rxn07865__vc	cpd00026[vc] + cpd01386[vc] <=> cpd00014[vc] + cpd15152[vc]	UDP-glucose + Dihydrozeatin <=> UDP + Dihydrozeatin-O-glucoside	-1000	1000	0	0
rxn07908__vc	cpd00001[vc] + cpd15181[vc] <=> 2 cpd00067[vc] + cpd00552[vc] + cpd01498[vc]	H2O + 5-Fluoromuconolactone <=> 2 H+ + F- + Maleylacetate	-1000	1000	0	0
rxn07909__vc	cpd00001[vc] + cpd15180[vc] <=> 2 cpd00067[vc] + cpd00552[vc] + cpd01498[vc]	H2O + 4-Fluoromuconolactone <=> 2 H+ + F- + Maleylacetate	-1000	1000	0	0
rxn08040__vc	cpd00037[vc] + cpd00286[vc] <=> cpd00091[vc] + cpd00946[vc]	UDP-N-acetylglucosamine + Undecaprenylphosphate <=> UMP + Undecaprenyl diphospho N-acetyl-glucosamine	-1000	1000	0	0
rxn08044__vc	cpd00001[vc] + cpd15391[vc] <=> cpd00221[vc] + cpd00293[vc]	H2O + MurNAc 6-phosphate <=> D-Lactate + N-Acetyl-D-glucosamine 6-phosphate	-1000	1000	0	0
rxn08126__vc	cpd00179[vc] + cpd01262[vc] <=> cpd00027[vc] + cpd01399[vc]	Maltose + Amylotriose <=> D-Glucose + Maltotetraose	-1000	1000	0	0
rxn08127__vc	cpd00179[vc] + cpd01399[vc] <=> cpd00027[vc] + cpd15495[vc]	Maltose + Maltotetraose <=> D-Glucose + Maltopentaose	-1000	1000	0	0
rxn08128__vc	cpd00179[vc] + cpd15495[vc] <=> cpd00027[vc] + cpd01329[vc]	Maltose + Maltopentaose <=> D-Glucose + Maltohexaose	-1000	1000	0	0
rxn08180__vc	cpd00017[vc] + cpd00074[vc] + cpd01311[vc] -> cpd00060[vc] + cpd00067[vc] + cpd00104[vc] + cpd03091[vc]	S-Adenosyl-L-methionine + S + Dethiobiotin -> L-Methionine + H+ + BIOT + 5-Deoxyadenosine	0	1000	0	0
rxn08194__vc	cpd00002[vc] + cpd00635[vc] <=> cpd00166[vc] + cpd00421[vc]	ATP + Cbl <=> Calomide + Triphosphate	-1000	1000	0	0
rxn08393_mod__vc	cpd00005[vc] + cpd00067[vc] + cpd11477[vc] -> cpd00006[vc] + cpd11476[vc]	NADPH + H+ + (2E)-Hexadecenoyl-[acp] -> NADP + hexadecanoyl-acp	0	1000	0.0502985	0.0502985
rxn08711__vc	cpd03831[vc] + cpd15485[vc] <=> cpd00008[vc] + cpd15484[vc]	ADP-L-glycero-D-manno-heptose + heptosyl-kdo2-lipidA <=> ADP + heptosyl-heptosyl-kdo2-lipidA	-1000	1000	0	0
rxn08764__vc	cpd00005[vc] + cpd00067[vc] + cpd00498[vc] -> cpd00006[vc] + cpd02535[vc]	NADPH + H+ + 2-Aceto-2-hydroxybutanoate -> NADP + 2,3-Dihydroxy-3-methylvalerate	0	1000	0.0719949	0.0719949
rxn08766__vc	cpd00022[vc] + cpd00067[vc] + cpd11492[vc] -> cpd00010[vc] + cpd00011[vc] + cpd11488[vc]	Acetyl-CoA + H+ + Malonyl-acyl-carrierprotein- -> CoA + CO2 + Acetoacetyl-ACP	0	1000	0	0.0700544
rxn08797__vc	cpd00001[vc] + cpd15331[vc] <=> cpd00067[vc] + cpd00080[vc] + cpd03847[vc]	H2O + 1-tetradecanoyl-sn-glycerol 3-phosphate <=> H+ + Glycerol-3-phosphate + Myristic acid	-1000	1000	0	35.5875
rxn08799__vc	cpd00001[vc] + cpd15327[vc] <=> 2 cpd00067[vc] + cpd00080[vc] + cpd00214[vc]	H2O + 1-hexadecanoyl-sn-glycerol 3-phosphate <=> 2 H+ + Glycerol-3-phosphate + Palmitate	-1000	1000	0	35.5875
rxn08801__vc	cpd00001[vc] + cpd15329[vc] <=> cpd00067[vc] + cpd00080[vc] + cpd01080[vc]	H2O + 1-octadecanoyl-sn-glycerol 3-phosphate <=> H+ + Glycerol-3-phosphate + ocdca	-1000	1000	0	35.5875
rxn08981__vc	cpd00001[vc] + cpd00002[vc] + cpd00103[vc] + cpd00218[vc] -> cpd00008[vc] + cpd00009[vc] + cpd00012[vc] + cpd00067[vc] + cpd00873[vc]	H2O + ATP + PRPP + Niacin -> ADP + Phosphate + PPi + H+ + Nicotinate ribonucleotide	0	1000	4.37639e-05	4.37639e-05
rxn09037__vc	5 cpd00113[vc] + cpd00350[vc] -> 5 cpd00012[vc] + 5 cpd00067[vc] + cpd02557[vc]	5 Isopentenyldiphosphate + Farnesyldiphosphate -> 5 PPi + 5 H+ + Farnesylfarnesylgeraniol	0	1000	0	0
rxn09072__vc	cpd00003[vc] + cpd03607[vc] + cpd08289[vc] -> 2 cpd00001[vc] + cpd00004[vc] + cpd00009[vc] + cpd00011[vc] + cpd00067[vc] + cpd00478[vc]	NAD + 4-(Phosphonooxy)-threonine + 1-deoxy-D-xylulose5-phosphate -> 2 H2O + NADH + Phosphate + CO2 + H+ + Pyridoxine phosphate	0	1000	4.37639e-05	4.37639e-05
rxn09177__vc	cpd00052[vc] + cpd00084[vc] + cpd02201[vc] -> cpd00012[vc] + cpd00046[vc] + 2 cpd00067[vc] + cpd02666[vc]	CTP + L-Cysteine + 4-phosphopantothenate -> PPi + CMP + 2 H+ + (R)-4-Phosphopantothenoyl-L-cysteine	0	1000	0	0.00010941
rxn09179__vc	1.5 cpd00007[vc] + cpd00791[vc] -> 3 cpd00001[vc] + cpd01476[vc]	1.5 O2 + ProtoporphyrinogenIX -> 3 H2O + Protoporphyrin	0	1000	0.00428355	0.00428355
rxn09272__vc	cpd00036[vc] + cpd07274[vl] -> cpd00106[vc] + cpd16503[vl]	Succinate + Plastoquinone A -> Fumarate + Plastoquinol-9	0	1000	0	6.89445
rxn09296__vc	cpd00025[vc] + cpd11421[vc] -> 2 cpd00001[vc] + cpd11420[vc]	H2O2 + trdrd -> 2 H2O + trdox	0	1000	0	10.036
rxn09310__vc	cpd00002[vc] + cpd00069[vc] + cpd00084[vc] + cpd08289[vc] -> cpd00001[vc] + cpd00011[vc] + cpd00012[vc] + cpd00018[vc] + cpd00035[vc] + 2 cpd00067[vc] + cpd02654[vc] + cpd15378[vc]	ATP + L-Tyrosine + L-Cysteine + 1-deoxy-D-xylulose5-phosphate -> H2O + CO2 + PPi + AMP + L-Alanine + 2 H+ + 4-Methyl-5--2-phosphoethyl-thiazole + 4-Hydroxy-benzylalcohol	0	1000	0	0
rxn09449__vc	cpd00002[vc] + cpd00010[vc] + cpd01080[vc] -> cpd00012[vc] + cpd00018[vc] + cpd00067[vc] + cpd00327[vc]	ATP + CoA + ocdca -> PPi + AMP + H+ + strcoa	0	1000	0	35.5875
rxn09562__vc	cpd00067[vc] + cpd00115[vc] + cpd00126[vc] <=> cpd00031[vc] + cpd00177[vc]	H+ + dATP + GMP <=> GDP + dADP	-1000	1000	-0.000948373	35.6059
rxn09896__vc	cpd00004[vc] + cpd00013[vc] + cpd00067[vc] + cpd03577[vc] -> cpd00001[vc] + cpd00003[vc] + cpd00322[vc]	NADH + NH3 + H+ + (R)-2-Oxo-3-methylpentanoate -> H2O + NAD + L-Isoleucine	0	1000	0	0
rxn10174__vc	cpd00001[vc] + cpd00002[vc] + cpd01329[vp] -> cpd00008[vc] + cpd00009[vc] + cpd00067[vc] + cpd01329[vc]	H2O + ATP + Maltohexaose -> ADP + Phosphate + H+ + Maltohexaose	0	1000	0	0
rxn10202__vc	cpd00067[vc] + cpd00080[vc] + cpd00134[vc] -> cpd00010[vc] + cpd15327[vc]	H+ + Glycerol-3-phosphate + Palmitoyl-CoA -> CoA + 1-hexadecanoyl-sn-glycerol 3-phosphate	0	1000	0	35.5875
rxn10203__vc	cpd00080[vc] + cpd01695[vc] -> cpd00010[vc] + cpd15331[vc]	Glycerol-3-phosphate + Myristoyl-CoA -> CoA + 1-tetradecanoyl-sn-glycerol 3-phosphate	0	1000	0	35.5875
rxn10204__vc	cpd00080[vc] + cpd00327[vc] -> cpd00010[vc] + cpd15329[vc]	Glycerol-3-phosphate + strcoa -> CoA + 1-octadecanoyl-sn-glycerol 3-phosphate	0	1000	0	35.5875
rxn10473__vc	cpd00099[vp] <=> cpd00099[vc]	Cl- <=> Cl-	-1000	1000	0	0
rxn10474__vc	cpd00149[vc] <=> cpd00149[vp]	Co2+ <=> Co2+	-1000	1000	-0.000637298	-0.000637298
rxn10481__vc	cpd00001[vc] + cpd00002[vc] + cpd00058[vp] -> cpd00008[vc] + cpd00009[vc] + cpd00058[vc] + cpd00067[vc]	H2O + ATP + Cu2+ -> ADP + Phosphate + Cu2+ + H+	0	1000	0.000593534	35.5881
rxn11599__vc	cpd00001[vc] + cpd03292[vc] -> cpd16471[vc]	H2O + Penicillin G -> Benzylpenicilloic acid	0	1000	0	0
rxn11650__vc	cpd01270[vc] + 2 cpd03914[vc] <=> cpd00050[vc] + 2 cpd00067[vc] + 2 cpd03915[vc]	FMNH2 + 2 Cob(II)yrinate diamide <=> FMN + 2 H+ + 2 Cob(I)yrinate diamide	-1000	1000	2.18819e-05	2.18819e-05
rxn11702__vc	cpd00011[vc] + cpd16335[vc] -> cpd00024[vc] + cpd00067[vc] + cpd00658[vc]	CO2 + 2-Succinyl-5-enolpyruvyl-6-hydroxy-3-cyclohexene-1-carboxylate -> 2-Oxoglutarate + H+ + Isochorismate	0	1000	0	0
rxn11703__vc	cpd16335[vc] -> cpd00020[vc] + cpd03451[vc]	2-Succinyl-5-enolpyruvyl-6-hydroxy-3-cyclohexene-1-carboxylate -> Pyruvate + SHCHC	0	1000	0	0
rxn12510__vc	cpd00002[vc] + cpd00644[vc] -> cpd00008[vc] + cpd00067[vc] + cpd02201[vc]	ATP + PAN -> ADP + H+ + 4-phosphopantothenate	0	1000	0.00010941	0.00010941
rxn12512__vc	cpd00002[vc] + cpd00084[vc] + cpd02201[vc] -> cpd00012[vc] + cpd00018[vc] + 2 cpd00067[vc] + cpd02666[vc]	ATP + L-Cysteine + 4-phosphopantothenate -> PPi + AMP + 2 H+ + (R)-4-Phosphopantothenoyl-L-cysteine	0	1000	0	0.00010941
rxn12778__vc	cpd00012[vc] + cpd00067[vc] + cpd02851[vc] <=> cpd00103[vc] + cpd16736[vc]	PPi + H+ + AICAR <=> PRPP + C04051	-1000	1000	0	0
rxn12822__vc	cpd00024[vc] + cpd00053[vc] + 2 cpd00067[vc] + 2 cpd11620[vc] -> 2 cpd00023[vc] + 2 cpd11621[vc]	2-Oxoglutarate + L-Glutamine + 2 H+ + 2 Reducedferredoxin -> 2 L-Glutamate + 2 Oxidizedferredoxin	0	1000	0	56.893
rxn14097__vc	3 cpd00017[vc] + cpd00119[vc] <=> 3 cpd00019[vc] + 3 cpd00067[vc] + cpd03305[vc]	3 S-Adenosyl-L-methionine + L-Histidine <=> 3 S-Adenosyl-homocysteine + 3 H+ + Hercynine	-1000	1000	0	0
rxn14104__vc	cpd00008[vc] + cpd00076[vc] -> cpd00082[vc] + cpd00387[vc]	ADP + Sucrose -> D-Fructose + ADPglucose	0	1000	0	35.606
rxn14279__vc	cpd00022[vc] + cpd03024[vc] <=> cpd00010[vc] + cpd00067[vc] + cpd17938[vc]	Acetyl-CoA + Phosphinothricin <=> CoA + H+ + N-Acetylphinothricin	-1000	1000	0	0
rxn14346__vc	cpd00001[vc] + cpd01923[vc] <=> cpd00035[vc] + cpd01757[vc]	H2O + N-Acetylmuramoyl-Ala <=> L-Alanine + N-Acetylmuramate	-1000	1000	0	0
rxn15044__vc	cpd19041[vc] <=> cpd00020[vc] + cpd00040[vc]	D-4-Hydroxy-2-oxoglutarate <=> Pyruvate + Glyoxalate	-1000	1000	0	0
rxn15166__vc	cpd00001[vc] + cpd19019[vc] -> cpd00013[vc] + cpd00020[vc] + cpd00135[vc]	H2O + L-Cystathionine -> NH3 + Pyruvate + Homocysteine	0	1000	0	0
rxn15689__vc	cpd00004[vc] + cpd00007[vc] + cpd00067[vc] + cpd05499[vc] -> cpd00001[vc] + cpd00003[vc] + cpd19170[vc]	NADH + O2 + H+ + Echinenone -> H2O + NAD + 3-Hydroxyechinenone	0	1000	0	0
rxn15692__vc	cpd00004[vc] + cpd00007[vc] + cpd00067[vc] + cpd19170[vc] -> cpd00001[vc] + cpd00003[vc] + cpd14692[vc]	NADH + O2 + H+ + 3-Hydroxyechinenone -> H2O + NAD + Adonixanthin	0	1000	0	0
rxn15745__vc	cpd00001[vc] + cpd21016[vc] <=> cpd00221[vc] + cpd00293[vc]	H2O + N-Acetyl-beta-muramate 6-phosphate <=> D-Lactate + N-Acetyl-D-glucosamine 6-phosphate	-1000	1000	0	0
rxn15998__vc	cpd00001[vc] + cpd19508[vc] -> cpd00067[vc] + cpd19509[vc]	H2O + 2,3,5-Trichlorodienelactone -> H+ + 2,3,5-Trichloromaleylacetate	0	1000	0	0
rxn16082__vc	cpd00001[vc] + cpd19575[vc] <=> cpd00067[vc] + cpd19576[vc]	H2O + 3-Chloro-2-methyldienelactone <=> H+ + 3-Chloro-2-methylmaleylacetate	-1000	1000	0	0
rxn16084__vc	cpd00001[vc] + cpd19570[vc] -> cpd00067[vc] + cpd19571[vc]	H2O + 2-Chloro-5-methyl-cis-dienelactone -> H+ + 2-Chloro-5-methylmaleylacetate	0	1000	0	0
rxn16149__vc	cpd00006[vc] + cpd00745[vc] <=> cpd00005[vc] + cpd00067[vc] + cpd00191[vc]	NADP + Hydracrylic acid <=> NADPH + H+ + 3-Oxopropanoate	-1000	1000	0	0
rxn16233__vc	cpd00001[vc] + 2 cpd00017[vc] + cpd00868[vc] + cpd02882[vc] -> cpd00013[vc] + 2 cpd00060[vc] + 3 cpd00067[vc] + cpd00180[vc] + 2 cpd03091[vc] + cpd15839[vc]	H2O + 2 S-Adenosyl-L-methionine + p-hydroxyphenylpyruvate + 4--1-D-Ribitylamino-5-aminouracil -> NH3 + 2 L-Methionine + 3 H+ + Oxalate + 2 5-Deoxyadenosine + 7,8-didemethyl-8-hydroxy-5-deazariboflavin	0	1000	0	0
rxn16344__vc	2 cpd00067[vc] + cpd11420[vc] + 2 cpd11620[vc] -> cpd11421[vc] + 2 cpd11621[vc]	2 H+ + trdox + 2 Reducedferredoxin -> trdrd + 2 Oxidizedferredoxin	0	1000	0	10.1088
rxn16440__vc	cpd00001[vc] + cpd00002[vc] + cpd00053[vc] + 2 cpd00067[vc] + cpd03421[vc] <=> cpd00008[vc] + cpd00009[vc] + cpd00023[vc] + cpd20971[vc]	H2O + ATP + L-Glutamine + 2 H+ + Cobyrinate <=> ADP + Phosphate + L-Glutamate + Cobyrinate c-monamide	-1000	1000	0	0
rxn16441__vc	cpd00001[vc] + cpd00002[vc] + cpd00053[vc] + cpd20971[vc] <=> cpd00008[vc] + cpd00009[vc] + cpd00023[vc] + 4 cpd00067[vc] + cpd03914[vc]	H2O + ATP + L-Glutamine + Cobyrinate c-monamide <=> ADP + Phosphate + L-Glutamate + 4 H+ + Cob(II)yrinate diamide	-1000	1000	0	0
rxn16442__vc	cpd20972[vc] <=> cpd20992[vc]	UDP-2,3-diacetamido-2,3-dideoxy-alpha-D-glucuronate <=> UDP-2,3-diacetamido-2,3-dideoxy-alpha-D-mannuronate	-1000	1000	0	0
rxn16443__vc	cpd00007[vc] + cpd20975[vc] -> cpd00304[vc] + cpd20976[vc]	O2 + all-trans-8-Apo-beta-carotenal -> Retinal + (2E,4E,6E)-2,6-Dimethylocta-2,4,6-trienedial	0	1000	0	0
rxn16484__vc	cpd00001[vc] + cpd00002[vc] + cpd21015[vc] <=> cpd00008[vc] + cpd00067[vc] + cpd21016[vc]	H2O + ATP + 1,6-Anhydro-N-acetyl-beta-muramate <=> ADP + H+ + N-Acetyl-beta-muramate 6-phosphate	-1000	1000	0	0
rxn16485__vc	cpd00026[vc] + cpd19245[vc] <=> cpd00091[vc] + cpd21017[vc]	UDP-glucose + di-trans,poly-cis-Undecaprenyl phosphate <=> UMP + alpha-D-Glucopyranosyl-diphospho-ditrans,octacis-undecaprenol	-1000	1000	0	0
rxn16498__vc	cpd21010[vc] <=> cpd14588[vc]	9,15,9-tricis-zeta-Carotene <=> 9,9-Di-cis-zeta-carotene	-1000	1000	0	0
rxn16502__vc	2 cpd00006[vc] + cpd03215[vc] <=> 2 cpd00005[vc] + 2 cpd00067[vc] + cpd03217[vc]	2 NADP + zeta-Carotene <=> 2 NADPH + 2 H+ + Lycopene	-1000	1000	0.0016349	0.0016349
rxn16538__vc	cpd00006[vc] + cpd03211[vc] <=> cpd00005[vc] + cpd00067[vc] + cpd03206[vc]	NADP + 15-cis-Phytoene <=> NADPH + H+ + Phytofluene	-1000	1000	0.0016349	0.0016349
rxn16567__vc	cpd00001[vc] + cpd02687[vc] <=> cpd00029[vc] + cpd21084[vc]	H2O + Peptideglycan(N-acetyl-D-glucosamine) <=> Acetate + Peptidoglycan-D-glucosamine	-1000	1000	0	0
rxn16574__vc	cpd00002[vc] + cpd03520[vc] <=> cpd00012[vc] + cpd21090[vc]	ATP + Molybdopterin <=> PPi + Adenylated molybdopterin	-1000	1000	0	0
rxn16580__vc	cpd00144[vc] + cpd21097[vc] <=> cpd00014[vc] + cpd21096[vc]	UDPglucuronate + D-Man-alpha-(1->3)-D-Glc-beta-(1->4)-D-Glc-alpha-1-diphospho-ditrans,octacis-undecaprenol <=> UDP + D-GlcA-beta-(1->2)-D-Man-alpha-(1->3)-D-Glc-beta-(1->4)-D-Glc-alpha-1-diphospho-ditrans,octacis-undecaprenol	-1000	1000	0	0
rxn16583__vc	cpd00067[vc] + cpd11574[vc] + cpd21090[vc] <=> cpd00001[vc] + cpd00018[vc] + cpd19503[vc]	H+ + Molybdate + Adenylated molybdopterin <=> H2O + AMP + Molybdoenzyme molybdenum cofactor	-1000	1000	0	0
rxn16653__vc	cpd00005[vc] + cpd00007[vc] + cpd00067[vc] + cpd01266[vc] <=> cpd00001[vc] + cpd00006[vc] + cpd21177[vc]	NADPH + O2 + H+ + Pentalenene <=> H2O + NADP + Pentalen-13-ol	-1000	1000	0	0
rxn16654__vc	cpd00005[vc] + cpd00007[vc] + cpd00067[vc] + cpd21177[vc] <=> 2 cpd00001[vc] + cpd00006[vc] + cpd21178[vc]	NADPH + O2 + H+ + Pentalen-13-ol <=> 2 H2O + NADP + Pentalen-13-al	-1000	1000	0	0
rxn16666__vc	cpd00024[vc] + cpd21200[vc] <=> cpd00023[vc] + cpd21066[vc]	2-Oxoglutarate + UDP-4-amino-4,6-dideoxy-N-acetyl-beta-L-altrosamine <=> L-Glutamate + UDP-2-acetamido-2,6-dideoxy-beta-L-arabino-hexos-4-ulose	-1000	1000	0	0
rxn16715__vc	cpd00013[vc] + cpd00300[vc] -> cpd00001[vc] + cpd00067[vc] + cpd21388[vc]	NH3 + Urate -> H2O + H+ + 8-Oxoguanine	0	1000	0	0
rxn16806__vc	cpd00001[vc] + cpd02978[vc] <=> cpd00067[vc] + cpd00071[vc] + cpd00421[vc] + cpd21472[vc]	H2O + 7,8-Dihydroneopterin 3-triphosphate <=> H+ + Acetaldehyde + Triphosphate + 6-Carboxy-5,6,7,8-tetrahydropterin	-1000	1000	0	0
rxn16824__vc	cpd00002[vc] + cpd00013[vc] + cpd21481[vc] -> cpd00001[vc] + cpd00008[vc] + cpd00009[vc] + cpd00067[vc] + cpd14718[vc]	ATP + NH3 + 7-Carboxy-7-carbaguanine -> H2O + ADP + Phosphate + H+ + 7-Cyano-7-deazaguanine	0	1000	0	0
rxn18987__vc	cpd27490[vc] <=> cpd27433[vc]	Maltodextrins <=> MALTOOLIGOSYLTREHALOSE	-1000	1000	0	0
rxn20643__vc	cpd00017[vc] + cpd02140[vc] -> cpd00047[vc] + cpd00060[vc] + cpd00067[vc] + cpd00204[vc] + cpd02775[vc] + cpd03091[vc]	S-Adenosyl-L-methionine + AIR -> Formate + L-Methionine + H+ + CO + 4-Amino-5-phosphomethyl-2-methylpyrimidine + 5-Deoxyadenosine	0	1000	4.37639e-05	4.37639e-05
rxn21378__vc	cpd00103[vc] + cpd01904[vc] <=> cpd00012[vc] + cpd15947[vc]	PRPP + Decaprenol phosphate <=> PPi + decaprenylphosphoryl-beta-D-5-phosphoribose	-1000	1000	0	0
rxn21471__vc	cpd00067[vc] + cpd01048[vc] + cpd04105[vc] <=> cpd00001[vc] + cpd23272[vc]	H+ + Arsenate + Mycothiol <=> H2O + arseno-mycothiol	-1000	1000	0	0
rxn24006__vc	cpd00026[vc] + cpd24525[vc] <=> cpd00014[vc] + cpd24528[vc]	UDP-glucose + dihydrozeatin-9-N-glucoside <=> UDP + dihydrozeatin-9-N-glucoside-O-glucoside	-1000	1000	0	0
rxn25839__vc	cpd00002[vc] + cpd28253[vc] <=> cpd00012[vc] + cpd22312[vc]	ATP + Thi-S <=> PPi + Adenylated-ThiS-Proteins	-1000	1000	4.37639e-05	4.37639e-05
rxn26021__vc	cpd00038[vc] + cpd19503[vc] <=> cpd00012[vc] + cpd21167[vc]	GTP + Molybdoenzyme molybdenum cofactor <=> PPi + MGD	-1000	1000	0	0
rxn27281__vc	cpd00017[vc] + cpd27089[vc] + cpd28083[vc] <=> cpd00060[vc] + cpd00067[vc] + cpd03091[vc] + cpd27073[vc] + cpd27088[vc]	S-Adenosyl-L-methionine + Formate-acetyltransferase-glycine + Reduced-flavodoxins <=> L-Methionine + H+ + 5-Deoxyadenosine + Flavodoxins-Semiquinones + Formate-acetyltrans-glycine-radical	-1000	1000	0	0
rxn27289__vc	cpd08289[vc] + cpd14545[vc] + cpd28259[vc] <=> 2 cpd00001[vc] + cpd00067[vc] + cpd21479[vc] + cpd28253[vc]	1-deoxy-D-xylulose5-phosphate + Iminoglycine + Thiocarboxyadenylated-ThiS-Proteins <=> 2 H2O + H+ + 2-[(2R,5Z)-2-Carboxy-4-methylthiazol-5(2H)-ylidene]ethyl phosphate + Thi-S	-1000	1000	4.37639e-05	4.37639e-05
rxn30040__vc	cpd00001[vc] + cpd00355[vc] <=> cpd00873[vc] + cpd19013[vc]	H2O + Nicotinamide ribonucleotide <=> Nicotinate ribonucleotide + NH4+	-1000	1000	0	0
rxn32855__vc	cpd00706[vc] + cpd19012[vc] <=> cpd00020[vc] + cpd00067[vc] + cpd01211[vc]	Mercaptopyruvate + Hydrogen cyanide <=> Pyruvate + H+ + Thiocyanate	-1000	1000	0	0
rxn37372__vc	cpd00001[vc] + cpd00003[vc] + cpd00340[vc] -> cpd00004[vc] + cpd00024[vc] + 2 cpd00067[vc]	H2O + NAD + 2,5-Dioxopentanoate -> NADH + 2-Oxoglutarate + 2 H+	0	1000	0	0
PSII__vc	cpd00001[vl] + 2 cpd00067[vc] + cpd07274[vl] + 2 hvphoton2[vc] -> 0.5 cpd00007[vl] + 2 cpd00067[vl] + cpd16503[vl]	H2O + 2 H+ + Plastoquinone A + 2 Photosystem 2 photon -> 0.5 O2 + 2 H+ + Plastoquinol-9	0	1000	20.7112	50
rxn38449__vc	cpd00005[vc] + cpd00007[vc] + cpd00067[vc] + cpd01420[vc] <=> cpd00001[vc] + cpd00006[vc] + cpd05498[vc]	NADPH + O2 + H+ + beta-Carotene <=> H2O + NADP + beta-Cryptoxanthin	-1000	1000	0	0
rxn38450__vc	cpd00005[vc] + cpd00007[vc] + cpd00067[vc] + cpd05498[vc] <=> cpd00001[vc] + cpd00006[vc] + cpd03637[vc]	NADPH + O2 + H+ + beta-Cryptoxanthin <=> H2O + NADP + Zeaxanthin	-1000	1000	0	0
rxn39286__vc	cpd00129[vc] + cpd07274[vl] -> cpd00067[vc] + cpd02431[vc] + cpd16503[vl]	L-Proline + Plastoquinone A -> H+ + 1-Pyrroline-5-carboxylate + Plastoquinol-9	0	1000	0	20.0714
rxn39964__vc	cpd00067[vc] + cpd21472[vc] -> cpd00013[vc] + cpd21481[vc]	H+ + 6-Carboxy-5,6,7,8-tetrahydropterin -> NH3 + 7-Carboxy-7-carbaguanine	0	1000	0	0
rxn40004__vc	cpd00022[vc] + cpd31054[vc] -> cpd00010[vc] + cpd00067[vc] + cpd20972[vc]	Acetyl-CoA + UDP-2-acetamido-3-amino-2,3-dideoxy-alpha-D-glucuronate -> CoA + H+ + UDP-2,3-diacetamido-2,3-dideoxy-alpha-D-glucuronate	0	1000	0	0
rxnAlDca__vc	cis11hdl[vc] + 2 cpd00005[vc] + cpd00007[vc] + cpd00067[vc] <=> cpd00001[vc] + 2 cpd00006[vc] + cpd00047[vc] + cpd05300[vc]	cis-11-Hexdecenal + 2 NADPH + O2 + H+ <=> H2O + 2 NADP + Formate + Pentadecane	-1000	1000	0	0
rxnAlDcahep__vc	2 cpd00005[vc] + cpd00007[vc] + cpd00067[vc] + cpd01264[vc] <=> cpd00001[vc] + 2 cpd00006[vc] + cpd00047[vc] + cpd01250[vc]	2 NADPH + O2 + H+ + Octadecanal <=> H2O + 2 NADP + Formate + Heptadecane	-1000	1000	4.37639e-05	4.37639e-05
EX_PHO2	hvphoton2[e] <=>	Photosystem 2 photon <=>	-100	0	-100	-41.4223
PSI__vc	2 cpd11621[vc] + 2 cpd12239[vl] + 2 hvphoton1[vc] -> 2 cpd11620[vc] + 2 cpd12265[vl]	2 Oxidizedferredoxin + 2 Reduced plastocyanin + 2 Photosystem 1 photon -> 2 Reducedferredoxin + 2 Oxidized plastocyanin	0	1000	0	42.7348
PSI_2__vc	2 cpd11621[vc] + 2 focytc_6[vl] + 2 hvphoton1[vc] -> 2 cpd11620[vc] + 2 ficytc_6[vl]	2 Oxidizedferredoxin + 2 Ferrocytochrome c6 + 2 Photosystem 1 photon -> 2 Reducedferredoxin + 2 Ferricytochrome c6	0	1000	0	42.7348
PHOtex2__vc	hvphoton2[e] <=> hvphoton2[vp]	Photosystem 2 photon <=> Photosystem 2 photon	-1000	1000	41.4223	100
PHOtpp2__vc	hvphoton2[vp] <=> hvphoton2[vc]	Photosystem 2 photon <=> Photosystem 2 photon	-1000	1000	41.4223	100
PHOtex1__vc	hvphoton1[e] <=> hvphoton1[vp]	Photosystem 1 photon <=> Photosystem 1 photon	-1000	1000	44.4455	85.4696
PHOtpp1__vc	hvphoton1[vp] <=> hvphoton1[vc]	Photosystem 1 photon <=> Photosystem 1 photon	-1000	1000	44.4455	85.4696
H+tex__vc	cpd00067[e] <=> cpd00067[vp]	H+ <=> H+	-1000	1000	13.5501	109.121
rxn08686__vc	cpd00001[e] <=> cpd00001[vp]	H2O <=> H2O	-1000	1000	-2.13998	28.4999
rxn08687__vc	cpd00001[vp] <=> cpd00001[vc]	H2O <=> H2O	-1000	1000	-2.13998	30.1863
H2Oltr__vc	cpd00001[vc] <=> cpd00001[vl]	H2O <=> H2O	-1000	1000	20.7112	50
rxn09031__vc	cpd00007[e] <=> cpd00007[vp]	O2 <=> O2	-1000	1000	-13.0484	-10.2779
O2tpp__vc	cpd00007[vp] <=> cpd00007[vc]	O2 <=> O2	-1000	1000	-21.2897	-10.2779
O2ltr__vc	cpd00007[vc] <=> cpd00007[vl]	O2 <=> O2	-1000	1000	-25	-10.3556
NO3abcpp__vc	cpd00001[vc] + cpd00002[vc] + cpd00209[vp] -> cpd00008[vc] + cpd00009[vc] + cpd00067[vc] + cpd00209[vc]	H2O + ATP + Nitrate -> ADP + Phosphate + H+ + Nitrate	0	1000	0	0
rxn01332__vc	cpd00001[vc] + cpd00061[vc] + cpd00236[vc] -> cpd00009[vc] + cpd02857[vc]	H2O + Phosphoenolpyruvate + D-Erythrose4-phosphate -> Phosphate + DAHP	0	1000	0.13912	0.13912
rxn03135__vc	cpd00053[vc] + cpd02991[vc] -> cpd00023[vc] + cpd00067[vc] + cpd02843[vc] + cpd02851[vc]	L-Glutamine + phosphoribulosylformimino-AICAR-phosphate -> L-Glutamate + H+ + D-erythro-imidazol-glycerol-phosphate + AICAR	0	1000	0.0214846	0.0214846
rxn02374__vc	cpd00858[vc] -> cpd00001[vc] + cpd00067[vc] + cpd02431[vc]	L-Glutamate5-semialdehyde -> H2O + H+ + 1-Pyrroline-5-carboxylate	0	1000	0.0595753	0.0595753
rxn37797__vc	cpd00005[vc] + cpd00067[vc] + cpd00125[vc] + cpd00299[vc] -> cpd00006[vc] + cpd00087[vc] + cpd00298[vc]	NADPH + H+ + 5-10-Methylenetetrahydrofolate + dUMP -> NADP + Tetrahydrofolate + dTMP	0	1000	0.000920065	0.000920065
peptgly_syn__vc	cpd00001[vc] + cpd03495[vc] -> cpd00117[vc] + cpd00286[vc] + Peptidoglycan[vc]	H2O + Undecaprenyl-diphospho-N-acetylmuramoyl--N-acetylglucosamine-L-ala-D-glu-meso-2-6-diaminopimeloyl-D-ala-D-ala -> D-Alanine + Undecaprenylphosphate + Peptidoglycan	0	1000	0.00531265	0.00531265
rxn03130__vc	cpd00001[vc] + cpd02835[vc] -> 2 cpd00067[vc] + cpd00091[vc] + cpd02930[vc]	H2O + UDP-2,3-bis(3-hydroxytetradecanoyl)glucosamine -> 2 H+ + UMP + Lipid X	0	1000	0.00493898	0.00493898
rxn05329__vc	cpd11478[vc] -> cpd00001[vc] + cpd11465[vc]	(R)-3-Hydroxybutanoyl-[acyl-carrier protein] -> H2O + But-2-enoyl-[acyl-carrier protein]	0	1000	0.0700544	0.0700544
rxn05330__vc	cpd11479[vc] -> cpd00001[vc] + cpd11473[vc]	D-3-Hydroxyhexanoyl-[acp] -> H2O + (2E)-Hexenoyl-[acp]	0	1000	0.0700544	0.0700544
rxn05333__vc	cpd11482[vc] -> cpd00001[vc] + cpd11475[vc]	(R)-3-Hydroxydecanoyl-[acyl-carrier protein] -> H2O + (2E)-Decenoyl-[acp]	0	1000	0.0700544	0.0700544
rxn05331__vc	cpd11480[vc] -> cpd00001[vc] + cpd11469[vc]	D-3-Hydroxydodecanoyl-[acp] -> H2O + (2E)-Dodecenoyl-[acp]	0	1000	0.0700544	0.0700544
rxn05335__vc	cpd11484[vc] -> cpd00001[vc] + cpd11467[vc]	HMA -> H2O + (2E)-Tetradecenoyl-[acp]	0	1000	0.0502985	0.0502985
rxn05332__vc	cpd11481[vc] -> cpd00001[vc] + cpd11477[vc]	R-3-hydroxypalmitoyl-acyl-carrierprotein- -> H2O + (2E)-Hexadecenoyl-[acp]	0	1000	0.0502985	0.0502985
rxn07578__vc	cpd14939[vc] -> cpd00001[vc] + cpd14940[vc]	3-Hydroxystearoyl-[acp] -> H2O + (2E)-Octadecenoyl-[acp]	0	1000	0.0217924	0.0217924
desat16_1__vc	cpd00005[vc] + cpd00007[vc] + cpd00067[vc] + cpd11476[vc] -> 2 cpd00001[vc] + cpd00006[vc] + cpd16235[vc]	NADPH + O2 + H+ + hexadecanoyl-acp -> 2 H2O + NADP + Hexadecenoyl-ACP	0	1000	0.00198048	0.00198048
RA0165__vc	1.3254 cpd00080[vc] + 1.3327 cpd11476[vc] + 0.1701 cpd11825[vc] + 0.0457 cpd12458[vc] + 0.8637 cpd14881[vc] + 0.2158 octe6912ACP[vc] + 0.0227 cpd16235[vc] -> 2.6507 cpd11493[vc] + C00416_PG[vc]	1.3254 Glycerol-3-phosphate + 1.3327 hexadecanoyl-acp + 0.1701 Octadecenoyl-ACP + 0.0457 Stearoyl-[acyl-carrier protein] + 0.8637 Linoleoyl-ACP + 0.2158 gamma-linolenoilACP + 0.0227 Hexadecenoyl-ACP -> 2.6507 ACP + C00416_PG[c]	0	1000	0.00191802	0.00191802
R01799m__vc	cpd00052[vc] + C00416_PG[vc] -> cpd00012[vc] + C00269_PG[vc]	CTP + C00416_PG[c] -> PPi + C00269_PG[c]	0	1000	0.00191802	0.00191802
R01801m__vc	cpd00080[vc] + C00269_PG[vc] -> cpd00046[vc] + C03892_PG[vc]	Glycerol-3-phosphate + C00269_PG[c] -> CMP + C03892_PG[c]	0	1000	0.00191802	0.00191802
R02029m__vc	cpd00001[vc] + C03892_PG[vc] -> cpd00009[vc] + C00344_PG[vc]	H2O + C03892_PG[c] -> Phosphate + C00344_PG[c]	0	1000	0.00191802	0.00191802
RA0163__vc	1.2954 cpd00080[vc] + 1.3061 cpd11476[vc] + 0.0584 cpd11825[vc] + 0.0223 cpd12458[vc] + 0.3334 cpd14881[vc] + 0.0095 cpd14882[vc] + 0.0393 octe691215ACP[vc] + 0.7253 octe6912ACP[vc] + 0.0965 cpd16235[vc] -> 2.5908 cpd11493[vc] + C00416_DGDG[vc]	1.2954 Glycerol-3-phosphate + 1.3061 hexadecanoyl-acp + 0.0584 Octadecenoyl-ACP + 0.0223 Stearoyl-[acyl-carrier protein] + 0.3334 Linoleoyl-ACP + 0.0095 alpha-Linolenoyl-ACP + 0.0393 OctadecatetraenoilACP + 0.7253 gamma-linolenoilACP + 0.0965 Hexadecenoyl-ACP -> 2.5908 ACP + C00416_DGDG[c]	0	1000	0.00508276	0.00508276
RA0167__vc	cpd00001[vc] + C00416_DGDG[vc] -> cpd00009[vc] + C00641_DGDG[vc]	H2O + C00416_DGDG[c] -> Phosphate + C00641_DGDG[c]	0	1000	0.00508276	0.00508276
RA0178__vc	cpd00026[vc] + C00641_DGDG[vc] -> cpd00014[vc] + C04046_DGDG[vc]	UDP-glucose + C00641_DGDG[c] -> UDP + C04046_DGDG[c]	0	1000	0.0101655	0.0101655
RA0180__vc	C04046_DGDG[vc] <=> C03692_DGDG[vc]	C04046_DGDG[c] <=> C03692_DGDG[c]	-1000	1000	0.0101655	0.0101655
R04472m__vc	2 C03692_DGDG[vc] -> C00641_DGDG[vc] + C06037_DGDG[vc]	2 C03692_DGDG[c] -> C00641_DGDG[c] + C06037_DGDG[c]	0	1000	0.00508276	0.00508276
RA0164__vc	1.3747 cpd00080[vc] + 1.5612 cpd11476[vc] + 0.4011 cpd11825[vc] + 0.0343 cpd12458[vc] + 0.5331 cpd14881[vc] + 0.0165 cpd14882[vc] + 0.0228 octe6912ACP[vc] + 0.1804 cpd16235[vc] -> 2.7494 cpd11493[vc] + C00416_SQDG[vc]	1.3747 Glycerol-3-phosphate + 1.5612 hexadecanoyl-acp + 0.4011 Octadecenoyl-ACP + 0.0343 Stearoyl-[acyl-carrier protein] + 0.5331 Linoleoyl-ACP + 0.0165 alpha-Linolenoyl-ACP + 0.0228 gamma-linolenoilACP + 0.1804 Hexadecenoyl-ACP -> 2.7494 ACP + C00416_SQDG[c]	0	1000	0.00489096	0.00489096
RA0171__vc	cpd00002[vc] + C00641_SQDG[vc] -> cpd00008[vc] + C00416_SQDG[vc]	ATP + C00641_SQDG[c] -> ADP + C00416_SQDG[c]	0	1000	0	90.5863
RA0168__vc	cpd00001[vc] + C00416_SQDG[vc] -> cpd00009[vc] + C00641_SQDG[vc]	H2O + C00416_SQDG[c] -> Phosphate + C00641_SQDG[c]	0	1000	0.00489096	90.5912
R06867m__vc	cpd08358[vc] + C00641_SQDG[vc] -> cpd00014[vc] + C13508_SQDG[vc]	UDP-6-sulfoquinovose + C00641_SQDG[c] -> UDP + C13508_SQDG[c]	0	1000	0.00489096	0.00489096
RA0162__vc	1.2759 cpd00080[vc] + 1.3302 cpd11476[vc] + 0.0635 cpd11825[vc] + 0.0034 cpd12458[vc] + 0.4236 cpd14881[vc] + 0.0032 cpd14882[vc] + 0.019 octe691215ACP[vc] + 0.6315 octe6912ACP[vc] + 0.0774 cpd16235[vc] -> 2.5518 cpd11493[vc] + C00416_MGDG[vc]	1.2759 Glycerol-3-phosphate + 1.3302 hexadecanoyl-acp + 0.0635 Octadecenoyl-ACP + 0.0034 Stearoyl-[acyl-carrier protein] + 0.4236 Linoleoyl-ACP + 0.0032 alpha-Linolenoyl-ACP + 0.019 OctadecatetraenoilACP + 0.6315 gamma-linolenoilACP + 0.0774 Hexadecenoyl-ACP -> 2.5518 ACP + C00416_MGDG[c]	0	1000	0.00728849	0.00728849
RA0166__vc	cpd00001[vc] + C00416_MGDG[vc] -> cpd00009[vc] + C00641_MGDG[vc]	H2O + C00416_MGDG[c] -> Phosphate + C00641_MGDG[c]	0	1000	0.00728849	0.00728849
RA0177__vc	cpd00026[vc] + C00641_MGDG[vc] -> cpd00014[vc] + C04046_MGDG[vc]	UDP-glucose + C00641_MGDG[c] -> UDP + C04046_MGDG[c]	0	1000	0.00728849	0.00728849
RA0179__vc	C04046_MGDG[vc] <=> C03692_MGDG[vc]	C04046_MGDG[c] <=> C03692_MGDG[c]	-1000	1000	0.00728849	0.00728849
R_R03824__vc	cpd03220[vc] -> cpd01420[vc]	gamma-Carotene -> beta-Carotene	0	1000	0.00132752	0.00132752
R_R04218__vc	cpd02168[vc] <=> cpd00012[vc] + cpd00067[vc] + cpd03211[vc]	Prephytoene diphosphate <=> PPi + H+ + 15-cis-Phytoene	-1000	1000	0.0016349	0.0016349
R_RN0020__vc	cpd00005[vc] + cpd00007[vc] + cpd00067[vc] + cpd14591[vc] -> cpd00001[vc] + cpd00006[vc] + cpd22952[vc]	NADPH + O2 + H+ + Myxocoxanthin -> H2O + NADP + plectaniaxanthin	0	1000	0.00030738	0.00030738
R_RN0021__vc	cpd00004[vc] + cpd00007[vc] + cpd00067[vc] + cpd22952[vc] -> cpd00001[vc] + cpd00003[vc] + cpd14648[vc]	NADH + O2 + H+ + plectaniaxanthin -> H2O + NAD + Myxol	0	1000	0.00030738	0.00030738
R_RN0022__vc	cpd00272[vc] + cpd14648[vc] -> cpd00031[vc] + cpd14668[vc]	GDP-L-fucose + Myxol -> GDP + (3R,2'S)-Myxol 2'-alpha-L-fucoside	0	1000	0.00030738	0.00030738
R_R07557m__vc	2 cpd00005[vc] + 2 cpd00007[vc] + 2 cpd00067[vc] + cpd14668[vc] -> 3 cpd00001[vc] + 2 cpd00006[vc] + cpd14669[vc]	2 NADPH + 2 O2 + 2 H+ + (3R,2'S)-Myxol 2'-alpha-L-fucoside -> 3 H2O + 2 NADP + (3S,2'S)-4-Ketomyxol 2'-alpha-L-fucoside	0	1000	0.000194084	0.000194084
R_RA0102__vc	2 cpd00005[vc] + 2 cpd00007[vc] + 2 cpd00067[vc] + cpd01420[vc] -> 3 cpd00001[vc] + 2 cpd00006[vc] + cpd05499[vc]	2 NADPH + 2 O2 + 2 H+ + beta-Carotene -> 3 H2O + 2 NADP + Echinenone	0	1000	0.00066352	0.00066352
R_R07563m__vc	cpd00007[vc] + cpd05499[vc] -> cpd00001[vc] + cpd05490[vc]	O2 + Echinenone -> H2O + Canthaxanthin	0	1000	6.45354e-05	6.45354e-05
R_R07280__vc	cpd00001[vc] + cpd02720[vc] -> cpd00009[vc] + cpd02882[vc]	H2O + 5-Amino-6--5-phosphoribitylaminouracil -> Phosphate + 4--1-D-Ribitylamino-5-aminouracil	0	1000	0.000131292	0.000131292
R_R00939__vc	cpd00005[vc] + cpd00067[vc] + cpd00330[vc] -> cpd00006[vc] + cpd00087[vc]	NADPH + H+ + Dihydrofolate -> NADP + Tetrahydrofolate	0	1000	0.000175056	0.000175056
R_R06531__vc	cpd00002[vc] + cpd00161[vc] -> cpd00008[vc] + cpd00067[vc] + cpd08928[vc]	ATP + L-Threonine -> ADP + H+ + L-Threonine phosphate	0	1000	4.37639e-05	4.37639e-05
R_R07411__vc	cpd00001[vc] + cpd00028[vc] + cpd00350[vc] -> cpd00012[vc] + cpd00067[vc] + cpd11313[vc]	H2O + Heme + Farnesyldiphosphate -> PPi + H+ + hemeO	0	1000	8.75278e-05	8.75278e-05
R_R07412__vc	cpd00001[vc] + 2 cpd00003[vc] + cpd11313[vc] -> 2 cpd00004[vc] + 2 cpd00067[vc] + cpd11312[vc]	H2O + 2 NAD + hemeO -> 2 NADH + 2 H+ + hemeA	0	1000	4.37639e-05	4.37639e-05
R_R00178__vc	cpd00017[vc] + cpd00067[vc] -> cpd00011[vc] + cpd00837[vc]	S-Adenosyl-L-methionine + H+ -> CO2 + S-Adenosylmethioninamine	0	1000	0.00127462	0.00127462
R_R01920__vc	cpd00118[vc] + cpd00837[vc] -> cpd00067[vc] + cpd00147[vc] + cpd00264[vc]	Putrescine + S-Adenosylmethioninamine -> H+ + 5-Methylthioadenosine + Spermidine	0	1000	0.00127462	0.00127462
R_R07463__vc	cpd00007[vc] + cpd00033[vc] -> cpd00025[vc] + cpd14545[vc]	O2 + Glycine -> H2O2 + Iminoglycine	0	1000	4.37639e-05	4.37639e-05
R_R09977__vc	cpd21479[vc] -> cpd21480[vc]	2-[(2R,5Z)-2-Carboxy-4-methylthiazol-5(2H)-ylidene]ethyl phosphate -> 2-(2-Carboxy-4-methylthiazol-5-yl)ethyl phosphate	0	1000	4.37639e-05	4.37639e-05
R_R10712__vc	2 cpd00067[vc] + cpd02894[vc] + cpd21480[vc] -> cpd00011[vc] + cpd00012[vc] + cpd00793[vc]	2 H+ + 4-Amino-2-methyl-5-diphosphomethylpyrimidine + 2-(2-Carboxy-4-methylthiazol-5-yl)ethyl phosphate -> CO2 + PPi + Thiamine phosphate	0	1000	4.37639e-05	4.37639e-05
R_R07461m__vc	cpd14548[vc] + cpd22312[vc] -> cpd00018[vc] + cpd14547[vc] + cpd28259[vc]	C15812 + Adenylated-ThiS-Proteins -> AMP + C15811 + Thiocarboxyadenylated-ThiS-Proteins	0	1000	4.37639e-05	4.37639e-05
R_RA0556__vc	cpd00001[vc] + cpd03091[vc] -> cpd00128[vc] + cpd15380[vc]	H2O + 5-Deoxyadenosine -> Adenine + 5-deoxyribose	0	1000	4.37639e-05	4.37639e-05
rxn00695__vc	cpd00002[vc] + cpd00089[vc] -> cpd00012[vc] + cpd00387[vc]	ATP + Glucose-1-phosphate -> PPi + ADPglucose	0	1000	0	71.2121
rxn13643_m__vc	cpd00001[vc] + cpd00387[vc] -> cpd00008[vc] + cpd11735[vc]	H2O + ADPglucose -> ADP + Amylose	0	1000	0.0371139	71.2121
rxn09399_m__vc	cpd11735[vc] -> cpd00155[vc]	Amylose -> Glycogen	0	1000	0.0371139	71.2121
GLCP_m__vc	cpd00009[vc] + cpd00155[vc] -> cpd00001[vc] + cpd00089[vc]	Phosphate + Glycogen -> H2O + Glucose-1-phosphate	0	1000	0	71.175
Znabc__vc	cpd00001[vc] + cpd00002[vc] + cpd00034[vp] -> cpd00008[vc] + cpd00009[vc] + cpd00067[vc] + cpd00034[vc]	H2O + ATP + Zn2+ -> ADP + Phosphate + H+ + Zn2+	0	1000	0.000593534	0.000593534
Fe+2abc__vc	cpd00001[vc] + cpd00002[vc] + cpd10515[vp] -> cpd00008[vc] + cpd00009[vc] + cpd00067[vc] + cpd10515[vc]	H2O + ATP + Fe+2 -> ADP + Phosphate + H+ + Fe+2	0	1000	0.00280317	0.00280317
Mn+2abc__vc	cpd00001[vc] + cpd00002[vc] + cpd20863[vp] -> cpd00008[vc] + cpd00009[vc] + cpd00067[vc] + cpd20863[vc]	H2O + ATP + Mn2+ -> ADP + Phosphate + H+ + Mn2+	0	1000	0.000593534	0.000593534
Prot_biomass__vc	0.3349 cpd00023[vc] + 0.4486 cpd00033[vc] + 0.4459 cpd00035[vc] + 0.2764 cpd00039[vc] + 0.2054 cpd00041[vc] + 0.5348 cpd00051[vc] + 0.2318 cpd00053[vc] + 0.4239 cpd00054[vc] + 0.6371 cpd00060[vc] + 0.4956 cpd00065[vc] + 0.6753 cpd00066[vc] + 0.415 cpd00069[vc] + 0.0852 cpd00084[vc] + 0.39 cpd00107[vc] + 0.2453 cpd00119[vc] + 0.6802 cpd00129[vc] + 0.4004 cpd00132[vc] + 0.4378 cpd00156[vc] + 0.1863…	0.3349 L-Glutamate + 0.4486 Glycine + 0.4459 L-Alanine + 0.2764 L-Lysine + 0.2054 L-Aspartate + 0.5348 L-Arginine + 0.2318 L-Glutamine + 0.4239 L-Serine + 0.6371 L-Methionine + 0.4956 L-Tryptophan + 0.6753 L-Phenylalanine + 0.415 L-Tyrosine + 0.0852 L-Cysteine + 0.39 L-Leucine + 0.2453 L-Histidine + 0.6802 L-Proline + 0.4004 L-Asparagine + 0.4378 L-Valine + 0.1863 L-Threonine + 0.822 L-Isoleucine…	0	1000	0.087585	0.087585
Solpool_biomass__vc	0.062 cpd00003[vc] + 0.002 cpd00004[vc] + 0.012 cpd00005[vc] + 0.004 cpd00006[vc] + 0.006 cpd00010[vc] + 0.008 cpd00015[vc] + 0.008 cpd00016[vc] + 0.008 cpd00017[vc] + 0.01 cpd00022[vc] + 0.008 cpd00028[vc] + 0.008 cpd00042[vc] + 0.008 cpd00056[vc] + 0.001 cpd00070[vc] + 0.003 cpd00078[vc] + 0.008 cpd00087[vc] + 1.147 cpd00118[vc] + 0.008 cpd00166[vc] + 0.008 cpd00201[vc] + 0.008 cpd00216[vc] + 0…	0.062 NAD + 0.002 NADH + 0.012 NADPH + 0.004 NADP + 0.006 CoA + 0.008 FAD + 0.008 Pyridoxal phosphate + 0.008 S-Adenosyl-L-methionine + 0.01 Acetyl-CoA + 0.008 Heme + 0.008 GSH + 0.008 TPP + 0.001 Malonyl-CoA + 0.003 Succinyl-CoA + 0.008 Tetrahydrofolate + 1.147 Putrescine + 0.008 Calomide + 0.008 10-Formyltetrahydrofolate + 0.008 Chorismate + 0.008 Riboflavin + 0.233 Spermidine + 0.008 5-Methylt…	0	1000	0.00547049	0.00547049
Inorganicions_biomass__vc	0.379 cpd00009[vc] + 1.136 cpd00013[vc] + 0.379 cpd00048[vc] + 0.303 cpd00058[vc] + 0.454 cpd00063[vc] + 0.303 cpd00149[vc] + 17.04 cpd00205[vc] + 0.757 cpd00254[vc] + 0.379 cpd00971[vc] + 0.682 cpd10515[vc] + 0.682 cpd10516[vc] + 0.303 cpd11574[vc] + 0.303 cpd00034[vc] + 0.303 cpd20863[vc] -> biomass_inorganicions[vc]	0.379 Phosphate + 1.136 NH3 + 0.379 Sulfate + 0.303 Cu2+ + 0.454 Ca2+ + 0.303 Co2+ + 17.04 K+ + 0.757 Mg + 0.379 Na+ + 0.682 Fe+2 + 0.682 Fe+3 + 0.303 Molybdate + 0.303 Zn2+ + 0.303 Mn2+ -> biomass_inorganicions	0	1000	0.00195886	0.00195886
Pigment_biomass__vc	0.1389 cpd01420[vc] + 0.8686 cpd03148[vc] + 0.0135 cpd05490[vc] + 0.1253 cpd05499[vc] + 0.0237 cpd14668[vc] + 0.0406 cpd14669[vc] -> Biomass_pigments[vc]	0.1389 beta-Carotene + 0.8686 Chlorophyll a + 0.0135 Canthaxanthin + 0.1253 Echinenone + 0.0237 (3R,2'S)-Myxol 2'-alpha-L-fucoside + 0.0406 (3S,2'S)-4-Ketomyxol 2'-alpha-L-fucoside -> Biomass_pigments	0	1000	0.0047804	0.0047804
RNA_biomass__vc	0.8377 cpd00002[vc] + 1.0076 cpd00038[vc] + 0.6415 cpd00052[vc] + 0.6 cpd00062[vc] -> 3.0868 cpd00012[vc] + biomass_rna[vc]	0.8377 ATP + 1.0076 GTP + 0.6415 CTP + 0.6 UTP -> 3.0868 PPi + biomass_rna	0	1000	0.0172404	0.0172404
DNA_biomass__vc	0.9682 cpd00115[vc] + 0.7149 cpd00241[vc] + 0.6232 cpd00356[vc] + 0.9393 cpd00357[vc] -> 3.2456 cpd00012[vc] + biomass_dna[vc]	0.9682 dATP + 0.7149 dGTP + 0.6232 dCTP + 0.9393 TTP -> 3.2456 PPi + biomass_dna	0	1000	0.000979522	0.000979522
Cellwall_biomass__vc	0.5182 cpd02930[vc] + 0.5182 Peptidoglycan[vc] -> biomass_cellwall[vc]	0.5182 Lipid X + 0.5182 Peptidoglycan -> biomass_cellwall	0	1000	0	0
Lipid_biomass__vc	0.1 C00344_PG[vc] + 0.265 C06037_DGDG[vc] + 0.255 C13508_SQDG[vc] + 0.38 C03692_MGDG[vc] -> biomass_lipid[vc]	0.1 C00344_PG[c] + 0.265 C06037_DGDG[c] + 0.255 C13508_SQDG[c] + 0.38 C03692_MGDG[c] -> biomass_lipid	0	1000	0.0191802	0.0191802
carb_biomass__vc	cpd00026[vc] -> cpd00014[vc] + biomass_carb[vc]	UDP-glucose -> UDP + biomass_carb	0	1000	0.267633	0.267633
biomass_eq_33047__vc	53.35 cpd00001[vc] + 53.35 cpd00002[vc] + 0.184976 cpd00155[vc] + 0.024616 cpd03002[vc] + 0.0264784 Peptidoglycan[vc] + 0.436526 biomass_prot[vc] + 0.027265 biomass_solpool[vc] + 0.009763 biomass_inorganicions[vc] + 0.0238256 Biomass_pigments[vc] + 0.0859268 biomass_rna[vc] + 0.00488196 biomass_dna[vc] + 0.0955948 biomass_lipid[vc] + 1.33389 biomass_carb[vc] -> 53.35 cpd00008[vc] + 53.35 cpd00009…	53.35 H2O + 53.35 ATP + 0.184976 Glycogen + 0.024616 Lipid A disaccharide + 0.0264784 Peptidoglycan + 0.436526 biomass_prot + 0.027265 biomass_solpool + 0.009763 biomass_inorganicions + 0.0238256 Biomass_pigments + 0.0859268 biomass_rna + 0.00488196 biomass_dna + 0.0955948 biomass_lipid + 1.33389 biomass_carb -> 53.35 ADP + 53.35 Phosphate	0.200641	0.200641	0.200641	0.200641
2pgctr__vc	cpd00727[vx] -> cpd00727[vc]	2-Phosphoglycolate -> 2-Phosphoglycolate	0	1000	0	8.02857
3pgctr__vc	cpd00169[vx] -> cpd00169[vc]	3-Phosphoglycerate -> 3-Phosphoglycerate	0	1000	18.8249	59.1481
H2Octr__vc	cpd00001[vc] <=> cpd00001[vx]	H2O <=> H2O	-1000	1000	0	0
HCO3ctr__vc	cpd00242[vc] -> cpd00242[vx]	H2CO3 -> H2CO3	0	1000	9.41244	29.5741
H_ctr__vc	cpd00067[vc] <=> cpd00067[vx]	H+ <=> H+	-1000	1000	-29.5741	-9.41244
O2ctr__vc	cpd00007[vc] <=> cpd00007[vx]	O2 <=> O2	-1000	1000	0	8.02857
Rubpctr__vc	cpd00871[vc] -> cpd00871[vx]	D-Ribulose 1,5-bisphosphate -> D-Ribulose 1,5-bisphosphate	0	1000	9.41244	29.5741
CYTBDu__vc	0.5 cpd00007[vl] + cpd16503[vl] -> cpd00001[vl] + cpd07274[vl]	0.5 O2 + Plastoquinol-9 -> H2O + Plastoquinone A	0	1000	0	29.2888
NDH1_3u__vc	cpd00001[vc] + cpd00005[vc] + 3 cpd00067[vc] + cpd07274[vl] + cpd00011[vp] -> cpd00006[vc] + 3 cpd00067[vl] + cpd00242[vc] + cpd16503[vl]	H2O + NADPH + 3 H+ + Plastoquinone A + CO2 -> NADP + 3 H+ + H2CO3 + Plastoquinol-9	0	1000	0	21.6503
CYTBDpp__vc	0.5 cpd00007[vp] + cpd16503[vp] -> cpd00001[vp] + cpd07274[vp]	0.5 O2 + Plastoquinol-9 -> H2O + Plastoquinone A	0	1000	0	21.8976
NDH1_4pp__vc	cpd00001[vc] + cpd00005[vc] + 3 cpd00067[vc] + cpd07274[vp] + cpd00011[vp] -> cpd00006[vc] + 3 cpd00067[vp] + cpd00242[vc] + cpd16503[vp]	H2O + NADPH + 3 H+ + Plastoquinone A + CO2 -> NADP + 3 H+ + H2CO3 + Plastoquinol-9	0	1000	0	21.6503
cpd00011excpp__vc	cpd00011[vp] <=> cpd00011[e]	CO2 <=> CO2	-1000	1000	-5.92774	0
cpd00011exccc__vc	cpd00011[vc] <=> cpd00011[vp]	CO2 <=> CO2	-1000	1000	0.67653	20.8832
cpd00009excpp__vc	cpd00009[vp] <=> cpd00009[e]	Phosphate <=> Phosphate	-1000	1000	-0.0781282	-0.0781282
cpd00048excpp__vc	cpd00048[vp] <=> cpd00048[e]	Sulfate <=> Sulfate	-1000	1000	-0.0704114	-0.0704114
cpd00209excpp__vc	cpd00209[vp] <=> cpd00209[e]	Nitrate <=> Nitrate	-1000	1000	0	0
cpd00254excpp__vc	cpd00254[vp] <=> cpd00254[e]	Mg <=> Mg	-1000	1000	-0.00563511	-0.00563511
cpd10515excpp__vc	cpd10515[vp] <=> cpd10515[e]	Fe+2 <=> Fe+2	-1000	1000	-0.00280317	-0.00280317
cpd00149excpp__vc	cpd00149[vp] <=> cpd00149[e]	Co2+ <=> Co2+	-1000	1000	-0.000637298	-0.000637298
cpd00034excpp__vc	cpd00034[vp] <=> cpd00034[e]	Zn2+ <=> Zn2+	-1000	1000	-0.000593534	-0.000593534
cpd00058excpp__vc	cpd00058[vp] <=> cpd00058[e]	Cu2+ <=> Cu2+	-1000	1000	-0.000593534	-0.000593534
cpd20863excpp__vc	cpd20863[vp] <=> cpd20863[e]	Mn2+ <=> Mn2+	-1000	1000	-0.000593534	-0.000593534
cpd00063excpp__vc	cpd00063[vp] <=> cpd00063[e]	Ca2+ <=> Ca2+	-1000	1000	-0.000889321	-0.000889321
cpd00205excpp__vc	cpd00205[vp] <=> cpd00205[e]	K+ <=> K+	-1000	1000	-0.0333789	-0.0333789
cpd00971excpp__vc	cpd00971[vp] <=> cpd00971[e]	Na+ <=> Na+	-1000	1000	-0.000742407	-0.000742407
cpd11574excpp__vc	cpd11574[vp] <=> cpd11574[e]	Molybdate <=> Molybdate	-1000	1000	-0.000593534	-0.000593534
cpd00027excpp__vc	cpd00027[vp] <=> cpd00027[e]	D-Glucose <=> D-Glucose	-1000	1000	0	0
cpd00053excpp__vc	cpd00053[vp] <=> cpd00053[e]	L-Glutamine <=> L-Glutamine	-1000	1000	0	0
cpd00107excpp__vc	cpd00107[vp] <=> cpd00107[e]	L-Leucine <=> L-Leucine	-1000	1000	0	0
cpd00118excpp__vc	cpd00118[vp] <=> cpd00118[e]	Putrescine <=> Putrescine	-1000	1000	0	0
cpd00129excpp__vc	cpd00129[vp] <=> cpd00129[e]	L-Proline <=> L-Proline	-1000	1000	0	0
cpd00156excpp__vc	cpd00156[vp] <=> cpd00156[e]	L-Valine <=> L-Valine	-1000	1000	0	0
cpd00179excpp__vc	cpd00179[vp] <=> cpd00179[e]	Maltose <=> Maltose	-1000	1000	0	0
cpd00264excpp__vc	cpd00264[vp] <=> cpd00264[e]	Spermidine <=> Spermidine	-1000	1000	0	0
cpd00268excpp__vc	cpd00268[vp] <=> cpd00268[e]	H2S2O3 <=> H2S2O3	-1000	1000	0	0
cpd00322excpp__vc	cpd00322[vp] <=> cpd00322[e]	L-Isoleucine <=> L-Isoleucine	-1000	1000	0	0
cpd03725excpp__vc	cpd03725[vp] <=> cpd03725[e]	Fe(III)dicitrate <=> Fe(III)dicitrate	-1000	1000	0	0
cpd00060excpp__vc	cpd00060[vp] <=> cpd00060[e]	L-Methionine <=> L-Methionine	-1000	1000	0	0
cpd00104excpp__vc	cpd00104[vp] <=> cpd00104[e]	BIOT <=> BIOT	-1000	1000	0	0
cpd01012excpp__vc	cpd01012[vp] <=> cpd01012[e]	Cd2+ <=> Cd2+	-1000	1000	0	0
cpd11593excpp__vc	cpd11593[vp] <=> cpd11593[e]	ala-L-asp-L <=> ala-L-asp-L	-1000	1000	0	0
cpd00159excpp__vc	cpd00159[vp] <=> cpd00159[e]	L-Lactate <=> L-Lactate	-1000	1000	0	0
cpd01262excpp__vc	cpd01262[vp] <=> cpd01262[e]	Amylotriose <=> Amylotriose	-1000	1000	0	0
cpd01329excpp__vc	cpd01329[vp] <=> cpd01329[e]	Maltohexaose <=> Maltohexaose	-1000	1000	0	0
rxn00213__vc	cpd00062[vc] + cpd00089[vc] <=> cpd00012[vc] + cpd00026[vc]	UTP + Glucose-1-phosphate <=> PPi + UDP-glucose	-1000	1000	0.374634	36.0486
rxn00575__vc	cpd00001[vc] + cpd00076[vc] -> cpd00027[vc] + cpd00082[vc]	H2O + Sucrose -> D-Glucose + D-Fructose	0	1000	0	23.725
rxn08335_p__vc	cpd00282[vc] + cpd07274[vp] -> cpd00247[vc] + cpd16503[vp]	S-Dihydroorotate + Plastoquinone A -> Orotate + Plastoquinol-9	0	1000	0	0.0229345
rxn09272_p__vc	cpd00036[vc] + cpd07274[vp] -> cpd00106[vc] + cpd16503[vp]	Succinate + Plastoquinone A -> Fumarate + Plastoquinol-9	0	1000	0	6.89445
R_R07517__vc	cpd00006[vc] + cpd14590[vc] -> cpd00005[vc] + cpd00067[vc] + cpd14591[vc]	NADP + 1-Hydroxy-gamma-carotene -> NADPH + H+ + Myxocoxanthin	0	1000	0.00030738	0.00030738
Cyanophycin_syn__vc	2 cpd00002[vc] + cpd00041[vc] + cpd00051[vc] -> 2 cpd00008[vc] + 2 cpd00009[vc] + cyanophycin[vc]	2 ATP + L-Aspartate + L-Arginine -> 2 ADP + 2 Phosphate + cyanophycin[c]	0	1000	0	45.2932
Cyanophycinase__vc	2 cpd00001[vc] + cyanophycin[vc] -> cpd00041[vc] + cpd00051[vc]	2 H2O + cyanophycin[c] -> L-Aspartate + L-Arginine	0	1000	0	45.2932
H2CO3_NAt_syn__vc	cpd00971[vp] + cpd00242[vp] -> cpd00242[vc] + cpd00971[vc]	Na+ + H2CO3 -> H2CO3 + Na+	0	1000	0	8.486
H2CO3_abc__vc	cpd00001[vc] + cpd00002[vc] + cpd00242[vp] -> cpd00008[vc] + cpd00009[vc] + cpd00067[vc] + cpd00242[vc]	H2O + ATP + H2CO3 -> ADP + Phosphate + H+ + H2CO3	0	1000	0	8.486
cpd00242excpp__vc	cpd00242[vp] <=> cpd00242[e]	H2CO3 <=> H2CO3	-1000	1000	-8.486	-3.83066
Mehler__vc	2 cpd00005[vc] + cpd00007[vc] + 2 cpd00067[vc] -> 2 cpd00001[vc] + 2 cpd00006[vc]	2 NADPH + O2 + 2 H+ -> 2 H2O + 2 NADP	0	1000	0	10.0357
cpd00013exccc__vc	cpd00013[vc] <=> cpd00013[vp]	NH3 <=> cpd00013[p]	-1000	1000	0	30.1072
cpd00013excpp__vc	cpd00013[vp] -> cpd00013[e]	cpd00013[p] -> cpd00013[e]	0	1000	0	30.1072
DM_dialurate__vc	dialurate[vc] ->	Dialurate ->	0	1000	4.37639e-05	4.37639e-05
DM_cpd02791__vc	cpd02791[vc] ->	methylthioribulose-1-phosphate ->	0	1000	0.00127462	0.00127462
DM_cpd15380__vc	cpd15380[vc] ->	5-deoxyribose ->	0	1000	4.37639e-05	4.37639e-05
ATP_syn_l__hc	3 cpd00008[hc] + 3 cpd00009[hc] + 14 cpd00067[hl] -> 3 cpd00001[hc] + 3 cpd00002[hc] + 11 cpd00067[hc]	3 ADP + 3 Phosphate + 14 H+ -> 3 H2O + 3 ATP + 11 H+	0	1000	3.6326	13.8886
ATP_syn_p__hc	3 cpd00008[hc] + 3 cpd00009[hc] + 14 cpd00067[hp] -> 3 cpd00001[hc] + 3 cpd00002[hc] + 11 cpd00067[hc]	3 ADP + 3 Phosphate + 14 H+ -> 3 H2O + 3 ATP + 11 H+	0	1000	0	2.88313
CBFC2__hc	2 cpd00067[hc] + cpd16503[hl] + 2 ficytc_6[hl] -> 4 cpd00067[hl] + cpd07274[hl] + 2 focytc_6[hl]	2 H+ + Plastoquinol-9 + 2 Ferricytochrome c6 -> 4 H+ + Plastoquinone A + 2 Ferrocytochrome c6	0	1000	0	27.7773
CBFC2pp__hc	2 cpd00067[hc] + cpd16503[hp] + 2 ficytc_6[hp] -> 4 cpd00067[hp] + cpd07274[hp] + 2 focytc_6[hp]	2 H+ + Plastoquinol-9 + 2 Ferricytochrome c6 -> 4 H+ + Plastoquinone A + 2 Ferrocytochrome c6	0	1000	0	0.126
CBFCpp__hc	2 cpd00067[hc] + cpd16503[hp] + 2 cpd12265[hp] -> 4 cpd00067[hp] + cpd07274[hp] + 2 cpd12239[hp]	2 H+ + Plastoquinol-9 + 2 Oxidized plastocyanin -> 4 H+ + Plastoquinone A + 2 Reduced plastocyanin	0	1000	0	0.126
CBFCu__hc	2 cpd00067[hc] + cpd16503[hl] + 2 cpd12265[hl] -> 4 cpd00067[hl] + cpd07274[hl] + 2 cpd12239[hl]	2 H+ + Plastoquinol-9 + 2 Oxidized plastocyanin -> 4 H+ + Plastoquinone A + 2 Reduced plastocyanin	0	1000	0	27.7773
CYO1b2_syn__hc	4 cpd00067[hc] + 2 cpd12239[hl] + 0.5 cpd00007[hc] -> cpd00001[hc] + 2 cpd00067[hl] + 2 cpd12265[hl]	4 H+ + 2 Reduced plastocyanin + 0.5 O2 -> H2O + 2 H+ + 2 Oxidized plastocyanin	0	1000	0	0.126
CYO1b2pp_syn__hc	4 cpd00067[hc] + 2 cpd12239[hp] + 0.5 cpd00007[hp] -> 2 cpd00067[hp] + 2 cpd12265[hp] + cpd00001[hp]	4 H+ + 2 Reduced plastocyanin + 0.5 O2 -> 2 H+ + 2 Oxidized plastocyanin + H2O	0	1000	0	0.126
CYO1b_syn__hc	4 cpd00067[hc] + 2 focytc_6[hl] + 0.5 cpd00007[hc] -> cpd00001[hc] + 2 cpd00067[hl] + 2 ficytc_6[hl]	4 H+ + 2 Ferrocytochrome c6 + 0.5 O2 -> H2O + 2 H+ + 2 Ferricytochrome c6	0	1000	0	0.126
CYO1bpp_syn__hc	4 cpd00067[hc] + 2 focytc_6[hp] + 0.5 cpd00007[hp] -> 2 cpd00067[hp] + 2 ficytc_6[hp] + cpd00001[hp]	4 H+ + 2 Ferrocytochrome c6 + 0.5 O2 -> 2 H+ + 2 Ferricytochrome c6 + H2O	0	1000	0	0.126
DES_6__hc	2 cpd00067[hc] + cpd00007[hc] + 2 cpd11620[hc] + cpd14882[hc] -> 2 cpd00001[hc] + 2 cpd11621[hc] + octe691215ACP[hc]	2 H+ + O2 + 2 Reducedferredoxin + alpha-Linolenoyl-ACP -> 2 H2O + 2 Oxidizedferredoxin + OctadecatetraenoilACP	0	1000	0	0
DES_6B__hc	2 cpd00067[hc] + cpd00007[hc] + 2 cpd11620[hc] + cpd14881[hc] -> 2 cpd00001[hc] + 2 cpd11621[hc] + octe6912ACP[hc]	2 H+ + O2 + 2 Reducedferredoxin + Linoleoyl-ACP -> 2 H2O + 2 Oxidizedferredoxin + gamma-linolenoilACP	0	1000	0	0
DHORD_PQ9__hc	cpd07274[hl] + cpd00282[hc] -> cpd16503[hl] + cpd00247[hc]	Plastoquinone A + S-Dihydroorotate -> Plastoquinol-9 + Orotate	0	1000	0	0
Desat12__hc	2 cpd00067[hc] + cpd00007[hc] + 2 cpd11620[hc] + cpd11825[hc] -> 2 cpd00001[hc] + 2 cpd11621[hc] + cpd14881[hc]	2 H+ + O2 + 2 Reducedferredoxin + Octadecenoyl-ACP -> 2 H2O + 2 Oxidizedferredoxin + Linoleoyl-ACP	0	1000	0	0
Desat15__hc	2 cpd00067[hc] + cpd00007[hc] + 2 cpd11620[hc] + cpd14881[hc] -> 2 cpd00001[hc] + 2 cpd11621[hc] + cpd14882[hc]	2 H+ + O2 + 2 Reducedferredoxin + Linoleoyl-ACP -> 2 H2O + 2 Oxidizedferredoxin + alpha-Linolenoyl-ACP	0	1000	0	0
Desat9__hc	2 cpd00067[hc] + cpd00007[hc] + 2 cpd11620[hc] + cpd12458[hc] -> 2 cpd00001[hc] + 2 cpd11621[hc] + cpd11825[hc]	2 H+ + O2 + 2 Reducedferredoxin + Stearoyl-[acyl-carrier protein] -> 2 H2O + 2 Oxidizedferredoxin + Octadecenoyl-ACP	0	1000	0	0
FQR__hc	2 cpd00067[hc] + cpd07274[hl] + 2 cpd11620[hc] -> cpd16503[hl] + 2 cpd11621[hc]	2 H+ + Plastoquinone A + 2 Reducedferredoxin -> Plastoquinol-9 + 2 Oxidizedferredoxin	0	1000	0	27.7773
Kabc__hc	cpd00001[hc] + cpd00002[hc] + cpd00205[hp] -> cpd00008[hc] + cpd00009[hc] + cpd00067[hc] + cpd00205[hc]	H2O + ATP + K+ -> ADP + Phosphate + H+ + K+	0	1000	0	30.1072
MECDPDH_syn__hc	2 cpd00067[hc] + 2 cpd11620[hc] + cpd08301[hc] -> cpd00001[hc] + 2 cpd11621[hc] + cpd08615[hc]	2 H+ + 2 Reducedferredoxin + 2-C-methyl-D-erythritol2-4-cyclodiphosphate -> H2O + 2 Oxidizedferredoxin + 1-Hydroxy-2-methyl-2-butenyl 4-diphosphate	0	1000	0	0
NDH1_1p__hc	4 cpd00067[hc] + cpd07274[hp] + cpd00005[hc] -> 3 cpd00067[hp] + cpd16503[hp] + cpd00006[hc]	4 H+ + Plastoquinone A + NADPH -> 3 H+ + Plastoquinol-9 + NADP	0	1000	0	0.126
NDH1_1u__hc	4 cpd00067[hc] + cpd07274[hl] + cpd00005[hc] -> 3 cpd00067[hl] + cpd16503[hl] + cpd00006[hc]	4 H+ + Plastoquinone A + NADPH -> 3 H+ + Plastoquinol-9 + NADP	0	1000	0	27.7773
NDH1_2p__hc	4 cpd00067[hc] + cpd07274[hp] + cpd00004[hc] -> 3 cpd00067[hp] + cpd16503[hp] + cpd00003[hc]	4 H+ + Plastoquinone A + NADH -> 3 H+ + Plastoquinol-9 + NAD	0	1000	0	0.126
NDH1_2u__hc	4 cpd00067[hc] + cpd07274[hl] + cpd00004[hc] -> 3 cpd00067[hl] + cpd16503[hl] + cpd00003[hc]	4 H+ + Plastoquinone A + NADH -> 3 H+ + Plastoquinol-9 + NAD	0	1000	0	27.7773
NDH2_syn__hc	cpd00067[hc] + cpd07274[hl] + cpd00004[hc] -> cpd16503[hl] + cpd00003[hc]	H+ + Plastoquinone A + NADH -> Plastoquinol-9 + NAD	0	1000	0	27.7773
PFK__hc	cpd00002[hc] + cpd00072[hc] -> cpd00008[hc] + cpd00067[hc] + cpd00290[hc]	ATP + D-fructose-6-phosphate -> ADP + H+ + D-fructose-1,6-bisphosphate	0	1000	0	30.4123
PHYTFDH2__hc	cpd00006[hc] + cpd03206[hc] -> cpd00067[hc] + cpd00005[hc] + cpd03215[hc]	NADP + Phytofluene -> H+ + NADPH + zeta-Carotene	0	1000	0	0
PNS3__hc	cpd00001[hc] + cpd00246[hc] -> cpd00105[hc] + cpd00226[hc]	H2O + Inosine -> D-Ribose + HYXN	0	1000	0	0
PSP_L__hc	cpd00001[hc] + cpd00738[hc] -> cpd00009[hc] + cpd00054[hc]	H2O + phosphoserine -> Phosphate + L-Serine	0	1000	0	15.3254
SDPSYN__hc	7 cpd00113[hc] + cpd00283[hc] -> 7 cpd00067[hc] + 7 cpd00012[hc] + cpd02172[hc]	7 Isopentenyldiphosphate + Geranyldiphosphate -> 7 H+ + 7 PPi + Solanesyl diphosphate	0	1000	0	0
THD2__hc	2 cpd00067[hp] + cpd00006[hc] + cpd00004[hc] -> 2 cpd00067[hc] + cpd00005[hc] + cpd00003[hc]	2 H+ + NADP + NADH -> 2 H+ + NADPH + NAD	0	1000	0	15.8572
UPHYDR__hc	2 cpd11621[hc] + cpd11640[hc] -> 2 cpd00067[hc] + 2 cpd11620[hc]	2 Oxidizedferredoxin + H2 -> 2 H+ + 2 Reducedferredoxin	0	1000	0	2.04464
dmb_syn__hc	cpd00007[hc] + cpd01270[hc] <=> cpd00236[hc] + cpd01997[hc] + dialurate[hc]	O2 + FMNH2 <=> D-Erythrose4-phosphate + Dimethylbenzimidazole + Dialurate	-1000	1000	0	0
rxn00001__hc	cpd00001[hc] + cpd00012[hc] -> 2 cpd00009[hc] + cpd00067[hc]	H2O + PPi -> 2 Phosphate + H+	0	1000	0	30.1072
rxn00003__hc	cpd00067[hc] + 2 cpd00020[hc] -> cpd00011[hc] + cpd00668[hc]	H+ + 2 Pyruvate -> CO2 + ALCTT	0	1000	0	0
rxn00006__hc	2 cpd00025[hc] -> 2 cpd00001[hc] + cpd00007[hc]	2 H2O2 -> 2 H2O + O2	0	1000	0	0.063
rxn00010__hc	cpd00067[hc] + 2 cpd00040[hc] -> cpd00011[hc] + cpd00843[hc]	H+ + 2 Glyoxalate -> CO2 + Tartronate semialdehyde	0	1000	0	0.063
rxn00011__hc	cpd00067[hc] + cpd00020[hc] + cpd00056[hc] -> cpd00011[hc] + cpd03049[hc]	H+ + Pyruvate + TPP -> CO2 + 2-Hydroxyethyl-ThPP	0	1000	0	0
rxn00016__hc	cpd00001[hc] + cpd01157[hc] -> 2 cpd00122[hc]	H2O + Chitobiose -> 2 N-Acetyl-D-glucosamine	0	1000	0	0
rxn00029__hc	2 cpd00338[hc] -> 2 cpd00001[hc] + cpd00067[hc] + cpd00689[hc]	2 5-Aminolevulinate -> 2 H2O + H+ + Porphobilinogen	0	1000	0	0
rxn00048__hc	cpd00067[hc] + 2 cpd02656[hc] -> cpd00220[hc] + cpd02882[hc]	H+ + 2 6-7-Dimethyl-8--1-D-ribityllumazine -> Riboflavin + 4--1-D-Ribitylamino-5-aminouracil	0	1000	0	0
rxn00056__hc	4 cpd00067[hc] + cpd00007[hc] + 4 cpd10515[hc] <=> 2 cpd00001[hc] + 4 cpd10516[hc]	4 H+ + O2 + 4 Fe+2 <=> 2 H2O + 4 Fe+3	-1000	1000	0	0
rxn00060__hc	cpd00001[hc] + 4 cpd00689[hc] -> 4 cpd00013[hc] + cpd00755[hc]	H2O + 4 Porphobilinogen -> 4 NH3 + Hydroxymethylbilane	0	1000	0	0
rxn00063__hc	cpd00001[hc] + cpd00002[hc] -> 2 cpd00067[hc] + cpd00012[hc] + cpd00018[hc]	H2O + ATP -> 2 H+ + PPi + AMP	0	1000	0	15.1299
rxn00065__hc	cpd00002[hc] -> cpd00067[hc] + cpd00012[hc] + cpd00446[hc]	ATP -> H+ + PPi + cAMP	0	1000	0	0
rxn00077__hc	cpd00002[hc] + cpd00003[hc] -> cpd00008[hc] + cpd00067[hc] + cpd00006[hc]	ATP + NAD -> ADP + H+ + NADP	0	1000	0	0
rxn00086__hc	cpd00067[hc] + cpd00005[hc] + cpd00111[hc] -> cpd00006[hc] + 2 cpd00042[hc]	H+ + NADPH + Oxidized glutathione -> NADP + 2 GSH	0	1000	0	0
rxn00096__hc	cpd00002[hc] + cpd00008[hc] <=> cpd00009[hc] + cpd00067[hc] + cpd00924[hc]	ATP + ADP <=> Phosphate + H+ + AppppA	-1000	1000	0	0
rxn00097__hc	cpd00002[hc] + cpd00067[hc] + cpd00018[hc] <=> 2 cpd00008[hc]	ATP + H+ + AMP <=> 2 ADP	-1000	1000	0	30.1072
rxn00100__hc	cpd00002[hc] + cpd00655[hc] -> cpd00008[hc] + cpd00067[hc] + cpd00010[hc]	ATP + Dephospho-CoA -> ADP + H+ + CoA	0	1000	0	0
rxn00101__hc	cpd00001[hc] + 2 cpd00067[hc] + cpd00073[hc] -> cpd00011[hc] + 2 cpd00013[hc]	H2O + 2 H+ + Urea -> CO2 + 2 NH3	0	1000	0	6.05195
rxn00104__hc	cpd00002[hc] + cpd00012[hc] <=> cpd00008[hc] + cpd00421[hc]	ATP + PPi <=> ADP + Triphosphate	-1000	1000	0	10.1374
rxn00105__hc	cpd00002[hc] + cpd00355[hc] -> cpd00003[hc] + cpd00012[hc]	ATP + Nicotinamide ribonucleotide -> NAD + PPi	0	1000	0	0
rxn00109__hc	2 cpd00067[hc] + cpd00004[hc] + cpd00165[hc] -> cpd00001[hc] + cpd00003[hc] + cpd00013[hc]	2 H+ + NADH + Hydroxylamine -> H2O + NAD + NH3	0	1000	0	0
rxn00117__hc	cpd00002[hc] + cpd00014[hc] <=> cpd00008[hc] + cpd00062[hc]	ATP + UDP <=> ADP + UTP	-1000	1000	-30.6663	15.0536
rxn00119__hc	cpd00002[hc] + cpd00067[hc] + cpd00091[hc] <=> cpd00008[hc] + cpd00014[hc]	ATP + H+ + UMP <=> ADP + UDP	-1000	1000	0	15.1299
rxn00122__hc	cpd00002[hc] + cpd00050[hc] -> cpd00012[hc] + cpd00015[hc]	ATP + FMN -> PPi + FAD	0	1000	0	0
rxn00126__hc	cpd00001[hc] + cpd00002[hc] + cpd00060[hc] -> cpd00009[hc] + cpd00067[hc] + cpd00012[hc] + cpd00017[hc]	H2O + ATP + L-Methionine -> Phosphate + H+ + PPi + S-Adenosyl-L-methionine	0	1000	0	0
rxn00137__hc	cpd00001[hc] + cpd00045[hc] -> cpd00009[hc] + cpd00018[hc]	H2O + Adenosine 3-5-bisphosphate -> Phosphate + AMP	0	1000	0	0
rxn00138__hc	cpd00002[hc] + cpd00013[hc] + cpd00638[hc] -> 2 cpd00067[hc] + cpd00003[hc] + cpd00012[hc] + cpd00018[hc]	ATP + NH3 + Deamido-NAD -> 2 H+ + NAD + PPi + AMP	0	1000	0	0
rxn00139__hc	cpd00103[hc] + cpd00128[hc] -> cpd00067[hc] + cpd00012[hc] + cpd00018[hc]	PRPP + Adenine -> H+ + PPi + AMP	0	1000	0	0
rxn00141__hc	cpd00001[hc] + cpd00019[hc] -> cpd00135[hc] + cpd00182[hc]	H2O + S-Adenosyl-homocysteine -> Homocysteine + Adenosine	0	1000	0	0
rxn00147__hc	cpd00001[hc] + cpd00002[hc] + cpd00020[hc] -> cpd00009[hc] + 3 cpd00067[hc] + cpd00018[hc] + cpd00061[hc]	H2O + ATP + Pyruvate -> Phosphate + 3 H+ + AMP + Phosphoenolpyruvate	0	1000	0	30.1072
rxn00148__hc	cpd00008[hc] + cpd00067[hc] + cpd00061[hc] -> cpd00002[hc] + cpd00020[hc]	ADP + H+ + Phosphoenolpyruvate -> ATP + Pyruvate	0	1000	0	30.5137
rxn00157__hc	cpd00022[hc] + cpd00047[hc] <=> cpd00020[hc] + cpd00010[hc]	Acetyl-CoA + Formate <=> Pyruvate + CoA	-1000	1000	0	5.44717
rxn00161__hc	cpd00006[hc] + cpd00130[hc] -> cpd00005[hc] + cpd00011[hc] + cpd00020[hc]	NADP + L-Malate -> NADPH + CO2 + Pyruvate	0	1000	0	15.2568
rxn00165__hc	cpd00054[hc] -> cpd00020[hc] + cpd00013[hc]	L-Serine -> Pyruvate + NH3	0	1000	0	15.2568
rxn00168__hc	cpd00067[hc] + cpd00020[hc] -> cpd00011[hc] + cpd00071[hc]	H+ + Pyruvate -> CO2 + Acetaldehyde	0	1000	0	0
rxn00171__hc	cpd00067[hc] + cpd00004[hc] + cpd00022[hc] -> cpd00003[hc] + cpd00010[hc] + cpd00071[hc]	H+ + NADH + Acetyl-CoA -> NAD + CoA + Acetaldehyde	0	1000	0	0
rxn00173__hc	cpd00009[hc] + cpd00022[hc] <=> cpd00010[hc] + cpd00196[hc]	Phosphate + Acetyl-CoA <=> CoA + Acetylphosphate	-1000	1000	-30.1616	15.1299
rxn00175__hc	cpd00002[hc] + cpd00010[hc] + cpd00029[hc] -> cpd00067[hc] + cpd00012[hc] + cpd00018[hc] + cpd00022[hc]	ATP + CoA + Acetate -> H+ + PPi + AMP + Acetyl-CoA	0	1000	0	15.1299
rxn00179__hc	cpd00002[hc] + cpd00023[hc] -> cpd00008[hc] + cpd02097[hc]	ATP + L-Glutamate -> ADP + L-Glutamyl 5-phosphate	0	1000	0	28.8211
rxn00183__hc	cpd00001[hc] + cpd00003[hc] + cpd00858[hc] <=> 2 cpd00067[hc] + cpd00004[hc] + cpd00023[hc]	H2O + NAD + L-Glutamate5-semialdehyde <=> 2 H+ + NADH + L-Glutamate	-1000	1000	0	28.8211
rxn00184__hc	cpd00067[hc] + cpd00005[hc] + cpd00013[hc] + cpd00024[hc] -> cpd00001[hc] + cpd00006[hc] + cpd00023[hc]	H+ + NADPH + NH3 + 2-Oxoglutarate -> H2O + NADP + L-Glutamate	0	1000	0	43.2316
rxn00186__hc	2 cpd00001[hc] + cpd00002[hc] + cpd01293[hc] -> cpd00008[hc] + cpd00009[hc] + cpd00067[hc] + cpd00023[hc]	2 H2O + ATP + 5-Oxoproline -> ADP + Phosphate + H+ + L-Glutamate	0	1000	0	0
rxn00187__hc	cpd00002[hc] + cpd00013[hc] + cpd00023[hc] -> cpd00008[hc] + cpd00009[hc] + cpd00067[hc] + cpd00053[hc]	ATP + NH3 + L-Glutamate -> ADP + Phosphate + H+ + L-Glutamine	0	1000	1.35449	31.4616
rxn00189__hc	cpd00001[hc] + cpd00053[hc] -> cpd00013[hc] + cpd00023[hc]	H2O + L-Glutamine -> NH3 + L-Glutamate	0	1000	0	30.1072
rxn00190__hc	cpd00001[hc] + cpd00002[hc] + cpd00638[hc] + cpd00053[hc] -> 2 cpd00067[hc] + cpd00003[hc] + cpd00012[hc] + cpd00018[hc] + cpd00023[hc]	H2O + ATP + Deamido-NAD + L-Glutamine -> 2 H+ + NAD + PPi + AMP + L-Glutamate	0	1000	0	0
rxn00192__hc	cpd00022[hc] + cpd00023[hc] -> cpd00067[hc] + cpd00010[hc] + cpd00477[hc]	Acetyl-CoA + L-Glutamate -> H+ + CoA + N-Acetyl-L-glutamate	0	1000	0	30.1072
rxn00193__hc	cpd00023[hc] <=> cpd00186[hc]	L-Glutamate <=> D-Glutamate	-1000	1000	0	0
rxn00196__hc	cpd00001[hc] + cpd00006[hc] + cpd00340[hc] -> 2 cpd00067[hc] + cpd00005[hc] + cpd00024[hc]	H2O + NADP + 2,5-Dioxopentanoate -> 2 H+ + NADPH + 2-Oxoglutarate	0	1000	0	0
rxn00198__hc	cpd00006[hc] + cpd00260[hc] -> cpd00005[hc] + cpd00011[hc] + cpd00024[hc]	NADP + Isocitrate -> NADPH + CO2 + 2-Oxoglutarate	0	1000	0	3.06664
rxn00202__hc	cpd00001[hc] + cpd00022[hc] + cpd00024[hc] -> cpd00067[hc] + cpd00010[hc] + cpd00919[hc]	H2O + Acetyl-CoA + 2-Oxoglutarate -> H+ + CoA + Homocitrate	0	1000	0	0
rxn00203__hc	cpd00067[hc] + cpd00024[hc] -> cpd00011[hc] + cpd00199[hc]	H+ + 2-Oxoglutarate -> CO2 + 4-Oxobutanoate	0	1000	0	1.89538
rxn00206__hc	2 cpd00067[hc] + 2 cpd00532[hc] -> cpd00007[hc] + cpd00025[hc]	2 H+ + 2 O2- -> O2 + H2O2	0	1000	0	0
rxn00208__hc	cpd00001[hc] + cpd00007[hc] + cpd00493[hc] -> cpd00025[hc] + cpd00013[hc] + cpd00016[hc]	H2O + O2 + Pyridoxamine phosphate -> H2O2 + NH3 + Pyridoxal phosphate	0	1000	0	0
rxn00209__hc	cpd00007[hc] + cpd00478[hc] -> cpd00025[hc] + cpd00016[hc]	O2 + Pyridoxine phosphate -> H2O2 + Pyridoxal phosphate	0	1000	0	0
rxn00211__hc	cpd00001[hc] + 2 cpd00003[hc] + cpd00026[hc] <=> 3 cpd00067[hc] + 2 cpd00004[hc] + cpd00144[hc]	H2O + 2 NAD + UDP-glucose <=> 3 H+ + 2 NADH + UDPglucuronate	-1000	1000	0	0
rxn00214__hc	cpd00026[hc] <=> cpd00043[hc]	UDP-glucose <=> UDP-galactose	-1000	1000	0	0
rxn00216__hc	cpd00002[hc] + cpd00027[hc] -> cpd00008[hc] + cpd00067[hc] + cpd00079[hc]	ATP + D-Glucose -> ADP + H+ + D-glucose-6-phosphate	0	1000	0	10.1374
rxn00224__hc	cpd10515[hc] + cpd01476[hc] -> 2 cpd00067[hc] + cpd00028[hc]	Fe+2 + Protoporphyrin -> 2 H+ + Heme	0	1000	0	0
rxn00225__hc	cpd00002[hc] + cpd00029[hc] -> cpd00008[hc] + cpd00196[hc]	ATP + Acetate -> ADP + Acetylphosphate	0	1000	0	30.1072
rxn00227__hc	cpd00001[hc] + cpd00196[hc] -> cpd00009[hc] + cpd00067[hc] + cpd00029[hc]	H2O + Acetylphosphate -> Phosphate + H+ + Acetate	0	1000	0	30.1072
rxn00231__hc	cpd00001[hc] + cpd03734[hc] -> cpd00013[hc] + cpd00029[hc]	H2O + Acetamide -> NH3 + Acetate	0	1000	0	0
rxn00237__hc	cpd00002[hc] + cpd00031[hc] <=> cpd00008[hc] + cpd00038[hc]	ATP + GDP <=> ADP + GTP	-1000	1000	-30.5137	15.1299
rxn00239__hc	cpd00002[hc] + cpd00067[hc] + cpd00126[hc] -> cpd00008[hc] + cpd00031[hc]	ATP + H+ + GMP -> ADP + GDP	0	1000	0	15.1299
rxn00242__hc	cpd00001[hc] + cpd00905[hc] -> cpd00012[hc] + cpd00031[hc]	H2O + Guanosine 3,5-bis(diphosphate) -> PPi + GDP	0	1000	0	10.0866
rxn00248__hc	cpd00003[hc] + cpd00130[hc] <=> cpd00067[hc] + cpd00004[hc] + cpd00032[hc]	NAD + L-Malate <=> H+ + NADH + Oxaloacetate	-1000	1000	-15.1192	43.1699
rxn00251__hc	cpd00001[hc] + cpd00011[hc] + cpd00061[hc] -> cpd00009[hc] + cpd00067[hc] + cpd00032[hc]	H2O + CO2 + Phosphoenolpyruvate -> Phosphate + H+ + Oxaloacetate	0	1000	0	15.4606
rxn00256__hc	cpd00001[hc] + cpd00022[hc] + cpd00032[hc] -> cpd00067[hc] + cpd00010[hc] + cpd00137[hc]	H2O + Acetyl-CoA + Oxaloacetate -> H+ + CoA + Citrate	0	1000	0	3.06664
rxn00260__hc	cpd00024[hc] + cpd00041[hc] <=> cpd00023[hc] + cpd00032[hc]	2-Oxoglutarate + L-Aspartate <=> L-Glutamate + Oxaloacetate	-1000	1000	-43.2316	0
rxn00262__hc	cpd00001[hc] + cpd00007[hc] + cpd00041[hc] -> cpd00025[hc] + cpd00013[hc] + cpd00032[hc]	H2O + O2 + L-Aspartate -> H2O2 + NH3 + Oxaloacetate	0	1000	0	0.126
rxn00269__hc	cpd00001[hc] + cpd00007[hc] + cpd00033[hc] -> cpd00025[hc] + cpd00040[hc] + cpd00013[hc]	H2O + O2 + Glycine -> H2O2 + Glyoxalate + NH3	0	1000	0	0.126
rxn00272__hc	cpd00040[hc] + cpd00035[hc] -> cpd00020[hc] + cpd00033[hc]	Glyoxalate + L-Alanine -> Pyruvate + Glycine	0	1000	0	0.126
rxn00275__hc	cpd00040[hc] + cpd00023[hc] -> cpd00024[hc] + cpd00033[hc]	Glyoxalate + L-Glutamate -> 2-Oxoglutarate + Glycine	0	1000	0	0.126
rxn00278__hc	cpd00067[hc] + cpd00004[hc] + cpd00020[hc] + cpd00013[hc] -> cpd00001[hc] + cpd00003[hc] + cpd00035[hc]	H+ + NADH + Pyruvate + NH3 -> H2O + NAD + L-Alanine	0	1000	0	0.126
rxn00283__hc	cpd00035[hc] <=> cpd00117[hc]	L-Alanine <=> D-Alanine	-1000	1000	0	0
rxn00285__hc	cpd00002[hc] + cpd00010[hc] + cpd00036[hc] <=> cpd00008[hc] + cpd00009[hc] + cpd00078[hc]	ATP + CoA + Succinate <=> ADP + Phosphate + Succinyl-CoA	-1000	1000	0	0
rxn00289__hc	cpd02799[hc] <=> cpd00020[hc] + cpd00036[hc]	Methylisocitrate <=> Pyruvate + Succinate	-1000	1000	0	0
rxn00292__hc	cpd00001[hc] + cpd00037[hc] <=> cpd00014[hc] + cpd00492[hc]	H2O + UDP-N-acetylglucosamine <=> UDP + N-Acetyl-D-mannosamine	-1000	1000	0	0
rxn00293__hc	cpd00062[hc] + cpd02611[hc] -> cpd00012[hc] + cpd00037[hc]	UTP + N-Acetyl-D-glucosamine1-phosphate -> PPi + UDP-N-acetylglucosamine	0	1000	0	0
rxn00297__hc	cpd00037[hc] <=> cpd00861[hc]	UDP-N-acetylglucosamine <=> UDP-N-acetyl-D-mannosamine	-1000	1000	0	0
rxn00298__hc	cpd00001[hc] + 2 cpd00003[hc] + cpd00037[hc] <=> 3 cpd00067[hc] + 2 cpd00004[hc] + cpd02782[hc]	H2O + 2 NAD + UDP-N-acetylglucosamine <=> 3 H+ + 2 NADH + UDP-N-acetyl-D-glucosaminouronate	-1000	1000	0	0
rxn00299__hc	cpd00001[hc] + cpd00038[hc] -> 2 cpd00067[hc] + cpd00047[hc] + cpd02978[hc]	H2O + GTP -> 2 H+ + Formate + 7,8-Dihydroneopterin 3-triphosphate	0	1000	0	0
rxn00300__hc	3 cpd00001[hc] + cpd00038[hc] -> 3 cpd00067[hc] + cpd00012[hc] + cpd00047[hc] + cpd00957[hc]	3 H2O + GTP -> 3 H+ + PPi + Formate + 2,5-Diamino-6-(5-phosphoribosylamino)-4-pyrimidineone	0	1000	0	0
rxn00301__hc	cpd00001[hc] + cpd00038[hc] -> 2 cpd00067[hc] + cpd00012[hc] + cpd00126[hc]	H2O + GTP -> 2 H+ + PPi + GMP	0	1000	0	15.1299
rxn00303__hc	cpd00002[hc] + cpd00038[hc] -> 2 cpd00067[hc] + cpd00018[hc] + cpd02740[hc]	ATP + GTP -> 2 H+ + AMP + Guanosine 5-triphosphate,3-diphosphate	0	1000	0	10.0866
rxn00304__hc	cpd00067[hc] + cpd00061[hc] + cpd00031[hc] -> cpd00020[hc] + cpd00038[hc]	H+ + Phosphoenolpyruvate + GDP -> Pyruvate + GTP	0	1000	0	30.5137
rxn00313__hc	cpd00067[hc] + cpd00516[hc] -> cpd00011[hc] + cpd00039[hc]	H+ + meso-2,6-Diaminopimelate -> CO2 + L-Lysine	0	1000	0	0
rxn00322__hc	cpd00067[hc] + cpd00039[hc] -> cpd00011[hc] + cpd01155[hc]	H+ + L-Lysine -> CO2 + Cadaverine	0	1000	0	0
rxn00328__hc	cpd00830[hc] <=> cpd00020[hc] + cpd00040[hc]	4-Hydroxy-2-oxoglutarate <=> Pyruvate + Glyoxalate	-1000	1000	0	0
rxn00333__hc	cpd00007[hc] + cpd00139[hc] -> cpd00025[hc] + cpd00040[hc]	O2 + Glycolate -> H2O2 + Glyoxalate	0	1000	0	0
rxn00337__hc	cpd00002[hc] + cpd00041[hc] -> cpd00008[hc] + cpd01977[hc]	ATP + L-Aspartate -> ADP + 4-Phospho-L-aspartate	0	1000	0	0
rxn00338__hc	cpd00007[hc] + cpd00041[hc] -> cpd00025[hc] + cpd03470[hc]	O2 + L-Aspartate -> H2O2 + Iminoaspartate	0	1000	0	0
rxn00342__hc	cpd00001[hc] + cpd00132[hc] -> cpd00013[hc] + cpd00041[hc]	H2O + L-Asparagine -> NH3 + L-Aspartate	0	1000	0	10.0866
rxn00345__hc	cpd00001[hc] + cpd00767[hc] <=> cpd00029[hc] + cpd00041[hc]	H2O + N-Acetyl-L-aspartate <=> Acetate + L-Aspartate	-1000	1000	0	0
rxn00346__hc	cpd00067[hc] + cpd00041[hc] -> cpd00011[hc] + cpd00085[hc]	H+ + L-Aspartate -> CO2 + beta-Alanine	0	1000	0	0
rxn00347__hc	cpd00041[hc] -> cpd00013[hc] + cpd00106[hc]	L-Aspartate -> NH3 + Fumarate	0	1000	0	43.2316
rxn00350__hc	cpd00001[hc] + cpd00042[hc] -> cpd00023[hc] + cpd01017[hc]	H2O + GSH -> L-Glutamate + Cys-Gly	0	1000	0	0
rxn00351__hc	cpd00002[hc] + cpd00033[hc] + cpd00506[hc] -> cpd00008[hc] + cpd00009[hc] + cpd00067[hc] + cpd00042[hc]	ATP + Glycine + gamma-Glutamylcysteine -> ADP + Phosphate + H+ + GSH	0	1000	0	0
rxn00360__hc	cpd00001[hc] + cpd00044[hc] -> cpd00009[hc] + cpd00193[hc]	H2O + 3-phosphoadenylylsulfate -> Phosphate + APS	0	1000	0	30.1072
rxn00361__hc	cpd00002[hc] + cpd00193[hc] -> cpd00008[hc] + cpd00067[hc] + cpd00044[hc]	ATP + APS -> ADP + H+ + 3-phosphoadenylylsulfate	0	1000	0	30.1072
rxn00364__hc	cpd00002[hc] + cpd00067[hc] + cpd00046[hc] <=> cpd00008[hc] + cpd00096[hc]	ATP + H+ + CMP <=> ADP + CDP	-1000	1000	0	0
rxn00376__hc	cpd00001[hc] + cpd00769[hc] <=> cpd00047[hc] + cpd00041[hc]	H2O + N-Formyl-L-aspartate <=> Formate + L-Aspartate	-1000	1000	0	0
rxn00377__hc	cpd00001[hc] + cpd00759[hc] -> cpd00067[hc] + cpd00042[hc] + cpd00047[hc]	H2O + S-Formylglutathione -> H+ + GSH + Formate	0	1000	0	0
rxn00379__hc	cpd00002[hc] + cpd00048[hc] -> cpd00012[hc] + cpd00193[hc]	ATP + Sulfate -> PPi + APS	0	1000	0	0
rxn00392__hc	cpd00002[hc] + cpd00220[hc] -> cpd00008[hc] + cpd00050[hc]	ATP + Riboflavin -> ADP + FMN	0	1000	0	0
rxn00394__hc	cpd00001[hc] + cpd00051[hc] <=> cpd00073[hc] + cpd00064[hc]	H2O + L-Arginine <=> Urea + Ornithine	-1000	1000	0	6.05195
rxn00395__hc	cpd00001[hc] + cpd00051[hc] -> cpd00013[hc] + cpd00274[hc]	H2O + L-Arginine -> NH3 + Citrulline	0	1000	0	15.1299
rxn00405__hc	cpd00067[hc] + cpd00051[hc] -> cpd00011[hc] + cpd00152[hc]	H+ + L-Arginine -> CO2 + Agmatine	0	1000	0	0
rxn00407__hc	cpd00001[hc] + cpd00067[hc] + cpd00052[hc] -> cpd00013[hc] + cpd00062[hc]	H2O + H+ + CTP -> NH3 + UTP	0	1000	0	30.1072
rxn00409__hc	cpd00002[hc] + cpd00096[hc] <=> cpd00008[hc] + cpd00052[hc]	ATP + CDP <=> ADP + CTP	-1000	1000	-30.5137	0
rxn00410__hc	cpd00002[hc] + cpd00013[hc] + cpd00062[hc] -> cpd00008[hc] + cpd00009[hc] + 2 cpd00067[hc] + cpd00052[hc]	ATP + NH3 + UTP -> ADP + Phosphate + 2 H+ + CTP	0	1000	0	30.1072
rxn00411__hc	cpd00067[hc] + cpd00061[hc] + cpd00096[hc] -> cpd00020[hc] + cpd00052[hc]	H+ + Phosphoenolpyruvate + CDP -> Pyruvate + CTP	0	1000	0	30.5137
rxn00412__hc	cpd00001[hc] + cpd00002[hc] + cpd00062[hc] + cpd00053[hc] -> cpd00008[hc] + cpd00009[hc] + 2 cpd00067[hc] + cpd00023[hc] + cpd00052[hc]	H2O + ATP + UTP + L-Glutamine -> ADP + Phosphate + 2 H+ + L-Glutamate + CTP	0	1000	0	15.0536
rxn00414__hc	cpd00001[hc] + 2 cpd00002[hc] + cpd00053[hc] + cpd00242[hc] -> 2 cpd00008[hc] + cpd00009[hc] + 2 cpd00067[hc] + cpd00023[hc] + cpd00146[hc]	H2O + 2 ATP + L-Glutamine + H2CO3 -> 2 ADP + Phosphate + 2 H+ + L-Glutamate + Carbamoylphosphate	0	1000	0	6.05195
rxn00416__hc	cpd00001[hc] + cpd00002[hc] + cpd00053[hc] + cpd00041[hc] -> 2 cpd00067[hc] + cpd00012[hc] + cpd00018[hc] + cpd00023[hc] + cpd00132[hc]	H2O + ATP + L-Glutamine + L-Aspartate -> 2 H+ + PPi + AMP + L-Glutamate + L-Asparagine	0	1000	0	10.0866
rxn00422__hc	cpd00054[hc] + cpd00020[hc] <=> cpd00035[hc] + cpd00145[hc]	L-Serine + Pyruvate <=> L-Alanine + Hydroxypyruvate	-1000	1000	-0.126	0.126
rxn00423__hc	cpd00054[hc] + cpd00022[hc] -> cpd00010[hc] + cpd00722[hc]	L-Serine + Acetyl-CoA -> CoA + O-Acetyl-L-serine	0	1000	0	0
rxn00424__hc	cpd00054[hc] + cpd00040[hc] -> cpd00033[hc] + cpd00145[hc]	L-Serine + Glyoxalate -> Glycine + Hydroxypyruvate	0	1000	0	0.126
rxn00438__hc	cpd00002[hc] + cpd00793[hc] <=> cpd00008[hc] + cpd00056[hc]	ATP + Thiamine phosphate <=> ADP + TPP	-1000	1000	0	0
rxn00459__hc	cpd00482[hc] <=> cpd00001[hc] + cpd00061[hc]	2-Phospho-D-glycerate <=> H2O + Phosphoenolpyruvate	-1000	1000	-14.7724	3.69443
rxn00460__hc	cpd00067[hc] + cpd00014[hc] + cpd00061[hc] -> cpd00020[hc] + cpd00062[hc]	H+ + UDP + Phosphoenolpyruvate -> Pyruvate + UTP	0	1000	0	30.5137
rxn00461__hc	cpd00061[hc] + cpd00037[hc] -> cpd00009[hc] + cpd02820[hc]	Phosphoenolpyruvate + UDP-N-acetylglucosamine -> Phosphate + UDP-N-acetylglucosamine enolpyruvate	0	1000	0	0
rxn00463__hc	cpd00001[hc] + cpd00062[hc] -> 2 cpd00067[hc] + cpd00012[hc] + cpd00091[hc]	H2O + UTP -> 2 H+ + PPi + UMP	0	1000	0	15.1299
rxn00467__hc	cpd00024[hc] + cpd00064[hc] -> cpd00023[hc] + cpd00858[hc]	2-Oxoglutarate + Ornithine -> L-Glutamate + L-Glutamate5-semialdehyde	0	1000	0	28.8211
rxn00469__hc	cpd00001[hc] + cpd00342[hc] <=> cpd00029[hc] + cpd00064[hc]	H2O + N-Acetylornithine <=> Acetate + Ornithine	-1000	1000	0	30.1072
rxn00474__hc	cpd00054[hc] + cpd00359[hc] -> cpd00001[hc] + cpd00065[hc]	L-Serine + indol -> H2O + L-Tryptophan	0	1000	0	0
rxn00493__hc	cpd00024[hc] + cpd00066[hc] <=> cpd00023[hc] + cpd00143[hc]	2-Oxoglutarate + L-Phenylalanine <=> L-Glutamate + Phenylpyruvate	-1000	1000	0	0
rxn00506__hc	2 cpd00067[hc] + cpd00004[hc] + cpd00029[hc] -> cpd00001[hc] + cpd00003[hc] + cpd00071[hc]	2 H+ + NADH + Acetate -> H2O + NAD + Acetaldehyde	0	1000	0	0
rxn00508__hc	cpd00001[hc] + cpd00003[hc] + cpd00199[hc] -> 2 cpd00067[hc] + cpd00004[hc] + cpd00036[hc]	H2O + NAD + 4-Oxobutanoate -> 2 H+ + NADH + Succinate	0	1000	0	1.89538
rxn00509__hc	cpd00001[hc] + cpd00006[hc] + cpd00199[hc] -> 2 cpd00067[hc] + cpd00005[hc] + cpd00036[hc]	H2O + NADP + 4-Oxobutanoate -> 2 H+ + NADPH + Succinate	0	1000	0	1.89538
rxn00512__hc	cpd00003[hc] + cpd00139[hc] -> cpd00067[hc] + cpd00004[hc] + cpd00040[hc]	NAD + Glycolate -> H+ + NADH + Glyoxalate	0	1000	0	0
rxn00514__hc	cpd00001[hc] + cpd00068[hc] -> 2 cpd00067[hc] + cpd00012[hc] + cpd00114[hc]	H2O + ITP -> 2 H+ + PPi + IMP	0	1000	0	0
rxn00515__hc	cpd00002[hc] + cpd00090[hc] <=> cpd00008[hc] + cpd00068[hc]	ATP + IDP <=> ADP + ITP	-1000	1000	0	0
rxn00525__hc	cpd00003[hc] + cpd00616[hc] -> cpd00004[hc] + cpd00011[hc] + cpd00069[hc]	NAD + Pretyrosine -> NADH + CO2 + L-Tyrosine	0	1000	0	0
rxn00526__hc	cpd00006[hc] + cpd00616[hc] -> cpd00005[hc] + cpd00011[hc] + cpd00069[hc]	NADP + Pretyrosine -> NADPH + CO2 + L-Tyrosine	0	1000	0	0
rxn00527__hc	cpd00024[hc] + cpd00069[hc] <=> cpd00023[hc] + cpd00868[hc]	2-Oxoglutarate + L-Tyrosine <=> L-Glutamate + p-hydroxyphenylpyruvate	-1000	1000	0	0
rxn00533__hc	cpd00002[hc] + cpd00022[hc] + cpd00242[hc] -> cpd00008[hc] + cpd00009[hc] + cpd00067[hc] + cpd00070[hc]	ATP + Acetyl-CoA + H2CO3 -> ADP + Phosphate + H+ + Malonyl-CoA	0	1000	0	0
rxn00536__hc	cpd00067[hc] + cpd00005[hc] + cpd00071[hc] -> cpd00006[hc] + cpd00363[hc]	H+ + NADPH + Acetaldehyde -> NADP + Ethanol	0	1000	0	0
rxn00543__hc	cpd00067[hc] + cpd00004[hc] + cpd00071[hc] -> cpd00003[hc] + cpd00363[hc]	H+ + NADH + Acetaldehyde -> NAD + Ethanol	0	1000	0	0
rxn00547__hc	cpd00002[hc] + cpd00082[hc] -> cpd00008[hc] + cpd00067[hc] + cpd00072[hc]	ATP + D-Fructose -> ADP + H+ + D-fructose-6-phosphate	0	1000	0.0846558	30.2597
rxn00548__hc	cpd00009[hc] + cpd00072[hc] -> cpd00001[hc] + cpd00236[hc] + cpd00196[hc]	Phosphate + D-fructose-6-phosphate -> H2O + D-Erythrose4-phosphate + Acetylphosphate	0	1000	0	5.44717
rxn00549__hc	cpd00001[hc] + cpd00290[hc] -> cpd00009[hc] + cpd00072[hc]	H2O + D-fructose-1,6-bisphosphate -> Phosphate + D-fructose-6-phosphate	0	1000	0	30.1072
rxn00552__hc	cpd00001[hc] + cpd00288[hc] -> cpd00072[hc] + cpd00013[hc]	H2O + D-Glucosamine phosphate -> D-fructose-6-phosphate + NH3	0	1000	0	30.1072
rxn00553__hc	cpd00072[hc] + cpd00026[hc] -> cpd00014[hc] + cpd01693[hc]	D-fructose-6-phosphate + UDP-glucose -> UDP + 6-Phosphosucrose	0	1000	0	30.1072
rxn00555__hc	cpd00072[hc] + cpd00053[hc] -> cpd00023[hc] + cpd00288[hc]	D-fructose-6-phosphate + L-Glutamine -> L-Glutamate + D-Glucosamine phosphate	0	1000	0	30.1072
rxn00558__hc	cpd00079[hc] <=> cpd00072[hc]	D-glucose-6-phosphate <=> D-fructose-6-phosphate	-1000	1000	-3.57099	1.27777
rxn00559__hc	cpd00235[hc] <=> cpd00072[hc]	D-mannose-6-phosphate <=> D-fructose-6-phosphate	-1000	1000	0	0
rxn00578__hc	cpd00001[hc] + cpd01693[hc] -> cpd00009[hc] + cpd00076[hc]	H2O + 6-Phosphosucrose -> Phosphate + Sucrose	0	1000	0	30.1072
rxn00579__hc	cpd00014[hc] + cpd00076[hc] -> cpd00026[hc] + cpd00082[hc]	UDP + Sucrose -> UDP-glucose + D-Fructose	0	1000	0	30.2597
rxn00589__hc	2 cpd00067[hc] + cpd00007[hc] + cpd00004[hc] + cpd00599[hc] -> cpd00001[hc] + cpd00003[hc] + cpd00011[hc] + cpd00077[hc]	2 H+ + O2 + NADH + SALC -> H2O + NAD + CO2 + Catechol	0	1000	0	0
rxn00604__hc	cpd00006[hc] + cpd00079[hc] -> cpd00067[hc] + cpd00005[hc] + cpd00911[hc]	NADP + D-glucose-6-phosphate -> H+ + NADPH + 6-phospho-D-glucono-1-5-lactone	0	1000	0	3.89562
rxn00611__hc	cpd00067[hc] + cpd00004[hc] + cpd00095[hc] -> cpd00003[hc] + cpd00080[hc]	H+ + NADH + Glycerone-phosphate -> NAD + Glycerol-3-phosphate	0	1000	0	0
rxn00612__hc	cpd00067[hc] + cpd00005[hc] + cpd00095[hc] -> cpd00006[hc] + cpd00080[hc]	H+ + NADPH + Glycerone-phosphate -> NADP + Glycerol-3-phosphate	0	1000	0	0
rxn00615__hc	cpd00002[hc] + cpd00100[hc] -> cpd00008[hc] + cpd00067[hc] + cpd00080[hc]	ATP + Glycerol -> ADP + H+ + Glycerol-3-phosphate	0	1000	0	0
rxn00634__hc	cpd00003[hc] + cpd00588[hc] <=> cpd00067[hc] + cpd00004[hc] + cpd00082[hc]	NAD + Sorbitol <=> H+ + NADH + D-Fructose	-1000	1000	0	0
rxn00640__hc	cpd00031[hc] + cpd00485[hc] -> cpd00009[hc] + cpd00083[hc]	GDP + D-Mannose1-phosphate -> Phosphate + GDP-mannose	0	1000	0	0
rxn00641__hc	cpd00038[hc] + cpd00485[hc] -> cpd00012[hc] + cpd00083[hc]	GTP + D-Mannose1-phosphate -> PPi + GDP-mannose	0	1000	0	0
rxn00642__hc	cpd00083[hc] -> cpd00001[hc] + cpd00900[hc]	GDP-mannose -> H2O + GDP-4-dehydro-D-rhamnose	0	1000	0	0
rxn00646__hc	cpd00002[hc] + cpd00023[hc] + cpd00084[hc] -> cpd00008[hc] + cpd00009[hc] + cpd00067[hc] + cpd00506[hc]	ATP + L-Glutamate + L-Cysteine -> ADP + Phosphate + H+ + gamma-Glutamylcysteine	0	1000	0	0
rxn00647__hc	cpd00024[hc] + cpd00084[hc] <=> cpd00023[hc] + cpd00706[hc]	2-Oxoglutarate + L-Cysteine <=> L-Glutamate + Mercaptopyruvate	-1000	1000	0	0
rxn00649__hc	cpd00722[hc] + cpd00239[hc] -> cpd00029[hc] + cpd00084[hc]	O-Acetyl-L-serine + H2S -> Acetate + L-Cysteine	0	1000	0	0
rxn00653__hc	2 cpd00067[hc] + cpd00004[hc] + cpd00085[hc] -> cpd00001[hc] + cpd00003[hc] + cpd01504[hc]	2 H+ + NADH + beta-Alanine -> H2O + NAD + 3-Aminopropanal	0	1000	0	0
rxn00657__hc	cpd00024[hc] + cpd00085[hc] <=> cpd00023[hc] + cpd00191[hc]	2-Oxoglutarate + beta-Alanine <=> L-Glutamate + 3-Oxopropanoate	-1000	1000	0	0
rxn00689__hc	cpd00002[hc] + cpd00023[hc] + cpd00087[hc] -> cpd00008[hc] + cpd00009[hc] + cpd00067[hc] + cpd06227[hc]	ATP + L-Glutamate + Tetrahydrofolate -> ADP + Phosphate + H+ + THF-L-glutamate	0	1000	0	0
rxn00691__hc	cpd00001[hc] + cpd00201[hc] -> cpd00067[hc] + cpd00047[hc] + cpd00087[hc]	H2O + 10-Formyltetrahydrofolate -> H+ + Formate + Tetrahydrofolate	0	1000	0	5.44717
rxn00692__hc	cpd00001[hc] + cpd00033[hc] + cpd00125[hc] <=> cpd00054[hc] + cpd00087[hc]	H2O + Glycine + 5-10-Methylenetetrahydrofolate <=> L-Serine + Tetrahydrofolate	-1000	1000	-2.77197	0
rxn00693__hc	cpd00135[hc] + cpd00345[hc] -> cpd00060[hc] + cpd00087[hc]	Homocysteine + 5-Methyltetrahydrofolate -> L-Methionine + Tetrahydrofolate	0	1000	0	0
rxn00702__hc	cpd00052[hc] + cpd00089[hc] <=> cpd00012[hc] + cpd00390[hc]	CTP + Glucose-1-phosphate <=> PPi + CDP-glucose	-1000	1000	0	0
rxn00704__hc	cpd00089[hc] <=> cpd00079[hc]	Glucose-1-phosphate <=> D-glucose-6-phosphate	-1000	1000	-9.98486	1.27777
rxn00708__hc	cpd00001[hc] + cpd00091[hc] <=> cpd00009[hc] + cpd00249[hc]	H2O + UMP <=> Phosphate + Uridine	-1000	1000	0	0
rxn00710__hc	cpd00067[hc] + cpd00810[hc] -> cpd00011[hc] + cpd00091[hc]	H+ + Orotidylic acid -> CO2 + UMP	0	1000	0	0
rxn00711__hc	cpd00067[hc] + cpd00012[hc] + cpd00091[hc] <=> cpd00103[hc] + cpd00092[hc]	H+ + PPi + UMP <=> PRPP + Uracil	-1000	1000	0	0
rxn00717__hc	cpd00001[hc] + cpd00067[hc] + cpd00307[hc] -> cpd00013[hc] + cpd00092[hc]	H2O + H+ + Cytosine -> NH3 + Uracil	0	1000	0	0
rxn00726__hc	cpd00013[hc] + cpd00216[hc] -> cpd00001[hc] + cpd00067[hc] + cpd00020[hc] + cpd00093[hc]	NH3 + Chorismate -> H2O + H+ + Pyruvate + Anthranilate	0	1000	0	0
rxn00727__hc	cpd00053[hc] + cpd00216[hc] -> cpd00067[hc] + cpd00020[hc] + cpd00023[hc] + cpd00093[hc]	L-Glutamine + Chorismate -> H+ + Pyruvate + L-Glutamate + Anthranilate	0	1000	0	0
rxn00735__hc	cpd00004[hc] + cpd00011[hc] + cpd00094[hc] <=> cpd00003[hc] + cpd03593[hc]	NADH + CO2 + 2-Oxobutyrate <=> NAD + D-erythro-3-Methylmalate	-1000	1000	0	0
rxn00737__hc	cpd00161[hc] -> cpd00013[hc] + cpd00094[hc]	L-Threonine -> NH3 + 2-Oxobutyrate	0	1000	0	0
rxn00738__hc	cpd00001[hc] + cpd00909[hc] -> cpd00013[hc] + cpd00094[hc]	H2O + 1-Aminocyclopropane-1-carboxylate -> NH3 + 2-Oxobutyrate	0	1000	0	0
rxn00747__hc	cpd00102[hc] <=> cpd00095[hc]	Glyceraldehyde3-phosphate <=> Glycerone-phosphate	-1000	1000	-1.84721	3.17752
rxn00748__hc	cpd00095[hc] -> cpd00009[hc] + cpd00428[hc]	Glycerone-phosphate -> Phosphate + 2-Oxopropanal	0	1000	0	0
rxn00762__hc	cpd00003[hc] + cpd00100[hc] -> cpd00067[hc] + cpd00004[hc] + cpd00157[hc]	NAD + Glycerol -> H+ + NADH + Glycerone	0	1000	0	0
rxn00763__hc	cpd00067[hc] + cpd00004[hc] + cpd00448[hc] -> cpd00003[hc] + cpd00100[hc]	H+ + NADH + D-Glyceraldehyde -> NAD + Glycerol	0	1000	0	0
rxn00765__hc	cpd00067[hc] + cpd00005[hc] + cpd00448[hc] -> cpd00006[hc] + cpd00100[hc]	H+ + NADPH + D-Glyceraldehyde -> NADP + Glycerol	0	1000	0	0
rxn00770__hc	cpd00002[hc] + cpd00101[hc] -> cpd00067[hc] + cpd00018[hc] + cpd00103[hc]	ATP + ribose-5-phosphate -> H+ + AMP + PRPP	0	1000	0	0
rxn00772__hc	cpd00008[hc] + cpd00067[hc] + cpd00101[hc] -> cpd00002[hc] + cpd00105[hc]	ADP + H+ + ribose-5-phosphate -> ATP + D-Ribose	0	1000	0	0
rxn00775__hc	2 cpd00067[hc] + cpd00018[hc] + cpd00101[hc] -> cpd00001[hc] + cpd00251[hc]	2 H+ + AMP + ribose-5-phosphate -> H2O + ADPribose	0	1000	0	0
rxn00776__hc	cpd00092[hc] + cpd00101[hc] -> cpd00001[hc] + cpd00859[hc]	Uracil + ribose-5-phosphate -> H2O + Pseudouridine 5-phosphate	0	1000	0	0
rxn00777__hc	cpd00101[hc] -> cpd00171[hc]	ribose-5-phosphate -> D-Ribulose5-phosphate	-1000	1000	-1.29854	1.81572
rxn00781__hc	cpd00009[hc] + cpd00003[hc] + cpd00102[hc] -> cpd00067[hc] + cpd00004[hc] + cpd00203[hc]	Phosphate + NAD + Glyceraldehyde3-phosphate -> H+ + NADH + 1,3-Bisphospho-D-glycerate	0	1000	0	43.6334
rxn00782__hc	cpd00067[hc] + cpd00005[hc] + cpd00203[hc] -> cpd00009[hc] + cpd00006[hc] + cpd00102[hc]	H+ + NADPH + 1,3-Bisphospho-D-glycerate -> Phosphate + NADP + Glyceraldehyde3-phosphate	0	1000	0	43.2316
rxn00783__hc	cpd00945[hc] <=> cpd00020[hc] + cpd00102[hc]	2-Dehydro-3-deoxy-D-galactonate 6-phosphate <=> Pyruvate + Glyceraldehyde3-phosphate	-1000	1000	0	0
rxn00784__hc	cpd00510[hc] -> cpd00071[hc] + cpd00102[hc]	deoxyribose-5-phosphate -> Acetaldehyde + Glyceraldehyde3-phosphate	0	1000	0	0
rxn00785__hc	cpd00072[hc] + cpd00102[hc] <=> cpd00236[hc] + cpd00198[hc]	D-fructose-6-phosphate + Glyceraldehyde3-phosphate <=> D-Erythrose4-phosphate + D-Xylulose5-phosphate	-1000	1000	-3.63145	1.81572
rxn00786__hc	cpd00290[hc] <=> cpd00095[hc] + cpd00102[hc]	D-fructose-1,6-bisphosphate <=> Glycerone-phosphate + Glyceraldehyde3-phosphate	-1000	1000	-30.1072	30.4123
rxn00789__hc	cpd00002[hc] + cpd00103[hc] -> cpd00067[hc] + cpd00012[hc] + cpd01775[hc]	ATP + PRPP -> H+ + PPi + Phosphoribosyl-ATP	0	1000	0	0
rxn00790__hc	cpd00001[hc] + cpd00103[hc] + cpd00053[hc] -> cpd00067[hc] + cpd00012[hc] + cpd00023[hc] + cpd01982[hc]	H2O + PRPP + L-Glutamine -> H+ + PPi + L-Glutamate + 5-Phosphoribosylamine	0	1000	0	0
rxn00791__hc	cpd00103[hc] + cpd00093[hc] -> cpd00067[hc] + cpd00012[hc] + cpd02642[hc]	PRPP + Anthranilate -> H+ + PPi + N-5-phosphoribosyl-anthranilate	0	1000	0	0
rxn00792__hc	cpd00012[hc] + cpd03517[hc] -> cpd00002[hc] + cpd00104[hc]	PPi + Biotinyl-5-AMP -> ATP + BIOT	0	1000	0	0
rxn00797__hc	cpd00001[hc] + cpd00249[hc] <=> cpd00105[hc] + cpd00092[hc]	H2O + Uridine <=> D-Ribose + Uracil	-1000	1000	0	0
rxn00799__hc	cpd00130[hc] <=> cpd00001[hc] + cpd00106[hc]	L-Malate <=> H2O + Fumarate	-1000	1000	-43.2316	0
rxn00800__hc	cpd02375[hc] <=> cpd00018[hc] + cpd00106[hc]	Adenylosuccinate <=> AMP + Fumarate	-1000	1000	0	0
rxn00802__hc	cpd02152[hc] <=> cpd00106[hc] + cpd00051[hc]	L-Argininosuccinate <=> Fumarate + L-Arginine	-1000	1000	0	15.1299
rxn00806__hc	cpd00024[hc] + cpd00107[hc] <=> cpd00023[hc] + cpd00200[hc]	2-Oxoglutarate + L-Leucine <=> L-Glutamate + 4MOP	-1000	1000	0	0
rxn00830__hc	cpd00113[hc] <=> cpd00202[hc]	Isopentenyldiphosphate <=> DMAPP	-1000	1000	0	0
rxn00832__hc	cpd00001[hc] + cpd00114[hc] <=> cpd02884[hc]	H2O + IMP <=> FAICAR	-1000	1000	0	0
rxn00834__hc	cpd00001[hc] + cpd00003[hc] + cpd00114[hc] -> cpd00067[hc] + cpd00004[hc] + cpd00497[hc]	H2O + NAD + IMP -> H+ + NADH + XMP	0	1000	0	0
rxn00838__hc	cpd00038[hc] + cpd00041[hc] + cpd00114[hc] -> cpd00009[hc] + 2 cpd00067[hc] + cpd00031[hc] + cpd02375[hc]	GTP + L-Aspartate + IMP -> Phosphate + 2 H+ + GDP + Adenylosuccinate	0	1000	0	0
rxn00839__hc	cpd00002[hc] + cpd00177[hc] -> cpd00008[hc] + cpd00115[hc]	ATP + dADP -> ADP + dATP	0	1000	0	15.1299
rxn00851__hc	cpd00002[hc] + 2 cpd00117[hc] -> cpd00008[hc] + cpd00009[hc] + cpd00067[hc] + cpd00731[hc]	ATP + 2 D-Alanine -> ADP + Phosphate + H+ + Ala-Ala	0	1000	0	0
rxn00858__hc	cpd00001[hc] + cpd00152[hc] -> cpd00073[hc] + cpd00118[hc]	H2O + Agmatine -> Urea + Putrescine	0	1000	0	0
rxn00863__hc	cpd00001[hc] + cpd00003[hc] + cpd01324[hc] -> 2 cpd00067[hc] + cpd00004[hc] + cpd00119[hc]	H2O + NAD + L-Histidinal -> 2 H+ + NADH + L-Histidine	0	1000	0	0
rxn00869__hc	cpd00003[hc] + cpd00010[hc] + cpd01011[hc] <=> cpd00067[hc] + cpd00004[hc] + cpd00120[hc]	NAD + CoA + Butanal <=> H+ + NADH + Butyryl-CoA	-1000	1000	0	0
rxn00881__hc	cpd00001[hc] + cpd00867[hc] -> cpd00009[hc] + cpd00121[hc]	H2O + Inositol 1-phosphate -> Phosphate + L-Inositol	0	1000	0	0
rxn00882__hc	cpd00001[hc] + cpd02230[hc] -> cpd00009[hc] + cpd00121[hc]	H2O + Inositol 4-phosphate -> Phosphate + L-Inositol	0	1000	0	0
rxn00883__hc	cpd00001[hc] + cpd02484[hc] -> cpd00009[hc] + cpd00121[hc]	H2O + Inositol 3-phosphate -> Phosphate + L-Inositol	0	1000	0	0
rxn00897__hc	cpd00122[hc] <=> cpd00492[hc]	N-Acetyl-D-glucosamine <=> N-Acetyl-D-mannosamine	-1000	1000	0	0
rxn00898__hc	cpd02498[hc] -> cpd00001[hc] + cpd00123[hc]	2,3-Dihydroxy-isovalerate -> H2O + 3-Methyl-2-oxobutanoate	0	1000	0	0
rxn00902__hc	cpd00001[hc] + cpd00022[hc] + cpd00123[hc] -> cpd00067[hc] + cpd00010[hc] + cpd01646[hc]	H2O + Acetyl-CoA + 3-Methyl-2-oxobutanoate -> H+ + CoA + 2-Isopropylmalate	0	1000	0	0
rxn00903__hc	cpd00023[hc] + cpd00123[hc] -> cpd00024[hc] + cpd00156[hc]	L-Glutamate + 3-Methyl-2-oxobutanoate -> 2-Oxoglutarate + L-Valine	0	1000	0	0.126
rxn00904__hc	cpd00020[hc] + cpd00156[hc] <=> cpd00035[hc] + cpd00123[hc]	Pyruvate + L-Valine <=> L-Alanine + 3-Methyl-2-oxobutanoate	-1000	1000	0	0.126
rxn00907__hc	cpd00006[hc] + cpd00125[hc] -> cpd00005[hc] + cpd00347[hc]	NADP + 5-10-Methylenetetrahydrofolate -> NADPH + 5-10-Methenyltetrahydrofolate	0	1000	0	5.44717
rxn00908__hc	cpd00003[hc] + cpd00033[hc] + cpd00087[hc] -> cpd00004[hc] + cpd00011[hc] + cpd00013[hc] + cpd00125[hc]	NAD + Glycine + Tetrahydrofolate -> NADH + CO2 + NH3 + 5-10-Methylenetetrahydrofolate	0	1000	0	2.72359
rxn00912__hc	cpd00001[hc] + cpd00125[hc] + cpd00123[hc] -> cpd00087[hc] + cpd00712[hc]	H2O + 5-10-Methylenetetrahydrofolate + 3-Methyl-2-oxobutanoate -> Tetrahydrofolate + 2-Dehydropantoate	0	1000	0	0
rxn00915__hc	cpd00103[hc] + cpd00207[hc] -> cpd00067[hc] + cpd00012[hc] + cpd00126[hc]	PRPP + Guanine -> H+ + PPi + GMP	0	1000	0	0
rxn00916__hc	cpd00002[hc] + cpd00013[hc] + cpd00497[hc] -> 3 cpd00067[hc] + cpd00012[hc] + cpd00018[hc] + cpd00126[hc]	ATP + NH3 + XMP -> 3 H+ + PPi + AMP + GMP	0	1000	0	0
rxn00917__hc	cpd00001[hc] + cpd00002[hc] + cpd00053[hc] + cpd00497[hc] -> 3 cpd00067[hc] + cpd00012[hc] + cpd00018[hc] + cpd00023[hc] + cpd00126[hc]	H2O + ATP + L-Glutamine + XMP -> 3 H+ + PPi + AMP + L-Glutamate + GMP	0	1000	0	0
rxn00927__hc	cpd00001[hc] + cpd00182[hc] -> cpd00105[hc] + cpd00128[hc]	H2O + Adenosine -> D-Ribose + Adenine	0	1000	0	0
rxn00929__hc	2 cpd00067[hc] + cpd00004[hc] + cpd02431[hc] -> cpd00003[hc] + cpd00129[hc]	2 H+ + NADH + 1-Pyrroline-5-carboxylate -> NAD + L-Proline	0	1000	0	27.7773
rxn00931__hc	2 cpd00067[hc] + cpd00005[hc] + cpd02431[hc] -> cpd00006[hc] + cpd00129[hc]	2 H+ + NADPH + 1-Pyrroline-5-carboxylate -> NADP + L-Proline	0	1000	0	27.7773
rxn00933__hc	cpd00129[hc] <=> cpd00567[hc]	L-Proline <=> D-Proline	-1000	1000	0	0
rxn00942__hc	cpd00001[hc] + cpd02016[hc] <=> cpd00067[hc] + cpd00105[hc] + cpd00133[hc]	H2O + N-Ribosylnicotinamide <=> H+ + D-Ribose + Nicotinamide	-1000	1000	0	0
rxn00947__hc	cpd00002[hc] + cpd00010[hc] + cpd00214[hc] -> cpd00067[hc] + cpd00012[hc] + cpd00018[hc] + cpd00134[hc]	ATP + CoA + Palmitate -> H+ + PPi + AMP + Palmitoyl-CoA	0	1000	0	15.1299
rxn00950__hc	cpd00001[hc] + cpd00424[hc] -> cpd00020[hc] + cpd00013[hc] + cpd00135[hc]	H2O + Cystathionine -> Pyruvate + NH3 + Homocysteine	0	1000	0	0
rxn00952__hc	cpd00239[hc] + cpd00790[hc] -> cpd00135[hc] + cpd00029[hc]	H2S + O-Acetyl-L-homoserine -> Homocysteine + Acetate	0	1000	0	0
rxn00973__hc	cpd00137[hc] <=> cpd00260[hc]	Citrate <=> Isocitrate	-1000	1000	0	3.06664
rxn00979__hc	cpd00001[hc] + cpd00003[hc] + cpd00229[hc] -> 2 cpd00067[hc] + cpd00004[hc] + cpd00139[hc]	H2O + NAD + Glycolaldehyde -> 2 H+ + NADH + Glycolate	0	1000	0	0
rxn00980__hc	cpd00001[hc] + cpd00727[hc] -> cpd00009[hc] + cpd00139[hc]	H2O + 2-Phosphoglycolate -> Phosphate + Glycolate	0	1000	0	0
rxn01000__hc	cpd00067[hc] + cpd00219[hc] -> cpd00001[hc] + cpd00011[hc] + cpd00143[hc]	H+ + Prephenate -> H2O + CO2 + Phenylpyruvate	0	1000	0	0
rxn01007__hc	cpd00067[hc] + cpd00144[hc] <=> cpd00011[hc] + cpd00163[hc]	H+ + UDPglucuronate <=> CO2 + UDP-xylose	-1000	1000	0	0
rxn01008__hc	cpd00144[hc] <=> cpd00472[hc]	UDPglucuronate <=> UDPgalacturonate	-1000	1000	0	0
rxn01011__hc	cpd00003[hc] + cpd00223[hc] <=> cpd00067[hc] + cpd00004[hc] + cpd00145[hc]	NAD + Glycerate <=> H+ + NADH + Hydroxypyruvate	-1000	1000	-0.126	0.063
rxn01018__hc	cpd00041[hc] + cpd00146[hc] -> cpd00009[hc] + cpd00067[hc] + cpd00343[hc]	L-Aspartate + Carbamoylphosphate -> Phosphate + H+ + N-Carbamoyl-L-aspartate	0	1000	0	0
rxn01019__hc	cpd00064[hc] + cpd00146[hc] -> cpd00009[hc] + cpd00067[hc] + cpd00274[hc]	Ornithine + Carbamoylphosphate -> Phosphate + H+ + Citrulline	0	1000	0	6.05195
rxn01022__hc	cpd00009[hc] + cpd00147[hc] -> cpd00128[hc] + cpd02574[hc]	Phosphate + 5-Methylthioadenosine -> Adenine + methylthioribose-1-phosphate	0	1000	0	0
rxn01025__hc	cpd00001[hc] + cpd00067[hc] + cpd01587[hc] <=> cpd00013[hc] + cpd00151[hc]	H2O + H+ + 5-Methylcytosine <=> NH3 + Thymine	-1000	1000	0	0
rxn01045__hc	cpd00067[hc] + cpd00004[hc] + cpd00013[hc] + cpd00123[hc] -> cpd00001[hc] + cpd00003[hc] + cpd00156[hc]	H+ + NADH + NH3 + 3-Methyl-2-oxobutanoate -> H2O + NAD + L-Valine	0	1000	0	0.126
rxn01068__hc	cpd00003[hc] + cpd00161[hc] <=> cpd00067[hc] + cpd00004[hc] + cpd02211[hc]	NAD + L-Threonine <=> H+ + NADH + L-2-Amino-acetoacetate	-1000	1000	0	0
rxn01069__hc	cpd00001[hc] + cpd00809[hc] -> cpd00009[hc] + cpd00161[hc]	H2O + O-Phospho-L-homoserine -> Phosphate + L-Threonine	0	1000	0	0
rxn01089__hc	cpd00001[hc] + cpd00878[hc] -> cpd00027[hc] + cpd00167[hc]	H2O + Glucocerebroside -> D-Glucose + Ceramide	0	1000	0	0
rxn01100__hc	cpd00002[hc] + cpd00169[hc] <=> cpd00008[hc] + cpd00203[hc]	ATP + 3-Phosphoglycerate <=> ADP + 1,3-Bisphospho-D-glycerate	-1000	1000	-3.69443	29.6272
rxn01101__hc	cpd00003[hc] + cpd00169[hc] -> cpd00067[hc] + cpd00004[hc] + cpd02069[hc]	NAD + 3-Phosphoglycerate -> H+ + NADH + 3-Phosphonooxypyruvate	0	1000	0	15.3254
rxn01102__hc	cpd00002[hc] + cpd00223[hc] -> cpd00008[hc] + cpd00067[hc] + cpd00169[hc]	ATP + Glycerate -> ADP + H+ + 3-Phosphoglycerate	0	1000	0	0.126
rxn01103__hc	cpd00001[hc] + cpd00203[hc] -> cpd00009[hc] + cpd00067[hc] + cpd00169[hc]	H2O + 1,3-Bisphospho-D-glycerate -> Phosphate + H+ + 3-Phosphoglycerate	0	1000	0	30.1072
rxn01106__hc	cpd00482[hc] <=> cpd00169[hc]	2-Phospho-D-glycerate <=> 3-Phosphoglycerate	-1000	1000	-3.69443	14.7724
rxn01111__hc	cpd00002[hc] + cpd00171[hc] -> cpd00008[hc] + cpd00067[hc] + cpd00871[hc]	ATP + D-Ribulose5-phosphate -> ADP + H+ + D-Ribulose 1,5-bisphosphate	0	1000	0	0
rxn01115__hc	cpd00006[hc] + cpd00284[hc] -> cpd00005[hc] + cpd00011[hc] + cpd00171[hc]	NADP + 6-Phospho-D-gluconate -> NADPH + CO2 + D-Ribulose5-phosphate	0	1000	0	3.89562
rxn01116__hc	cpd00171[hc] <=> cpd00198[hc]	D-Ribulose5-phosphate <=> D-Xylulose5-phosphate	-1000	1000	0	2.59708
rxn01119__hc	cpd00043[hc] + cpd00286[hc] <=> cpd00091[hc] + cpd02745[hc]	UDP-galactose + Undecaprenylphosphate <=> UMP + alpha-D-Galactosyl-diphosphoundecaprenol	-1000	1000	0	0
rxn01127__hc	cpd00002[hc] + cpd00067[hc] + cpd00294[hc] <=> cpd00008[hc] + cpd00177[hc]	ATP + H+ + dAMP <=> ADP + dADP	-1000	1000	0	0
rxn01132__hc	cpd00009[hc] + cpd00179[hc] -> cpd00027[hc] + cpd00501[hc]	Phosphate + Maltose -> D-Glucose + beta-D-Glucose 1-phosphate	0	1000	0	0
rxn01134__hc	cpd00179[hc] <=> cpd00794[hc]	Maltose <=> TRHL	-1000	1000	0	0
rxn01137__hc	cpd00001[hc] + cpd00067[hc] + cpd00182[hc] -> cpd00246[hc] + cpd00013[hc]	H2O + H+ + Adenosine -> Inosine + NH3	0	1000	0	0
rxn01153__hc	cpd00001[hc] + cpd00610[hc] -> cpd00013[hc] + cpd00186[hc]	H2O + D-Glutamine -> NH3 + D-Glutamate	0	1000	0	0
rxn01164__hc	cpd00007[hc] + cpd00188[hc] -> cpd03555[hc]	O2 + Arachidonate -> 15(S)-HPETE	0	1000	0	0
rxn01184__hc	cpd00067[hc] + cpd00924[hc] + cpd00048[hc] -> cpd00002[hc] + cpd00193[hc]	H+ + AppppA + Sulfate -> ATP + APS	0	1000	0	0
rxn01187__hc	cpd00009[hc] + cpd00198[hc] -> cpd00001[hc] + cpd00196[hc] + cpd00102[hc]	Phosphate + D-Xylulose5-phosphate -> H2O + Acetylphosphate + Glyceraldehyde3-phosphate	0	1000	0	5.44717
rxn01200__hc	cpd00102[hc] + cpd00238[hc] <=> cpd00101[hc] + cpd00198[hc]	Glyceraldehyde3-phosphate + Sedoheptulose7-phosphate <=> ribose-5-phosphate + D-Xylulose5-phosphate	-1000	1000	-1.29854	1.81572
rxn01204__hc	cpd00024[hc] + cpd00281[hc] -> cpd00023[hc] + cpd00199[hc]	2-Oxoglutarate + GABA -> L-Glutamate + 4-Oxobutanoate	0	1000	0	0
rxn01208__hc	cpd00067[hc] + cpd02605[hc] -> cpd00011[hc] + cpd00200[hc]	H+ + 2-isopropyl-3-oxosuccinate -> CO2 + 4MOP	0	1000	0	0
rxn01210__hc	cpd00002[hc] + cpd00023[hc] + cpd00201[hc] -> cpd00008[hc] + cpd00009[hc] + cpd00067[hc] + cpd03524[hc]	ATP + L-Glutamate + 10-Formyltetrahydrofolate -> ADP + Phosphate + H+ + 10-Formyl-THF-L-glutamate	0	1000	0	0
rxn01211__hc	cpd00001[hc] + cpd00347[hc] <=> cpd00067[hc] + cpd00201[hc]	H2O + 5-10-Methenyltetrahydrofolate <=> H+ + 10-Formyltetrahydrofolate	-1000	1000	0	5.44717
rxn01213__hc	cpd00113[hc] + cpd00202[hc] -> cpd00067[hc] + cpd00012[hc] + cpd00283[hc]	Isopentenyldiphosphate + DMAPP -> H+ + PPi + Geranyldiphosphate	0	1000	0	0
rxn01219__hc	cpd00002[hc] + cpd00067[hc] + cpd00206[hc] <=> cpd00008[hc] + cpd00533[hc]	ATP + H+ + dCMP <=> ADP + dCDP	-1000	1000	0	0
rxn01226__hc	cpd00001[hc] + cpd00311[hc] -> cpd00105[hc] + cpd00207[hc]	H2O + Guanosine -> D-Ribose + Guanine	0	1000	0	0
rxn01241__hc	cpd00003[hc] + cpd00449[hc] <=> cpd00067[hc] + cpd00004[hc] + cpd00213[hc]	NAD + Dihydrolipoamide <=> H+ + NADH + Lipoamide	-1000	1000	0	2.63488
rxn01242__hc	cpd00067[hc] + cpd00020[hc] + cpd00213[hc] -> cpd00011[hc] + cpd00836[hc]	H+ + Pyruvate + Lipoamide -> CO2 + S-Acetyldihydrolipoamide	0	1000	0	2.63488
rxn01249__hc	cpd00006[hc] + cpd00263[hc] <=> cpd00067[hc] + cpd00005[hc] + cpd00215[hc]	NADP + Pyridoxol <=> H+ + NADPH + Pyridoxal	-1000	1000	0	0
rxn01255__hc	cpd00932[hc] -> cpd00009[hc] + cpd00216[hc]	5-O--1-Carboxyvinyl-3-phosphoshikimate -> Phosphate + Chorismate	0	1000	0	0
rxn01256__hc	cpd00216[hc] -> cpd00219[hc]	Chorismate -> Prephenate	0	1000	0	0
rxn01257__hc	cpd00053[hc] + cpd00216[hc] -> cpd00023[hc] + cpd08210[hc]	L-Glutamine + Chorismate -> L-Glutamate + ADC	0	1000	0	0
rxn01258__hc	cpd00216[hc] <=> cpd00658[hc]	Chorismate <=> Isochorismate	-1000	1000	0	0
rxn01268__hc	cpd00003[hc] + cpd00219[hc] -> cpd00004[hc] + cpd00011[hc] + cpd00868[hc]	NAD + Prephenate -> NADH + CO2 + p-hydroxyphenylpyruvate	0	1000	0	0
rxn01269__hc	cpd00006[hc] + cpd00219[hc] -> cpd00005[hc] + cpd00011[hc] + cpd00868[hc]	NADP + Prephenate -> NADPH + CO2 + p-hydroxyphenylpyruvate	0	1000	0	0
rxn01274__hc	cpd00001[hc] + cpd02182[hc] -> cpd00067[hc] + cpd00042[hc] + cpd00221[hc]	H2O + (R)-S-Lactoylglutathione -> H+ + GSH + D-Lactate	0	1000	0	0
rxn01275__hc	cpd00002[hc] + cpd00222[hc] -> cpd00008[hc] + cpd00067[hc] + cpd00284[hc]	ATP + GLCN -> ADP + H+ + 6-Phospho-D-gluconate	0	1000	0	0
rxn01281__hc	cpd00067[hc] + cpd00005[hc] + cpd00843[hc] -> cpd00006[hc] + cpd00223[hc]	H+ + NADPH + Tartronate semialdehyde -> NADP + Glycerate	0	1000	0	0.063
rxn01286__hc	cpd00001[hc] + cpd00003[hc] + cpd00448[hc] <=> 2 cpd00067[hc] + cpd00004[hc] + cpd00223[hc]	H2O + NAD + D-Glyceraldehyde <=> 2 H+ + NADH + Glycerate	-1000	1000	0	0
rxn01297__hc	cpd00001[hc] + cpd00003[hc] + cpd00226[hc] <=> cpd00067[hc] + cpd00004[hc] + cpd00309[hc]	H2O + NAD + HYXN <=> H+ + NADH + XAN	-1000	1000	0	0
rxn01300__hc	cpd00002[hc] + cpd00227[hc] -> cpd00008[hc] + cpd00067[hc] + cpd00809[hc]	ATP + L-Homoserine -> ADP + H+ + O-Phospho-L-homoserine	0	1000	0	0
rxn01302__hc	cpd00067[hc] + cpd00005[hc] + cpd00346[hc] -> cpd00006[hc] + cpd00227[hc]	H+ + NADPH + L-Aspartate4-semialdehyde -> NADP + L-Homoserine	0	1000	0	0
rxn01303__hc	cpd00022[hc] + cpd00227[hc] -> cpd00010[hc] + cpd00790[hc]	Acetyl-CoA + L-Homoserine -> CoA + O-Acetyl-L-homoserine	0	1000	0	0
rxn01329__hc	cpd00235[hc] <=> cpd00485[hc]	D-mannose-6-phosphate <=> D-Mannose1-phosphate	-1000	1000	0	0
rxn01331__hc	cpd00001[hc] + cpd00003[hc] + cpd00236[hc] <=> 2 cpd00067[hc] + cpd00004[hc] + cpd02147[hc]	H2O + NAD + D-Erythrose4-phosphate <=> 2 H+ + NADH + 4-Phosphoerythronate	-1000	1000	0	0
rxn01333__hc	cpd00102[hc] + cpd00238[hc] <=> cpd00072[hc] + cpd00236[hc]	Glyceraldehyde3-phosphate + Sedoheptulose7-phosphate <=> D-fructose-6-phosphate + D-Erythrose4-phosphate	-1000	1000	-30.4123	30.2375
rxn01334__hc	cpd00349[hc] <=> cpd00236[hc] + cpd00095[hc]	Sedoheptulose 1,7-bisphosphate <=> D-Erythrose4-phosphate + Glycerone-phosphate	-1000	1000	-30.1072	30.4123
rxn01343__hc	cpd00002[hc] + cpd00238[hc] -> cpd00008[hc] + cpd00067[hc] + cpd00349[hc]	ATP + Sedoheptulose7-phosphate -> ADP + H+ + Sedoheptulose 1,7-bisphosphate	0	1000	0	30.4123
rxn01345__hc	cpd00001[hc] + cpd00349[hc] -> cpd00009[hc] + cpd00238[hc]	H2O + Sedoheptulose 1,7-bisphosphate -> Phosphate + Sedoheptulose7-phosphate	0	1000	0	30.1072
rxn01351__hc	cpd00001[hc] + cpd00241[hc] -> 2 cpd00067[hc] + cpd00012[hc] + cpd00296[hc]	H2O + dGTP -> 2 H+ + PPi + dGMP	0	1000	0	15.1299
rxn01353__hc	cpd00002[hc] + cpd00295[hc] <=> cpd00008[hc] + cpd00241[hc]	ATP + dGDP <=> ADP + dGTP	-1000	1000	0	15.1299
rxn01362__hc	cpd00247[hc] + cpd00103[hc] -> cpd00067[hc] + cpd00012[hc] + cpd00810[hc]	Orotate + PRPP -> H+ + PPi + Orotidylic acid	0	1000	0	0
rxn01366__hc	cpd00009[hc] + cpd00249[hc] <=> cpd00092[hc] + cpd00475[hc]	Phosphate + Uridine <=> Uracil + Ribose 1-phosphate	-1000	1000	0	0
rxn01374__hc	cpd00001[hc] + cpd00585[hc] <=> cpd00250[hc]	H2O + Creatinine <=> Creatine	-1000	1000	0	0
rxn01385__hc	cpd00067[hc] + cpd00004[hc] + cpd00259[hc] -> cpd00003[hc] + cpd00306[hc]	H+ + NADH + D-Lyxulose -> NAD + Xylitol	0	1000	0	0
rxn01416__hc	cpd00150[hc] + cpd00268[hc] <=> cpd00067[hc] + cpd00081[hc] + cpd01211[hc]	HCN + H2S2O3 <=> H+ + Sulfite + Thiocyanate	-1000	1000	0	0
rxn01426__hc	cpd00017[hc] + cpd00270[hc] <=> cpd00067[hc] + cpd00019[hc] + cpd00321[hc]	S-Adenosyl-L-methionine + Caffeoyl-CoA <=> H+ + S-Adenosyl-homocysteine + Feruloyl-CoA	-1000	1000	0	0
rxn01434__hc	cpd00002[hc] + cpd00041[hc] + cpd00274[hc] -> 2 cpd00067[hc] + cpd00012[hc] + cpd00018[hc] + cpd02152[hc]	ATP + L-Aspartate + Citrulline -> 2 H+ + PPi + AMP + L-Argininosuccinate	0	1000	0	15.1299
rxn01450__hc	cpd00067[hc] + cpd00278[hc] -> cpd00011[hc] + cpd00486[hc]	H+ + Indolepyruvate -> CO2 + Indoleacetaldehyde	0	1000	0	0
rxn01459__hc	cpd00001[hc] + cpd00006[hc] + cpd00434[hc] -> 2 cpd00067[hc] + cpd00005[hc] + cpd00281[hc]	H2O + NADP + 4-Aminobutanal -> 2 H+ + NADPH + GABA	0	1000	0	0
rxn01462__hc	cpd00001[hc] + cpd00762[hc] <=> cpd00073[hc] + cpd00281[hc]	H2O + 4-Guanidinobutanoate <=> Urea + GABA	-1000	1000	0	0
rxn01465__hc	cpd00001[hc] + cpd00282[hc] <=> cpd00067[hc] + cpd00343[hc]	H2O + S-Dihydroorotate <=> H+ + N-Carbamoyl-L-aspartate	-1000	1000	0	0
rxn01466__hc	cpd00113[hc] + cpd00283[hc] -> cpd00067[hc] + cpd00012[hc] + cpd00350[hc]	Isopentenyldiphosphate + Geranyldiphosphate -> H+ + PPi + Farnesyldiphosphate	0	1000	0	0
rxn01476__hc	cpd00001[hc] + cpd00911[hc] -> cpd00067[hc] + cpd00284[hc]	H2O + 6-phospho-D-glucono-1-5-lactone -> H+ + 6-Phospho-D-gluconate	0	1000	0	3.89562
rxn01484__hc	cpd00001[hc] + cpd00293[hc] <=> cpd00029[hc] + cpd00288[hc]	H2O + N-Acetyl-D-glucosamine 6-phosphate <=> Acetate + D-Glucosamine phosphate	-1000	1000	0	0
rxn01485__hc	cpd03671[hc] <=> cpd00288[hc]	D-Glucosamine1-phosphate <=> D-Glucosamine phosphate	-1000	1000	0	0
rxn01486__hc	cpd00113[hc] + cpd00350[hc] -> cpd00067[hc] + cpd00012[hc] + cpd00289[hc]	Isopentenyldiphosphate + Farnesyldiphosphate -> H+ + PPi + Geranylgeranyl diphosphate	0	1000	0	0
rxn01487__hc	3 cpd00067[hc] + 3 cpd00005[hc] + cpd00289[hc] -> 3 cpd00006[hc] + cpd03214[hc]	3 H+ + 3 NADPH + Geranylgeranyl diphosphate -> 3 NADP + Phytyl diphosphate	0	1000	0	0
rxn01489__hc	2 cpd00289[hc] -> cpd00067[hc] + cpd00012[hc] + cpd02168[hc]	2 Geranylgeranyl diphosphate -> H+ + PPi + Prephytoene diphosphate	0	1000	0	0
rxn01509__hc	cpd00002[hc] + cpd00067[hc] + cpd00296[hc] <=> cpd00008[hc] + cpd00295[hc]	ATP + H+ + dGMP <=> ADP + dGDP	-1000	1000	0	15.1299
rxn01512__hc	cpd00002[hc] + cpd00297[hc] <=> cpd00008[hc] + cpd00357[hc]	ATP + dTDP <=> ADP + TTP	-1000	1000	0	0
rxn01513__hc	cpd00002[hc] + cpd00067[hc] + cpd00298[hc] <=> cpd00008[hc] + cpd00297[hc]	ATP + H+ + dTMP <=> ADP + dTDP	-1000	1000	0	0
rxn01517__hc	cpd00002[hc] + cpd00067[hc] + cpd00299[hc] <=> cpd00008[hc] + cpd00978[hc]	ATP + H+ + dUMP <=> ADP + dUDP	-1000	1000	0	15.1299
rxn01519__hc	cpd00001[hc] + cpd00358[hc] -> 2 cpd00067[hc] + cpd00012[hc] + cpd00299[hc]	H2O + dUTP -> 2 H+ + PPi + dUMP	0	1000	0	15.1299
rxn01522__hc	cpd00067[hc] + cpd00004[hc] + cpd00300[hc] -> cpd00001[hc] + cpd00003[hc] + cpd00309[hc]	H+ + NADH + Urate -> H2O + NAD + XAN	0	1000	0	0
rxn01537__hc	cpd00001[hc] + cpd00305[hc] -> cpd00939[hc] + cpd02636[hc]	H2O + Thiamin -> Toxopyrimidine + 4-Methyl-5--2-hydroxyethyl-thiazole	0	1000	0	0
rxn01544__hc	cpd00103[hc] + cpd00309[hc] -> cpd00067[hc] + cpd00012[hc] + cpd00497[hc]	PRPP + XAN -> H+ + PPi + XMP	0	1000	0	0
rxn01545__hc	cpd00001[hc] + cpd01217[hc] -> cpd00105[hc] + cpd00309[hc]	H2O + Xanthosine -> D-Ribose + XAN	0	1000	0	0
rxn01555__hc	cpd00067[hc] + cpd00007[hc] + cpd00313[hc] -> cpd00204[hc] + cpd02754[hc]	H+ + O2 + Quercetin -> CO + 2-Protocatechoylphloroglucinolcarboxylate	0	1000	0	0
rxn01575__hc	cpd00024[hc] + cpd00322[hc] <=> cpd00023[hc] + cpd00508[hc]	2-Oxoglutarate + L-Isoleucine <=> L-Glutamate + 3MOP	-1000	1000	0	0
rxn01603__hc	cpd00002[hc] + cpd00023[hc] + cpd00683[hc] -> cpd00008[hc] + cpd00009[hc] + cpd00067[hc] + cpd00330[hc]	ATP + L-Glutamate + Dihydropteroate -> ADP + Phosphate + H+ + Dihydrofolate	0	1000	0	0
rxn01629__hc	cpd02345[hc] -> cpd00338[hc]	L-Glutamate1-semialdehyde -> 5-Aminolevulinate	0	1000	0	0
rxn01636__hc	cpd00023[hc] + cpd00342[hc] <=> cpd00477[hc] + cpd00064[hc]	L-Glutamate + N-Acetylornithine <=> N-Acetyl-L-glutamate + Ornithine	-1000	1000	-30.1072	28.8211
rxn01637__hc	cpd00024[hc] + cpd00342[hc] <=> cpd00023[hc] + cpd00918[hc]	2-Oxoglutarate + N-Acetylornithine <=> L-Glutamate + 2-Acetamido-5-oxopentanoate	-1000	1000	-28.8211	0
rxn01643__hc	cpd00067[hc] + cpd00005[hc] + cpd01977[hc] -> cpd00009[hc] + cpd00006[hc] + cpd00346[hc]	H+ + NADPH + 4-Phospho-L-aspartate -> Phosphate + NADP + L-Aspartate4-semialdehyde	0	1000	0	0
rxn01644__hc	cpd00020[hc] + cpd00346[hc] -> 2 cpd00001[hc] + cpd00067[hc] + cpd02120[hc]	Pyruvate + L-Aspartate4-semialdehyde -> 2 H2O + H+ + Dihydrodipicolinate	0	1000	0	0
rxn01652__hc	cpd00001[hc] + cpd00347[hc] <=> cpd00067[hc] + cpd02197[hc]	H2O + 5-10-Methenyltetrahydrofolate <=> H+ + 5-Formyltetrahydrofolate	-1000	1000	0	30.1072
rxn01653__hc	cpd00002[hc] + cpd02197[hc] -> cpd00008[hc] + cpd00009[hc] + cpd00347[hc]	ATP + 5-Formyltetrahydrofolate -> ADP + Phosphate + 5-10-Methenyltetrahydrofolate	0	1000	0	30.1072
rxn01669__hc	cpd00001[hc] + cpd00355[hc] -> cpd00013[hc] + cpd00873[hc]	H2O + Nicotinamide ribonucleotide -> NH3 + Nicotinate ribonucleotide	0	1000	0	0
rxn01672__hc	cpd00001[hc] + cpd00067[hc] + cpd00356[hc] -> cpd00013[hc] + cpd00358[hc]	H2O + H+ + dCTP -> NH3 + dUTP	0	1000	0	0
rxn01673__hc	cpd00002[hc] + cpd00533[hc] <=> cpd00008[hc] + cpd00356[hc]	ATP + dCDP <=> ADP + dCTP	-1000	1000	0	0
rxn01675__hc	cpd00089[hc] + cpd00357[hc] -> cpd00012[hc] + cpd00626[hc]	Glucose-1-phosphate + TTP -> PPi + dTDPglucose	0	1000	0	0
rxn01678__hc	cpd00002[hc] + cpd00978[hc] <=> cpd00008[hc] + cpd00358[hc]	ATP + dUDP <=> ADP + dUTP	-1000	1000	0	15.1299
rxn01682__hc	cpd02210[hc] <=> cpd00359[hc] + cpd00102[hc]	Indoleglycerol phosphate <=> indol + Glyceraldehyde3-phosphate	-1000	1000	0	0
rxn01723__hc	cpd00006[hc] + cpd00376[hc] <=> cpd00067[hc] + cpd00005[hc] + cpd00389[hc]	NADP + Bilirubin <=> H+ + NADPH + Biliverdin	-1000	1000	-0.126	0
rxn01724__hc	cpd00007[hc] + 2 cpd00376[hc] -> 2 cpd00001[hc] + 2 cpd00389[hc]	O2 + 2 Bilirubin -> 2 H2O + 2 Biliverdin	0	1000	0	0.063
rxn01739__hc	cpd00002[hc] + cpd00383[hc] -> cpd00008[hc] + cpd00067[hc] + cpd02030[hc]	ATP + Shikimate -> ADP + H+ + 3-phosphoshikimate	0	1000	0	0
rxn01740__hc	cpd00067[hc] + cpd00005[hc] + cpd01716[hc] -> cpd00006[hc] + cpd00383[hc]	H+ + NADPH + 3-Dehydroshikimate -> NADP + Shikimate	0	1000	0	0
rxn01748__hc	cpd00001[hc] + cpd01092[hc] <=> cpd00067[hc] + cpd00388[hc]	H2O + Allantoin <=> H+ + Allantoate	-1000	1000	0	0
rxn01750__hc	cpd00390[hc] -> cpd00001[hc] + cpd00897[hc]	CDP-glucose -> H2O + CDP-4-dehydro-6-deoxy-D-glucose	0	1000	0	0
rxn01790__hc	cpd00067[hc] + cpd00005[hc] + cpd00712[hc] -> cpd00006[hc] + cpd00408[hc]	H+ + NADPH + 2-Dehydropantoate -> NADP + Pantoate	0	1000	0	0
rxn01791__hc	cpd00002[hc] + cpd00085[hc] + cpd00408[hc] -> 2 cpd00067[hc] + cpd00012[hc] + cpd00018[hc] + cpd00644[hc]	ATP + beta-Alanine + Pantoate -> 2 H+ + PPi + AMP + PAN	0	1000	0	0
rxn01827__hc	cpd00007[hc] + cpd00868[hc] -> cpd00011[hc] + cpd00426[hc]	O2 + p-hydroxyphenylpyruvate -> CO2 + Homogentisate	0	1000	0	0
rxn01833__hc	cpd00001[hc] + cpd00007[hc] + cpd01298[hc] -> cpd00025[hc] + cpd00013[hc] + cpd00428[hc]	H2O + O2 + Aminoacetone -> H2O2 + NH3 + 2-Oxopropanal	0	1000	0	0
rxn01834__hc	cpd02182[hc] <=> cpd00042[hc] + cpd00428[hc]	(R)-S-Lactoylglutathione <=> GSH + 2-Oxopropanal	-1000	1000	0	0
rxn01840__hc	cpd00001[hc] + cpd00003[hc] + cpd00464[hc] <=> cpd00067[hc] + cpd00004[hc] + cpd00430[hc]	H2O + NAD + alpha-Tolualdehyde <=> H+ + NADH + PACT	-1000	1000	0	0
rxn01843__hc	cpd00001[hc] + cpd00067[hc] + cpd01647[hc] <=> cpd00013[hc] + cpd00430[hc]	H2O + H+ + 2-Phenylacetamide <=> NH3 + PACT	-1000	1000	0	0
rxn01858__hc	cpd00013[hc] + cpd03279[hc] -> cpd00001[hc] + cpd00067[hc] + cpd00438[hc]	NH3 + Deoxyinosine -> H2O + H+ + Deoxyadenosine	0	1000	0	0
rxn01870__hc	cpd00802[hc] <=> cpd00095[hc] + cpd00448[hc]	D-fructose-1-phosphate <=> Glycerone-phosphate + D-Glyceraldehyde	-1000	1000	0	0
rxn01871__hc	cpd00022[hc] + cpd00449[hc] <=> cpd00010[hc] + cpd00836[hc]	Acetyl-CoA + Dihydrolipoamide <=> CoA + S-Acetyldihydrolipoamide	-1000	1000	-2.63488	0
rxn01917__hc	cpd00002[hc] + cpd00477[hc] -> cpd00008[hc] + cpd02552[hc]	ATP + N-Acetyl-L-glutamate -> ADP + n-acetylglutamyl-phosphate	0	1000	0	28.8211
rxn01962__hc	cpd00001[hc] + cpd00530[hc] -> 2 cpd00067[hc] + cpd00012[hc] + cpd00497[hc]	H2O + XTP -> 2 H+ + PPi + XMP	0	1000	0	0
rxn01964__hc	cpd00054[hc] + cpd02210[hc] -> cpd00001[hc] + cpd00065[hc] + cpd00102[hc]	L-Serine + Indoleglycerol phosphate -> H2O + L-Tryptophan + Glyceraldehyde3-phosphate	0	1000	0	0
rxn01966__hc	cpd00009[hc] + cpd00794[hc] -> cpd00027[hc] + cpd00501[hc]	Phosphate + TRHL -> D-Glucose + beta-D-Glucose 1-phosphate	0	1000	0	0
rxn01967__hc	cpd00501[hc] <=> cpd00863[hc]	beta-D-Glucose 1-phosphate <=> beta-D-Glucose 6-phosphate	-1000	1000	0	0
rxn01974__hc	cpd00504[hc] <=> cpd00516[hc]	LL-2,6-Diaminopimelate <=> meso-2,6-Diaminopimelate	-1000	1000	0	0
rxn01987__hc	cpd00002[hc] + cpd01242[hc] -> cpd00008[hc] + cpd00067[hc] + cpd00510[hc]	ATP + Thyminose -> ADP + H+ + deoxyribose-5-phosphate	0	1000	0	0
rxn01997__hc	cpd00626[hc] -> cpd00001[hc] + cpd00521[hc]	dTDPglucose -> H2O + dTDP-4-oxo-6-deoxy-D-glucose	0	1000	0	0
rxn02000__hc	cpd00521[hc] -> cpd00522[hc]	dTDP-4-oxo-6-deoxy-D-glucose -> dTDP-4-oxo-L-rhamnose	0	1000	0	0
rxn02003__hc	cpd00067[hc] + cpd00005[hc] + cpd00522[hc] -> cpd00006[hc] + cpd02113[hc]	H+ + NADPH + dTDP-4-oxo-L-rhamnose -> NADP + dTDP-rhamnose	0	1000	0	0
rxn02008__hc	cpd00002[hc] + cpd00186[hc] + cpd00890[hc] -> cpd00008[hc] + cpd00009[hc] + cpd00067[hc] + cpd00525[hc]	ATP + D-Glutamate + UDP-N-acetylmuramoyl-L-alanine -> ADP + Phosphate + H+ + UDP-N-acetylmuramoyl-L-alanyl-D-glutamate	0	1000	0	0
rxn02011__hc	cpd00002[hc] + cpd00516[hc] + cpd00525[hc] -> cpd00008[hc] + cpd00009[hc] + cpd00067[hc] + cpd02964[hc]	ATP + meso-2,6-Diaminopimelate + UDP-N-acetylmuramoyl-L-alanyl-D-glutamate -> ADP + Phosphate + H+ + UDP-N-acetylmuramoyl-L-alanyl-D-gamma-glutamyl-meso-2-6-diaminopimelate	0	1000	0	0
rxn02155__hc	cpd00002[hc] + cpd00873[hc] <=> cpd00012[hc] + cpd00638[hc]	ATP + Nicotinate ribonucleotide <=> PPi + Deamido-NAD	-1000	1000	0	0
rxn02159__hc	cpd00003[hc] + cpd00641[hc] <=> cpd00067[hc] + cpd00004[hc] + cpd01324[hc]	NAD + L-Histidinol <=> H+ + NADH + L-Histidinal	-1000	1000	0	0
rxn02160__hc	cpd00001[hc] + cpd00807[hc] -> cpd00009[hc] + cpd00641[hc]	H2O + L-histidinol-phosphate -> Phosphate + L-Histidinol	0	1000	0	0
rxn02175__hc	cpd00002[hc] + cpd00834[hc] <=> cpd00012[hc] + cpd00655[hc]	ATP + Phosphopantetheine <=> PPi + Dephospho-CoA	-1000	1000	0	0
rxn02186__hc	cpd00067[hc] + cpd00005[hc] + cpd00668[hc] -> cpd00006[hc] + cpd02498[hc]	H+ + NADPH + ALCTT -> NADP + 2,3-Dihydroxy-isovalerate	0	1000	0	0
rxn02200__hc	cpd00443[hc] + cpd00954[hc] <=> cpd00001[hc] + cpd00683[hc]	ABEE + 6-hydroxymethyl dihydropterin <=> H2O + Dihydropteroate	-1000	1000	-15.1299	0
rxn02201__hc	cpd00443[hc] + cpd02920[hc] -> cpd00012[hc] + cpd00683[hc]	ABEE + 2-Amino-4-hydroxy-6-hydroxymethyl-7-8-dihydropteridinediphosphate -> PPi + Dihydropteroate	0	1000	0	15.1299
rxn02212__hc	cpd02857[hc] -> cpd00009[hc] + cpd00699[hc]	DAHP -> Phosphate + 5-Dehydroquinate	0	1000	0	0
rxn02213__hc	cpd00699[hc] -> cpd00001[hc] + cpd01716[hc]	5-Dehydroquinate -> H2O + 3-Dehydroshikimate	0	1000	0	0
rxn02222__hc	cpd00001[hc] + cpd01747[hc] -> cpd00013[hc] + cpd00703[hc]	H2O + Indole-3-acetamide -> NH3 + Indoleacetate	0	1000	0	0
rxn02264__hc	cpd00755[hc] -> cpd00001[hc] + cpd00774[hc]	Hydroxymethylbilane -> H2O + UroporphyrinogenIII	0	1000	0	0
rxn02275__hc	cpd00001[hc] + cpd01973[hc] -> cpd00013[hc] + cpd00762[hc]	H2O + 4-Guanidinobutanamide -> NH3 + 4-Guanidinobutanoate	0	1000	0	0
rxn02277__hc	cpd00002[hc] + cpd00011[hc] + cpd00764[hc] -> cpd00008[hc] + cpd00009[hc] + 3 cpd00067[hc] + cpd01311[hc]	ATP + CO2 + 7-8-Diaminononanoate -> ADP + Phosphate + 3 H+ + Dethiobiotin	0	1000	0	0
rxn02285__hc	cpd00067[hc] + cpd00005[hc] + cpd02820[hc] -> cpd00006[hc] + cpd00773[hc]	H+ + NADPH + UDP-N-acetylglucosamine enolpyruvate -> NADP + UDP-MurNAc	0	1000	0	0
rxn02286__hc	cpd00002[hc] + cpd00035[hc] + cpd00773[hc] -> cpd00008[hc] + cpd00009[hc] + cpd00067[hc] + cpd00890[hc]	ATP + L-Alanine + UDP-MurNAc -> ADP + Phosphate + H+ + UDP-N-acetylmuramoyl-L-alanine	0	1000	0	0
rxn02288__hc	4 cpd00067[hc] + cpd00774[hc] -> 4 cpd00011[hc] + cpd02083[hc]	4 H+ + UroporphyrinogenIII -> 4 CO2 + CoproporphyrinogenIII	0	1000	0	0
rxn02297__hc	cpd00067[hc] + cpd00035[hc] + cpd00782[hc] <=> cpd00011[hc] + cpd00010[hc] + cpd00800[hc]	H+ + L-Alanine + Pimeloyl-CoA <=> CO2 + CoA + 8-Amino-7-oxononanoate	-1000	1000	0	0
rxn02303__hc	2 cpd00067[hc] + cpd00007[hc] + cpd02083[hc] -> 2 cpd00001[hc] + 2 cpd00011[hc] + cpd00791[hc]	2 H+ + O2 + CoproporphyrinogenIII -> 2 H2O + 2 CO2 + ProtoporphyrinogenIX	0	1000	0	0
rxn02305__hc	cpd00067[hc] + cpd02654[hc] + cpd02894[hc] -> cpd00012[hc] + cpd00793[hc]	H+ + 4-Methyl-5--2-phosphoethyl-thiazole + 4-Amino-2-methyl-5-diphosphomethylpyrimidine -> PPi + Thiamine phosphate	0	1000	0	0
rxn02320__hc	cpd00023[hc] + cpd00930[hc] -> cpd00024[hc] + cpd00807[hc]	L-Glutamate + imidazole acetol-phosphate -> 2-Oxoglutarate + L-histidinol-phosphate	0	1000	0	0
rxn02339__hc	cpd00024[hc] + cpd01974[hc] -> cpd00023[hc] + cpd00830[hc]	2-Oxoglutarate + 4-Hydroxy-L-glutamate -> L-Glutamate + 4-Hydroxy-2-oxoglutarate	0	1000	0	0
rxn02341__hc	cpd00067[hc] + cpd02666[hc] -> cpd00011[hc] + cpd00834[hc]	H+ + (R)-4-Phosphopantothenoyl-L-cysteine -> CO2 + Phosphopantetheine	0	1000	0	0
rxn02356__hc	cpd00003[hc] + cpd00851[hc] -> 2 cpd00067[hc] + cpd00004[hc] + cpd02625[hc]	NAD + trans-4-Hydroxy-L-proline -> 2 H+ + NADH + 3-Hydroxy-L-1-pyrroline-5-carboxylate	0	1000	0	0
rxn02358__hc	cpd00006[hc] + cpd00851[hc] -> 2 cpd00067[hc] + cpd00005[hc] + cpd02625[hc]	NADP + trans-4-Hydroxy-L-proline -> 2 H+ + NADPH + 3-Hydroxy-L-1-pyrroline-5-carboxylate	0	1000	0	0
rxn02373__hc	cpd00067[hc] + cpd00005[hc] + cpd02097[hc] -> cpd00009[hc] + cpd00006[hc] + cpd00858[hc]	H+ + NADPH + L-Glutamyl 5-phosphate -> Phosphate + NADP + L-Glutamate5-semialdehyde	0	1000	0	28.8211
rxn02402__hc	cpd00067[hc] + cpd00103[hc] + cpd02333[hc] -> cpd00012[hc] + cpd00011[hc] + cpd00873[hc]	H+ + PRPP + Quinolinate -> PPi + CO2 + Nicotinate ribonucleotide	0	1000	0	0
rxn02449__hc	cpd00001[hc] + cpd02740[hc] -> cpd00009[hc] + cpd00067[hc] + cpd00905[hc]	H2O + Guanosine 5-triphosphate,3-diphosphate -> Phosphate + H+ + Guanosine 3,5-bis(diphosphate)	0	1000	0	10.0866
rxn02465__hc	cpd00009[hc] + cpd00006[hc] + cpd00918[hc] <=> cpd00067[hc] + cpd00005[hc] + cpd02552[hc]	Phosphate + NADP + 2-Acetamido-5-oxopentanoate <=> H+ + NADPH + n-acetylglutamyl-phosphate	-1000	1000	-28.8211	0
rxn02473__hc	cpd02843[hc] -> cpd00001[hc] + cpd00930[hc]	D-erythro-imidazol-glycerol-phosphate -> H2O + imidazole acetol-phosphate	0	1000	0	0
rxn02474__hc	cpd00067[hc] + cpd00005[hc] + cpd00931[hc] -> cpd00006[hc] + cpd02720[hc]	H+ + NADPH + 5-Amino-6--5-phosphoribosylaminouracil -> NADP + 5-Amino-6--5-phosphoribitylaminouracil	0	1000	0	0
rxn02475__hc	cpd00001[hc] + cpd00067[hc] + cpd00957[hc] -> cpd00013[hc] + cpd00931[hc]	H2O + H+ + 2,5-Diamino-6-(5-phosphoribosylamino)-4-pyrimidineone -> NH3 + 5-Amino-6--5-phosphoribosylaminouracil	0	1000	0	0
rxn02476__hc	cpd00061[hc] + cpd02030[hc] -> cpd00009[hc] + cpd00932[hc]	Phosphoenolpyruvate + 3-phosphoshikimate -> Phosphate + 5-O--1-Carboxyvinyl-3-phosphoshikimate	0	1000	0	0
rxn02484__hc	cpd00002[hc] + cpd00939[hc] -> cpd00008[hc] + cpd00067[hc] + cpd02775[hc]	ATP + Toxopyrimidine -> ADP + H+ + 4-Amino-5-phosphomethyl-2-methylpyrimidine	0	1000	0	0
rxn02503__hc	cpd00002[hc] + cpd00954[hc] -> 2 cpd00067[hc] + cpd00018[hc] + cpd02920[hc]	ATP + 6-hydroxymethyl dihydropterin -> 2 H+ + AMP + 2-Amino-4-hydroxy-6-hydroxymethyl-7-8-dihydropteridinediphosphate	0	1000	0	15.1299
rxn02504__hc	cpd02961[hc] -> cpd00229[hc] + cpd00954[hc]	Dihydroneopterin -> Glycolaldehyde + 6-hydroxymethyl dihydropterin	0	1000	0	0
rxn02507__hc	cpd00067[hc] + cpd00956[hc] -> cpd00001[hc] + cpd00011[hc] + cpd02210[hc]	H+ + 1-(2-carboxyphenylamino)-1-deoxyribulose 5-phosphate -> H2O + CO2 + Indoleglycerol phosphate	0	1000	0	0
rxn02508__hc	cpd02642[hc] -> cpd00956[hc]	N-5-phosphoribosyl-anthranilate -> 1-(2-carboxyphenylamino)-1-deoxyribulose 5-phosphate	0	1000	0	0
rxn02590__hc	cpd00007[hc] + cpd01122[hc] -> cpd02873[hc]	O2 + Linoleate -> 13(S)-HPODE	0	1000	0	0
rxn02647__hc	cpd00067[hc] + cpd01264[hc] <=> cpd00204[hc] + cpd01250[hc]	H+ + Octadecanal <=> CO + Heptadecane	-1000	1000	0	0
rxn02716__hc	cpd00067[hc] + cpd00005[hc] + cpd01845[hc] -> cpd00006[hc] + cpd01449[hc]	H+ + NADPH + Protochlorophyllide -> NADP + Chlorophyllide	0	1000	0	0
rxn02733__hc	cpd00001[hc] + cpd00002[hc] + cpd01476[hc] + cpd00254[hc] <=> cpd00008[hc] + cpd00009[hc] + 3 cpd00067[hc] + cpd02216[hc]	H2O + ATP + Protoporphyrin + Mg <=> ADP + Phosphate + 3 H+ + Mg-protoporphyrin IX	-1000	1000	0	0
rxn02747__hc	cpd00001[hc] + cpd02705[hc] -> cpd00067[hc] + cpd01498[hc]	H2O + 4-Carboxymethylenebut-2-en-4-olide -> H+ + Maleylacetate	0	1000	0	0
rxn02749__hc	cpd00001[hc] + cpd01502[hc] -> cpd01700[hc]	H2O + Citraconate -> D-Citramalate	0	1000	0	0
rxn02751__hc	cpd00001[hc] + cpd01502[hc] <=> cpd03593[hc]	H2O + Citraconate <=> D-erythro-3-Methylmalate	-1000	1000	0	0
rxn02775__hc	cpd00017[hc] + cpd01620[hc] -> cpd00067[hc] + cpd00019[hc] + cpd03420[hc]	S-Adenosyl-L-methionine + Precorrin 2 -> H+ + S-Adenosyl-homocysteine + Precorrin 3A	0	1000	0	0
rxn02789__hc	cpd01646[hc] <=> cpd00001[hc] + cpd01710[hc]	2-Isopropylmalate <=> H2O + 2-Isopropylmaleate	-1000	1000	0	0
rxn02811__hc	cpd02693[hc] <=> cpd00001[hc] + cpd01710[hc]	3-Isopropylmalate <=> H2O + 2-Isopropylmaleate	-1000	1000	0	0
rxn02826__hc	cpd00001[hc] + cpd00007[hc] + cpd01758[hc] -> cpd00025[hc] + cpd00013[hc] + cpd03529[hc]	H2O + O2 + N-Acetylputrescine -> H2O2 + NH3 + N4-Acetylaminobutanal	0	1000	0	0
rxn02831__hc	cpd00002[hc] + cpd00010[hc] + cpd01772[hc] -> cpd00067[hc] + cpd00012[hc] + cpd00018[hc] + cpd02021[hc]	ATP + CoA + Succinylbenzoate -> H+ + PPi + AMP + Succinylbenzoyl-CoA	0	1000	0	0
rxn02832__hc	cpd03451[hc] -> cpd00001[hc] + cpd01772[hc]	SHCHC -> H2O + Succinylbenzoate	0	1000	0	0
rxn02834__hc	cpd00001[hc] + cpd01775[hc] -> 2 cpd00067[hc] + cpd00012[hc] + cpd01777[hc]	H2O + Phosphoribosyl-ATP -> 2 H+ + PPi + Phosphoribosyl-AMP	0	1000	0	0
rxn02835__hc	cpd00001[hc] + cpd01777[hc] -> cpd02979[hc]	H2O + Phosphoribosyl-AMP -> phosphoribosylformiminoaicar-phosphate	0	1000	0	0
rxn02884__hc	cpd00067[hc] + cpd02507[hc] -> cpd00011[hc] + cpd01960[hc]	H+ + 5-Carboxy-2-oxohept-3-enedioate -> CO2 + 2-Oxohept-3-enedioate	0	1000	0	0
rxn02895__hc	cpd00002[hc] + cpd00033[hc] + cpd01982[hc] -> cpd00008[hc] + cpd00009[hc] + cpd00067[hc] + cpd02394[hc]	ATP + Glycine + 5-Phosphoribosylamine -> ADP + Phosphate + H+ + GAR	0	1000	0	0
rxn02896__hc	cpd03296[hc] <=> cpd03972[hc]	Isopenicillin N <=> Penicillin N	-1000	1000	0	0
rxn02897__hc	cpd01997[hc] + cpd00873[hc] <=> cpd00067[hc] + cpd00218[hc] + cpd02904[hc]	Dimethylbenzimidazole + Nicotinate ribonucleotide <=> H+ + Niacin + alpha-Ribazole 5-phosphate	-1000	1000	0	0
rxn02914__hc	cpd00738[hc] + cpd00024[hc] <=> cpd00023[hc] + cpd02069[hc]	phosphoserine + 2-Oxoglutarate <=> L-Glutamate + 3-Phosphonooxypyruvate	-1000	1000	-15.3254	0
rxn02922__hc	cpd00001[hc] + cpd02088[hc] -> cpd00832[hc] + cpd02885[hc]	H2O + Globoside -> N-Acetyl-D-chondrosamine + Trihexosylceramide	0	1000	0	0
rxn02929__hc	cpd00067[hc] + cpd00005[hc] + cpd02120[hc] -> cpd00006[hc] + cpd02465[hc]	H+ + NADPH + Dihydrodipicolinate -> NADP + tetrahydrodipicolinate	0	1000	0	0
rxn02937__hc	cpd00002[hc] + cpd02826[hc] -> cpd00008[hc] + cpd00009[hc] + cpd00067[hc] + cpd02140[hc]	ATP + 5-Phosphoribosylformylglycinamidine -> ADP + Phosphate + H+ + AIR	0	1000	0	0
rxn02938__hc	cpd00067[hc] + cpd02893[hc] <=> cpd00011[hc] + cpd02140[hc]	H+ + 5-Phosphoribosyl-4-carboxy-5-aminoimidazole <=> CO2 + AIR	-1000	1000	0	0
rxn02939__hc	cpd00003[hc] + cpd02147[hc] <=> cpd00067[hc] + cpd00004[hc] + cpd03606[hc]	NAD + 4-Phosphoerythronate <=> H+ + NADH + 2-Oxo-3-hydroxy-4-phosphobutanoate	-1000	1000	0	0
rxn02959__hc	cpd00067[hc] + cpd00017[hc] + cpd02216[hc] -> cpd00019[hc] + cpd02762[hc]	H+ + S-Adenosyl-L-methionine + Mg-protoporphyrin IX -> S-Adenosyl-homocysteine + Mg-Protoporphyrin IX 13-monomethyl ester	0	1000	0	0
rxn02986__hc	cpd02978[hc] -> cpd00421[hc] + cpd02315[hc]	7,8-Dihydroneopterin 3-triphosphate -> Triphosphate + 6-Pyruvoyltetrahydropterin	0	1000	0	0
rxn02988__hc	cpd03470[hc] + cpd00095[hc] -> 2 cpd00001[hc] + cpd00009[hc] + cpd00067[hc] + cpd02333[hc]	Iminoaspartate + Glycerone-phosphate -> 2 H2O + Phosphate + H+ + Quinolinate	0	1000	0	0
rxn03004__hc	cpd00201[hc] + cpd02394[hc] <=> cpd00067[hc] + cpd00087[hc] + cpd02678[hc]	10-Formyltetrahydrofolate + GAR <=> H+ + Tetrahydrofolate + N-Formyl-GAR	-1000	1000	0	0
rxn03057__hc	cpd02574[hc] -> cpd02791[hc]	methylthioribose-1-phosphate -> methylthioribulose-1-phosphate	0	1000	0	0
rxn03062__hc	cpd00003[hc] + cpd02693[hc] -> cpd00067[hc] + cpd00004[hc] + cpd02605[hc]	NAD + 3-Isopropylmalate -> H+ + NADH + 2-isopropyl-3-oxosuccinate	0	1000	0	0
rxn03068__hc	cpd00006[hc] + cpd02498[hc] <=> cpd00067[hc] + cpd00005[hc] + cpd02569[hc]	NADP + 2,3-Dihydroxy-isovalerate <=> H+ + NADPH + 2-Oxo-3-hydroxyisovalerate	-1000	1000	0	0
rxn03075__hc	cpd00002[hc] + cpd02636[hc] -> cpd00008[hc] + cpd00067[hc] + cpd02654[hc]	ATP + 4-Methyl-5--2-hydroxyethyl-thiazole -> ADP + H+ + 4-Methyl-5--2-phosphoethyl-thiazole	0	1000	0	0
rxn03080__hc	cpd02882[hc] + cpd11225[hc] -> 2 cpd00001[hc] + cpd00009[hc] + cpd00067[hc] + cpd02656[hc]	4--1-D-Ribitylamino-5-aminouracil + 3-4-dihydroxy-2-butanone4-phosphate -> 2 H2O + Phosphate + H+ + 6-7-Dimethyl-8--1-D-ribityllumazine	0	1000	0	0
rxn03084__hc	cpd00001[hc] + cpd00002[hc] + cpd00053[hc] + cpd02678[hc] -> cpd00008[hc] + cpd00009[hc] + cpd00067[hc] + cpd00023[hc] + cpd02826[hc]	H2O + ATP + L-Glutamine + N-Formyl-GAR -> ADP + Phosphate + H+ + L-Glutamate + 5-Phosphoribosylformylglycinamidine	0	1000	0	0
rxn03108__hc	cpd00002[hc] + cpd02775[hc] <=> cpd00008[hc] + cpd02894[hc]	ATP + 4-Amino-5-phosphomethyl-2-methylpyrimidine <=> ADP + 4-Amino-2-methyl-5-diphosphomethylpyrimidine	-1000	1000	0	0
rxn03126__hc	cpd02935[hc] + cpd08702[hc] -> cpd02246[hc] + cpd02817[hc] + cpd08701[hc]	CoM-S-S-CoB + Dihydromethanophenazine -> CoM + HTP + Methanophenazine	0	1000	0	0
rxn03136__hc	cpd02921[hc] <=> cpd00106[hc] + cpd02851[hc]	SAICAR <=> Fumarate + AICAR	-1000	1000	0	0
rxn03137__hc	cpd00201[hc] + cpd02851[hc] <=> cpd00087[hc] + cpd02884[hc]	10-Formyltetrahydrofolate + AICAR <=> Tetrahydrofolate + FAICAR	-1000	1000	0	0
rxn03141__hc	cpd00002[hc] + cpd00731[hc] + cpd03490[hc] -> cpd00008[hc] + cpd00009[hc] + cpd00067[hc] + cpd02862[hc]	ATP + Ala-Ala + UDP-N-acetylmuramoyl-L-alanyl-gamma-D-glutamyl-L-lysine -> ADP + Phosphate + H+ + UDPMurAc(oyl-L-Ala-D-gamma-Glu-L-Lys-D-Ala-D-Ala)	0	1000	0	0
rxn03146__hc	cpd00001[hc] + cpd02886[hc] -> cpd00029[hc] + cpd03584[hc]	H2O + UDP-3-O-(beta-hydroxymyristoyl)-N-acetylglucosamine -> Acetate + UDP-3-O-(beta-hydroxymyristoyl)-D-glucosamine	0	1000	0	0
rxn03147__hc	cpd00002[hc] + cpd00041[hc] + cpd02893[hc] -> cpd00008[hc] + cpd00009[hc] + 2 cpd00067[hc] + cpd02921[hc]	ATP + L-Aspartate + 5-Phosphoribosyl-4-carboxy-5-aminoimidazole -> ADP + Phosphate + 2 H+ + SAICAR	0	1000	0	0
rxn03150__hc	cpd00001[hc] + cpd02904[hc] -> cpd00009[hc] + cpd03423[hc]	H2O + alpha-Ribazole 5-phosphate -> Phosphate + alpha-Ribazole	0	1000	0	0
rxn03159__hc	cpd02835[hc] + cpd02930[hc] -> cpd00014[hc] + cpd03002[hc]	UDP-2,3-bis(3-hydroxytetradecanoyl)glucosamine + Lipid X -> UDP + Lipid A disaccharide	0	1000	0	0
rxn03164__hc	cpd00002[hc] + cpd00731[hc] + cpd02964[hc] -> cpd00008[hc] + cpd00009[hc] + cpd00067[hc] + cpd02968[hc]	ATP + Ala-Ala + UDP-N-acetylmuramoyl-L-alanyl-D-gamma-glutamyl-meso-2-6-diaminopimelate -> ADP + Phosphate + H+ + UDP-N-acetylmuramoyl-L-alanyl-D-glutamyl-6-carboxy-L-lysyl-D-alanyl- D-alanine	0	1000	0	0
rxn03167__hc	3 cpd00001[hc] + cpd02978[hc] -> 3 cpd00009[hc] + 2 cpd00067[hc] + cpd02961[hc]	3 H2O + 7,8-Dihydroneopterin 3-triphosphate -> 3 Phosphate + 2 H+ + Dihydroneopterin	0	1000	0	0
rxn03175__hc	cpd02979[hc] -> cpd02991[hc]	phosphoribosylformiminoaicar-phosphate -> phosphoribulosylformimino-AICAR-phosphate	0	1000	0	0
rxn03194__hc	cpd03049[hc] + cpd00094[hc] <=> cpd00056[hc] + cpd00498[hc]	2-Hydroxyethyl-ThPP + 2-Oxobutyrate <=> TPP + 2-Aceto-2-hydroxybutanoate	-1000	1000	0	0
rxn03236__hc	cpd03897[hc] <=> cpd00001[hc] + cpd00231[hc]	4a-Hydroxytetrahydrobiopterin <=> H2O + Dihydrobiopterin	-1000	1000	0	0
rxn03384__hc	4 cpd00067[hc] + cpd03414[hc] -> 4 cpd00011[hc] + cpd03416[hc]	4 H+ + UroporphyrinogenI -> 4 CO2 + CoproporphyrinogenI	0	1000	0	0
rxn03397__hc	cpd00017[hc] + cpd03447[hc] -> cpd00067[hc] + cpd00019[hc] + cpd03448[hc]	S-Adenosyl-L-methionine + 2-Octaprenyl-6-methoxy-1,4-benzoquinone -> H+ + S-Adenosyl-homocysteine + 2-Octaprenyl-3-methyl-6-methoxy-1,4-benzoquinone	0	1000	0	0
rxn03408__hc	cpd00037[hc] + cpd03494[hc] -> cpd00014[hc] + cpd03495[hc]	UDP-N-acetylglucosamine + Undecaprenyl-diphospho-N-acetylmuramoyl-L-alanyl-D-glutamyl-meso-2-6-diaminopimeloyl-D-alanyl-D-alanine -> UDP + Undecaprenyl-diphospho-N-acetylmuramoyl--N-acetylglucosamine-L-ala-D-glu-meso-2-6-diaminopimeloyl-D-ala-D-ala	0	1000	0	0
rxn03435__hc	cpd00006[hc] + cpd02535[hc] <=> cpd00067[hc] + cpd00005[hc] + cpd10162[hc]	NADP + 2,3-Dihydroxy-3-methylvalerate <=> H+ + NADPH + (R)-3-Hydroxy-3-methyl-2-oxopentanoate	-1000	1000	0	0
rxn03437__hc	cpd02535[hc] -> cpd00001[hc] + cpd00508[hc]	2,3-Dihydroxy-3-methylvalerate -> H2O + 3MOP	0	1000	0	0
rxn03445__hc	cpd00024[hc] + cpd03607[hc] <=> cpd00023[hc] + cpd03606[hc]	2-Oxoglutarate + 4-(Phosphonooxy)-threonine <=> L-Glutamate + 2-Oxo-3-hydroxy-4-phosphobutanoate	-1000	1000	0	0
rxn03491__hc	2 cpd00017[hc] + cpd03760[hc] -> 2 cpd00067[hc] + cpd00011[hc] + 2 cpd00019[hc] + cpd03835[hc]	2 S-Adenosyl-L-methionine + Precorrin 6B -> 2 H+ + CO2 + 2 S-Adenosyl-homocysteine + Precorrin 8	0	1000	0	0
rxn03492__hc	cpd00067[hc] + cpd00005[hc] + cpd03761[hc] -> cpd00006[hc] + cpd03760[hc]	H+ + NADPH + Precorrin 6A -> NADP + Precorrin 6B	0	1000	0	0
rxn03504__hc	cpd00001[hc] + cpd03812[hc] <=> cpd00029[hc] + cpd03813[hc]	H2O + N-Acetyl-D-galactosamine 6-phosphate <=> Acetate + D-Galactosamine 6-phosphate	-1000	1000	0	0
rxn03512__hc	3 cpd00067[hc] + cpd03835[hc] -> cpd03832[hc]	3 H+ + Precorrin 8 -> Hydrogenobyrinate	0	1000	0	0
rxn03513__hc	cpd00017[hc] + cpd03833[hc] -> 2 cpd00067[hc] + cpd00019[hc] + cpd03834[hc]	S-Adenosyl-L-methionine + Precorrin 3B -> 2 H+ + S-Adenosyl-homocysteine + Precorrin 4	0	1000	0	0
rxn03514__hc	cpd00017[hc] + cpd03834[hc] -> cpd00067[hc] + cpd00019[hc] + cpd03839[hc]	S-Adenosyl-L-methionine + Precorrin 4 -> H+ + S-Adenosyl-homocysteine + Precorrin 5	0	1000	0	0
rxn03532__hc	2 cpd00067[hc] + cpd00007[hc] + cpd00004[hc] + cpd03420[hc] <=> cpd00001[hc] + cpd00003[hc] + cpd03833[hc]	2 H+ + O2 + NADH + Precorrin 3A <=> H2O + NAD + Precorrin 3B	-1000	1000	0	0
rxn03534__hc	cpd00001[hc] + cpd00017[hc] + cpd03839[hc] <=> 2 cpd00067[hc] + cpd00019[hc] + cpd00029[hc] + cpd03761[hc]	H2O + S-Adenosyl-L-methionine + Precorrin 5 <=> 2 H+ + S-Adenosyl-homocysteine + Acetate + Precorrin 6A	-1000	1000	0	0
rxn03535__hc	cpd00002[hc] + cpd03915[hc] -> cpd00421[hc] + cpd03916[hc]	ATP + Cob(I)yrinate diamide -> Triphosphate + Adenosyl cobyrinate diamide	0	1000	0	0
rxn03536__hc	cpd00002[hc] + cpd03918[hc] <=> cpd00008[hc] + cpd00067[hc] + cpd03919[hc]	ATP + Adenosyl cobinamide <=> ADP + H+ + Adenosyl cobinamide phosphate	-1000	1000	0	0
rxn03537__hc	cpd00038[hc] + cpd03919[hc] -> cpd00012[hc] + cpd03920[hc]	GTP + Adenosyl cobinamide phosphate -> PPi + Adenosylcobinamide-GDP	0	1000	0	0
rxn03538__hc	cpd03423[hc] + cpd03920[hc] -> cpd00067[hc] + cpd00126[hc] + cpd00166[hc]	alpha-Ribazole + Adenosylcobinamide-GDP -> H+ + GMP + Calomide	0	1000	0	0
rxn03540__hc	4 cpd00001[hc] + 4 cpd00002[hc] + 4 cpd00053[hc] + cpd03916[hc] -> 4 cpd00008[hc] + 4 cpd00009[hc] + 4 cpd00067[hc] + 4 cpd00023[hc] + cpd03917[hc]	4 H2O + 4 ATP + 4 L-Glutamine + Adenosyl cobyrinate diamide -> 4 ADP + 4 Phosphate + 4 H+ + 4 L-Glutamate + Adenosylcobyric acid	0	1000	0	0
rxn03542__hc	cpd00001[hc] + cpd00002[hc] + cpd00149[hc] + cpd03913[hc] <=> cpd00008[hc] + cpd00009[hc] + 5 cpd00067[hc] + cpd03914[hc]	H2O + ATP + Co2+ + Hydrogenobyrinate diamide <=> ADP + Phosphate + 5 H+ + Cob(II)yrinate diamide	-1000	1000	0	0
rxn03638__hc	cpd00022[hc] + cpd03671[hc] -> cpd00067[hc] + cpd00010[hc] + cpd02611[hc]	Acetyl-CoA + D-Glucosamine1-phosphate -> H+ + CoA + N-Acetyl-D-glucosamine1-phosphate	0	1000	0	0
rxn03646__hc	cpd03217[hc] -> cpd03220[hc]	Lycopene -> gamma-Carotene	0	1000	0	0
rxn03801__hc	cpd00001[hc] + cpd02864[hc] -> cpd00067[hc] + cpd03770[hc]	H2O + cis-2-Chlorodienelactone -> H+ + 2-Chloromaleylacetate	0	1000	0	0
rxn03839__hc	cpd00001[hc] + cpd01150[hc] -> cpd00013[hc] + cpd00400[hc]	H2O + Acrylamide -> NH3 + Acrylate	0	1000	0	0
rxn03841__hc	cpd08210[hc] -> cpd00067[hc] + cpd00020[hc] + cpd00443[hc]	ADC -> H+ + Pyruvate + ABEE	0	1000	0	0
rxn03843__hc	cpd00113[hc] + cpd00350[hc] -> cpd00067[hc] + cpd00012[hc] + cpd08211[hc]	Isopentenyldiphosphate + Farnesyldiphosphate -> H+ + PPi + trans,trans,cis-Geranylgeranyl diphosphate	0	1000	0	0
rxn03849__hc	cpd00001[hc] + cpd03963[hc] -> cpd00013[hc] + cpd00742[hc]	H2O + Biuret -> NH3 + Allophanate	0	1000	0	0
rxn03852__hc	cpd00861[hc] + cpd00946[hc] <=> cpd00014[hc] + cpd02967[hc]	UDP-N-acetyl-D-mannosamine + Undecaprenyl diphospho N-acetyl-glucosamine <=> UDP + N-Acetyl-beta-D-mannosaminyl-1,4-N-acetyl-D- glucosaminyldiphosphoundecaprenol	-1000	1000	0	0
rxn03869__hc	cpd00001[hc] + cpd06707[hc] -> cpd00013[hc] + cpd00153[hc]	H2O + Benzamide -> NH3 + Benzoate	0	1000	0	0
rxn03884__hc	cpd02711[hc] <=> cpd00020[hc] + cpd00102[hc]	2-Keto-3-deoxy-6-phosphogluconate <=> Pyruvate + Glyceraldehyde3-phosphate	-1000	1000	0	0
rxn03901__hc	cpd00001[hc] + cpd02229[hc] -> cpd00009[hc] + 2 cpd00067[hc] + cpd00286[hc]	H2O + Bactoprenyl diphosphate -> Phosphate + 2 H+ + Undecaprenylphosphate	0	1000	0	0
rxn03904__hc	cpd00286[hc] + cpd02968[hc] -> cpd00091[hc] + cpd03494[hc]	Undecaprenylphosphate + UDP-N-acetylmuramoyl-L-alanyl-D-glutamyl-6-carboxy-L-lysyl-D-alanyl- D-alanine -> UMP + Undecaprenyl-diphospho-N-acetylmuramoyl-L-alanyl-D-glutamyl-meso-2-6-diaminopimeloyl-D-alanyl-D-alanine	0	1000	0	0
rxn03906__hc	2 cpd00067[hc] + cpd00007[hc] + cpd00004[hc] + cpd02045[hc] -> cpd00001[hc] + cpd00003[hc] + cpd00011[hc] + cpd01932[hc]	2 H+ + O2 + NADH + 1-Hydroxy-2-naphthoate -> H2O + NAD + CO2 + 1,2-Naphthalenediol	0	1000	0	0
rxn03907__hc	cpd00052[hc] + cpd08286[hc] -> cpd00012[hc] + cpd08287[hc]	CTP + 2-C-methyl-D-erythritol4-phosphate -> PPi + 4--cytidine5-diphospho-2-C-methyl-D-erythritol	0	1000	0	0
rxn03908__hc	cpd00002[hc] + cpd08287[hc] -> cpd00008[hc] + cpd00067[hc] + cpd08288[hc]	ATP + 4--cytidine5-diphospho-2-C-methyl-D-erythritol -> ADP + H+ + 2-phospho-4--cytidine5-diphospho-2-C-methyl-D-erythritol	0	1000	0	0
rxn03909__hc	cpd00067[hc] + cpd00020[hc] + cpd00102[hc] -> cpd00011[hc] + cpd08289[hc]	H+ + Pyruvate + Glyceraldehyde3-phosphate -> CO2 + 1-deoxy-D-xylulose5-phosphate	0	1000	0	0
rxn03910__hc	cpd08288[hc] <=> cpd08301[hc] + cpd00046[hc]	2-phospho-4--cytidine5-diphospho-2-C-methyl-D-erythritol <=> 2-C-methyl-D-erythritol2-4-cyclodiphosphate + CMP	-1000	1000	0	0
rxn03933__hc	cpd00037[hc] + cpd02948[hc] <=> cpd00014[hc] + cpd03491[hc]	UDP-N-acetylglucosamine + MurAc(oyl-L-Ala-D-gamma-Glu-L-Lys-D-Ala-D-Ala)-diphospho- undecaprenol <=> UDP + Undecaprenyl-diphospho-N-acetylmuramoyl-(N-acetylglucosamine)-L-alanyl-gamma-D-glutamyl-L-lysyl-D-alanyl-D-alanine	-1000	1000	0	0
rxn03958__hc	cpd00067[hc] + cpd00005[hc] + cpd08289[hc] -> cpd00006[hc] + cpd08286[hc]	H+ + NADPH + 1-deoxy-D-xylulose5-phosphate -> NADP + 2-C-methyl-D-erythritol4-phosphate	0	1000	0	0
rxn03962__hc	cpd00006[hc] + cpd00272[hc] <=> cpd00067[hc] + cpd00005[hc] + cpd00900[hc]	NADP + GDP-L-fucose <=> H+ + NADPH + GDP-4-dehydro-D-rhamnose	-1000	1000	0	0
rxn03975__hc	cpd00006[hc] + cpd01270[hc] <=> cpd00067[hc] + cpd00005[hc] + cpd00050[hc]	NADP + FMNH2 <=> H+ + NADPH + FMN	-1000	1000	0	0
rxn04027__hc	cpd00026[hc] + cpd00081[hc] -> cpd00001[hc] + cpd08358[hc]	UDP-glucose + Sulfite -> H2O + UDP-6-sulfoquinovose	0	1000	0	0
rxn04036__hc	cpd00001[hc] + cpd08366[hc] -> cpd00009[hc] + cpd08367[hc]	H2O + (2R)-Phosphosulfolactate -> Phosphate + (2R)-3-Sulfolactate	0	1000	0	0
rxn04045__hc	cpd01620[hc] + cpd00149[hc] <=> 4 cpd00067[hc] + cpd08368[hc]	Precorrin 2 + Co2+ <=> 4 H+ + Cobalt-precorrin 2	-1000	1000	0	0
rxn04046__hc	cpd00017[hc] + cpd08368[hc] <=> cpd00019[hc] + cpd08369[hc]	S-Adenosyl-L-methionine + Cobalt-precorrin 2 <=> S-Adenosyl-homocysteine + Cobalt-precorrin 3	-1000	1000	0	0
rxn04047__hc	cpd00017[hc] + cpd08369[hc] <=> cpd00019[hc] + cpd08370[hc]	S-Adenosyl-L-methionine + Cobalt-precorrin 3 <=> S-Adenosyl-homocysteine + Cobalt-precorrin 4	-1000	1000	0	0
rxn04048__hc	cpd00017[hc] + cpd08370[hc] <=> cpd00019[hc] + cpd08371[hc]	S-Adenosyl-L-methionine + Cobalt-precorrin 4 <=> S-Adenosyl-homocysteine + Cobalt-precorrin 5	-1000	1000	0	0
rxn04050__hc	2 cpd00067[hc] + cpd00005[hc] + cpd08372[hc] <=> cpd00006[hc] + cpd08373[hc]	2 H+ + NADPH + Cobalt-precorrin 6 <=> NADP + Cobalt-precorrin 6B	-1000	1000	0	0
rxn04051__hc	2 cpd00017[hc] + cpd08373[hc] <=> cpd00067[hc] + cpd00011[hc] + 2 cpd00019[hc] + cpd08375[hc]	2 S-Adenosyl-L-methionine + Cobalt-precorrin 6B <=> H+ + CO2 + 2 S-Adenosyl-homocysteine + Cobalt-precorrin 8	-1000	1000	0	0
rxn04052__hc	cpd08375[hc] <=> cpd00067[hc] + cpd03421[hc]	Cobalt-precorrin 8 <=> H+ + Cobyrinate	-1000	1000	0	0
rxn04113__hc	cpd00067[hc] + cpd08615[hc] + cpd00005[hc] -> cpd00001[hc] + cpd00006[hc] + cpd00113[hc]	H+ + 1-Hydroxy-2-methyl-2-butenyl 4-diphosphate + NADPH -> H2O + NADP + Isopentenyldiphosphate	0	1000	0	0
rxn04152__hc	cpd00067[hc] + cpd00007[hc] + cpd00005[hc] + cpd02762[hc] -> cpd00001[hc] + cpd00006[hc] + cpd08629[hc]	H+ + O2 + NADPH + Mg-Protoporphyrin IX 13-monomethyl ester -> H2O + NADP + 13(1)-Hydroxy-Mg-protoporphyrin IX 13-monomethyl ester	0	1000	0	0
rxn04153__hc	cpd00007[hc] + cpd00005[hc] + cpd08629[hc] -> 2 cpd00001[hc] + cpd00006[hc] + cpd08630[hc]	O2 + NADPH + 13(1)-Hydroxy-Mg-protoporphyrin IX 13-monomethyl ester -> 2 H2O + NADP + 13(1)-Oxo-Mg-protoporphyrin IX 13-monomethyl ester	0	1000	0	0
rxn04153_an__hc	cpd00007[hc] + cpd00005[hc] + cpd08629[hc] -> 2 cpd00001[hc] + cpd00006[hc] + cpd08630[hc]	O2 + NADPH + 13(1)-Hydroxy-Mg-protoporphyrin IX 13-monomethyl ester -> 2 H2O + NADP + 13(1)-Oxo-Mg-protoporphyrin IX 13-monomethyl ester	0	1000	0	0
rxn04154__hc	cpd00067[hc] + cpd00007[hc] + cpd00005[hc] + cpd08630[hc] -> 2 cpd00001[hc] + cpd00006[hc] + cpd08631[hc]	H+ + O2 + NADPH + 13(1)-Oxo-Mg-protoporphyrin IX 13-monomethyl ester -> 2 H2O + NADP + Divinylprotochlorophyllide	0	1000	0	0
rxn04159__hc	cpd00067[hc] + cpd00005[hc] + cpd08632[hc] -> cpd00006[hc] + cpd01449[hc]	H+ + NADPH + Divinyl chlorophyllide a -> NADP + Chlorophyllide	0	1000	0	0
rxn04160__hc	2 cpd00001[hc] + 2 cpd00002[hc] + 2 cpd11620[hc] + cpd01845[hc] -> 2 cpd00008[hc] + 2 cpd00009[hc] + 2 cpd11621[hc] + cpd01449[hc]	2 H2O + 2 ATP + 2 Reducedferredoxin + Protochlorophyllide -> 2 ADP + 2 Phosphate + 2 Oxidizedferredoxin + Chlorophyllide	0	1000	0	0
rxn04161__hc	cpd00067[hc] + cpd03214[hc] + cpd01449[hc] -> cpd00012[hc] + cpd03148[hc]	H+ + Phytyl diphosphate + Chlorophyllide -> PPi + Chlorophyll a	0	1000	0	0
rxn04308__hc	7 cpd00113[hc] + cpd08211[hc] -> 7 cpd00067[hc] + 7 cpd00012[hc] + cpd02229[hc]	7 Isopentenyldiphosphate + trans,trans,cis-Geranylgeranyl diphosphate -> 7 H+ + 7 PPi + Bactoprenyl diphosphate	0	1000	0	0
rxn04384__hc	cpd00002[hc] + cpd03917[hc] + cpd02547[hc] -> cpd00008[hc] + cpd00009[hc] + cpd00067[hc] + cpd03919[hc]	ATP + Adenosylcobyric acid + (R)-1-Aminopropan-2-yl phosphate -> ADP + Phosphate + H+ + Adenosyl cobinamide phosphate	0	1000	0	0
rxn04385__hc	cpd00067[hc] + cpd08928[hc] -> cpd00011[hc] + cpd02547[hc]	H+ + L-Threonine phosphate -> CO2 + (R)-1-Aminopropan-2-yl phosphate	0	1000	0	0
rxn04650__hc	cpd00001[hc] + cpd09313[hc] -> cpd00067[hc] + cpd09314[hc]	H2O + 2,5-Dichloro-carboxymethylenebut-2-en-4-olide -> H+ + 2,5-Dichloro-4-oxohex-2-enedioate	0	1000	0	0
rxn04704__hc	2 cpd00017[hc] + cpd02083[hc] -> 2 cpd00011[hc] + 2 cpd00060[hc] + cpd00791[hc] + 2 cpd03091[hc]	2 S-Adenosyl-L-methionine + CoproporphyrinogenIII -> 2 CO2 + 2 L-Methionine + ProtoporphyrinogenIX + 2 5-Deoxyadenosine	0	1000	0	0
rxn04705__hc	cpd00067[hc] + cpd00005[hc] + cpd08631[hc] <=> cpd00006[hc] + cpd01845[hc]	H+ + NADPH + Divinylprotochlorophyllide <=> NADP + Protochlorophyllide	-1000	1000	0	0
rxn04724__hc	2 cpd00067[hc] + cpd00007[hc] + cpd00004[hc] + cpd09791[hc] -> cpd00001[hc] + cpd00003[hc] + cpd00011[hc] + cpd01871[hc]	2 H+ + O2 + NADH + 3-Methylsalicylate -> H2O + NAD + CO2 + 3-Methylcatechol	0	1000	0	0
rxn04745__hc	2 cpd00067[hc] + cpd00007[hc] + cpd00004[hc] + cpd09812[hc] -> cpd00001[hc] + cpd00003[hc] + cpd00011[hc] + cpd09813[hc]	2 H+ + O2 + NADH + 4-Hydroxymethylsalicylate -> H2O + NAD + CO2 + 4-Hydroxymethylcatechol	0	1000	0	0
rxn04748__hc	2 cpd00067[hc] + cpd00007[hc] + cpd00004[hc] + cpd09806[hc] -> cpd00001[hc] + cpd00003[hc] + cpd00011[hc] + cpd04117[hc]	2 H+ + O2 + NADH + m-Cresotic acid -> H2O + NAD + CO2 + 4-Methylcatechol	0	1000	0	0
rxn04792__hc	cpd00003[hc] + cpd09879[hc] <=> cpd00067[hc] + cpd00004[hc] + cpd00759[hc]	NAD + S-(Hydroxymethyl)glutathione <=> H+ + NADH + S-Formylglutathione	-1000	1000	0	0
rxn04943__hc	cpd00003[hc] + cpd01066[hc] <=> cpd00067[hc] + cpd00004[hc] + cpd00212[hc]	NAD + L-Iditol <=> H+ + NADH + L-Sorbose	-1000	1000	0	0
rxn04954__hc	cpd00067[hc] + cpd00005[hc] + cpd00125[hc] -> cpd00006[hc] + cpd00345[hc]	H+ + NADPH + 5-10-Methylenetetrahydrofolate -> NADP + 5-Methyltetrahydrofolate	0	1000	0	0
rxn04996__hc	cpd00067[hc] + cpd08615[hc] + cpd00005[hc] -> cpd00001[hc] + cpd00006[hc] + cpd00202[hc]	H+ + 1-Hydroxy-2-methyl-2-butenyl 4-diphosphate + NADPH -> H2O + NADP + DMAPP	0	1000	0	0
rxn05004__hc	cpd00017[hc] + cpd01631[hc] -> cpd00067[hc] + cpd00019[hc] + cpd01628[hc]	S-Adenosyl-L-methionine + gamma-Tocopherol -> H+ + S-Adenosyl-homocysteine + Vitamin E	0	1000	0	0
rxn05005__hc	cpd00017[hc] + cpd00774[hc] -> cpd00067[hc] + cpd00019[hc] + cpd11206[hc]	S-Adenosyl-L-methionine + UroporphyrinogenIII -> H+ + S-Adenosyl-homocysteine + Precorrin 1	0	1000	0	0
rxn05006__hc	cpd00017[hc] + cpd11206[hc] -> cpd00019[hc] + cpd01620[hc]	S-Adenosyl-L-methionine + Precorrin 1 -> S-Adenosyl-homocysteine + Precorrin 2	0	1000	0	0
rxn05023__hc	cpd00001[hc] + cpd11217[hc] -> cpd00067[hc] + cpd00010[hc] + cpd02295[hc]	H2O + 1,4-Dihydroxy-2-naphthoyl-CoA -> H+ + CoA + 1-4-Dihydroxy-2-naphthoate	0	1000	0	0
rxn05024__hc	cpd00067[hc] + cpd02021[hc] -> cpd00001[hc] + cpd11217[hc]	H+ + Succinylbenzoyl-CoA -> H2O + 1,4-Dihydroxy-2-naphthoyl-CoA	0	1000	0	0
rxn05029__hc	cpd00002[hc] + cpd03422[hc] <=> cpd00421[hc] + cpd03918[hc]	ATP + Cobinamide <=> Triphosphate + Adenosyl cobinamide	-1000	1000	0	0
rxn05034__hc	cpd02172[hc] + cpd00136[hc] -> cpd00067[hc] + cpd00012[hc] + cpd02419[hc]	Solanesyl diphosphate + 4-Hydroxybenzoate -> H+ + PPi + Nonaprenyl-4-hydroxybenzoate	0	1000	0	0
rxn05040__hc	cpd00171[hc] -> cpd00067[hc] + cpd00047[hc] + cpd11225[hc]	D-Ribulose5-phosphate -> H+ + Formate + 3-4-dihydroxy-2-butanone4-phosphate	0	1000	0	0
rxn05054__hc	cpd00002[hc] + cpd03917[hc] + cpd02039[hc] -> cpd00008[hc] + cpd00009[hc] + cpd00067[hc] + cpd03918[hc]	ATP + Adenosylcobyric acid + 1-Aminopropan-2-ol -> ADP + Phosphate + H+ + Adenosyl cobinamide	0	1000	0	0
rxn05064__hc	2 cpd00067[hc] + cpd01101[hc] <=> cpd00011[hc] + cpd00013[hc]	2 H+ + Carbamate <=> CO2 + NH3	-1000	1000	0	0
rxn05092__hc	cpd00007[hc] + cpd11255[hc] -> 2 cpd00067[hc] + cpd00047[hc] + cpd00869[hc]	O2 + 1,2-dihydroxy-3-keto-5-methylthiopentene -> 2 H+ + Formate + 4-methylthio 2-oxobutyrate	0	1000	0	0
rxn05109__hc	cpd00001[hc] + cpd00020[hc] + cpd00022[hc] -> cpd00067[hc] + cpd00010[hc] + cpd01700[hc]	H2O + Pyruvate + Acetyl-CoA -> H+ + CoA + D-Citramalate	0	1000	0	0
rxn05114__hc	cpd00002[hc] + cpd00242[hc] + cpd02140[hc] -> cpd00008[hc] + cpd00009[hc] + 2 cpd00067[hc] + cpd11310[hc]	ATP + H2CO3 + AIR -> ADP + Phosphate + 2 H+ + 5-phosphoribosyl-5-carboxyaminoimidazole	0	1000	0	0
rxn05145__hc	cpd00001[hc] + cpd00002[hc] + cpd00009[hp] -> cpd00008[hc] + 2 cpd00009[hc] + cpd00067[hc]	H2O + ATP + Phosphate -> ADP + 2 Phosphate + H+	0	1000	0	38.3182
rxn05147__hc	cpd00001[hc] + cpd00002[hc] + cpd00027[hp] -> cpd00008[hc] + cpd00009[hc] + cpd00067[hc] + cpd00027[hc]	H2O + ATP + D-Glucose -> ADP + Phosphate + H+ + D-Glucose	0	1000	0	0
rxn05153__hc	cpd00001[hc] + cpd00002[hc] + cpd00048[hp] -> cpd00008[hc] + cpd00009[hc] + cpd00067[hc] + cpd00048[hc]	H2O + ATP + Sulfate -> ADP + Phosphate + H+ + Sulfate	0	1000	0	0
rxn05155__hc	cpd00001[hc] + cpd00002[hc] + cpd00053[hp] -> cpd00008[hc] + cpd00009[hc] + cpd00067[hc] + cpd00053[hc]	H2O + ATP + L-Glutamine -> ADP + Phosphate + H+ + L-Glutamine	0	1000	0	0
rxn05161__hc	cpd00001[hc] + cpd00002[hc] + cpd00107[hp] -> cpd00008[hc] + cpd00009[hc] + cpd00067[hc] + cpd00107[hc]	H2O + ATP + L-Leucine -> ADP + Phosphate + H+ + L-Leucine	0	1000	0	0
rxn05163__hc	cpd00001[hc] + cpd00002[hc] + cpd00118[hp] -> cpd00008[hc] + cpd00009[hc] + cpd00067[hc] + cpd00118[hc]	H2O + ATP + Putrescine -> ADP + Phosphate + H+ + Putrescine	0	1000	0	0
rxn05165__hc	cpd00001[hc] + cpd00002[hc] + cpd00129[hp] -> cpd00008[hc] + cpd00009[hc] + cpd00067[hc] + cpd00129[hc]	H2O + ATP + L-Proline -> ADP + Phosphate + H+ + L-Proline	0	1000	0	0
rxn05168__hc	cpd00001[hc] + cpd00002[hc] + cpd00156[hp] -> cpd00008[hc] + cpd00009[hc] + cpd00067[hc] + cpd00156[hc]	H2O + ATP + L-Valine -> ADP + Phosphate + H+ + L-Valine	0	1000	0	0
rxn05170__hc	cpd00001[hc] + cpd00002[hc] + cpd00179[hp] -> cpd00008[hc] + cpd00009[hc] + cpd00067[hc] + cpd00179[hc]	H2O + ATP + Maltose -> ADP + Phosphate + H+ + Maltose	0	1000	0	0
rxn05175__hc	cpd00001[hc] + cpd00002[hc] + cpd00264[hp] -> cpd00008[hc] + cpd00009[hc] + cpd00067[hc] + cpd00264[hc]	H2O + ATP + Spermidine -> ADP + Phosphate + H+ + Spermidine	0	1000	0	0
rxn05176__hc	cpd00001[hc] + cpd00002[hc] + cpd00268[hp] -> cpd00008[hc] + cpd00009[hc] + cpd00067[hc] + cpd00268[hc]	H2O + ATP + H2S2O3 -> ADP + Phosphate + H+ + H2S2O3	0	1000	0	0
rxn05179__hc	cpd00001[hc] + cpd00002[hc] + cpd00322[hp] -> cpd00008[hc] + cpd00009[hc] + cpd00067[hc] + cpd00322[hc]	H2O + ATP + L-Isoleucine -> ADP + Phosphate + H+ + L-Isoleucine	0	1000	0	0
rxn05189__hc	cpd00001[hc] + cpd00002[hc] + cpd03725[hp] -> cpd00008[hc] + cpd00009[hc] + cpd00067[hc] + cpd03725[hc]	H2O + ATP + Fe(III)dicitrate -> ADP + Phosphate + H+ + Fe(III)dicitrate	0	1000	0	0
rxn05206__hc	cpd00205[hp] <=> cpd00205[hc]	K+ <=> K+	-1000	1000	-30.1072	0
rxn05209__hc	cpd00067[hc] + cpd00971[hp] <=> cpd00067[hp] + cpd00971[hc]	H+ + Na+ <=> H+ + Na+	-1000	1000	-4.65534	0
rxn05219__hc	cpd00001[hc] + cpd00002[hc] + cpd00060[hp] -> cpd00008[hc] + cpd00009[hc] + cpd00067[hc] + cpd00060[hc]	H2O + ATP + L-Methionine -> ADP + Phosphate + H+ + L-Methionine	0	1000	0	0
rxn05223__hc	cpd00001[hc] + cpd00002[hc] + cpd00104[hp] -> cpd00008[hc] + cpd00009[hc] + cpd00067[hc] + cpd00104[hc]	H2O + ATP + BIOT -> ADP + Phosphate + H+ + BIOT	0	1000	0	0
rxn05231__hc	cpd00008[hc] + cpd11421[hc] -> cpd00001[hc] + cpd00177[hc] + cpd11420[hc]	ADP + trdrd -> H2O + dADP + trdox	0	1000	0	0
rxn05233__hc	cpd00031[hc] + cpd11421[hc] -> cpd00001[hc] + cpd00295[hc] + cpd11420[hc]	GDP + trdrd -> H2O + dGDP + trdox	0	1000	0	0
rxn05239__hc	cpd00044[hc] + cpd11421[hc] -> cpd00067[hc] + cpd00045[hc] + cpd00081[hc] + cpd11420[hc]	3-phosphoadenylylsulfate + trdrd -> H+ + Adenosine 3-5-bisphosphate + Sulfite + trdox	0	1000	0	0
rxn05289__hc	cpd00067[hc] + cpd00005[hc] + cpd11420[hc] -> cpd00006[hc] + cpd11421[hc]	H+ + NADPH + trdox -> NADP + trdrd	0	1000	0	0.063
rxn05312__hc	cpd00067[hp] + cpd00009[hp] <=> cpd00009[hc] + cpd00067[hc]	H+ + Phosphate <=> Phosphate + H+	-1000	1000	-38.3182	0
rxn05334__hc	cpd11483[hc] -> cpd00001[hc] + cpd11471[hc]	(R)-3-Hydroxyoctanoyl-[acyl-carrier protein] -> H2O + (2E)-Octenoyl-[acp]	0	1000	0	0
rxn05336__hc	cpd00006[hc] + cpd11481[hc] <=> cpd00067[hc] + cpd00005[hc] + cpd11485[hc]	NADP + R-3-hydroxypalmitoyl-acyl-carrierprotein- <=> H+ + NADPH + 3-oxohexadecanoyl-acp	-1000	1000	0	0
rxn05337__hc	cpd00006[hc] + cpd11479[hc] <=> cpd00067[hc] + cpd00005[hc] + cpd11486[hc]	NADP + D-3-Hydroxyhexanoyl-[acp] <=> H+ + NADPH + 3-Oxohexanoyl-[acp]	-1000	1000	0	0
rxn05338__hc	cpd00006[hc] + cpd11482[hc] <=> cpd00067[hc] + cpd00005[hc] + cpd11487[hc]	NADP + (R)-3-Hydroxydecanoyl-[acyl-carrier protein] <=> H+ + NADPH + 3-oxodecanoyl-acp	-1000	1000	0	0
rxn05339__hc	cpd00006[hc] + cpd11478[hc] <=> cpd00067[hc] + cpd00005[hc] + cpd11488[hc]	NADP + (R)-3-Hydroxybutanoyl-[acyl-carrier protein] <=> H+ + NADPH + Acetoacetyl-ACP	-1000	1000	0	0
rxn05340__hc	cpd00006[hc] + cpd11480[hc] <=> cpd00067[hc] + cpd00005[hc] + cpd11489[hc]	NADP + D-3-Hydroxydodecanoyl-[acp] <=> H+ + NADPH + 3-oxododecanoyl-acp	-1000	1000	0	0
rxn05341__hc	cpd00006[hc] + cpd11483[hc] <=> cpd00067[hc] + cpd00005[hc] + cpd11490[hc]	NADP + (R)-3-Hydroxyoctanoyl-[acyl-carrier protein] <=> H+ + NADPH + 3-oxooctanoyl-acp	-1000	1000	0	0
rxn05342__hc	cpd00067[hc] + cpd00005[hc] + cpd11491[hc] -> cpd00006[hc] + cpd11484[hc]	H+ + NADPH + 3-oxotetradecanoyl-acp -> NADP + HMA	0	1000	0	0
rxn05343__hc	cpd00067[hc] + cpd11470[hc] + cpd11492[hc] -> cpd00011[hc] + cpd11487[hc] + cpd11493[hc]	H+ + Octanoyl-ACP + Malonyl-acyl-carrierprotein- -> CO2 + 3-oxodecanoyl-acp + ACP	0	1000	0	0
rxn05344__hc	cpd00067[hc] + cpd11492[hc] + cpd11466[hc] -> cpd00011[hc] + cpd11485[hc] + cpd11493[hc]	H+ + Malonyl-acyl-carrierprotein- + Myristoyl-ACP -> CO2 + 3-oxohexadecanoyl-acp + ACP	0	1000	0	0
rxn05345__hc	cpd00067[hc] + cpd11492[hc] + cpd11468[hc] -> cpd00011[hc] + cpd11491[hc] + cpd11493[hc]	H+ + Malonyl-acyl-carrierprotein- + Dodecanoyl-ACP -> CO2 + 3-oxotetradecanoyl-acp + ACP	0	1000	0	0
rxn05346__hc	cpd00067[hc] + cpd11492[hc] + cpd11464[hc] -> cpd00011[hc] + cpd11486[hc] + cpd11493[hc]	H+ + Malonyl-acyl-carrierprotein- + Butyryl-ACP -> CO2 + 3-Oxohexanoyl-[acp] + ACP	0	1000	0	0
rxn05347__hc	cpd00067[hc] + cpd11492[hc] + cpd11494[hc] -> cpd00011[hc] + cpd11488[hc] + cpd11493[hc]	H+ + Malonyl-acyl-carrierprotein- + Acetyl-ACP -> CO2 + Acetoacetyl-ACP + ACP	0	1000	0	0
rxn05348__hc	cpd00067[hc] + cpd11492[hc] + cpd11474[hc] -> cpd00011[hc] + cpd11489[hc] + cpd11493[hc]	H+ + Malonyl-acyl-carrierprotein- + Decanoyl-ACP -> CO2 + 3-oxododecanoyl-acp + ACP	0	1000	0	0
rxn05349__hc	cpd00022[hc] + cpd11493[hc] <=> cpd00010[hc] + cpd11494[hc]	Acetyl-CoA + ACP <=> CoA + Acetyl-ACP	-1000	1000	0	0
rxn05350__hc	cpd00067[hc] + cpd11492[hc] + cpd11472[hc] -> cpd00011[hc] + cpd11490[hc] + cpd11493[hc]	H+ + Malonyl-acyl-carrierprotein- + Hexanoyl-ACP -> CO2 + 3-oxooctanoyl-acp + ACP	0	1000	0	0
rxn05351__hc	cpd00067[hc] + cpd00005[hc] + cpd11467[hc] -> cpd00006[hc] + cpd11466[hc]	H+ + NADPH + (2E)-Tetradecenoyl-[acp] -> NADP + Myristoyl-ACP	0	1000	0	0
rxn05352__hc	cpd00067[hc] + cpd00005[hc] + cpd11471[hc] -> cpd00006[hc] + cpd11470[hc]	H+ + NADPH + (2E)-Octenoyl-[acp] -> NADP + Octanoyl-ACP	0	1000	0	0
rxn05353__hc	cpd00067[hc] + cpd00005[hc] + cpd11465[hc] -> cpd00006[hc] + cpd11464[hc]	H+ + NADPH + But-2-enoyl-[acyl-carrier protein] -> NADP + Butyryl-ACP	0	1000	0	0
rxn05355__hc	cpd00067[hc] + cpd00005[hc] + cpd11469[hc] -> cpd00006[hc] + cpd11468[hc]	H+ + NADPH + (2E)-Dodecenoyl-[acp] -> NADP + Dodecanoyl-ACP	0	1000	0	0
rxn05356__hc	cpd00067[hc] + cpd00005[hc] + cpd11475[hc] -> cpd00006[hc] + cpd11474[hc]	H+ + NADPH + (2E)-Decenoyl-[acp] -> NADP + Decanoyl-ACP	0	1000	0	0
rxn05357__hc	cpd00067[hc] + cpd00005[hc] + cpd11473[hc] -> cpd00006[hc] + cpd11472[hc]	H+ + NADPH + (2E)-Hexenoyl-[acp] -> NADP + Hexanoyl-ACP	0	1000	0	0
rxn05465__hc	cpd00070[hc] + cpd11493[hc] <=> cpd00010[hc] + cpd11492[hc]	Malonyl-CoA + ACP <=> CoA + Malonyl-acyl-carrierprotein-	-1000	1000	0	0
rxn05513__hc	cpd00001[hc] + cpd00002[hc] + cpd00063[hp] -> cpd00008[hc] + cpd00009[hc] + cpd00067[hc] + cpd00063[hc]	H2O + ATP + Ca2+ -> ADP + Phosphate + H+ + Ca2+	0	1000	0	0
rxn05516__hc	cpd00001[hc] + cpd00002[hc] + cpd01012[hc] -> cpd00008[hc] + cpd00009[hc] + cpd00067[hc] + cpd01012[hp]	H2O + ATP + Cd2+ -> ADP + Phosphate + H+ + Cd2+	0	1000	0	0
rxn05528__hc	cpd00001[hc] + cpd00002[hc] + cpd00058[hc] -> cpd00008[hc] + cpd00009[hc] + cpd00067[hc] + cpd00058[hp]	H2O + ATP + Cu2+ -> ADP + Phosphate + H+ + Cu2+	0	1000	0	15.0536
rxn05533__hc	cpd00001[hc] + cpd00002[hc] + cpd11593[hp] -> cpd00008[hc] + cpd00009[hc] + cpd00067[hc] + cpd11593[hc]	H2O + ATP + ala-L-asp-L -> ADP + Phosphate + H+ + ala-L-asp-L	0	1000	0	0
rxn05602__hc	cpd00067[hp] + cpd00159[hp] <=> cpd00067[hc] + cpd00159[hc]	H+ + L-Lactate <=> H+ + L-Lactate	-1000	1000	0	0
rxn05608__hc	cpd00001[hc] + cpd00002[hc] + cpd01262[hp] -> cpd00008[hc] + cpd00009[hc] + cpd00067[hc] + cpd01262[hc]	H2O + ATP + Amylotriose -> ADP + Phosphate + H+ + Amylotriose	0	1000	0	0
rxn05616__hc	cpd00254[hc] <=> cpd00254[hp]	Mg <=> Mg	-1000	1000	0	0
rxn05619__hc	cpd00001[hc] + cpd00002[hc] + cpd11574[hp] -> cpd00008[hc] + cpd00009[hc] + cpd00067[hc] + cpd11574[hc]	H2O + ATP + Molybdate -> ADP + Phosphate + H+ + Molybdate	0	1000	0	0
rxn05736__hc	cpd00002[hc] + cpd00010[hc] + cpd03847[hc] -> cpd00067[hc] + cpd00012[hc] + cpd00018[hc] + cpd01695[hc]	ATP + CoA + Myristic acid -> H+ + PPi + AMP + Myristoyl-CoA	0	1000	0	15.1299
rxn05887__hc	cpd00003[hc] + cpd11640[hc] -> cpd00067[hc] + cpd00004[hc]	NAD + H2 -> H+ + NADH	0	0	0	0
rxn05893__hc	7 cpd00067[hc] + 6 cpd11620[hc] + cpd00075[hc] -> 2 cpd00001[hc] + 6 cpd11621[hc] + cpd00013[hc]	7 H+ + 6 Reducedferredoxin + Nitrite -> 2 H2O + 6 Oxidizedferredoxin + NH3	0	1000	0	0
rxn05894__hc	3 cpd00067[hc] + 2 cpd11620[hc] + cpd00209[hc] -> cpd00001[hc] + 2 cpd11621[hc] + cpd00075[hc]	3 H+ + 2 Reducedferredoxin + Nitrate -> H2O + 2 Oxidizedferredoxin + Nitrite	0	1000	0	0
rxn05902__hc	6 cpd00067[hc] + 6 cpd11620[hc] + cpd00081[hc] -> 3 cpd00001[hc] + 6 cpd11621[hc] + cpd00239[hc]	6 H+ + 6 Reducedferredoxin + Sulfite -> 3 H2O + 6 Oxidizedferredoxin + H2S	0	1000	0	0
rxn05918__hc	cpd00067[hc] + cpd00083[hc] + cpd11619[hc] <=> cpd00031[hc] + cpd12407[hc]	H+ + GDP-mannose + Dolichyl phosphate <=> GDP + Dolichyl phosphate D-mannose	-1000	1000	0	0
rxn05937__hc	cpd00067[hc] + 2 cpd11620[hc] + cpd00006[hc] <=> 2 cpd11621[hc] + cpd00005[hc]	H+ + 2 Reducedferredoxin + NADP <=> 2 Oxidizedferredoxin + NADPH	-1000	1000	-5.17112	26.3549
rxn05938__hc	2 cpd11621[hc] + cpd00020[hc] + cpd00010[hc] -> cpd00067[hc] + 2 cpd11620[hc] + cpd00011[hc] + cpd00022[hc]	2 Oxidizedferredoxin + Pyruvate + CoA -> H+ + 2 Reducedferredoxin + CO2 + Acetyl-CoA	0	1000	0	2.63488
rxn06075__hc	cpd00014[hc] + cpd11421[hc] -> cpd00001[hc] + cpd00978[hc] + cpd11420[hc]	UDP + trdrd -> H2O + dUDP + trdox	0	1000	0	0
rxn06076__hc	cpd00096[hc] + cpd11421[hc] -> cpd00001[hc] + cpd00533[hc] + cpd11420[hc]	CDP + trdrd -> H2O + dCDP + trdox	0	1000	0	0
rxn06077__hc	cpd00001[hc] + cpd00060[hc] + cpd11420[hc] <=> cpd11421[hc] + cpd01914[hc]	H2O + L-Methionine + trdox <=> trdrd + L-Methionine S-oxide	-1000	1000	0	0
rxn06118__hc	cpd00421[hc] + cpd00027[hc] -> cpd00067[hc] + cpd00012[hc] + cpd00079[hc]	Triphosphate + D-Glucose -> H+ + PPi + D-glucose-6-phosphate	0	1000	0	10.1374
rxn06316__hc	cpd11792[hc] -> cpd11976[hc]	Cyclomaltodextrin -> Maltodextrin	0	1000	0	0
rxn06377__hc	cpd00067[hc] + cpd00033[hc] + cpd12005[hc] -> cpd00011[hc] + cpd11830[hc]	H+ + Glycine + Lipoylprotein -> CO2 + S-Aminomethyldihydrolipoylprotein	0	1000	0	0
rxn06493__hc	cpd00003[hc] + cpd12225[hc] <=> cpd00067[hc] + cpd00004[hc] + cpd12005[hc]	NAD + Dihydrolipolprotein <=> H+ + NADH + Lipoylprotein	-1000	1000	0	0
rxn06591__hc	cpd00067[hc] + cpd00005[hc] + cpd12227[hc] -> cpd00006[hc] + cpd02345[hc] + cpd11912[hc]	H+ + NADPH + L-Glutamyl-tRNA-Glu -> NADP + L-Glutamate1-semialdehyde + tRNA-Glu	0	1000	0	0
rxn06723__hc	cpd03584[hc] + cpd11484[hc] -> cpd00067[hc] + cpd02835[hc] + cpd11493[hc]	UDP-3-O-(beta-hydroxymyristoyl)-D-glucosamine + HMA -> H+ + UDP-2,3-bis(3-hydroxytetradecanoyl)glucosamine + ACP	0	1000	0	0
rxn06729__hc	cpd00037[hc] + cpd11484[hc] <=> cpd02886[hc] + cpd11493[hc]	UDP-N-acetylglucosamine + HMA <=> UDP-3-O-(beta-hydroxymyristoyl)-N-acetylglucosamine + ACP	-1000	1000	0	0
rxn06864__hc	cpd03517[hc] + cpd12847[hc] -> 2 cpd00067[hc] + cpd00018[hc] + cpd12848[hc]	Biotinyl-5-AMP + Apo-[carboxylase] -> 2 H+ + AMP + Holo-[carboxylase]	0	1000	0	0
rxn06874__hc	16 cpd00001[hc] + 16 cpd00002[hc] + 8 cpd11620[hc] + cpd00528[hc] -> 16 cpd00008[hc] + 16 cpd00009[hc] + 6 cpd00067[hc] + 8 cpd11621[hc] + cpd11640[hc] + 2 cpd00013[hc]	16 H2O + 16 ATP + 8 Reducedferredoxin + N2 -> 16 ADP + 16 Phosphate + 6 H+ + 8 Oxidizedferredoxin + H2 + 2 NH3	0	1000	0.677246	2.04464
rxn06887__hc	2 cpd00001[hc] + 2 cpd00002[hc] + 2 cpd00053[hc] + cpd03832[hc] -> 2 cpd00008[hc] + 2 cpd00009[hc] + 2 cpd00067[hc] + 2 cpd00023[hc] + cpd03913[hc]	2 H2O + 2 ATP + 2 L-Glutamine + Hydrogenobyrinate -> 2 ADP + 2 Phosphate + 2 H+ + 2 L-Glutamate + Hydrogenobyrinate diamide	0	1000	0	0
rxn06937__hc	cpd00002[hc] + cpd00023[hc] + cpd11912[hc] -> cpd00067[hc] + cpd00012[hc] + cpd00018[hc] + cpd12227[hc]	ATP + L-Glutamate + tRNA-Glu -> H+ + PPi + AMP + L-Glutamyl-tRNA-Glu	0	1000	0	0
rxn06947__hc	cpd00001[hc] + cpd13364[hc] <=> cpd00047[hc] + cpd13365[hc]	H2O + Formyl-L-methionyl peptide <=> Formate + Methionyl peptide	-1000	1000	0	0
rxn06980__hc	4 cpd00067[hc] + 4 cpd11620[hc] + cpd00389[hc] <=> 4 cpd11621[hc] + cpd03427[hc]	4 H+ + 4 Reducedferredoxin + Biliverdin <=> 4 Oxidizedferredoxin + (3Z)-Phycocyanobilin	-1000	1000	0	0
rxn07099__hc	cpd00001[hc] + cpd11668[hc] -> cpd00067[hc] + cpd12884[hc]	H2O + Penam -> H+ + Penicilloic acid	0	1000	0	0
rxn07292__hc	cpd00084[hc] + cpd14547[hc] <=> cpd00035[hc] + cpd14548[hc]	L-Cysteine + C15811 <=> L-Alanine + C15812	-1000	1000	0	0
rxn07331__hc	cpd03214[hc] + cpd00426[hc] -> cpd00012[hc] + cpd00011[hc] + cpd14613[hc]	Phytyl diphosphate + Homogentisate -> PPi + CO2 + 2-Methyl-6-phytylquinol	0	1000	0	0
rxn07333__hc	cpd14614[hc] -> cpd01631[hc]	2,3-Dimethyl-5-phytylquinol -> gamma-Tocopherol	0	1000	0	0
rxn07335__hc	cpd00017[hc] + cpd09850[hc] -> cpd00067[hc] + cpd00019[hc] + cpd09851[hc]	S-Adenosyl-L-methionine + delta-Tocopherol -> H+ + S-Adenosyl-homocysteine + beta-Tocopherol	0	1000	0	0
rxn07347__hc	cpd00001[hc] + cpd03220[hc] <=> cpd14590[hc]	H2O + gamma-Carotene <=> 1-Hydroxy-gamma-carotene	-1000	1000	0	0
rxn07350__hc	cpd00001[hc] + cpd03217[hc] <=> cpd14601[hc]	H2O + Lycopene <=> Rhodopin	-1000	1000	0	0
rxn07436__hc	3 cpd00067[hc] + 2 cpd00005[hc] + cpd14718[hc] -> 2 cpd00006[hc] + cpd19185[hc]	3 H+ + 2 NADPH + 7-Cyano-7-deazaguanine -> 2 NADP + 7-Aminomethyl-7-carbaguanine	0	1000	0	0
rxn07438__hc	cpd00001[hc] + cpd11420[hc] + cpd12237[hc] <=> cpd11421[hc] + cpd14507[hc]	H2O + trdox + Peptide-L-methionine <=> trdrd + Peptide-L-methionine (R)-S-oxide	-1000	1000	0	0
rxn07441__hc	cpd00024[hc] + cpd00504[hc] <=> cpd00001[hc] + cpd00067[hc] + cpd00023[hc] + cpd02465[hc]	2-Oxoglutarate + LL-2,6-Diaminopimelate <=> H2O + H+ + L-Glutamate + tetrahydrodipicolinate	-1000	1000	0	0
rxn07474__hc	cpd00023[hc] + cpd14876[hc] <=> cpd00024[hc] + cpd14874[hc]	L-Glutamate + UDP-L-Ara4O <=> 2-Oxoglutarate + UDP-L-Ara4N	-1000	1000	0	0
rxn07576__hc	cpd00067[hc] + cpd11492[hc] + cpd11476[hc] <=> cpd00011[hc] + cpd11493[hc] + cpd14938[hc]	H+ + Malonyl-acyl-carrierprotein- + hexadecanoyl-acp <=> CO2 + ACP + 3-Oxostearoyl-[acp]	-1000	1000	0	0
rxn07577__hc	cpd00067[hc] + cpd00005[hc] + cpd14938[hc] -> cpd00006[hc] + cpd14939[hc]	H+ + NADPH + 3-Oxostearoyl-[acp] -> NADP + 3-Hydroxystearoyl-[acp]	0	1000	0	0
rxn07579__hc	cpd00067[hc] + cpd00005[hc] + cpd14940[hc] -> cpd12458[hc] + cpd00006[hc]	H+ + NADPH + (2E)-Octadecenoyl-[acp] -> Stearoyl-[acyl-carrier protein] + NADP	0	1000	0	0
rxn07580__hc	cpd11470[hc] + cpd14957[hc] -> cpd00067[hc] + cpd11493[hc] + cpd14953[hc]	Octanoyl-ACP + Apoprotein -> H+ + ACP + Protein N6-(octanoyl)lysine	0	1000	0	0
rxn07582__hc	2 cpd00017[hc] + cpd11470[hc] + 2 cpd00074[hc] <=> 2 cpd00060[hc] + 2 cpd03091[hc] + cpd14956[hc]	2 S-Adenosyl-L-methionine + Octanoyl-ACP + 2 S <=> 2 L-Methionine + 2 5-Deoxyadenosine + Lipoyl-ACP	-1000	1000	0	0
rxn07586__hc	cpd00001[hc] + cpd08371[hc] <=> cpd00067[hc] + cpd00071[hc] + cpd14960[hc]	H2O + Cobalt-precorrin 5 <=> H+ + Acetaldehyde + Cobalt-precorrin 5B	-1000	1000	0	0
rxn07865__hc	cpd00026[hc] + cpd01386[hc] <=> cpd00014[hc] + cpd15152[hc]	UDP-glucose + Dihydrozeatin <=> UDP + Dihydrozeatin-O-glucoside	-1000	1000	0	0
rxn07908__hc	cpd00001[hc] + cpd15181[hc] <=> 2 cpd00067[hc] + cpd01498[hc] + cpd00552[hc]	H2O + 5-Fluoromuconolactone <=> 2 H+ + Maleylacetate + F-	-1000	1000	0	0
rxn07909__hc	cpd00001[hc] + cpd15180[hc] <=> 2 cpd00067[hc] + cpd01498[hc] + cpd00552[hc]	H2O + 4-Fluoromuconolactone <=> 2 H+ + Maleylacetate + F-	-1000	1000	0	0
rxn08040__hc	cpd00037[hc] + cpd00286[hc] <=> cpd00091[hc] + cpd00946[hc]	UDP-N-acetylglucosamine + Undecaprenylphosphate <=> UMP + Undecaprenyl diphospho N-acetyl-glucosamine	-1000	1000	0	0
rxn08044__hc	cpd00001[hc] + cpd15391[hc] <=> cpd00221[hc] + cpd00293[hc]	H2O + MurNAc 6-phosphate <=> D-Lactate + N-Acetyl-D-glucosamine 6-phosphate	-1000	1000	0	0
rxn08126__hc	cpd00179[hc] + cpd01262[hc] <=> cpd00027[hc] + cpd01399[hc]	Maltose + Amylotriose <=> D-Glucose + Maltotetraose	-1000	1000	0	0
rxn08127__hc	cpd00179[hc] + cpd01399[hc] <=> cpd00027[hc] + cpd15495[hc]	Maltose + Maltotetraose <=> D-Glucose + Maltopentaose	-1000	1000	0	0
rxn08128__hc	cpd00179[hc] + cpd15495[hc] <=> cpd00027[hc] + cpd01329[hc]	Maltose + Maltopentaose <=> D-Glucose + Maltohexaose	-1000	1000	0	0
rxn08180__hc	cpd00017[hc] + cpd01311[hc] + cpd00074[hc] -> cpd00067[hc] + cpd00060[hc] + cpd00104[hc] + cpd03091[hc]	S-Adenosyl-L-methionine + Dethiobiotin + S -> H+ + L-Methionine + BIOT + 5-Deoxyadenosine	0	1000	0	0
rxn08194__hc	cpd00002[hc] + cpd00635[hc] <=> cpd00421[hc] + cpd00166[hc]	ATP + Cbl <=> Triphosphate + Calomide	-1000	1000	0	0
rxn08393_mod__hc	cpd00067[hc] + cpd00005[hc] + cpd11477[hc] -> cpd00006[hc] + cpd11476[hc]	H+ + NADPH + (2E)-Hexadecenoyl-[acp] -> NADP + hexadecanoyl-acp	0	1000	0	0
rxn08711__hc	cpd03831[hc] + cpd15485[hc] <=> cpd00008[hc] + cpd15484[hc]	ADP-L-glycero-D-manno-heptose + heptosyl-kdo2-lipidA <=> ADP + heptosyl-heptosyl-kdo2-lipidA	-1000	1000	0	0
rxn08764__hc	cpd00067[hc] + cpd00005[hc] + cpd00498[hc] -> cpd00006[hc] + cpd02535[hc]	H+ + NADPH + 2-Aceto-2-hydroxybutanoate -> NADP + 2,3-Dihydroxy-3-methylvalerate	0	1000	0	0
rxn08766__hc	cpd00067[hc] + cpd00022[hc] + cpd11492[hc] -> cpd00011[hc] + cpd00010[hc] + cpd11488[hc]	H+ + Acetyl-CoA + Malonyl-acyl-carrierprotein- -> CO2 + CoA + Acetoacetyl-ACP	0	1000	0	0
rxn08797__hc	cpd00001[hc] + cpd15331[hc] <=> cpd00067[hc] + cpd00080[hc] + cpd03847[hc]	H2O + 1-tetradecanoyl-sn-glycerol 3-phosphate <=> H+ + Glycerol-3-phosphate + Myristic acid	-1000	1000	0	15.1299
rxn08799__hc	cpd00001[hc] + cpd15327[hc] <=> 2 cpd00067[hc] + cpd00080[hc] + cpd00214[hc]	H2O + 1-hexadecanoyl-sn-glycerol 3-phosphate <=> 2 H+ + Glycerol-3-phosphate + Palmitate	-1000	1000	0	15.1299
rxn08801__hc	cpd00001[hc] + cpd15329[hc] <=> cpd00067[hc] + cpd00080[hc] + cpd01080[hc]	H2O + 1-octadecanoyl-sn-glycerol 3-phosphate <=> H+ + Glycerol-3-phosphate + ocdca	-1000	1000	0	15.1299
rxn08981__hc	cpd00001[hc] + cpd00002[hc] + cpd00103[hc] + cpd00218[hc] -> cpd00008[hc] + cpd00009[hc] + cpd00067[hc] + cpd00012[hc] + cpd00873[hc]	H2O + ATP + PRPP + Niacin -> ADP + Phosphate + H+ + PPi + Nicotinate ribonucleotide	0	1000	0	0
rxn09037__hc	5 cpd00113[hc] + cpd00350[hc] -> 5 cpd00067[hc] + 5 cpd00012[hc] + cpd02557[hc]	5 Isopentenyldiphosphate + Farnesyldiphosphate -> 5 H+ + 5 PPi + Farnesylfarnesylgeraniol	0	1000	0	0
rxn09072__hc	cpd00003[hc] + cpd03607[hc] + cpd08289[hc] -> 2 cpd00001[hc] + cpd00009[hc] + cpd00067[hc] + cpd00004[hc] + cpd00011[hc] + cpd00478[hc]	NAD + 4-(Phosphonooxy)-threonine + 1-deoxy-D-xylulose5-phosphate -> 2 H2O + Phosphate + H+ + NADH + CO2 + Pyridoxine phosphate	0	1000	0	0
rxn09177__hc	cpd00052[hc] + cpd00084[hc] + cpd02201[hc] -> 2 cpd00067[hc] + cpd00012[hc] + cpd00046[hc] + cpd02666[hc]	CTP + L-Cysteine + 4-phosphopantothenate -> 2 H+ + PPi + CMP + (R)-4-Phosphopantothenoyl-L-cysteine	0	1000	0	0
rxn09179__hc	1.5 cpd00007[hc] + cpd00791[hc] -> 3 cpd00001[hc] + cpd01476[hc]	1.5 O2 + ProtoporphyrinogenIX -> 3 H2O + Protoporphyrin	0	1000	0	0
rxn09272__hc	cpd07274[hl] + cpd00036[hc] -> cpd16503[hl] + cpd00106[hc]	Plastoquinone A + Succinate -> Plastoquinol-9 + Fumarate	0	1000	0	1.89538
rxn09296__hc	cpd00025[hc] + cpd11421[hc] -> 2 cpd00001[hc] + cpd11420[hc]	H2O2 + trdrd -> 2 H2O + trdox	0	1000	0	0.063
rxn09310__hc	cpd00002[hc] + cpd00069[hc] + cpd00084[hc] + cpd08289[hc] -> cpd00001[hc] + 2 cpd00067[hc] + cpd00012[hc] + cpd00011[hc] + cpd00018[hc] + cpd00035[hc] + cpd02654[hc] + cpd15378[hc]	ATP + L-Tyrosine + L-Cysteine + 1-deoxy-D-xylulose5-phosphate -> H2O + 2 H+ + PPi + CO2 + AMP + L-Alanine + 4-Methyl-5--2-phosphoethyl-thiazole + 4-Hydroxy-benzylalcohol	0	1000	0	0
rxn09449__hc	cpd00002[hc] + cpd00010[hc] + cpd01080[hc] -> cpd00067[hc] + cpd00012[hc] + cpd00018[hc] + cpd00327[hc]	ATP + CoA + ocdca -> H+ + PPi + AMP + strcoa	0	1000	0	15.1299
rxn09562__hc	cpd00067[hc] + cpd00126[hc] + cpd00115[hc] <=> cpd00031[hc] + cpd00177[hc]	H+ + GMP + dATP <=> GDP + dADP	-1000	1000	0	15.1299
rxn09896__hc	cpd00067[hc] + cpd00004[hc] + cpd00013[hc] + cpd03577[hc] -> cpd00001[hc] + cpd00003[hc] + cpd00322[hc]	H+ + NADH + NH3 + (R)-2-Oxo-3-methylpentanoate -> H2O + NAD + L-Isoleucine	0	1000	0	0
rxn10174__hc	cpd00001[hc] + cpd00002[hc] + cpd01329[hp] -> cpd00008[hc] + cpd00009[hc] + cpd00067[hc] + cpd01329[hc]	H2O + ATP + Maltohexaose -> ADP + Phosphate + H+ + Maltohexaose	0	1000	0	0
rxn10202__hc	cpd00067[hc] + cpd00080[hc] + cpd00134[hc] -> cpd00010[hc] + cpd15327[hc]	H+ + Glycerol-3-phosphate + Palmitoyl-CoA -> CoA + 1-hexadecanoyl-sn-glycerol 3-phosphate	0	1000	0	15.1299
rxn10203__hc	cpd00080[hc] + cpd01695[hc] -> cpd00010[hc] + cpd15331[hc]	Glycerol-3-phosphate + Myristoyl-CoA -> CoA + 1-tetradecanoyl-sn-glycerol 3-phosphate	0	1000	0	15.1299
rxn10204__hc	cpd00080[hc] + cpd00327[hc] -> cpd00010[hc] + cpd15329[hc]	Glycerol-3-phosphate + strcoa -> CoA + 1-octadecanoyl-sn-glycerol 3-phosphate	0	1000	0	15.1299
rxn10473__hc	cpd00099[hp] <=> cpd00099[hc]	Cl- <=> Cl-	-1000	1000	0	0
rxn10474__hc	cpd00149[hc] <=> cpd00149[hp]	Co2+ <=> Co2+	-1000	1000	0	0
rxn10481__hc	cpd00001[hc] + cpd00002[hc] + cpd00058[hp] -> cpd00008[hc] + cpd00009[hc] + cpd00067[hc] + cpd00058[hc]	H2O + ATP + Cu2+ -> ADP + Phosphate + H+ + Cu2+	0	1000	0	15.0536
rxn11599__hc	cpd00001[hc] + cpd03292[hc] -> cpd16471[hc]	H2O + Penicillin G -> Benzylpenicilloic acid	0	1000	0	0
rxn11650__hc	cpd01270[hc] + 2 cpd03914[hc] <=> 2 cpd00067[hc] + cpd00050[hc] + 2 cpd03915[hc]	FMNH2 + 2 Cob(II)yrinate diamide <=> 2 H+ + FMN + 2 Cob(I)yrinate diamide	-1000	1000	0	0
rxn11702__hc	cpd00011[hc] + cpd16335[hc] -> cpd00067[hc] + cpd00024[hc] + cpd00658[hc]	CO2 + 2-Succinyl-5-enolpyruvyl-6-hydroxy-3-cyclohexene-1-carboxylate -> H+ + 2-Oxoglutarate + Isochorismate	0	1000	0	0
rxn11703__hc	cpd16335[hc] -> cpd00020[hc] + cpd03451[hc]	2-Succinyl-5-enolpyruvyl-6-hydroxy-3-cyclohexene-1-carboxylate -> Pyruvate + SHCHC	0	1000	0	0
rxn12510__hc	cpd00002[hc] + cpd00644[hc] -> cpd00008[hc] + cpd00067[hc] + cpd02201[hc]	ATP + PAN -> ADP + H+ + 4-phosphopantothenate	0	1000	0	0
rxn12512__hc	cpd00002[hc] + cpd00084[hc] + cpd02201[hc] -> 2 cpd00067[hc] + cpd00012[hc] + cpd00018[hc] + cpd02666[hc]	ATP + L-Cysteine + 4-phosphopantothenate -> 2 H+ + PPi + AMP + (R)-4-Phosphopantothenoyl-L-cysteine	0	1000	0	0
rxn12778__hc	cpd00067[hc] + cpd00012[hc] + cpd02851[hc] <=> cpd00103[hc] + cpd16736[hc]	H+ + PPi + AICAR <=> PRPP + C04051	-1000	1000	0	0
rxn14097__hc	3 cpd00017[hc] + cpd00119[hc] <=> 3 cpd00067[hc] + 3 cpd00019[hc] + cpd03305[hc]	3 S-Adenosyl-L-methionine + L-Histidine <=> 3 H+ + 3 S-Adenosyl-homocysteine + Hercynine	-1000	1000	0	0
rxn14104__hc	cpd00008[hc] + cpd00076[hc] -> cpd00082[hc] + cpd00387[hc]	ADP + Sucrose -> D-Fructose + ADPglucose	0	1000	0	15.2062
rxn14279__hc	cpd00022[hc] + cpd03024[hc] <=> cpd00067[hc] + cpd00010[hc] + cpd17938[hc]	Acetyl-CoA + Phosphinothricin <=> H+ + CoA + N-Acetylphinothricin	-1000	1000	0	0
rxn14346__hc	cpd00001[hc] + cpd01923[hc] <=> cpd00035[hc] + cpd01757[hc]	H2O + N-Acetylmuramoyl-Ala <=> L-Alanine + N-Acetylmuramate	-1000	1000	0	0
rxn15044__hc	cpd19041[hc] <=> cpd00020[hc] + cpd00040[hc]	D-4-Hydroxy-2-oxoglutarate <=> Pyruvate + Glyoxalate	-1000	1000	0	0
rxn15166__hc	cpd00001[hc] + cpd19019[hc] -> cpd00020[hc] + cpd00013[hc] + cpd00135[hc]	H2O + L-Cystathionine -> Pyruvate + NH3 + Homocysteine	0	1000	0	0
rxn15689__hc	cpd00067[hc] + cpd00007[hc] + cpd00004[hc] + cpd05499[hc] -> cpd00001[hc] + cpd00003[hc] + cpd19170[hc]	H+ + O2 + NADH + Echinenone -> H2O + NAD + 3-Hydroxyechinenone	0	1000	0	0
rxn15692__hc	cpd00067[hc] + cpd00007[hc] + cpd00004[hc] + cpd19170[hc] -> cpd00001[hc] + cpd00003[hc] + cpd14692[hc]	H+ + O2 + NADH + 3-Hydroxyechinenone -> H2O + NAD + Adonixanthin	0	1000	0	0
rxn15745__hc	cpd00001[hc] + cpd21016[hc] <=> cpd00221[hc] + cpd00293[hc]	H2O + N-Acetyl-beta-muramate 6-phosphate <=> D-Lactate + N-Acetyl-D-glucosamine 6-phosphate	-1000	1000	0	0
rxn15998__hc	cpd00001[hc] + cpd19508[hc] -> cpd00067[hc] + cpd19509[hc]	H2O + 2,3,5-Trichlorodienelactone -> H+ + 2,3,5-Trichloromaleylacetate	0	1000	0	0
rxn16082__hc	cpd00001[hc] + cpd19575[hc] <=> cpd00067[hc] + cpd19576[hc]	H2O + 3-Chloro-2-methyldienelactone <=> H+ + 3-Chloro-2-methylmaleylacetate	-1000	1000	0	0
rxn16084__hc	cpd00001[hc] + cpd19570[hc] -> cpd00067[hc] + cpd19571[hc]	H2O + 2-Chloro-5-methyl-cis-dienelactone -> H+ + 2-Chloro-5-methylmaleylacetate	0	1000	0	0
rxn16149__hc	cpd00006[hc] + cpd00745[hc] <=> cpd00067[hc] + cpd00005[hc] + cpd00191[hc]	NADP + Hydracrylic acid <=> H+ + NADPH + 3-Oxopropanoate	-1000	1000	0	0
rxn16233__hc	cpd00001[hc] + cpd02882[hc] + 2 cpd00017[hc] + cpd00868[hc] -> 3 cpd00067[hc] + cpd00013[hc] + 2 cpd00060[hc] + 2 cpd03091[hc] + cpd00180[hc] + cpd15839[hc]	H2O + 4--1-D-Ribitylamino-5-aminouracil + 2 S-Adenosyl-L-methionine + p-hydroxyphenylpyruvate -> 3 H+ + NH3 + 2 L-Methionine + 2 5-Deoxyadenosine + Oxalate + 7,8-didemethyl-8-hydroxy-5-deazariboflavin	0	1000	0	0
rxn16344__hc	2 cpd00067[hc] + 2 cpd11620[hc] + cpd11420[hc] -> 2 cpd11621[hc] + cpd11421[hc]	2 H+ + 2 Reducedferredoxin + trdox -> 2 Oxidizedferredoxin + trdrd	0	1000	0	0.063
rxn16440__hc	cpd00001[hc] + cpd00002[hc] + 2 cpd00067[hc] + cpd00053[hc] + cpd03421[hc] <=> cpd00008[hc] + cpd00009[hc] + cpd00023[hc] + cpd20971[hc]	H2O + ATP + 2 H+ + L-Glutamine + Cobyrinate <=> ADP + Phosphate + L-Glutamate + Cobyrinate c-monamide	-1000	1000	0	0
rxn16441__hc	cpd00001[hc] + cpd00002[hc] + cpd00053[hc] + cpd20971[hc] <=> cpd00008[hc] + cpd00009[hc] + 4 cpd00067[hc] + cpd00023[hc] + cpd03914[hc]	H2O + ATP + L-Glutamine + Cobyrinate c-monamide <=> ADP + Phosphate + 4 H+ + L-Glutamate + Cob(II)yrinate diamide	-1000	1000	0	0
rxn16442__hc	cpd20972[hc] <=> cpd20992[hc]	UDP-2,3-diacetamido-2,3-dideoxy-alpha-D-glucuronate <=> UDP-2,3-diacetamido-2,3-dideoxy-alpha-D-mannuronate	-1000	1000	0	0
rxn16443__hc	cpd00007[hc] + cpd20975[hc] -> cpd00304[hc] + cpd20976[hc]	O2 + all-trans-8-Apo-beta-carotenal -> Retinal + (2E,4E,6E)-2,6-Dimethylocta-2,4,6-trienedial	0	1000	0	0
rxn16484__hc	cpd00001[hc] + cpd00002[hc] + cpd21015[hc] <=> cpd00008[hc] + cpd00067[hc] + cpd21016[hc]	H2O + ATP + 1,6-Anhydro-N-acetyl-beta-muramate <=> ADP + H+ + N-Acetyl-beta-muramate 6-phosphate	-1000	1000	0	0
rxn16485__hc	cpd00026[hc] + cpd19245[hc] <=> cpd00091[hc] + cpd21017[hc]	UDP-glucose + di-trans,poly-cis-Undecaprenyl phosphate <=> UMP + alpha-D-Glucopyranosyl-diphospho-ditrans,octacis-undecaprenol	-1000	1000	0	0
rxn16498__hc	cpd21010[hc] <=> cpd14588[hc]	9,15,9-tricis-zeta-Carotene <=> 9,9-Di-cis-zeta-carotene	-1000	1000	0	0
rxn16502__hc	2 cpd00006[hc] + cpd03215[hc] <=> 2 cpd00067[hc] + 2 cpd00005[hc] + cpd03217[hc]	2 NADP + zeta-Carotene <=> 2 H+ + 2 NADPH + Lycopene	-1000	1000	0	0
rxn16538__hc	cpd00006[hc] + cpd03211[hc] <=> cpd00067[hc] + cpd00005[hc] + cpd03206[hc]	NADP + 15-cis-Phytoene <=> H+ + NADPH + Phytofluene	-1000	1000	0	0
rxn16567__hc	cpd00001[hc] + cpd02687[hc] <=> cpd00029[hc] + cpd21084[hc]	H2O + Peptideglycan(N-acetyl-D-glucosamine) <=> Acetate + Peptidoglycan-D-glucosamine	-1000	1000	0	0
rxn16574__hc	cpd00002[hc] + cpd03520[hc] <=> cpd00012[hc] + cpd21090[hc]	ATP + Molybdopterin <=> PPi + Adenylated molybdopterin	-1000	1000	0	0
rxn16580__hc	cpd00144[hc] + cpd21097[hc] <=> cpd00014[hc] + cpd21096[hc]	UDPglucuronate + D-Man-alpha-(1->3)-D-Glc-beta-(1->4)-D-Glc-alpha-1-diphospho-ditrans,octacis-undecaprenol <=> UDP + D-GlcA-beta-(1->2)-D-Man-alpha-(1->3)-D-Glc-beta-(1->4)-D-Glc-alpha-1-diphospho-ditrans,octacis-undecaprenol	-1000	1000	0	0
rxn16583__hc	cpd00067[hc] + cpd11574[hc] + cpd21090[hc] <=> cpd00001[hc] + cpd00018[hc] + cpd19503[hc]	H+ + Molybdate + Adenylated molybdopterin <=> H2O + AMP + Molybdoenzyme molybdenum cofactor	-1000	1000	0	0
rxn16653__hc	cpd00067[hc] + cpd00007[hc] + cpd00005[hc] + cpd01266[hc] <=> cpd00001[hc] + cpd00006[hc] + cpd21177[hc]	H+ + O2 + NADPH + Pentalenene <=> H2O + NADP + Pentalen-13-ol	-1000	1000	0	0
rxn16654__hc	cpd00067[hc] + cpd00007[hc] + cpd00005[hc] + cpd21177[hc] <=> 2 cpd00001[hc] + cpd00006[hc] + cpd21178[hc]	H+ + O2 + NADPH + Pentalen-13-ol <=> 2 H2O + NADP + Pentalen-13-al	-1000	1000	0	0
rxn16666__hc	cpd00024[hc] + cpd21200[hc] <=> cpd00023[hc] + cpd21066[hc]	2-Oxoglutarate + UDP-4-amino-4,6-dideoxy-N-acetyl-beta-L-altrosamine <=> L-Glutamate + UDP-2-acetamido-2,6-dideoxy-beta-L-arabino-hexos-4-ulose	-1000	1000	0	0
rxn16715__hc	cpd00013[hc] + cpd00300[hc] -> cpd00001[hc] + cpd00067[hc] + cpd21388[hc]	NH3 + Urate -> H2O + H+ + 8-Oxoguanine	0	1000	0	0
rxn16806__hc	cpd00001[hc] + cpd02978[hc] <=> cpd00067[hc] + cpd00421[hc] + cpd00071[hc] + cpd21472[hc]	H2O + 7,8-Dihydroneopterin 3-triphosphate <=> H+ + Triphosphate + Acetaldehyde + 6-Carboxy-5,6,7,8-tetrahydropterin	-1000	1000	0	0
rxn16824__hc	cpd00002[hc] + cpd00013[hc] + cpd21481[hc] -> cpd00001[hc] + cpd00008[hc] + cpd00009[hc] + cpd00067[hc] + cpd14718[hc]	ATP + NH3 + 7-Carboxy-7-carbaguanine -> H2O + ADP + Phosphate + H+ + 7-Cyano-7-deazaguanine	0	1000	0	0
rxn18987__hc	cpd27490[hc] <=> cpd27433[hc]	Maltodextrins <=> MALTOOLIGOSYLTREHALOSE	-1000	1000	0	0
rxn20643__hc	cpd00017[hc] + cpd02140[hc] -> cpd00067[hc] + cpd00060[hc] + cpd00047[hc] + cpd00204[hc] + cpd02775[hc] + cpd03091[hc]	S-Adenosyl-L-methionine + AIR -> H+ + L-Methionine + Formate + CO + 4-Amino-5-phosphomethyl-2-methylpyrimidine + 5-Deoxyadenosine	0	1000	0	0
rxn21378__hc	cpd00103[hc] + cpd01904[hc] <=> cpd00012[hc] + cpd15947[hc]	PRPP + Decaprenol phosphate <=> PPi + decaprenylphosphoryl-beta-D-5-phosphoribose	-1000	1000	0	0
rxn21471__hc	cpd00067[hc] + cpd01048[hc] + cpd04105[hc] <=> cpd00001[hc] + cpd23272[hc]	H+ + Arsenate + Mycothiol <=> H2O + arseno-mycothiol	-1000	1000	0	0
rxn24006__hc	cpd00026[hc] + cpd24525[hc] <=> cpd00014[hc] + cpd24528[hc]	UDP-glucose + dihydrozeatin-9-N-glucoside <=> UDP + dihydrozeatin-9-N-glucoside-O-glucoside	-1000	1000	0	0
rxn25839__hc	cpd00002[hc] + cpd28253[hc] <=> cpd00012[hc] + cpd22312[hc]	ATP + Thi-S <=> PPi + Adenylated-ThiS-Proteins	-1000	1000	0	0
rxn26021__hc	cpd00038[hc] + cpd19503[hc] <=> cpd00012[hc] + cpd21167[hc]	GTP + Molybdoenzyme molybdenum cofactor <=> PPi + MGD	-1000	1000	0	0
rxn27281__hc	cpd00017[hc] + cpd27089[hc] + cpd28083[hc] <=> cpd00067[hc] + cpd00060[hc] + cpd03091[hc] + cpd27073[hc] + cpd27088[hc]	S-Adenosyl-L-methionine + Formate-acetyltransferase-glycine + Reduced-flavodoxins <=> H+ + L-Methionine + 5-Deoxyadenosine + Flavodoxins-Semiquinones + Formate-acetyltrans-glycine-radical	-1000	1000	0	0
rxn27289__hc	cpd08289[hc] + cpd14545[hc] + cpd28259[hc] <=> 2 cpd00001[hc] + cpd00067[hc] + cpd28253[hc] + cpd21479[hc]	1-deoxy-D-xylulose5-phosphate + Iminoglycine + Thiocarboxyadenylated-ThiS-Proteins <=> 2 H2O + H+ + Thi-S + 2-[(2R,5Z)-2-Carboxy-4-methylthiazol-5(2H)-ylidene]ethyl phosphate	-1000	1000	0	0
rxn30040__hc	cpd00001[hc] + cpd00355[hc] <=> cpd00873[hc] + cpd19013[hc]	H2O + Nicotinamide ribonucleotide <=> Nicotinate ribonucleotide + NH4+	-1000	1000	0	0
rxn32855__hc	cpd00706[hc] + cpd19012[hc] <=> cpd00067[hc] + cpd00020[hc] + cpd01211[hc]	Mercaptopyruvate + Hydrogen cyanide <=> H+ + Pyruvate + Thiocyanate	-1000	1000	0	0
rxn37372__hc	cpd00001[hc] + cpd00003[hc] + cpd00340[hc] -> 2 cpd00067[hc] + cpd00004[hc] + cpd00024[hc]	H2O + NAD + 2,5-Dioxopentanoate -> 2 H+ + NADH + 2-Oxoglutarate	0	1000	0	0
rxn38449__hc	cpd00067[hc] + cpd00007[hc] + cpd00005[hc] + cpd01420[hc] <=> cpd00001[hc] + cpd00006[hc] + cpd05498[hc]	H+ + O2 + NADPH + beta-Carotene <=> H2O + NADP + beta-Cryptoxanthin	-1000	1000	0	0
rxn38450__hc	cpd00067[hc] + cpd00007[hc] + cpd00005[hc] + cpd05498[hc] <=> cpd00001[hc] + cpd00006[hc] + cpd03637[hc]	H+ + O2 + NADPH + beta-Cryptoxanthin <=> H2O + NADP + Zeaxanthin	-1000	1000	0	0
rxn39286__hc	cpd07274[hl] + cpd00129[hc] -> cpd00067[hc] + cpd16503[hl] + cpd02431[hc]	Plastoquinone A + L-Proline -> H+ + Plastoquinol-9 + 1-Pyrroline-5-carboxylate	0	1000	0	27.7773
rxn39964__hc	cpd00067[hc] + cpd21472[hc] -> cpd00013[hc] + cpd21481[hc]	H+ + 6-Carboxy-5,6,7,8-tetrahydropterin -> NH3 + 7-Carboxy-7-carbaguanine	0	1000	0	0
rxn40004__hc	cpd00022[hc] + cpd31054[hc] -> cpd00067[hc] + cpd00010[hc] + cpd20972[hc]	Acetyl-CoA + UDP-2-acetamido-3-amino-2,3-dideoxy-alpha-D-glucuronate -> H+ + CoA + UDP-2,3-diacetamido-2,3-dideoxy-alpha-D-glucuronate	0	1000	0	0
rxnAlDca__hc	cpd00067[hc] + cpd00007[hc] + 2 cpd00005[hc] + cis11hdl[hc] <=> cpd00001[hc] + 2 cpd00006[hc] + cpd00047[hc] + cpd05300[hc]	H+ + O2 + 2 NADPH + cis-11-Hexdecenal <=> H2O + 2 NADP + Formate + Pentadecane	-1000	1000	0	0
rxnAlDcahep__hc	cpd00067[hc] + cpd00007[hc] + 2 cpd00005[hc] + cpd01264[hc] <=> cpd00001[hc] + 2 cpd00006[hc] + cpd00047[hc] + cpd01250[hc]	H+ + O2 + 2 NADPH + Octadecanal <=> H2O + 2 NADP + Formate + Heptadecane	-1000	1000	0	0
PSI__hc	2 cpd12239[hl] + 2 cpd11621[hc] + 2 hvphoton1[hc] -> 2 cpd12265[hl] + 2 cpd11620[hc]	2 Reduced plastocyanin + 2 Oxidizedferredoxin + 2 Photosystem 1 photon -> 2 Oxidized plastocyanin + 2 Reducedferredoxin	0	1000	0	27.7773
PSI_2__hc	2 focytc_6[hl] + 2 cpd11621[hc] + 2 hvphoton1[hc] -> 2 ficytc_6[hl] + 2 cpd11620[hc]	2 Ferrocytochrome c6 + 2 Oxidizedferredoxin + 2 Photosystem 1 photon -> 2 Ferricytochrome c6 + 2 Reducedferredoxin	0	1000	0	27.7773
EX_PHO1	hvphoton1[e] <=>	Photosystem 1 photon <=>	-100	0	-100	-59.8571
PHOtex1__hc	hvphoton1[e] <=> hvphoton1[hp]	Photosystem 1 photon <=> Photosystem 1 photon	-1000	1000	14.5304	55.5545
PHOtpp1__hc	hvphoton1[hp] <=> hvphoton1[hc]	Photosystem 1 photon <=> Photosystem 1 photon	-1000	1000	14.5304	55.5545
H+tex__hc	cpd00067[e] <=> cpd00067[hp]	H+ <=> H+	-1000	1000	-3.12964	39.2652
EX_cpd00067[e]	cpd00067[e] <=>	H+ <=>	-1000	1000	-110.068	-19.4816
rxn08686__hc	cpd00001[e] <=> cpd00001[hp]	H2O <=> H2O	-1000	1000	-30.527	2.90656
rxn08687__hc	cpd00001[hp] <=> cpd00001[hc]	H2O <=> H2O	-1000	1000	-30.527	2.97216
H2Oltr__hc	cpd00001[hc] <=> cpd00001[hl]	H2O <=> H2O	-1000	1000	-0.126	0
EX_cpd00001[e]	cpd00001[e] <=>	H2O <=>	-1000	1000	-3.39252	2.0271
rxn09031__hc	cpd00007[e] <=> cpd00007[hp]	O2 <=> O2	-1000	0.063	0	0.063
O2tpp__hc	cpd00007[hp] <=> cpd00007[hc]	O2 <=> O2	-1000	1000	0	0.063
O2ltr__hc	cpd00007[hc] <=> cpd00007[hl]	O2 <=> O2	-1000	1000	0	0.063
EX_cpd00007[e]	cpd00007[e] <=>	O2 <=>	-1000	1000	10.2779	12.9877
EX_cpd00009[e]	cpd00009[e] <=>	Phosphate <=>	-1000	1000	-0.0781282	-0.0781282
EX_cpd00048[e]	cpd00048[e] <=>	Sulfate <=>	-1000	1000	-0.0704114	-0.0704114
NO3abcpp__hc	cpd00001[hc] + cpd00002[hc] + cpd00209[hp] -> cpd00008[hc] + cpd00009[hc] + cpd00067[hc] + cpd00209[hc]	H2O + ATP + Nitrate -> ADP + Phosphate + H+ + Nitrate	0	1000	0	0
EX_cpd00209[e]	cpd00209[e] ->	Nitrate ->	0	1000	0	0
rxn01332__hc	cpd00001[hc] + cpd00236[hc] + cpd00061[hc] -> cpd00009[hc] + cpd02857[hc]	H2O + D-Erythrose4-phosphate + Phosphoenolpyruvate -> Phosphate + DAHP	0	1000	0	0
rxn03135__hc	cpd00053[hc] + cpd02991[hc] -> cpd00067[hc] + cpd00023[hc] + cpd02843[hc] + cpd02851[hc]	L-Glutamine + phosphoribulosylformimino-AICAR-phosphate -> H+ + L-Glutamate + D-erythro-imidazol-glycerol-phosphate + AICAR	0	1000	0	0
rxn02374__hc	cpd00858[hc] -> cpd00001[hc] + cpd00067[hc] + cpd02431[hc]	L-Glutamate5-semialdehyde -> H2O + H+ + 1-Pyrroline-5-carboxylate	0	1000	0	0
rxn37797__hc	cpd00067[hc] + cpd00005[hc] + cpd00125[hc] + cpd00299[hc] -> cpd00006[hc] + cpd00087[hc] + cpd00298[hc]	H+ + NADPH + 5-10-Methylenetetrahydrofolate + dUMP -> NADP + Tetrahydrofolate + dTMP	0	1000	0	0
peptgly_syn__hc	cpd00001[hc] + cpd03495[hc] -> cpd00117[hc] + cpd00286[hc] + Peptidoglycan[hc]	H2O + Undecaprenyl-diphospho-N-acetylmuramoyl--N-acetylglucosamine-L-ala-D-glu-meso-2-6-diaminopimeloyl-D-ala-D-ala -> D-Alanine + Undecaprenylphosphate + Peptidoglycan	0	1000	0	0
rxn03130__hc	cpd00001[hc] + cpd02835[hc] -> 2 cpd00067[hc] + cpd00091[hc] + cpd02930[hc]	H2O + UDP-2,3-bis(3-hydroxytetradecanoyl)glucosamine -> 2 H+ + UMP + Lipid X	0	1000	0	0
rxn05329__hc	cpd11478[hc] -> cpd00001[hc] + cpd11465[hc]	(R)-3-Hydroxybutanoyl-[acyl-carrier protein] -> H2O + But-2-enoyl-[acyl-carrier protein]	0	1000	0	0
rxn05330__hc	cpd11479[hc] -> cpd00001[hc] + cpd11473[hc]	D-3-Hydroxyhexanoyl-[acp] -> H2O + (2E)-Hexenoyl-[acp]	0	1000	0	0
rxn05333__hc	cpd11482[hc] -> cpd00001[hc] + cpd11475[hc]	(R)-3-Hydroxydecanoyl-[acyl-carrier protein] -> H2O + (2E)-Decenoyl-[acp]	0	1000	0	0
rxn05331__hc	cpd11480[hc] -> cpd00001[hc] + cpd11469[hc]	D-3-Hydroxydodecanoyl-[acp] -> H2O + (2E)-Dodecenoyl-[acp]	0	1000	0	0
rxn05335__hc	cpd11484[hc] -> cpd00001[hc] + cpd11467[hc]	HMA -> H2O + (2E)-Tetradecenoyl-[acp]	0	1000	0	0
rxn05332__hc	cpd11481[hc] -> cpd00001[hc] + cpd11477[hc]	R-3-hydroxypalmitoyl-acyl-carrierprotein- -> H2O + (2E)-Hexadecenoyl-[acp]	0	1000	0	0
rxn07578__hc	cpd14939[hc] -> cpd00001[hc] + cpd14940[hc]	3-Hydroxystearoyl-[acp] -> H2O + (2E)-Octadecenoyl-[acp]	0	1000	0	0
desat16_1__hc	cpd00067[hc] + cpd00007[hc] + cpd00005[hc] + cpd11476[hc] -> 2 cpd00001[hc] + cpd00006[hc] + cpd16235[hc]	H+ + O2 + NADPH + hexadecanoyl-acp -> 2 H2O + NADP + Hexadecenoyl-ACP	0	1000	0	0
RA0165__hc	0.8637 cpd14881[hc] + 0.2158 octe6912ACP[hc] + 0.1701 cpd11825[hc] + 0.0457 cpd12458[hc] + 1.3254 cpd00080[hc] + 1.3327 cpd11476[hc] + 0.0227 cpd16235[hc] -> 2.6507 cpd11493[hc] + C00416_PG[hc]	0.8637 Linoleoyl-ACP + 0.2158 gamma-linolenoilACP + 0.1701 Octadecenoyl-ACP + 0.0457 Stearoyl-[acyl-carrier protein] + 1.3254 Glycerol-3-phosphate + 1.3327 hexadecanoyl-acp + 0.0227 Hexadecenoyl-ACP -> 2.6507 ACP + C00416_PG[c]	0	1000	0	0
R01799m__hc	cpd00052[hc] + C00416_PG[hc] -> cpd00012[hc] + C00269_PG[hc]	CTP + C00416_PG[c] -> PPi + C00269_PG[c]	0	1000	0	0
R01801m__hc	cpd00080[hc] + C00269_PG[hc] -> cpd00046[hc] + C03892_PG[hc]	Glycerol-3-phosphate + C00269_PG[c] -> CMP + C03892_PG[c]	0	1000	0	0
R02029m__hc	cpd00001[hc] + C03892_PG[hc] -> cpd00009[hc] + C00344_PG[hc]	H2O + C03892_PG[c] -> Phosphate + C00344_PG[c]	0	1000	0	0
RA0163__hc	0.0095 cpd14882[hc] + 0.0393 octe691215ACP[hc] + 0.3334 cpd14881[hc] + 0.7253 octe6912ACP[hc] + 0.0584 cpd11825[hc] + 0.0223 cpd12458[hc] + 1.2954 cpd00080[hc] + 1.3061 cpd11476[hc] + 0.0965 cpd16235[hc] -> 2.5908 cpd11493[hc] + C00416_DGDG[hc]	0.0095 alpha-Linolenoyl-ACP + 0.0393 OctadecatetraenoilACP + 0.3334 Linoleoyl-ACP + 0.7253 gamma-linolenoilACP + 0.0584 Octadecenoyl-ACP + 0.0223 Stearoyl-[acyl-carrier protein] + 1.2954 Glycerol-3-phosphate + 1.3061 hexadecanoyl-acp + 0.0965 Hexadecenoyl-ACP -> 2.5908 ACP + C00416_DGDG[c]	0	1000	0	0
RA0167__hc	cpd00001[hc] + C00416_DGDG[hc] -> cpd00009[hc] + C00641_DGDG[hc]	H2O + C00416_DGDG[c] -> Phosphate + C00641_DGDG[c]	0	1000	0	0
RA0178__hc	cpd00026[hc] + C00641_DGDG[hc] -> cpd00014[hc] + C04046_DGDG[hc]	UDP-glucose + C00641_DGDG[c] -> UDP + C04046_DGDG[c]	0	1000	0	0
RA0180__hc	C04046_DGDG[hc] <=> C03692_DGDG[hc]	C04046_DGDG[c] <=> C03692_DGDG[c]	-1000	1000	0	0
R04472m__hc	2 C03692_DGDG[hc] -> C00641_DGDG[hc] + C06037_DGDG[hc]	2 C03692_DGDG[c] -> C00641_DGDG[c] + C06037_DGDG[c]	0	1000	0	0
RA0164__hc	0.0165 cpd14882[hc] + 0.5331 cpd14881[hc] + 0.0228 octe6912ACP[hc] + 0.4011 cpd11825[hc] + 0.0343 cpd12458[hc] + 1.3747 cpd00080[hc] + 1.5612 cpd11476[hc] + 0.1804 cpd16235[hc] -> 2.7494 cpd11493[hc] + C00416_SQDG[hc]	0.0165 alpha-Linolenoyl-ACP + 0.5331 Linoleoyl-ACP + 0.0228 gamma-linolenoilACP + 0.4011 Octadecenoyl-ACP + 0.0343 Stearoyl-[acyl-carrier protein] + 1.3747 Glycerol-3-phosphate + 1.5612 hexadecanoyl-acp + 0.1804 Hexadecenoyl-ACP -> 2.7494 ACP + C00416_SQDG[c]	0	1000	0	0
RA0171__hc	cpd00002[hc] + C00641_SQDG[hc] -> cpd00008[hc] + C00416_SQDG[hc]	ATP + C00641_SQDG[c] -> ADP + C00416_SQDG[c]	0	1000	0	38.3182
RA0168__hc	cpd00001[hc] + C00416_SQDG[hc] -> cpd00009[hc] + C00641_SQDG[hc]	H2O + C00416_SQDG[c] -> Phosphate + C00641_SQDG[c]	0	1000	0	38.3182
R06867m__hc	cpd08358[hc] + C00641_SQDG[hc] -> cpd00014[hc] + C13508_SQDG[hc]	UDP-6-sulfoquinovose + C00641_SQDG[c] -> UDP + C13508_SQDG[c]	0	1000	0	0
RA0162__hc	0.0032 cpd14882[hc] + 0.019 octe691215ACP[hc] + 0.4236 cpd14881[hc] + 0.6315 octe6912ACP[hc] + 0.0635 cpd11825[hc] + 0.0034 cpd12458[hc] + 1.2759 cpd00080[hc] + 1.3302 cpd11476[hc] + 0.0774 cpd16235[hc] -> 2.5518 cpd11493[hc] + C00416_MGDG[hc]	0.0032 alpha-Linolenoyl-ACP + 0.019 OctadecatetraenoilACP + 0.4236 Linoleoyl-ACP + 0.6315 gamma-linolenoilACP + 0.0635 Octadecenoyl-ACP + 0.0034 Stearoyl-[acyl-carrier protein] + 1.2759 Glycerol-3-phosphate + 1.3302 hexadecanoyl-acp + 0.0774 Hexadecenoyl-ACP -> 2.5518 ACP + C00416_MGDG[c]	0	1000	0	0
RA0166__hc	cpd00001[hc] + C00416_MGDG[hc] -> cpd00009[hc] + C00641_MGDG[hc]	H2O + C00416_MGDG[c] -> Phosphate + C00641_MGDG[c]	0	1000	0	0
RA0177__hc	cpd00026[hc] + C00641_MGDG[hc] -> cpd00014[hc] + C04046_MGDG[hc]	UDP-glucose + C00641_MGDG[c] -> UDP + C04046_MGDG[c]	0	1000	0	0
RA0179__hc	C04046_MGDG[hc] <=> C03692_MGDG[hc]	C04046_MGDG[c] <=> C03692_MGDG[c]	-1000	1000	0	0
R_R03824__hc	cpd03220[hc] -> cpd01420[hc]	gamma-Carotene -> beta-Carotene	0	1000	0	0
R_R04218__hc	cpd02168[hc] <=> cpd00067[hc] + cpd00012[hc] + cpd03211[hc]	Prephytoene diphosphate <=> H+ + PPi + 15-cis-Phytoene	-1000	1000	0	0
EX_cpd00254[e]	cpd00254[e] <=>	Mg <=>	-1000	1000	-0.00563511	-0.00563511
R_RN0020__hc	cpd00067[hc] + cpd00007[hc] + cpd00005[hc] + cpd14591[hc] -> cpd00001[hc] + cpd00006[hc] + cpd22952[hc]	H+ + O2 + NADPH + Myxocoxanthin -> H2O + NADP + plectaniaxanthin	0	1000	0	0
R_RN0021__hc	cpd00067[hc] + cpd00007[hc] + cpd00004[hc] + cpd22952[hc] -> cpd00001[hc] + cpd00003[hc] + cpd14648[hc]	H+ + O2 + NADH + plectaniaxanthin -> H2O + NAD + Myxol	0	1000	0	0
R_RN0022__hc	cpd00272[hc] + cpd14648[hc] -> cpd00031[hc] + cpd14668[hc]	GDP-L-fucose + Myxol -> GDP + (3R,2'S)-Myxol 2'-alpha-L-fucoside	0	1000	0	0
R_R07557m__hc	2 cpd00067[hc] + 2 cpd00007[hc] + 2 cpd00005[hc] + cpd14668[hc] -> 3 cpd00001[hc] + 2 cpd00006[hc] + cpd14669[hc]	2 H+ + 2 O2 + 2 NADPH + (3R,2'S)-Myxol 2'-alpha-L-fucoside -> 3 H2O + 2 NADP + (3S,2'S)-4-Ketomyxol 2'-alpha-L-fucoside	0	1000	0	0
R_RA0102__hc	2 cpd00067[hc] + 2 cpd00007[hc] + 2 cpd00005[hc] + cpd01420[hc] -> 3 cpd00001[hc] + 2 cpd00006[hc] + cpd05499[hc]	2 H+ + 2 O2 + 2 NADPH + beta-Carotene -> 3 H2O + 2 NADP + Echinenone	0	1000	0	0
R_R07563m__hc	cpd00007[hc] + cpd05499[hc] -> cpd00001[hc] + cpd05490[hc]	O2 + Echinenone -> H2O + Canthaxanthin	0	1000	0	0
R_R07280__hc	cpd00001[hc] + cpd02720[hc] -> cpd00009[hc] + cpd02882[hc]	H2O + 5-Amino-6--5-phosphoribitylaminouracil -> Phosphate + 4--1-D-Ribitylamino-5-aminouracil	0	1000	0	0
EX_cpd10515[e]	cpd10515[e] <=>	Fe+2 <=>	-1000	1000	-0.00280317	-0.00280317
R_R00939__hc	cpd00067[hc] + cpd00005[hc] + cpd00330[hc] -> cpd00006[hc] + cpd00087[hc]	H+ + NADPH + Dihydrofolate -> NADP + Tetrahydrofolate	0	1000	0	0
EX_cpd00149[e]	cpd00149[e] <=>	Co2+ <=>	-1000	1000	-0.000637298	-0.000637298
R_R06531__hc	cpd00002[hc] + cpd00161[hc] -> cpd00008[hc] + cpd00067[hc] + cpd08928[hc]	ATP + L-Threonine -> ADP + H+ + L-Threonine phosphate	0	1000	0	0
R_R07411__hc	cpd00001[hc] + cpd00028[hc] + cpd00350[hc] -> cpd00067[hc] + cpd00012[hc] + cpd11313[hc]	H2O + Heme + Farnesyldiphosphate -> H+ + PPi + hemeO	0	1000	0	0
R_R07412__hc	cpd00001[hc] + 2 cpd00003[hc] + cpd11313[hc] -> 2 cpd00067[hc] + 2 cpd00004[hc] + cpd11312[hc]	H2O + 2 NAD + hemeO -> 2 H+ + 2 NADH + hemeA	0	1000	0	0
R_R00178__hc	cpd00067[hc] + cpd00017[hc] -> cpd00011[hc] + cpd00837[hc]	H+ + S-Adenosyl-L-methionine -> CO2 + S-Adenosylmethioninamine	0	1000	0	0
R_R01920__hc	cpd00118[hc] + cpd00837[hc] -> cpd00067[hc] + cpd00147[hc] + cpd00264[hc]	Putrescine + S-Adenosylmethioninamine -> H+ + 5-Methylthioadenosine + Spermidine	0	1000	0	0
R_R07463__hc	cpd00007[hc] + cpd00033[hc] -> cpd00025[hc] + cpd14545[hc]	O2 + Glycine -> H2O2 + Iminoglycine	0	1000	0	0
R_R09977__hc	cpd21479[hc] -> cpd21480[hc]	2-[(2R,5Z)-2-Carboxy-4-methylthiazol-5(2H)-ylidene]ethyl phosphate -> 2-(2-Carboxy-4-methylthiazol-5-yl)ethyl phosphate	0	1000	0	0
R_R10712__hc	2 cpd00067[hc] + cpd02894[hc] + cpd21480[hc] -> cpd00012[hc] + cpd00011[hc] + cpd00793[hc]	2 H+ + 4-Amino-2-methyl-5-diphosphomethylpyrimidine + 2-(2-Carboxy-4-methylthiazol-5-yl)ethyl phosphate -> PPi + CO2 + Thiamine phosphate	0	1000	0	0
R_R07461m__hc	cpd14548[hc] + cpd22312[hc] -> cpd00018[hc] + cpd14547[hc] + cpd28259[hc]	C15812 + Adenylated-ThiS-Proteins -> AMP + C15811 + Thiocarboxyadenylated-ThiS-Proteins	0	1000	0	0
R_RA0556__hc	cpd00001[hc] + cpd03091[hc] -> cpd00128[hc] + cpd15380[hc]	H2O + 5-Deoxyadenosine -> Adenine + 5-deoxyribose	0	1000	0	0
rxn00695__hc	cpd00002[hc] + cpd00089[hc] -> cpd00012[hc] + cpd00387[hc]	ATP + Glucose-1-phosphate -> PPi + ADPglucose	0	1000	0	30.2597
rxn13643_m__hc	cpd00001[hc] + cpd00387[hc] -> cpd00008[hc] + cpd11735[hc]	H2O + ADPglucose -> ADP + Amylose	0	1000	0	30.2597
rxn09399_m__hc	cpd11735[hc] -> cpd00155[hc]	Amylose -> Glycogen	0	1000	0	30.2597
GLCP_m__hc	cpd00009[hc] + cpd00155[hc] -> cpd00001[hc] + cpd00089[hc]	Phosphate + Glycogen -> H2O + Glucose-1-phosphate	0	1000	0	30.2597
Znabc__hc	cpd00001[hc] + cpd00002[hc] + cpd00034[hp] -> cpd00008[hc] + cpd00009[hc] + cpd00067[hc] + cpd00034[hc]	H2O + ATP + Zn2+ -> ADP + Phosphate + H+ + Zn2+	0	1000	0	0
EX_cpd00034[e]	cpd00034[e] <=>	Zn2+ <=>	-1000	1000	-0.000593534	-0.000593534
EX_cpd00058[e]	cpd00058[e] <=>	Cu2+ <=>	-1000	1000	-0.000593534	-0.000593534
Fe+2abc__hc	cpd00001[hc] + cpd00002[hc] + cpd10515[hp] -> cpd00008[hc] + cpd00009[hc] + cpd00067[hc] + cpd10515[hc]	H2O + ATP + Fe+2 -> ADP + Phosphate + H+ + Fe+2	0	1000	0	0
Mn+2abc__hc	cpd00001[hc] + cpd00002[hc] + cpd20863[hp] -> cpd00008[hc] + cpd00009[hc] + cpd00067[hc] + cpd20863[hc]	H2O + ATP + Mn2+ -> ADP + Phosphate + H+ + Mn2+	0	1000	0	0
EX_cpd20863[e]	cpd20863[e] <=>	Mn2+ <=>	-1000	1000	-0.000593534	-0.000593534
EX_cpd00063[e]	cpd00063[e] <=>	Ca2+ <=>	-1000	1000	-0.000889321	-0.000889321
EX_cpd00205[e]	cpd00205[e] <=>	K+ <=>	-1000	1000	-0.0333789	-0.0333789
EX_cpd00971[e]	cpd00971[e] <=>	Na+ <=>	-1000	1000	-0.000742407	-0.000742407
EX_cpd11574[e]	cpd11574[e] <=>	Molybdate <=>	-1000	1000	-0.000593534	-0.000593534
Prot_biomass__hc	0.4239 cpd00054[hc] + 0.6371 cpd00060[hc] + 0.3349 cpd00023[hc] + 0.2318 cpd00053[hc] + 0.2054 cpd00041[hc] + 0.4486 cpd00033[hc] + 0.4459 cpd00035[hc] + 0.2764 cpd00039[hc] + 0.4004 cpd00132[hc] + 0.5348 cpd00051[hc] + 0.4956 cpd00065[hc] + 0.6753 cpd00066[hc] + 0.415 cpd00069[hc] + 0.0852 cpd00084[hc] + 0.1863 cpd00161[hc] + 0.39 cpd00107[hc] + 0.2453 cpd00119[hc] + 0.4378 cpd00156[hc] + 0.6802…	0.4239 L-Serine + 0.6371 L-Methionine + 0.3349 L-Glutamate + 0.2318 L-Glutamine + 0.2054 L-Aspartate + 0.4486 Glycine + 0.4459 L-Alanine + 0.2764 L-Lysine + 0.4004 L-Asparagine + 0.5348 L-Arginine + 0.4956 L-Tryptophan + 0.6753 L-Phenylalanine + 0.415 L-Tyrosine + 0.0852 L-Cysteine + 0.1863 L-Threonine + 0.39 L-Leucine + 0.2453 L-Histidine + 0.4378 L-Valine + 0.6802 L-Proline + 0.822 L-Isoleucine…	0	1000	0	0
Solpool_biomass__hc	0.012 cpd00005[hc] + 0.004 cpd00006[hc] + 0.062 cpd00003[hc] + 0.002 cpd00004[hc] + 0.008 cpd00056[hc] + 0.008 cpd00220[hc] + 0.008 cpd00042[hc] + 0.006 cpd00010[hc] + 0.008 cpd00015[hc] + 0.008 cpd00017[hc] + 0.01 cpd00022[hc] + 0.008 cpd00016[hc] + 0.008 cpd00028[hc] + 0.003 cpd00078[hc] + 0.001 cpd00070[hc] + 0.008 cpd00087[hc] + 0.008 cpd00201[hc] + 0.008 cpd00345[hc] + 0.008 cpd00216[hc] + 1…	0.012 NADPH + 0.004 NADP + 0.062 NAD + 0.002 NADH + 0.008 TPP + 0.008 Riboflavin + 0.008 GSH + 0.006 CoA + 0.008 FAD + 0.008 S-Adenosyl-L-methionine + 0.01 Acetyl-CoA + 0.008 Pyridoxal phosphate + 0.008 Heme + 0.003 Succinyl-CoA + 0.001 Malonyl-CoA + 0.008 Tetrahydrofolate + 0.008 10-Formyltetrahydrofolate + 0.008 5-Methyltetrahydrofolate + 0.008 Chorismate + 1.147 Putrescine + 0.008 5-10-Metheny…	0	1000	0	0
Inorganicions_biomass__hc	0.379 cpd00009[hc] + 17.04 cpd00205[hc] + 0.682 cpd10515[hc] + 0.682 cpd10516[hc] + 1.136 cpd00013[hc] + 0.379 cpd00048[hc] + 0.757 cpd00254[hc] + 0.303 cpd00149[hc] + 0.379 cpd00971[hc] + 0.454 cpd00063[hc] + 0.303 cpd00058[hc] + 0.303 cpd11574[hc] + 0.303 cpd00034[hc] + 0.303 cpd20863[hc] -> biomass_inorganicions[hc]	0.379 Phosphate + 17.04 K+ + 0.682 Fe+2 + 0.682 Fe+3 + 1.136 NH3 + 0.379 Sulfate + 0.757 Mg + 0.303 Co2+ + 0.379 Na+ + 0.454 Ca2+ + 0.303 Cu2+ + 0.303 Molybdate + 0.303 Zn2+ + 0.303 Mn2+ -> biomass_inorganicions	0	1000	0	0
Pigment_biomass__hc	0.8686 cpd03148[hc] + 0.1253 cpd05499[hc] + 0.1389 cpd01420[hc] + 0.0237 cpd14668[hc] + 0.0406 cpd14669[hc] + 0.0135 cpd05490[hc] -> Biomass_pigments[hc]	0.8686 Chlorophyll a + 0.1253 Echinenone + 0.1389 beta-Carotene + 0.0237 (3R,2'S)-Myxol 2'-alpha-L-fucoside + 0.0406 (3S,2'S)-4-Ketomyxol 2'-alpha-L-fucoside + 0.0135 Canthaxanthin -> Biomass_pigments	0	1000	0	0
RNA_biomass__hc	0.8377 cpd00002[hc] + 0.6 cpd00062[hc] + 1.0076 cpd00038[hc] + 0.6415 cpd00052[hc] -> 3.0868 cpd00012[hc] + biomass_rna[hc]	0.8377 ATP + 0.6 UTP + 1.0076 GTP + 0.6415 CTP -> 3.0868 PPi + biomass_rna	0	1000	0	0
DNA_biomass__hc	0.9682 cpd00115[hc] + 0.7149 cpd00241[hc] + 0.9393 cpd00357[hc] + 0.6232 cpd00356[hc] -> 3.2456 cpd00012[hc] + biomass_dna[hc]	0.9682 dATP + 0.7149 dGTP + 0.9393 TTP + 0.6232 dCTP -> 3.2456 PPi + biomass_dna	0	1000	0	0
Cellwall_biomass__hc	0.5182 cpd02930[hc] + 0.5182 Peptidoglycan[hc] -> biomass_cellwall[hc]	0.5182 Lipid X + 0.5182 Peptidoglycan -> biomass_cellwall	0	1000	0	0
Lipid_biomass__hc	0.1 C00344_PG[hc] + 0.265 C06037_DGDG[hc] + 0.255 C13508_SQDG[hc] + 0.38 C03692_MGDG[hc] -> biomass_lipid[hc]	0.1 C00344_PG[c] + 0.265 C06037_DGDG[c] + 0.255 C13508_SQDG[c] + 0.38 C03692_MGDG[c] -> biomass_lipid	0	1000	0	0
carb_biomass__hc	cpd00026[hc] -> cpd00014[hc] + biomass_carb[hc]	UDP-glucose -> UDP + biomass_carb	0	1000	0	0
biomass_eq_33047__hc	53.35 cpd00001[hc] + 53.35 cpd00002[hc] + 0.024616 cpd03002[hc] + 0.0264784 Peptidoglycan[hc] + 0.184976 cpd00155[hc] + 0.436526 biomass_prot[hc] + 0.027265 biomass_solpool[hc] + 0.009763 biomass_inorganicions[hc] + 0.0238256 Biomass_pigments[hc] + 0.0859268 biomass_rna[hc] + 0.00488196 biomass_dna[hc] + 0.0955948 biomass_lipid[hc] + 1.33389 biomass_carb[hc] -> 53.35 cpd00008[hc] + 53.35 cpd00009…	53.35 H2O + 53.35 ATP + 0.024616 Lipid A disaccharide + 0.0264784 Peptidoglycan + 0.184976 Glycogen + 0.436526 biomass_prot + 0.027265 biomass_solpool + 0.009763 biomass_inorganicions + 0.0238256 Biomass_pigments + 0.0859268 biomass_rna + 0.00488196 biomass_dna + 0.0955948 biomass_lipid + 1.33389 biomass_carb -> 53.35 ADP + 53.35 Phosphate	0	1000	0	0
CYTBDu__hc	cpd16503[hl] + 0.5 cpd00007[hl] -> cpd07274[hl] + cpd00001[hl]	Plastoquinol-9 + 0.5 O2 -> Plastoquinone A + H2O	0	1000	0	0.126
NDH1_3u__hc	cpd00001[hc] + 3 cpd00067[hc] + cpd07274[hl] + cpd00005[hc] + cpd00011[hp] -> 3 cpd00067[hl] + cpd16503[hl] + cpd00006[hc] + cpd00242[hc]	H2O + 3 H+ + Plastoquinone A + NADPH + CO2 -> 3 H+ + Plastoquinol-9 + NADP + H2CO3	0	1000	0	6.05195
CYTBDpp__hc	cpd16503[hp] + 0.5 cpd00007[hp] -> cpd07274[hp] + cpd00001[hp]	Plastoquinol-9 + 0.5 O2 -> Plastoquinone A + H2O	0	1000	0	0.126
NDH1_4pp__hc	cpd00001[hc] + 3 cpd00067[hc] + cpd07274[hp] + cpd00005[hc] + cpd00011[hp] -> 3 cpd00067[hp] + cpd16503[hp] + cpd00006[hc] + cpd00242[hc]	H2O + 3 H+ + Plastoquinone A + NADPH + CO2 -> 3 H+ + Plastoquinol-9 + NADP + H2CO3	0	1000	0	0.126
EX_cpd00011[e]	cpd00011[e] ->	CO2 ->	0	1000	0	0
cpd00011excpp__hc	cpd00011[hp] <=> cpd00011[e]	CO2 <=> CO2	-1000	1000	0	5.92774
cpd00011exccc__hc	cpd00011[hc] <=> cpd00011[hp]	CO2 <=> CO2	-1000	1000	0	7.28082
EX_cpd00528[e]	cpd00528[e] <=>	N2 <=>	-10	1000	-2.04464	-0.677246
cpd00528excpp__hc	cpd00528[hp] <=> cpd00528[e]	N2 <=> N2	-1000	1000	-2.04464	-0.677246
cpd00528exccc__hc	cpd00528[hc] <=> cpd00528[hp]	N2 <=> N2	-1000	1000	-2.04464	-0.677246
cpd00009excpp__hc	cpd00009[hp] <=> cpd00009[e]	Phosphate <=> Phosphate	-1000	1000	0	0
cpd00048excpp__hc	cpd00048[hp] <=> cpd00048[e]	Sulfate <=> Sulfate	-1000	1000	0	0
cpd00209excpp__hc	cpd00209[hp] <=> cpd00209[e]	Nitrate <=> Nitrate	-1000	1000	0	0
cpd00254excpp__hc	cpd00254[hp] <=> cpd00254[e]	Mg <=> Mg	-1000	1000	0	0
cpd10515excpp__hc	cpd10515[hp] <=> cpd10515[e]	Fe+2 <=> Fe+2	-1000	1000	0	0
cpd00149excpp__hc	cpd00149[hp] <=> cpd00149[e]	Co2+ <=> Co2+	-1000	1000	0	0
cpd00034excpp__hc	cpd00034[hp] <=> cpd00034[e]	Zn2+ <=> Zn2+	-1000	1000	0	0
cpd00058excpp__hc	cpd00058[hp] <=> cpd00058[e]	Cu2+ <=> Cu2+	-1000	1000	0	0
cpd20863excpp__hc	cpd20863[hp] <=> cpd20863[e]	Mn2+ <=> Mn2+	-1000	1000	0	0
cpd00063excpp__hc	cpd00063[hp] <=> cpd00063[e]	Ca2+ <=> Ca2+	-1000	1000	0	0
cpd00205excpp__hc	cpd00205[hp] <=> cpd00205[e]	K+ <=> K+	-1000	1000	0	0
cpd00971excpp__hc	cpd00971[hp] <=> cpd00971[e]	Na+ <=> Na+	-1000	1000	0	0
cpd11574excpp__hc	cpd11574[hp] <=> cpd11574[e]	Molybdate <=> Molybdate	-1000	1000	0	0
cpd00027excpp__hc	cpd00027[hp] <=> cpd00027[e]	D-Glucose <=> D-Glucose	-1000	1000	0	0
EX_cpd00027[e]	cpd00027[e] ->	D-Glucose ->	0	1000	0	0
cpd00053excpp__hc	cpd00053[hp] <=> cpd00053[e]	L-Glutamine <=> L-Glutamine	-1000	1000	0	0
EX_cpd00053[e]	cpd00053[e] ->	L-Glutamine ->	0	1000	0	0
cpd00107excpp__hc	cpd00107[hp] <=> cpd00107[e]	L-Leucine <=> L-Leucine	-1000	1000	0	0
EX_cpd00107[e]	cpd00107[e] ->	L-Leucine ->	0	1000	0	0
cpd00118excpp__hc	cpd00118[hp] <=> cpd00118[e]	Putrescine <=> Putrescine	-1000	1000	0	0
EX_cpd00118[e]	cpd00118[e] ->	Putrescine ->	0	1000	0	0
cpd00129excpp__hc	cpd00129[hp] <=> cpd00129[e]	L-Proline <=> L-Proline	-1000	1000	0	0
EX_cpd00129[e]	cpd00129[e] ->	L-Proline ->	0	1000	0	0
cpd00156excpp__hc	cpd00156[hp] <=> cpd00156[e]	L-Valine <=> L-Valine	-1000	1000	0	0
EX_cpd00156[e]	cpd00156[e] ->	L-Valine ->	0	1000	0	0
cpd00179excpp__hc	cpd00179[hp] <=> cpd00179[e]	Maltose <=> Maltose	-1000	1000	0	0
EX_cpd00179[e]	cpd00179[e] ->	Maltose ->	0	1000	0	0
cpd00264excpp__hc	cpd00264[hp] <=> cpd00264[e]	Spermidine <=> Spermidine	-1000	1000	0	0
EX_cpd00264[e]	cpd00264[e] ->	Spermidine ->	0	1000	0	0
cpd00268excpp__hc	cpd00268[hp] <=> cpd00268[e]	H2S2O3 <=> H2S2O3	-1000	1000	0	0
EX_cpd00268[e]	cpd00268[e] ->	H2S2O3 ->	0	1000	0	0
cpd00322excpp__hc	cpd00322[hp] <=> cpd00322[e]	L-Isoleucine <=> L-Isoleucine	-1000	1000	0	0
EX_cpd00322[e]	cpd00322[e] ->	L-Isoleucine ->	0	1000	0	0
cpd03725excpp__hc	cpd03725[hp] <=> cpd03725[e]	Fe(III)dicitrate <=> Fe(III)dicitrate	-1000	1000	0	0
EX_cpd03725[e]	cpd03725[e] ->	Fe(III)dicitrate ->	0	1000	0	0
cpd00060excpp__hc	cpd00060[hp] <=> cpd00060[e]	L-Methionine <=> L-Methionine	-1000	1000	0	0
EX_cpd00060[e]	cpd00060[e] ->	L-Methionine ->	0	1000	0	0
cpd00104excpp__hc	cpd00104[hp] <=> cpd00104[e]	BIOT <=> BIOT	-1000	1000	0	0
EX_cpd00104[e]	cpd00104[e] ->	BIOT ->	0	1000	0	0
cpd01012excpp__hc	cpd01012[hp] <=> cpd01012[e]	Cd2+ <=> Cd2+	-1000	1000	0	0
EX_cpd01012[e]	cpd01012[e] ->	Cd2+ ->	0	1000	0	0
cpd11593excpp__hc	cpd11593[hp] <=> cpd11593[e]	ala-L-asp-L <=> ala-L-asp-L	-1000	1000	0	0
EX_cpd11593[e]	cpd11593[e] ->	ala-L-asp-L ->	0	1000	0	0
cpd00159excpp__hc	cpd00159[hp] <=> cpd00159[e]	L-Lactate <=> L-Lactate	-1000	1000	0	0
EX_cpd00159[e]	cpd00159[e] ->	L-Lactate ->	0	1000	0	0
cpd01262excpp__hc	cpd01262[hp] <=> cpd01262[e]	Amylotriose <=> Amylotriose	-1000	1000	0	0
EX_cpd01262[e]	cpd01262[e] ->	Amylotriose ->	0	1000	0	0
cpd01329excpp__hc	cpd01329[hp] <=> cpd01329[e]	Maltohexaose <=> Maltohexaose	-1000	1000	0	0
EX_cpd01329[e]	cpd01329[e] ->	Maltohexaose ->	0	1000	0	0
rxn00213__hc	cpd00062[hc] + cpd00089[hc] <=> cpd00012[hc] + cpd00026[hc]	UTP + Glucose-1-phosphate <=> PPi + UDP-glucose	-1000	1000	-1.27777	15.0536
rxn00575__hc	cpd00001[hc] + cpd00076[hc] -> cpd00027[hc] + cpd00082[hc]	H2O + Sucrose -> D-Glucose + D-Fructose	0	1000	0	10.1374
rxn08335_p__hc	cpd07274[hp] + cpd00282[hc] -> cpd16503[hp] + cpd00247[hc]	Plastoquinone A + S-Dihydroorotate -> Plastoquinol-9 + Orotate	0	1000	0	0
rxn09272_p__hc	cpd07274[hp] + cpd00036[hc] -> cpd16503[hp] + cpd00106[hc]	Plastoquinone A + Succinate -> Plastoquinol-9 + Fumarate	0	1000	0	0.126
R_R07517__hc	cpd00006[hc] + cpd14590[hc] -> cpd00067[hc] + cpd00005[hc] + cpd14591[hc]	NADP + 1-Hydroxy-gamma-carotene -> H+ + NADPH + Myxocoxanthin	0	1000	0	0
Cyanophycin_syn__hc	2 cpd00002[hc] + cpd00041[hc] + cpd00051[hc] -> 2 cpd00008[hc] + 2 cpd00009[hc] + cyanophycin[hc]	2 ATP + L-Aspartate + L-Arginine -> 2 ADP + 2 Phosphate + cyanophycin[c]	0	1000	0	19.1591
Cyanophycinase__hc	2 cpd00001[hc] + cyanophycin[hc] -> cpd00041[hc] + cpd00051[hc]	2 H2O + cyanophycin[c] -> L-Aspartate + L-Arginine	0	1000	0	19.1591
H2CO3_NAt_syn__hc	cpd00971[hp] + cpd00242[hp] -> cpd00242[hc] + cpd00971[hc]	Na+ + H2CO3 -> H2CO3 + Na+	0	1000	0	4.65534
H2CO3_abc__hc	cpd00001[hc] + cpd00002[hc] + cpd00242[hp] -> cpd00008[hc] + cpd00009[hc] + cpd00067[hc] + cpd00242[hc]	H2O + ATP + H2CO3 -> ADP + Phosphate + H+ + H2CO3	0	1000	0	4.1533
cpd00242excpp__hc	cpd00242[hp] <=> cpd00242[e]	H2CO3 <=> H2CO3	-1000	1000	-4.65534	0
EX_cpd00242[e]	cpd00242[e] <=>	H2CO3 <=>	-8.486	1000	-8.486	-8.486
Mehler__hc	2 cpd00067[hc] + cpd00007[hc] + 2 cpd00005[hc] -> 2 cpd00001[hc] + 2 cpd00006[hc]	2 H+ + O2 + 2 NADPH -> 2 H2O + 2 NADP	0	1000	0	0.063
cpd00013exccc__hc	cpd00013[hc] <=> cpd00013[hp]	NH3 <=> cpd00013[p]	-1000	1000	-30.1072	2.73479
cpd00013excpp__hc	cpd00013[hp] <=> cpd00013[e]	cpd00013[p] <=> cpd00013[e]	-1000	1000	-30.1072	2.73479
EX_cpd00013[e]	cpd00013[e] ->	cpd00013[e] ->	0	1000	0	2.73479
DM_dialurate__hc	dialurate[hc] ->	Dialurate ->	0	1000	0	0
DM_cpd02791__hc	cpd02791[hc] ->	methylthioribulose-1-phosphate ->	0	1000	0	0
DM_cpd15380__hc	cpd15380[hc] ->	5-deoxyribose ->	0	1000	0	0
suc_vc_hc_exch	cpd00076[hc] <=> cpd00076[vc]	Sucrose <=> Sucrose	-1000	0	-1.27777	-0.0846558
glu_vc_hc_exch	cpd00023[hc] + dummy[u] <=> cpd00023[vc]	L-Glutamate + dummy[u] <=> L-Glutamate	-1000	1000	-31.4616	-1.35449
akg_vc_hc_exch	cpd00024[hc] -> cpd00024[vc]	2-Oxoglutarate -> 2-Oxoglutarate	0	1000	0	3.06664
gln_vc_hc_exch	cpd00053[hc] + dummy[u] <=> cpd00053[vc]	L-Glutamine + dummy[u] <=> L-Glutamine	-1000	1000	1.35449	31.4616
cpd11640exccc_hc	cpd11640[hc] <=> cpd11640[hp]	H2 <=> H2	-1000	1000	0	1.98612
cpd11640excpp_hc	cpd11640[hp] <=> cpd11640[e]	H2 <=> H2	-1000	1000	0	1.98612
cpd11640exccc_vc	cpd11640[vc] <=> cpd11640[vp]	H2 <=> H2	-1000	1000	-1.98612	0
cpd11640excpp_vc	cpd11640[vp] <=> cpd11640[e]	H2 <=> H2	-1000	1000	-1.98612	0
EX_cpd11640[e]	cpd11640[e] ->	H2 ->	0	1000	0	1.86284

## Sheet: LDET(-)
Rxn id	Reaction	Reaction Description	lb	ub	Min flux	Max Flux	pFBA flux
ATP_syn_l__vc	3 cpd00008[vc] + 3 cpd00009[vc] + 14 cpd00067[vl] -> 3 cpd00001[vc] + 3 cpd00002[vc] + 11 cpd00067[vc]	3 ADP + 3 Phosphate + 14 H+ -> 3 H2O + 3 ATP + 11 H+	0	1000	21.3136	38.4139	22.8569
ATP_syn_p__vc	3 cpd00008[vc] + 3 cpd00009[vc] + 14 cpd00067[vp] -> 3 cpd00001[vc] + 3 cpd00002[vc] + 11 cpd00067[vc]	3 ADP + 3 Phosphate + 14 H+ -> 3 H2O + 3 ATP + 11 H+	0	1000	0	17.755	14.7052
CA__vc	cpd00242[vx] + cpd00067[vx] -> cpd00001[vx] + cpd00011[vx]	H2CO3 + H+ -> H2O + CO2	0	1000	34.1018	34.1018	34.1018
CBFC2__vc	2 cpd00067[vc] + cpd16503[vl] + 2 ficytc_6[vl] -> 4 cpd00067[vl] + cpd07274[vl] + 2 focytc_6[vl]	2 H+ + Plastoquinol-9 + 2 Ferricytochrome c6 -> 4 H+ + Plastoquinone A + 2 Ferrocytochrome c6	0	1000	0	76.6899	0
CBFC2pp__vc	2 cpd00067[vc] + cpd16503[vp] + 2 ficytc_6[vp] -> 4 cpd00067[vp] + cpd07274[vp] + 2 focytc_6[vp]	2 H+ + Plastoquinol-9 + 2 Ferricytochrome c6 -> 4 H+ + Plastoquinone A + 2 Ferrocytochrome c6	0	1000	0	26.6899	22.4862
CBFCpp__vc	2 cpd00067[vc] + 2 cpd12265[vp] + cpd16503[vp] -> 4 cpd00067[vp] + cpd07274[vp] + 2 cpd12239[vp]	2 H+ + 2 Oxidized plastocyanin + Plastoquinol-9 -> 4 H+ + Plastoquinone A + 2 Reduced plastocyanin	0	1000	0	26.6899	0
CBFCu__vc	2 cpd00067[vc] + 2 cpd12265[vl] + cpd16503[vl] -> 4 cpd00067[vl] + cpd07274[vl] + 2 cpd12239[vl]	2 H+ + 2 Oxidized plastocyanin + Plastoquinol-9 -> 4 H+ + Plastoquinone A + 2 Reduced plastocyanin	0	1000	0	76.6899	51.9741
CYO1b2_syn__vc	0.5 cpd00007[vc] + 4 cpd00067[vc] + 2 cpd12239[vl] -> cpd00001[vc] + 2 cpd00067[vl] + 2 cpd12265[vl]	0.5 O2 + 4 H+ + 2 Reduced plastocyanin -> H2O + 2 H+ + 2 Oxidized plastocyanin	0	1000	0	26.6899	1.97406
CYO1b2pp_syn__vc	0.5 cpd00007[vp] + 4 cpd00067[vc] + 2 cpd12239[vp] -> cpd00001[vp] + 2 cpd00067[vp] + 2 cpd12265[vp]	0.5 O2 + 4 H+ + 2 Reduced plastocyanin -> H2O + 2 H+ + 2 Oxidized plastocyanin	0	1000	0	26.6899	0
CYO1b_syn__vc	0.5 cpd00007[vc] + 4 cpd00067[vc] + 2 focytc_6[vl] -> cpd00001[vc] + 2 cpd00067[vl] + 2 ficytc_6[vl]	0.5 O2 + 4 H+ + 2 Ferrocytochrome c6 -> H2O + 2 H+ + 2 Ferricytochrome c6	0	1000	0	26.6899	0
CYO1bpp_syn__vc	0.5 cpd00007[vp] + 4 cpd00067[vc] + 2 focytc_6[vp] -> cpd00001[vp] + 2 cpd00067[vp] + 2 ficytc_6[vp]	0.5 O2 + 4 H+ + 2 Ferrocytochrome c6 -> H2O + 2 H+ + 2 Ferricytochrome c6	0	1000	0	26.6899	22.4862
DES_6__vc	cpd00007[vc] + 2 cpd00067[vc] + 2 cpd11620[vc] + cpd14882[vc] -> 2 cpd00001[vc] + 2 cpd11621[vc] + octe691215ACP[vc]	O2 + 2 H+ + 2 Reducedferredoxin + alpha-Linolenoyl-ACP -> 2 H2O + 2 Oxidizedferredoxin + OctadecatetraenoilACP	0	1000	0.000162023	0.000162023	0.000162023
DES_6B__vc	cpd00007[vc] + 2 cpd00067[vc] + 2 cpd11620[vc] + cpd14881[vc] -> 2 cpd00001[vc] + 2 cpd11621[vc] + octe6912ACP[vc]	O2 + 2 H+ + 2 Reducedferredoxin + Linoleoyl-ACP -> 2 H2O + 2 Oxidizedferredoxin + gamma-linolenoilACP	0	1000	0.00422244	0.00422244	0.00422244
DHORD_PQ9__vc	cpd00282[vc] + cpd07274[vl] -> cpd00247[vc] + cpd16503[vl]	S-Dihydroorotate + Plastoquinone A -> Orotate + Plastoquinol-9	0	1000	0	0.0109862	0
Desat12__vc	cpd00007[vc] + 2 cpd00067[vc] + 2 cpd11620[vc] + cpd11825[vc] -> 2 cpd00001[vc] + 2 cpd11621[vc] + cpd14881[vc]	O2 + 2 H+ + 2 Reducedferredoxin + Octadecenoyl-ACP -> 2 H2O + 2 Oxidizedferredoxin + Linoleoyl-ACP	0	1000	0.00879067	0.00879067	0.00879067
Desat15__vc	cpd00007[vc] + 2 cpd00067[vc] + 2 cpd11620[vc] + cpd14881[vc] -> 2 cpd00001[vc] + 2 cpd11621[vc] + cpd14882[vc]	O2 + 2 H+ + 2 Reducedferredoxin + Linoleoyl-ACP -> 2 H2O + 2 Oxidizedferredoxin + alpha-Linolenoyl-ACP	0	1000	0.000234983	0.000234983	0.000234983
Desat9__vc	cpd00007[vc] + 2 cpd00067[vc] + 2 cpd11620[vc] + cpd12458[vc] -> 2 cpd00001[vc] + 2 cpd11621[vc] + cpd11825[vc]	O2 + 2 H+ + 2 Reducedferredoxin + Stearoyl-[acyl-carrier protein] -> 2 H2O + 2 Oxidizedferredoxin + Octadecenoyl-ACP	0	1000	0.0102506	0.0102506	0.0102506
FQR__vc	2 cpd00067[vc] + cpd07274[vl] + 2 cpd11620[vc] -> 2 cpd11621[vc] + cpd16503[vl]	2 H+ + Plastoquinone A + 2 Reducedferredoxin -> 2 Oxidizedferredoxin + Plastoquinol-9	0	1000	0	3.62377e-12	0
Kabc__vc	cpd00001[vc] + cpd00002[vc] + cpd00205[vp] -> cpd00008[vc] + cpd00009[vc] + cpd00067[vc] + cpd00205[vc]	H2O + ATP + K+ -> ADP + Phosphate + H+ + K+	0	1000	0	3.82216	0
MECDPDH_syn__vc	2 cpd00067[vc] + cpd08301[vc] + 2 cpd11620[vc] -> cpd00001[vc] + cpd08615[vc] + 2 cpd11621[vc]	2 H+ + 2-C-methyl-D-erythritol2-4-cyclodiphosphate + 2 Reducedferredoxin -> H2O + 1-Hydroxy-2-methyl-2-butenyl 4-diphosphate + 2 Oxidizedferredoxin	0	1000	0.0144048	0.0144048	0.0144048
NDH1_1p__vc	cpd00005[vc] + 4 cpd00067[vc] + cpd07274[vp] -> cpd00006[vc] + 3 cpd00067[vp] + cpd16503[vp]	NADPH + 4 H+ + Plastoquinone A -> NADP + 3 H+ + Plastoquinol-9	0	1000	0	-6.85674e-12	0
NDH1_1u__vc	cpd00005[vc] + 4 cpd00067[vc] + cpd07274[vl] -> cpd00006[vc] + 3 cpd00067[vl] + cpd16503[vl]	NADPH + 4 H+ + Plastoquinone A -> NADP + 3 H+ + Plastoquinol-9	0	1000	0	-9.47864e-12	0
NDH1_2p__vc	cpd00004[vc] + 4 cpd00067[vc] + cpd07274[vp] -> cpd00003[vc] + 3 cpd00067[vp] + cpd16503[vp]	NADH + 4 H+ + Plastoquinone A -> NAD + 3 H+ + Plastoquinol-9	0	1000	0	-4.44578e-12	-9.31077e-12
NDH1_2u__vc	cpd00004[vc] + 4 cpd00067[vc] + cpd07274[vl] -> cpd00003[vc] + 3 cpd00067[vl] + cpd16503[vl]	NADH + 4 H+ + Plastoquinone A -> NAD + 3 H+ + Plastoquinol-9	0	1000	0	-3.989e-12	0
NDH2_syn__vc	cpd00004[vc] + cpd00067[vc] + cpd07274[vl] -> cpd00003[vc] + cpd16503[vl]	NADH + H+ + Plastoquinone A -> NAD + Plastoquinol-9	0	1000	0	-1.02811e-11	0
PFK__vc	cpd00002[vc] + cpd00072[vc] -> cpd00008[vc] + cpd00067[vc] + cpd00290[vc]	ATP + D-fructose-6-phosphate -> ADP + H+ + D-fructose-1,6-bisphosphate	0	1000	0	3.82216	0
PHYTFDH2__vc	cpd00006[vc] + cpd03206[vc] -> cpd00005[vc] + cpd00067[vc] + cpd03215[vc]	NADP + Phytofluene -> NADPH + H+ + zeta-Carotene	0	1000	0.000783158	0.000783158	0.000783158
PNS3__vc	cpd00001[vc] + cpd00246[vc] -> cpd00105[vc] + cpd00226[vc]	H2O + Inosine -> D-Ribose + HYXN	0	1000	0	0.00215675	0
PSP_L__vc	cpd00001[vc] + cpd00738[vc] -> cpd00009[vc] + cpd00054[vc]	H2O + phosphoserine -> Phosphate + L-Serine	0	1000	0.0965921	1.69544	0.0965921
SDPSYN__vc	7 cpd00113[vc] + cpd00283[vc] -> 7 cpd00012[vc] + 7 cpd00067[vc] + cpd02172[vc]	7 Isopentenyldiphosphate + Geranyldiphosphate -> 7 PPi + 7 H+ + Solanesyl diphosphate	0	1000	0	0	0
THD2__vc	cpd00004[vc] + cpd00006[vc] + 2 cpd00067[vp] -> cpd00003[vc] + cpd00005[vc] + 2 cpd00067[vc]	NADH + NADP + 2 H+ -> NAD + NADPH + 2 H+	0	1000	0	9.14502	0.226634
UPHYDR__vc	2 cpd11621[vc] + cpd11640[vc] -> 2 cpd00067[vc] + 2 cpd11620[vc]	2 Oxidizedferredoxin + H2 -> 2 H+ + 2 Reducedferredoxin	0	1000	44.2093	44.2093	44.2093
dmb_syn__vc	cpd00007[vc] + cpd01270[vc] <=> cpd00236[vc] + cpd01997[vc] + dialurate[vc]	O2 + FMNH2 <=> D-Erythrose4-phosphate + Dimethylbenzimidazole + Dialurate	-1000	1000	2.0964e-05	2.0964e-05	2.0964e-05
rxn00001__vc	cpd00001[vc] + cpd00012[vc] -> 2 cpd00009[vc] + cpd00067[vc]	H2O + PPi -> 2 Phosphate + H+	0	1000	3.03934	6.8615	3.03934
rxn00003__vc	2 cpd00020[vc] + cpd00067[vc] -> cpd00011[vc] + cpd00668[vc]	2 Pyruvate + H+ -> CO2 + ALCTT	0	1000	0.0347832	0.0347832	0.0347832
rxn00006__vc	2 cpd00025[vc] -> 2 cpd00001[vc] + cpd00007[vc]	2 H2O2 -> 2 H2O + O2	0	1000	0.000125784	0.000125784	0.000125784
rxn00010__vc	2 cpd00040[vc] + cpd00067[vc] -> cpd00011[vc] + cpd00843[vc]	2 Glyoxalate + H+ -> CO2 + Tartronate semialdehyde	0	1000	0	4.19281e-05	0
rxn00011__vc	cpd00020[vc] + cpd00056[vc] + cpd00067[vc] -> cpd00011[vc] + cpd03049[vc]	Pyruvate + TPP + H+ -> CO2 + 2-Hydroxyethyl-ThPP	0	1000	0.0344874	0.0344874	0.0344874
rxn00016__vc	cpd00001[vc] + cpd01157[vc] -> 2 cpd00122[vc]	H2O + Chitobiose -> 2 N-Acetyl-D-glucosamine	0	1000	0	0	0
rxn00018__vc	cpd00001[vx] + cpd00011[vx] + cpd00871[vx] -> 2 cpd00169[vx] + 2 cpd00067[vx]	H2O + CO2 + D-Ribulose 1,5-bisphosphate -> 2 3-Phosphoglycerate + 2 H+	0	1000	34.1018	34.1018	34.1018
rxn00029__vc	2 cpd00338[vc] -> 2 cpd00001[vc] + cpd00067[vc] + cpd00689[vc]	2 5-Aminolevulinate -> 2 H2O + H+ + Porphobilinogen	0	1000	0.00829158	0.00829158	0.00829158
rxn00048__vc	cpd00067[vc] + 2 cpd02656[vc] -> cpd00220[vc] + cpd02882[vc]	H+ + 2 6-7-Dimethyl-8--1-D-ribityllumazine -> Riboflavin + 4--1-D-Ribitylamino-5-aminouracil	0	1000	6.28921e-05	6.28921e-05	6.28921e-05
rxn00056__vc	cpd00007[vc] + 4 cpd00067[vc] + 4 cpd10515[vc] <=> 2 cpd00001[vc] + 4 cpd10516[vc]	O2 + 4 H+ + 4 Fe+2 <=> 2 H2O + 4 Fe+3	-1000	1000	0.000159987	0.000159987	0.000159987
rxn00060__vc	cpd00001[vc] + 4 cpd00689[vc] -> 4 cpd00013[vc] + cpd00755[vc]	H2O + 4 Porphobilinogen -> 4 NH3 + Hydroxymethylbilane	0	1000	0.00207289	0.00207289	0.00207289
rxn00063__vc	cpd00001[vc] + cpd00002[vc] -> cpd00012[vc] + cpd00018[vc] + 2 cpd00067[vc]	H2O + ATP -> PPi + AMP + 2 H+	0	1000	0	1.91108	0
rxn00065__vc	cpd00002[vc] -> cpd00012[vc] + cpd00067[vc] + cpd00446[vc]	ATP -> PPi + H+ + cAMP	0	1000	0	0	0
rxn00077__vc	cpd00002[vc] + cpd00003[vc] -> cpd00006[vc] + cpd00008[vc] + cpd00067[vc]	ATP + NAD -> NADP + ADP + H+	0	1000	4.19281e-05	4.19281e-05	4.19281e-05
rxn00086__vc	cpd00005[vc] + cpd00067[vc] + cpd00111[vc] -> cpd00006[vc] + 2 cpd00042[vc]	NADPH + H+ + Oxidized glutathione -> NADP + 2 GSH	0	1000	0	0	0
rxn00096__vc	cpd00002[vc] + cpd00008[vc] <=> cpd00009[vc] + cpd00067[vc] + cpd00924[vc]	ATP + ADP <=> Phosphate + H+ + AppppA	-1000	1000	0	0.0333732	0.0333732
rxn00097__vc	cpd00002[vc] + cpd00018[vc] + cpd00067[vc] <=> 2 cpd00008[vc]	ATP + AMP + H+ <=> 2 ADP	-1000	1000	0.657147	4.47936	0.657199
rxn00100__vc	cpd00002[vc] + cpd00655[vc] -> cpd00008[vc] + cpd00010[vc] + cpd00067[vc]	ATP + Dephospho-CoA -> ADP + CoA + H+	0	1000	5.24101e-05	5.24101e-05	5.24101e-05
rxn00101__vc	cpd00001[vc] + 2 cpd00067[vc] + cpd00073[vc] -> cpd00011[vc] + 2 cpd00013[vc]	H2O + 2 H+ + Urea -> CO2 + 2 NH3	0	1000	0	-1.18725e-11	0
rxn00104__vc	cpd00002[vc] + cpd00012[vc] <=> cpd00008[vc] + cpd00421[vc]	ATP + PPi <=> ADP + Triphosphate	-1000	1000	-2.0964e-05	1.27403	-2.0964e-05
rxn00105__vc	cpd00002[vc] + cpd00355[vc] -> cpd00003[vc] + cpd00012[vc]	ATP + Nicotinamide ribonucleotide -> NAD + PPi	0	1000	0	0	0
rxn00109__vc	cpd00004[vc] + 2 cpd00067[vc] + cpd00165[vc] -> cpd00001[vc] + cpd00003[vc] + cpd00013[vc]	NADH + 2 H+ + Hydroxylamine -> H2O + NAD + NH3	0	1000	0	0	0
rxn00117__vc	cpd00002[vc] + cpd00014[vc] <=> cpd00008[vc] + cpd00062[vc]	ATP + UDP <=> ADP + UTP	-1000	1000	-0.92527	4.81709	2.89689
rxn00119__vc	cpd00002[vc] + cpd00067[vc] + cpd00091[vc] <=> cpd00008[vc] + cpd00014[vc]	ATP + H+ + UMP <=> ADP + UDP	-1000	1000	0.015897	1.92698	0.015897
rxn00122__vc	cpd00002[vc] + cpd00050[vc] -> cpd00012[vc] + cpd00015[vc]	ATP + FMN -> PPi + FAD	0	1000	2.0964e-05	2.0964e-05	2.0964e-05
rxn00126__vc	cpd00001[vc] + cpd00002[vc] + cpd00060[vc] -> cpd00009[vc] + cpd00012[vc] + cpd00017[vc] + cpd00067[vc]	H2O + ATP + L-Methionine -> Phosphate + PPi + S-Adenosyl-L-methionine + H+	0	1000	0.00280926	0.00280926	0.00280926
rxn00137__vc	cpd00001[vc] + cpd00045[vc] -> cpd00009[vc] + cpd00018[vc]	H2O + Adenosine 3-5-bisphosphate -> Phosphate + AMP	0	1000	0.0333732	0.0333732	0.0333732
rxn00138__vc	cpd00002[vc] + cpd00013[vc] + cpd00638[vc] -> cpd00003[vc] + cpd00012[vc] + cpd00018[vc] + 2 cpd00067[vc]	ATP + NH3 + Deamido-NAD -> NAD + PPi + AMP + 2 H+	0	1000	0	0.00020964	0
rxn00139__vc	cpd00103[vc] + cpd00128[vc] -> cpd00012[vc] + cpd00018[vc] + cpd00067[vc]	PRPP + Adenine -> PPi + AMP + H+	0	1000	0.000631541	0.00278829	0.00278829
rxn00141__vc	cpd00001[vc] + cpd00019[vc] -> cpd00135[vc] + cpd00182[vc]	H2O + S-Adenosyl-homocysteine -> Homocysteine + Adenosine	0	1000	0.00215675	0.00215675	0.00215675
rxn00147__vc	cpd00001[vc] + cpd00002[vc] + cpd00020[vc] -> cpd00009[vc] + cpd00018[vc] + cpd00061[vc] + 3 cpd00067[vc]	H2O + ATP + Pyruvate -> Phosphate + AMP + Phosphoenolpyruvate + 3 H+	0	1000	0.53809	4.36025	0.53809
rxn00148__vc	cpd00008[vc] + cpd00061[vc] + cpd00067[vc] -> cpd00002[vc] + cpd00020[vc]	ADP + Phosphoenolpyruvate + H+ -> ATP + Pyruvate	0	1000	0	3.82216	0
rxn00157__vc	cpd00022[vc] + cpd00047[vc] <=> cpd00010[vc] + cpd00020[vc]	Acetyl-CoA + Formate <=> CoA + Pyruvate	-1000	1000	0.00031446	0.00031446	0.00031446
rxn00161__vc	cpd00006[vc] + cpd00130[vc] -> cpd00005[vc] + cpd00011[vc] + cpd00020[vc]	NADP + L-Malate -> NADPH + CO2 + Pyruvate	0	1000	0.673317	2.63296	0.673317
rxn00165__vc	cpd00054[vc] -> cpd00013[vc] + cpd00020[vc]	L-Serine -> NH3 + Pyruvate	0	1000	0	1.57383	0
rxn00168__vc	cpd00020[vc] + cpd00067[vc] -> cpd00011[vc] + cpd00071[vc]	Pyruvate + H+ -> CO2 + Acetaldehyde	0	1000	0	0	0
rxn00171__vc	cpd00004[vc] + cpd00022[vc] + cpd00067[vc] -> cpd00003[vc] + cpd00010[vc] + cpd00071[vc]	NADH + Acetyl-CoA + H+ -> NAD + CoA + Acetaldehyde	0	1000	0	0	0
rxn00173__vc	cpd00009[vc] + cpd00022[vc] <=> cpd00010[vc] + cpd00196[vc]	Phosphate + Acetyl-CoA <=> CoA + Acetylphosphate	-1000	1000	-4.14916	1.60198	-0.326996
rxn00175__vc	cpd00002[vc] + cpd00010[vc] + cpd00029[vc] -> cpd00012[vc] + cpd00018[vc] + cpd00022[vc] + cpd00067[vc]	ATP + CoA + Acetate -> PPi + AMP + Acetyl-CoA + H+	0	1000	0	1.92897	0
rxn00179__vc	cpd00002[vc] + cpd00023[vc] -> cpd00008[vc] + cpd02097[vc]	ATP + L-Glutamate -> ADP + L-Glutamyl 5-phosphate	0	1000	0	2.67552	0
rxn00183__vc	cpd00001[vc] + cpd00003[vc] + cpd00858[vc] <=> cpd00004[vc] + cpd00023[vc] + 2 cpd00067[vc]	H2O + NAD + L-Glutamate5-semialdehyde <=> NADH + L-Glutamate + 2 H+	-1000	1000	-0.0285381	2.64698	-0.0285381
rxn00184__vc	cpd00005[vc] + cpd00013[vc] + cpd00024[vc] + cpd00067[vc] -> cpd00001[vc] + cpd00006[vc] + cpd00023[vc]	NADPH + NH3 + 2-Oxoglutarate + H+ -> H2O + NADP + L-Glutamate	0	1000	0	9.45007	0
rxn00186__vc	2 cpd00001[vc] + cpd00002[vc] + cpd01293[vc] -> cpd00008[vc] + cpd00009[vc] + cpd00023[vc] + cpd00067[vc]	2 H2O + ATP + 5-Oxoproline -> ADP + Phosphate + L-Glutamate + H+	0	1000	0	0	0
rxn00187__vc	cpd00002[vc] + cpd00013[vc] + cpd00023[vc] -> cpd00008[vc] + cpd00009[vc] + cpd00053[vc] + cpd00067[vc]	ATP + NH3 + L-Glutamate -> ADP + Phosphate + L-Glutamine + H+	0	1000	0	3.82216	0
rxn00189__vc	cpd00001[vc] + cpd00053[vc] -> cpd00013[vc] + cpd00023[vc]	H2O + L-Glutamine -> NH3 + L-Glutamate	0	1000	0	4.35769	0
rxn00190__vc	cpd00001[vc] + cpd00002[vc] + cpd00053[vc] + cpd00638[vc] -> cpd00003[vc] + cpd00012[vc] + cpd00018[vc] + cpd00023[vc] + 2 cpd00067[vc]	H2O + ATP + L-Glutamine + Deamido-NAD -> NAD + PPi + AMP + L-Glutamate + 2 H+	0	1000	0	0.00020964	0.00020964
rxn00192__vc	cpd00022[vc] + cpd00023[vc] -> cpd00010[vc] + cpd00067[vc] + cpd00477[vc]	Acetyl-CoA + L-Glutamate -> CoA + H+ + N-Acetyl-L-glutamate	0	1000	0	3.82216	0
rxn00193__vc	cpd00023[vc] <=> cpd00186[vc]	L-Glutamate <=> D-Glutamate	-1000	1000	0.00254489	0.00254489	0.00254489
rxn00196__vc	cpd00001[vc] + cpd00006[vc] + cpd00340[vc] -> cpd00005[vc] + cpd00024[vc] + 2 cpd00067[vc]	H2O + NADP + 2,5-Dioxopentanoate -> NADPH + 2-Oxoglutarate + 2 H+	0	1000	0	0	0
rxn00198__vc	cpd00006[vc] + cpd00260[vc] -> cpd00005[vc] + cpd00011[vc] + cpd00024[vc]	NADP + Isocitrate -> NADPH + CO2 + 2-Oxoglutarate	0	1000	0	-2.81178e-12	0
rxn00202__vc	cpd00001[vc] + cpd00022[vc] + cpd00024[vc] -> cpd00010[vc] + cpd00067[vc] + cpd00919[vc]	H2O + Acetyl-CoA + 2-Oxoglutarate -> CoA + H+ + Homocitrate	0	1000	0	0	0
rxn00203__vc	cpd00024[vc] + cpd00067[vc] -> cpd00011[vc] + cpd00199[vc]	2-Oxoglutarate + H+ -> CO2 + 4-Oxobutanoate	0	1000	0.793817	0.793817	0.793817
rxn00206__vc	2 cpd00067[vc] + 2 cpd00532[vc] -> cpd00007[vc] + cpd00025[vc]	2 H+ + 2 O2- -> O2 + H2O2	0	1000	0	0	0
rxn00208__vc	cpd00001[vc] + cpd00007[vc] + cpd00493[vc] -> cpd00013[vc] + cpd00016[vc] + cpd00025[vc]	H2O + O2 + Pyridoxamine phosphate -> NH3 + Pyridoxal phosphate + H2O2	0	1000	0	0	0
rxn00209__vc	cpd00007[vc] + cpd00478[vc] -> cpd00016[vc] + cpd00025[vc]	O2 + Pyridoxine phosphate -> Pyridoxal phosphate + H2O2	0	1000	2.0964e-05	2.0964e-05	2.0964e-05
rxn00211__vc	cpd00001[vc] + 2 cpd00003[vc] + cpd00026[vc] <=> 2 cpd00004[vc] + 3 cpd00067[vc] + cpd00144[vc]	H2O + 2 NAD + UDP-glucose <=> 2 NADH + 3 H+ + UDPglucuronate	-1000	1000	0	0	0
rxn00214__vc	cpd00026[vc] <=> cpd00043[vc]	UDP-glucose <=> UDP-galactose	-1000	1000	0	0	0
rxn00216__vc	cpd00002[vc] + cpd00027[vc] -> cpd00008[vc] + cpd00067[vc] + cpd00079[vc]	ATP + D-Glucose -> ADP + H+ + D-glucose-6-phosphate	0	1000	0	1.27405	0
rxn00224__vc	cpd01476[vc] + cpd10515[vc] -> cpd00028[vc] + 2 cpd00067[vc]	Protoporphyrin + Fe+2 -> Heme + 2 H+	0	1000	6.28921e-05	6.28921e-05	6.28921e-05
rxn00225__vc	cpd00002[vc] + cpd00029[vc] -> cpd00008[vc] + cpd00196[vc]	ATP + Acetate -> ADP + Acetylphosphate	0	1000	0	3.85795	0.0357831
rxn00227__vc	cpd00001[vc] + cpd00196[vc] -> cpd00009[vc] + cpd00029[vc] + cpd00067[vc]	H2O + Acetylphosphate -> Phosphate + Acetate + H+	0	1000	0	3.82216	0
rxn00231__vc	cpd00001[vc] + cpd03734[vc] -> cpd00013[vc] + cpd00029[vc]	H2O + Acetamide -> NH3 + Acetate	0	1000	0	0	0
rxn00237__vc	cpd00002[vc] + cpd00031[vc] <=> cpd00008[vc] + cpd00038[vc]	ATP + GDP <=> ADP + GTP	-1000	1000	-3.79569	1.93825	0.0264783
rxn00239__vc	cpd00002[vc] + cpd00067[vc] + cpd00126[vc] -> cpd00008[vc] + cpd00031[vc]	ATP + H+ + GMP -> ADP + GDP	0	1000	0	1.92036	0.00882454
rxn00242__vc	cpd00001[vc] + cpd00905[vc] -> cpd00012[vc] + cpd00031[vc]	H2O + Guanosine 3,5-bis(diphosphate) -> PPi + GDP	0	1000	0	1.27405	0
rxn00248__vc	cpd00003[vc] + cpd00130[vc] <=> cpd00004[vc] + cpd00032[vc] + cpd00067[vc]	NAD + L-Malate <=> NADH + Oxaloacetate + H+	-1000	1000	-1.78223	9.0958	0.17742
rxn00251__vc	cpd00001[vc] + cpd00011[vc] + cpd00061[vc] -> cpd00009[vc] + cpd00032[vc] + cpd00067[vc]	H2O + CO2 + Phosphoenolpyruvate -> Phosphate + Oxaloacetate + H+	0	1000	0	1.95965	0
rxn00256__vc	cpd00001[vc] + cpd00022[vc] + cpd00032[vc] -> cpd00010[vc] + cpd00067[vc] + cpd00137[vc]	H2O + Acetyl-CoA + Oxaloacetate -> CoA + H+ + Citrate	0	1000	0	-2.81178e-12	0
rxn00260__vc	cpd00024[vc] + cpd00041[vc] <=> cpd00023[vc] + cpd00032[vc]	2-Oxoglutarate + L-Aspartate <=> L-Glutamate + Oxaloacetate	-1000	1000	-9.0958	-0.17742	-0.17742
rxn00262__vc	cpd00001[vc] + cpd00007[vc] + cpd00041[vc] -> cpd00013[vc] + cpd00025[vc] + cpd00032[vc]	H2O + O2 + L-Aspartate -> NH3 + H2O2 + Oxaloacetate	0	1000	0	-6.31786e-12	0
rxn00269__vc	cpd00001[vc] + cpd00007[vc] + cpd00033[vc] -> cpd00013[vc] + cpd00025[vc] + cpd00040[vc]	H2O + O2 + Glycine -> NH3 + H2O2 + Glyoxalate	0	1000	0	-8.20664e-12	0
rxn00272__vc	cpd00035[vc] + cpd00040[vc] -> cpd00020[vc] + cpd00033[vc]	L-Alanine + Glyoxalate -> Pyruvate + Glycine	0	1000	0	8.38561e-05	8.38561e-05
rxn00275__vc	cpd00023[vc] + cpd00040[vc] -> cpd00024[vc] + cpd00033[vc]	L-Glutamate + Glyoxalate -> 2-Oxoglutarate + Glycine	0	1000	0	8.38561e-05	0
rxn00278__vc	cpd00004[vc] + cpd00013[vc] + cpd00020[vc] + cpd00067[vc] -> cpd00001[vc] + cpd00003[vc] + cpd00035[vc]	NADH + NH3 + Pyruvate + H+ -> H2O + NAD + L-Alanine	0	1000	0	0.0422287	0.0238606
rxn00283__vc	cpd00035[vc] <=> cpd00117[vc]	L-Alanine <=> D-Alanine	-1000	1000	0.00254489	0.00254489	0.00254489
rxn00285__vc	cpd00002[vc] + cpd00010[vc] + cpd00036[vc] <=> cpd00008[vc] + cpd00009[vc] + cpd00078[vc]	ATP + CoA + Succinate <=> ADP + Phosphate + Succinyl-CoA	-1000	1000	7.86151e-06	7.86151e-06	7.86151e-06
rxn00289__vc	cpd02799[vc] <=> cpd00020[vc] + cpd00036[vc]	Methylisocitrate <=> Pyruvate + Succinate	-1000	1000	0	0	0
rxn00292__vc	cpd00001[vc] + cpd00037[vc] <=> cpd00014[vc] + cpd00492[vc]	H2O + UDP-N-acetylglucosamine <=> UDP + N-Acetyl-D-mannosamine	-1000	1000	0	0	0
rxn00293__vc	cpd00062[vc] + cpd02611[vc] -> cpd00012[vc] + cpd00037[vc]	UTP + N-Acetyl-D-glucosamine1-phosphate -> PPi + UDP-N-acetylglucosamine	0	1000	0.00982159	0.00982159	0.00982159
rxn00297__vc	cpd00037[vc] <=> cpd00861[vc]	UDP-N-acetylglucosamine <=> UDP-N-acetyl-D-mannosamine	-1000	1000	0	0	0
rxn00298__vc	cpd00001[vc] + 2 cpd00003[vc] + cpd00037[vc] <=> 2 cpd00004[vc] + 3 cpd00067[vc] + cpd02782[vc]	H2O + 2 NAD + UDP-N-acetylglucosamine <=> 2 NADH + 3 H+ + UDP-N-acetyl-D-glucosaminouronate	-1000	1000	0	0	0
rxn00299__vc	cpd00001[vc] + cpd00038[vc] -> cpd00047[vc] + 2 cpd00067[vc] + cpd02978[vc]	H2O + GTP -> Formate + 2 H+ + 7,8-Dihydroneopterin 3-triphosphate	0	1000	8.38561e-05	8.38561e-05	8.38561e-05
rxn00300__vc	3 cpd00001[vc] + cpd00038[vc] -> cpd00012[vc] + cpd00047[vc] + 3 cpd00067[vc] + cpd00957[vc]	3 H2O + GTP -> PPi + Formate + 3 H+ + 2,5-Diamino-6-(5-phosphoribosylamino)-4-pyrimidineone	0	1000	6.28921e-05	6.28921e-05	6.28921e-05
rxn00301__vc	cpd00001[vc] + cpd00038[vc] -> cpd00012[vc] + 2 cpd00067[vc] + cpd00126[vc]	H2O + GTP -> PPi + 2 H+ + GMP	0	1000	0	1.91108	0
rxn00303__vc	cpd00002[vc] + cpd00038[vc] -> cpd00018[vc] + 2 cpd00067[vc] + cpd02740[vc]	ATP + GTP -> AMP + 2 H+ + Guanosine 5-triphosphate,3-diphosphate	0	1000	0	1.27405	0
rxn00304__vc	cpd00031[vc] + cpd00061[vc] + cpd00067[vc] -> cpd00020[vc] + cpd00038[vc]	GDP + Phosphoenolpyruvate + H+ -> Pyruvate + GTP	0	1000	0	3.82216	0
rxn00313__vc	cpd00067[vc] + cpd00516[vc] -> cpd00011[vc] + cpd00039[vc]	H+ + meso-2,6-Diaminopimelate -> CO2 + L-Lysine	0	1000	0.0115965	0.0115965	0.0115965
rxn00322__vc	cpd00039[vc] + cpd00067[vc] -> cpd00011[vc] + cpd01155[vc]	L-Lysine + H+ -> CO2 + Cadaverine	0	1000	0	0	0
rxn00328__vc	cpd00830[vc] <=> cpd00020[vc] + cpd00040[vc]	4-Hydroxy-2-oxoglutarate <=> Pyruvate + Glyoxalate	-1000	1000	0	0	0
rxn00333__vc	cpd00007[vc] + cpd00139[vc] -> cpd00025[vc] + cpd00040[vc]	O2 + Glycolate -> H2O2 + Glyoxalate	0	1000	0	0	0
rxn00337__vc	cpd00002[vc] + cpd00041[vc] -> cpd00008[vc] + cpd01977[vc]	ATP + L-Aspartate -> ADP + 4-Phospho-L-aspartate	0	1000	0.0838275	0.0838275	0.0838275
rxn00338__vc	cpd00007[vc] + cpd00041[vc] -> cpd00025[vc] + cpd03470[vc]	O2 + L-Aspartate -> H2O2 + Iminoaspartate	0	1000	0.00020964	0.00020964	0.00020964
rxn00342__vc	cpd00001[vc] + cpd00132[vc] -> cpd00013[vc] + cpd00041[vc]	H2O + L-Asparagine -> NH3 + L-Aspartate	0	1000	0	1.45256	0
rxn00345__vc	cpd00001[vc] + cpd00767[vc] <=> cpd00029[vc] + cpd00041[vc]	H2O + N-Acetyl-L-aspartate <=> Acetate + L-Aspartate	-1000	1000	0	0	0
rxn00346__vc	cpd00041[vc] + cpd00067[vc] -> cpd00011[vc] + cpd00085[vc]	L-Aspartate + H+ -> CO2 + beta-Alanine	0	1000	5.24101e-05	5.24101e-05	5.24101e-05
rxn00347__vc	cpd00041[vc] -> cpd00013[vc] + cpd00106[vc]	L-Aspartate -> NH3 + Fumarate	0	1000	0	8.91838	0
rxn00350__vc	cpd00001[vc] + cpd00042[vc] -> cpd00023[vc] + cpd01017[vc]	H2O + GSH -> L-Glutamate + Cys-Gly	0	1000	0	0	0
rxn00351__vc	cpd00002[vc] + cpd00033[vc] + cpd00506[vc] -> cpd00008[vc] + cpd00009[vc] + cpd00042[vc] + cpd00067[vc]	ATP + Glycine + gamma-Glutamylcysteine -> ADP + Phosphate + GSH + H+	0	1000	2.0964e-05	2.0964e-05	2.0964e-05
rxn00360__vc	cpd00001[vc] + cpd00044[vc] -> cpd00009[vc] + cpd00193[vc]	H2O + 3-phosphoadenylylsulfate -> Phosphate + APS	0	1000	0	3.82216	0
rxn00361__vc	cpd00002[vc] + cpd00193[vc] -> cpd00008[vc] + cpd00044[vc] + cpd00067[vc]	ATP + APS -> ADP + 3-phosphoadenylylsulfate + H+	0	1000	0.0333732	3.85554	0.0333732
rxn00364__vc	cpd00002[vc] + cpd00046[vc] + cpd00067[vc] <=> cpd00008[vc] + cpd00096[vc]	ATP + CMP + H+ <=> ADP + CDP	-1000	1000	0.0153236	0.015376	0.0153236
rxn00376__vc	cpd00001[vc] + cpd00769[vc] <=> cpd00041[vc] + cpd00047[vc]	H2O + N-Formyl-L-aspartate <=> L-Aspartate + Formate	-1000	1000	0	0	0
rxn00377__vc	cpd00001[vc] + cpd00759[vc] -> cpd00042[vc] + cpd00047[vc] + cpd00067[vc]	H2O + S-Formylglutathione -> GSH + Formate + H+	0	1000	0	0	0
rxn00379__vc	cpd00002[vc] + cpd00048[vc] -> cpd00012[vc] + cpd00193[vc]	ATP + Sulfate -> PPi + APS	0	1000	0	0.0333732	0
rxn00392__vc	cpd00002[vc] + cpd00220[vc] -> cpd00008[vc] + cpd00050[vc]	ATP + Riboflavin -> ADP + FMN	0	1000	4.19281e-05	4.19281e-05	4.19281e-05
rxn00394__vc	cpd00001[vc] + cpd00051[vc] <=> cpd00064[vc] + cpd00073[vc]	H2O + L-Arginine <=> Ornithine + Urea	-1000	1000	-0.0036163	-0.0036163	-0.0036163
rxn00395__vc	cpd00001[vc] + cpd00051[vc] -> cpd00013[vc] + cpd00274[vc]	H2O + L-Arginine -> NH3 + Citrulline	0	1000	0	1.57383	0
rxn00405__vc	cpd00051[vc] + cpd00067[vc] -> cpd00011[vc] + cpd00152[vc]	L-Arginine + H+ -> CO2 + Agmatine	0	1000	0.0036163	0.0036163	0.0036163
rxn00407__vc	cpd00001[vc] + cpd00052[vc] + cpd00067[vc] -> cpd00013[vc] + cpd00062[vc]	H2O + CTP + H+ -> NH3 + UTP	0	1000	0	3.82216	0
rxn00409__vc	cpd00002[vc] + cpd00096[vc] <=> cpd00008[vc] + cpd00052[vc]	ATP + CDP <=> ADP + CTP	-1000	1000	-3.80713	0.0150836	0.0150312
rxn00410__vc	cpd00002[vc] + cpd00013[vc] + cpd00062[vc] -> cpd00008[vc] + cpd00009[vc] + cpd00052[vc] + 2 cpd00067[vc]	ATP + NH3 + UTP -> ADP + Phosphate + CTP + 2 H+	0	1000	0	3.82775	0
rxn00411__vc	cpd00061[vc] + cpd00067[vc] + cpd00096[vc] -> cpd00020[vc] + cpd00052[vc]	Phosphoenolpyruvate + H+ + CDP -> Pyruvate + CTP	0	1000	0	3.82216	0
rxn00412__vc	cpd00001[vc] + cpd00002[vc] + cpd00053[vc] + cpd00062[vc] -> cpd00008[vc] + cpd00009[vc] + cpd00023[vc] + cpd00052[vc] + 2 cpd00067[vc]	H2O + ATP + L-Glutamine + UTP -> ADP + Phosphate + L-Glutamate + CTP + 2 H+	0	1000	0	2.18164	0.00559032
rxn00414__vc	cpd00001[vc] + 2 cpd00002[vc] + cpd00053[vc] + cpd00242[vc] -> 2 cpd00008[vc] + cpd00009[vc] + cpd00023[vc] + 2 cpd00067[vc] + cpd00146[vc]	H2O + 2 ATP + L-Glutamine + H2CO3 -> 2 ADP + Phosphate + L-Glutamate + 2 H+ + Carbamoylphosphate	0	1000	0.033424	0.033424	0.033424
rxn00416__vc	cpd00001[vc] + cpd00002[vc] + cpd00041[vc] + cpd00053[vc] -> cpd00012[vc] + cpd00018[vc] + cpd00023[vc] + 2 cpd00067[vc] + cpd00132[vc]	H2O + ATP + L-Aspartate + L-Glutamine -> PPi + AMP + L-Glutamate + 2 H+ + L-Asparagine	0	1000	0.016799	1.46936	0.016799
rxn00422__vc	cpd00020[vc] + cpd00054[vc] <=> cpd00035[vc] + cpd00145[vc]	Pyruvate + L-Serine <=> L-Alanine + Hydroxypyruvate	-1000	1000	-8.38561e-05	0.0422287	0
rxn00423__vc	cpd00022[vc] + cpd00054[vc] -> cpd00010[vc] + cpd00722[vc]	Acetyl-CoA + L-Serine -> CoA + O-Acetyl-L-serine	0	1000	0.00366895	0.00366895	0.00366895
rxn00424__vc	cpd00040[vc] + cpd00054[vc] -> cpd00033[vc] + cpd00145[vc]	Glyoxalate + L-Serine -> Glycine + Hydroxypyruvate	0	1000	0	8.38561e-05	0
rxn00438__vc	cpd00002[vc] + cpd00793[vc] <=> cpd00008[vc] + cpd00056[vc]	ATP + Thiamine phosphate <=> ADP + TPP	-1000	1000	2.0964e-05	2.0964e-05	2.0964e-05
rxn00459__vc	cpd00482[vc] <=> cpd00001[vc] + cpd00061[vc]	2-Phospho-D-glycerate <=> H2O + Phosphoenolpyruvate	-1000	1000	-1.97609	-0.402261	-0.402261
rxn00460__vc	cpd00014[vc] + cpd00061[vc] + cpd00067[vc] -> cpd00020[vc] + cpd00062[vc]	UDP + Phosphoenolpyruvate + H+ -> Pyruvate + UTP	0	1000	0	3.82216	0
rxn00461__vc	cpd00037[vc] + cpd00061[vc] -> cpd00009[vc] + cpd02820[vc]	UDP-N-acetylglucosamine + Phosphoenolpyruvate -> Phosphate + UDP-N-acetylglucosamine enolpyruvate	0	1000	0.00254489	0.00254489	0.00254489
rxn00463__vc	cpd00001[vc] + cpd00062[vc] -> cpd00012[vc] + 2 cpd00067[vc] + cpd00091[vc]	H2O + UTP -> PPi + 2 H+ + UMP	0	1000	0	1.91108	0
rxn00467__vc	cpd00024[vc] + cpd00064[vc] -> cpd00023[vc] + cpd00858[vc]	2-Oxoglutarate + Ornithine -> L-Glutamate + L-Glutamate5-semialdehyde	0	1000	0	2.67552	0
rxn00469__vc	cpd00001[vc] + cpd00342[vc] <=> cpd00029[vc] + cpd00064[vc]	H2O + N-Acetylornithine <=> Acetate + Ornithine	-1000	1000	0	3.82216	0
rxn00474__vc	cpd00054[vc] + cpd00359[vc] -> cpd00001[vc] + cpd00065[vc]	L-Serine + indol -> H2O + L-Tryptophan	0	1000	0	0.0207931	0
rxn00493__vc	cpd00024[vc] + cpd00066[vc] <=> cpd00023[vc] + cpd00143[vc]	2-Oxoglutarate + L-Phenylalanine <=> L-Glutamate + Phenylpyruvate	-1000	1000	-0.0283325	-0.0283325	-0.0283325
rxn00506__vc	cpd00004[vc] + cpd00029[vc] + 2 cpd00067[vc] -> cpd00001[vc] + cpd00003[vc] + cpd00071[vc]	NADH + Acetate + 2 H+ -> H2O + NAD + Acetaldehyde	0	1000	0	0	0
rxn00508__vc	cpd00001[vc] + cpd00003[vc] + cpd00199[vc] -> cpd00004[vc] + cpd00036[vc] + 2 cpd00067[vc]	H2O + NAD + 4-Oxobutanoate -> NADH + Succinate + 2 H+	0	1000	0	0.793817	0
rxn00509__vc	cpd00001[vc] + cpd00006[vc] + cpd00199[vc] -> cpd00005[vc] + cpd00036[vc] + 2 cpd00067[vc]	H2O + NADP + 4-Oxobutanoate -> NADPH + Succinate + 2 H+	0	1000	0	0.793817	0.793817
rxn00512__vc	cpd00003[vc] + cpd00139[vc] -> cpd00004[vc] + cpd00040[vc] + cpd00067[vc]	NAD + Glycolate -> NADH + Glyoxalate + H+	0	1000	8.38561e-05	8.38561e-05	8.38561e-05
rxn00514__vc	cpd00001[vc] + cpd00068[vc] -> cpd00012[vc] + 2 cpd00067[vc] + cpd00114[vc]	H2O + ITP -> PPi + 2 H+ + IMP	0	1000	0	0	0
rxn00515__vc	cpd00002[vc] + cpd00090[vc] <=> cpd00008[vc] + cpd00068[vc]	ATP + IDP <=> ADP + ITP	-1000	1000	0	0	0
rxn00525__vc	cpd00003[vc] + cpd00616[vc] -> cpd00004[vc] + cpd00011[vc] + cpd00069[vc]	NAD + Pretyrosine -> NADH + CO2 + L-Tyrosine	0	1000	0	0	0
rxn00526__vc	cpd00006[vc] + cpd00616[vc] -> cpd00005[vc] + cpd00011[vc] + cpd00069[vc]	NADP + Pretyrosine -> NADPH + CO2 + L-Tyrosine	0	1000	0	0	0
rxn00527__vc	cpd00024[vc] + cpd00069[vc] <=> cpd00023[vc] + cpd00868[vc]	2-Oxoglutarate + L-Tyrosine <=> L-Glutamate + p-hydroxyphenylpyruvate	-1000	1000	-0.0174115	-0.0174115	-0.0174115
rxn00533__vc	cpd00002[vc] + cpd00022[vc] + cpd00242[vc] -> cpd00008[vc] + cpd00009[vc] + cpd00067[vc] + cpd00070[vc]	ATP + Acetyl-CoA + H2CO3 -> ADP + Phosphate + H+ + Malonyl-CoA	0	1000	0.235883	0.235883	0.235883
rxn00536__vc	cpd00005[vc] + cpd00067[vc] + cpd00071[vc] -> cpd00006[vc] + cpd00363[vc]	NADPH + H+ + Acetaldehyde -> NADP + Ethanol	0	1000	0	0	0
rxn00543__vc	cpd00004[vc] + cpd00067[vc] + cpd00071[vc] -> cpd00003[vc] + cpd00363[vc]	NADH + H+ + Acetaldehyde -> NAD + Ethanol	0	1000	0	0	0
rxn00547__vc	cpd00002[vc] + cpd00082[vc] -> cpd00008[vc] + cpd00067[vc] + cpd00072[vc]	ATP + D-Fructose -> ADP + H+ + D-fructose-6-phosphate	0	1000	0	3.82216	0
rxn00548__vc	cpd00009[vc] + cpd00072[vc] -> cpd00001[vc] + cpd00196[vc] + cpd00236[vc]	Phosphate + D-fructose-6-phosphate -> H2O + Acetylphosphate + D-Erythrose4-phosphate	0	1000	0	0.291213	0.291213
rxn00549__vc	cpd00001[vc] + cpd00290[vc] -> cpd00009[vc] + cpd00072[vc]	H2O + D-fructose-1,6-bisphosphate -> Phosphate + D-fructose-6-phosphate	0	1000	0	32.4546	17.1705
rxn00552__vc	cpd00001[vc] + cpd00288[vc] -> cpd00013[vc] + cpd00072[vc]	H2O + D-Glucosamine phosphate -> NH3 + D-fructose-6-phosphate	0	1000	0	4.35769	0
rxn00553__vc	cpd00026[vc] + cpd00072[vc] -> cpd00014[vc] + cpd01693[vc]	UDP-glucose + D-fructose-6-phosphate -> UDP + 6-Phosphosucrose	0	1000	2.73762	6.55978	2.73762
rxn00555__vc	cpd00053[vc] + cpd00072[vc] -> cpd00023[vc] + cpd00288[vc]	L-Glutamine + D-fructose-6-phosphate -> L-Glutamate + D-Glucosamine phosphate	0	1000	0.00982159	4.36751	0.00982159
rxn00558__vc	cpd00079[vc] <=> cpd00072[vc]	D-glucose-6-phosphate <=> D-fructose-6-phosphate	-1000	1000	-2.89431	-2.89431	-2.89431
rxn00559__vc	cpd00235[vc] <=> cpd00072[vc]	D-mannose-6-phosphate <=> D-fructose-6-phosphate	-1000	1000	-0.000147243	-0.000147243	-0.000147243
rxn00578__vc	cpd00001[vc] + cpd01693[vc] -> cpd00009[vc] + cpd00076[vc]	H2O + 6-Phosphosucrose -> Phosphate + Sucrose	0	1000	2.73762	6.55978	2.73762
rxn00579__vc	cpd00014[vc] + cpd00076[vc] -> cpd00026[vc] + cpd00082[vc]	UDP + Sucrose -> UDP-glucose + D-Fructose	0	1000	0	3.82216	0
rxn00589__vc	cpd00004[vc] + cpd00007[vc] + 2 cpd00067[vc] + cpd00599[vc] -> cpd00001[vc] + cpd00003[vc] + cpd00011[vc] + cpd00077[vc]	NADH + O2 + 2 H+ + SALC -> H2O + NAD + CO2 + Catechol	0	1000	0	0	0
rxn00604__vc	cpd00006[vc] + cpd00079[vc] -> cpd00005[vc] + cpd00067[vc] + cpd00911[vc]	NADP + D-glucose-6-phosphate -> NADPH + H+ + 6-phospho-D-glucono-1-5-lactone	0	1000	0	-2.4562e-12	0
rxn00611__vc	cpd00004[vc] + cpd00067[vc] + cpd00095[vc] -> cpd00003[vc] + cpd00080[vc]	NADH + H+ + Glycerone-phosphate -> NAD + Glycerol-3-phosphate	0	1000	0	0.012966	0.012966
rxn00612__vc	cpd00005[vc] + cpd00067[vc] + cpd00095[vc] -> cpd00006[vc] + cpd00080[vc]	NADPH + H+ + Glycerone-phosphate -> NADP + Glycerol-3-phosphate	0	1000	0	0.012966	0
rxn00615__vc	cpd00002[vc] + cpd00100[vc] -> cpd00008[vc] + cpd00067[vc] + cpd00080[vc]	ATP + Glycerol -> ADP + H+ + Glycerol-3-phosphate	0	1000	0	0.012966	0
rxn00634__vc	cpd00003[vc] + cpd00588[vc] <=> cpd00004[vc] + cpd00067[vc] + cpd00082[vc]	NAD + Sorbitol <=> NADH + H+ + D-Fructose	-1000	1000	0	0	0
rxn00640__vc	cpd00031[vc] + cpd00485[vc] -> cpd00009[vc] + cpd00083[vc]	GDP + D-Mannose1-phosphate -> Phosphate + GDP-mannose	0	1000	0	0.000147243	0.000147243
rxn00641__vc	cpd00038[vc] + cpd00485[vc] -> cpd00012[vc] + cpd00083[vc]	GTP + D-Mannose1-phosphate -> PPi + GDP-mannose	0	1000	0	0.000147243	0
rxn00642__vc	cpd00083[vc] -> cpd00001[vc] + cpd00900[vc]	GDP-mannose -> H2O + GDP-4-dehydro-D-rhamnose	0	1000	0.000147243	0.000147243	0.000147243
rxn00646__vc	cpd00002[vc] + cpd00023[vc] + cpd00084[vc] -> cpd00008[vc] + cpd00009[vc] + cpd00067[vc] + cpd00506[vc]	ATP + L-Glutamate + L-Cysteine -> ADP + Phosphate + H+ + gamma-Glutamylcysteine	0	1000	2.0964e-05	2.0964e-05	2.0964e-05
rxn00647__vc	cpd00024[vc] + cpd00084[vc] <=> cpd00023[vc] + cpd00706[vc]	2-Oxoglutarate + L-Cysteine <=> L-Glutamate + Mercaptopyruvate	-1000	1000	0	0	0
rxn00649__vc	cpd00239[vc] + cpd00722[vc] -> cpd00029[vc] + cpd00084[vc]	H2S + O-Acetyl-L-serine -> Acetate + L-Cysteine	0	1000	0.00366895	0.00366895	0.00366895
rxn00653__vc	cpd00004[vc] + 2 cpd00067[vc] + cpd00085[vc] -> cpd00001[vc] + cpd00003[vc] + cpd01504[vc]	NADH + 2 H+ + beta-Alanine -> H2O + NAD + 3-Aminopropanal	0	1000	0	0	0
rxn00657__vc	cpd00024[vc] + cpd00085[vc] <=> cpd00023[vc] + cpd00191[vc]	2-Oxoglutarate + beta-Alanine <=> L-Glutamate + 3-Oxopropanoate	-1000	1000	0	0	0
rxn00689__vc	cpd00002[vc] + cpd00023[vc] + cpd00087[vc] -> cpd00008[vc] + cpd00009[vc] + cpd00067[vc] + cpd06227[vc]	ATP + L-Glutamate + Tetrahydrofolate -> ADP + Phosphate + H+ + THF-L-glutamate	0	1000	0	0	0
rxn00691__vc	cpd00001[vc] + cpd00201[vc] -> cpd00047[vc] + cpd00067[vc] + cpd00087[vc]	H2O + 10-Formyltetrahydrofolate -> Formate + H+ + Tetrahydrofolate	0	1000	0	0	0
rxn00692__vc	cpd00001[vc] + cpd00033[vc] + cpd00125[vc] <=> cpd00054[vc] + cpd00087[vc]	H2O + Glycine + 5-10-Methylenetetrahydrofolate <=> L-Serine + Tetrahydrofolate	-1000	1000	-0.054387	-0.0543451	-0.0543451
rxn00693__vc	cpd00135[vc] + cpd00345[vc] -> cpd00060[vc] + cpd00087[vc]	Homocysteine + 5-Methyltetrahydrofolate -> L-Methionine + Tetrahydrofolate	0	1000	0.0295181	0.0295181	0.0295181
rxn00702__vc	cpd00052[vc] + cpd00089[vc] <=> cpd00012[vc] + cpd00390[vc]	CTP + Glucose-1-phosphate <=> PPi + CDP-glucose	-1000	1000	0	0	0
rxn00704__vc	cpd00089[vc] <=> cpd00079[vc]	Glucose-1-phosphate <=> D-glucose-6-phosphate	-1000	1000	-4.16836	-2.89431	-2.89431
rxn00708__vc	cpd00001[vc] + cpd00091[vc] <=> cpd00009[vc] + cpd00249[vc]	H2O + UMP <=> Phosphate + Uridine	-1000	1000	-0.061612	-0.00215675	-0.061612
rxn00710__vc	cpd00067[vc] + cpd00810[vc] -> cpd00011[vc] + cpd00091[vc]	H+ + Orotidylic acid -> CO2 + UMP	0	1000	0.0109862	0.0109862	0.0109862
rxn00711__vc	cpd00012[vc] + cpd00067[vc] + cpd00091[vc] <=> cpd00092[vc] + cpd00103[vc]	PPi + H+ + UMP <=> Uracil + PRPP	-1000	1000	0.00215675	0.061612	0.061612
rxn00717__vc	cpd00001[vc] + cpd00067[vc] + cpd00307[vc] -> cpd00013[vc] + cpd00092[vc]	H2O + H+ + Cytosine -> NH3 + Uracil	0	1000	0	0	0
rxn00726__vc	cpd00013[vc] + cpd00216[vc] -> cpd00001[vc] + cpd00020[vc] + cpd00067[vc] + cpd00093[vc]	NH3 + Chorismate -> H2O + Pyruvate + H+ + Anthranilate	0	1000	0	0.0207931	0.0097874
rxn00727__vc	cpd00053[vc] + cpd00216[vc] -> cpd00020[vc] + cpd00023[vc] + cpd00067[vc] + cpd00093[vc]	L-Glutamine + Chorismate -> Pyruvate + L-Glutamate + H+ + Anthranilate	0	1000	0	0.0207931	0.0110057
rxn00735__vc	cpd00004[vc] + cpd00011[vc] + cpd00094[vc] <=> cpd00003[vc] + cpd03593[vc]	NADH + CO2 + 2-Oxobutyrate <=> NAD + D-erythro-3-Methylmalate	-1000	1000	0	0	0
rxn00737__vc	cpd00161[vc] -> cpd00013[vc] + cpd00094[vc]	L-Threonine -> NH3 + 2-Oxobutyrate	0	1000	0.0344874	0.0344874	0.0344874
rxn00738__vc	cpd00001[vc] + cpd00909[vc] -> cpd00013[vc] + cpd00094[vc]	H2O + 1-Aminocyclopropane-1-carboxylate -> NH3 + 2-Oxobutyrate	0	1000	0	0	0
rxn00747__vc	cpd00102[vc] <=> cpd00095[vc]	Glyceraldehyde3-phosphate <=> Glycerone-phosphate	-1000	1000	28.6327	28.6457	28.6457
rxn00748__vc	cpd00095[vc] -> cpd00009[vc] + cpd00428[vc]	Glycerone-phosphate -> Phosphate + 2-Oxopropanal	0	1000	0	0	0
rxn00762__vc	cpd00003[vc] + cpd00100[vc] -> cpd00004[vc] + cpd00067[vc] + cpd00157[vc]	NAD + Glycerol -> NADH + H+ + Glycerone	0	1000	0	0	0
rxn00763__vc	cpd00004[vc] + cpd00067[vc] + cpd00448[vc] -> cpd00003[vc] + cpd00100[vc]	NADH + H+ + D-Glyceraldehyde -> NAD + Glycerol	0	1000	0	0.012966	0
rxn00765__vc	cpd00005[vc] + cpd00067[vc] + cpd00448[vc] -> cpd00006[vc] + cpd00100[vc]	NADPH + H+ + D-Glyceraldehyde -> NADP + Glycerol	0	1000	0	0.012966	0
rxn00770__vc	cpd00002[vc] + cpd00101[vc] -> cpd00018[vc] + cpd00067[vc] + cpd00103[vc]	ATP + ribose-5-phosphate -> AMP + H+ + PRPP	0	1000	0	0.0594552	0
rxn00772__vc	cpd00008[vc] + cpd00067[vc] + cpd00101[vc] -> cpd00002[vc] + cpd00105[vc]	ADP + H+ + ribose-5-phosphate -> ATP + D-Ribose	0	1000	0	0.0594552	0.0594552
rxn00775__vc	cpd00018[vc] + 2 cpd00067[vc] + cpd00101[vc] -> cpd00001[vc] + cpd00251[vc]	AMP + 2 H+ + ribose-5-phosphate -> H2O + ADPribose	0	1000	0	0	0
rxn00776__vc	cpd00092[vc] + cpd00101[vc] -> cpd00001[vc] + cpd00859[vc]	Uracil + ribose-5-phosphate -> H2O + Pseudouridine 5-phosphate	0	1000	0	0	0
rxn00777__vc	cpd00101[vc] <=> cpd00171[vc]	ribose-5-phosphate <=> D-Ribulose5-phosphate	-1000	1000	11.4025	11.4025	11.4025
rxn00781__vc	cpd00003[vc] + cpd00009[vc] + cpd00102[vc] -> cpd00004[vc] + cpd00067[vc] + cpd00203[vc]	NAD + Phosphate + Glyceraldehyde3-phosphate -> NADH + H+ + 1,3-Bisphospho-D-glycerate	0	1000	0	8.91838	0
rxn00782__vc	cpd00005[vc] + cpd00067[vc] + cpd00203[vc] -> cpd00006[vc] + cpd00009[vc] + cpd00102[vc]	NADPH + H+ + 1,3-Bisphospho-D-glycerate -> NADP + Phosphate + Glyceraldehyde3-phosphate	0	1000	68.4962	77.4276	68.5092
rxn00783__vc	cpd00945[vc] <=> cpd00020[vc] + cpd00102[vc]	2-Dehydro-3-deoxy-D-galactonate 6-phosphate <=> Pyruvate + Glyceraldehyde3-phosphate	-1000	1000	0	0	0
rxn00784__vc	cpd00510[vc] -> cpd00071[vc] + cpd00102[vc]	deoxyribose-5-phosphate -> Acetaldehyde + Glyceraldehyde3-phosphate	0	1000	0	0	0
rxn00785__vc	cpd00072[vc] + cpd00102[vc] <=> cpd00198[vc] + cpd00236[vc]	D-fructose-6-phosphate + Glyceraldehyde3-phosphate <=> D-Xylulose5-phosphate + D-Erythrose4-phosphate	-1000	1000	11.2374	11.5286	11.2374
rxn00786__vc	cpd00290[vc] <=> cpd00095[vc] + cpd00102[vc]	D-fructose-1,6-bisphosphate <=> Glycerone-phosphate + Glyceraldehyde3-phosphate	-1000	1000	-32.4546	3.82216	-17.1705
rxn00789__vc	cpd00002[vc] + cpd00103[vc] -> cpd00012[vc] + cpd00067[vc] + cpd01775[vc]	ATP + PRPP -> PPi + H+ + Phosphoribosyl-ATP	0	1000	0.0102917	0.0102917	0.0102917
rxn00790__vc	cpd00001[vc] + cpd00053[vc] + cpd00103[vc] -> cpd00012[vc] + cpd00023[vc] + cpd00067[vc] + cpd01982[vc]	H2O + L-Glutamine + PRPP -> PPi + L-Glutamate + H+ + 5-Phosphoribosylamine	0	1000	0.016522	0.016522	0.016522
rxn00791__vc	cpd00093[vc] + cpd00103[vc] -> cpd00012[vc] + cpd00067[vc] + cpd02642[vc]	Anthranilate + PRPP -> PPi + H+ + N-5-phosphoribosyl-anthranilate	0	1000	0.0207931	0.0207931	0.0207931
rxn00792__vc	cpd00012[vc] + cpd03517[vc] -> cpd00002[vc] + cpd00104[vc]	PPi + Biotinyl-5-AMP -> ATP + BIOT	0	1000	0	0	0
rxn00797__vc	cpd00001[vc] + cpd00249[vc] <=> cpd00092[vc] + cpd00105[vc]	H2O + Uridine <=> Uracil + D-Ribose	-1000	1000	-0.061612	-0.00215675	-0.061612
rxn00799__vc	cpd00130[vc] <=> cpd00001[vc] + cpd00106[vc]	L-Malate <=> H2O + Fumarate	-1000	1000	-9.76912	-0.850737	-0.850737
rxn00800__vc	cpd02375[vc] <=> cpd00018[vc] + cpd00106[vc]	Adenylosuccinate <=> AMP + Fumarate	-1000	1000	0.0179892	0.0201459	0.0179892
rxn00802__vc	cpd02152[vc] <=> cpd00051[vc] + cpd00106[vc]	L-Argininosuccinate <=> L-Arginine + Fumarate	-1000	1000	0.0224378	1.59627	0.0224378
rxn00806__vc	cpd00024[vc] + cpd00107[vc] <=> cpd00023[vc] + cpd00200[vc]	2-Oxoglutarate + L-Leucine <=> L-Glutamate + 4MOP	-1000	1000	-0.0163626	-0.0163626	-0.0163626
rxn00830__vc	cpd00113[vc] <=> cpd00202[vc]	Isopentenyldiphosphate <=> DMAPP	-1000	1000	-0.0108023	0.00360252	0
rxn00832__vc	cpd00001[vc] + cpd00114[vc] <=> cpd02884[vc]	H2O + IMP <=> FAICAR	-1000	1000	-0.0267927	-0.0267927	-0.0267927
rxn00834__vc	cpd00001[vc] + cpd00003[vc] + cpd00114[vc] -> cpd00004[vc] + cpd00067[vc] + cpd00497[vc]	H2O + NAD + IMP -> NADH + H+ + XMP	0	1000	0.00664682	0.00880357	0.00880357
rxn00838__vc	cpd00038[vc] + cpd00041[vc] + cpd00114[vc] -> cpd00009[vc] + cpd00031[vc] + 2 cpd00067[vc] + cpd02375[vc]	GTP + L-Aspartate + IMP -> Phosphate + GDP + 2 H+ + Adenylosuccinate	0	1000	0.0179892	0.0201459	0.0179892
rxn00839__vc	cpd00002[vc] + cpd00177[vc] -> cpd00008[vc] + cpd00115[vc]	ATP + dADP -> ADP + dATP	0	1000	0	1.92036	0.000454295
rxn00851__vc	cpd00002[vc] + 2 cpd00117[vc] -> cpd00008[vc] + cpd00009[vc] + cpd00067[vc] + cpd00731[vc]	ATP + 2 D-Alanine -> ADP + Phosphate + H+ + Ala-Ala	0	1000	0.00254489	0.00254489	0.00254489
rxn00858__vc	cpd00001[vc] + cpd00152[vc] -> cpd00073[vc] + cpd00118[vc]	H2O + Agmatine -> Urea + Putrescine	0	1000	0.0036163	0.0036163	0.0036163
rxn00863__vc	cpd00001[vc] + cpd00003[vc] + cpd01324[vc] -> cpd00004[vc] + 2 cpd00067[vc] + cpd00119[vc]	H2O + NAD + L-Histidinal -> NADH + 2 H+ + L-Histidine	0	1000	0.0102917	0.0102917	0.0102917
rxn00869__vc	cpd00003[vc] + cpd00010[vc] + cpd01011[vc] <=> cpd00004[vc] + cpd00067[vc] + cpd00120[vc]	NAD + CoA + Butanal <=> NADH + H+ + Butyryl-CoA	-1000	1000	0	0	0
rxn00881__vc	cpd00001[vc] + cpd00867[vc] -> cpd00009[vc] + cpd00121[vc]	H2O + Inositol 1-phosphate -> Phosphate + L-Inositol	0	1000	0	0	0
rxn00882__vc	cpd00001[vc] + cpd02230[vc] -> cpd00009[vc] + cpd00121[vc]	H2O + Inositol 4-phosphate -> Phosphate + L-Inositol	0	1000	0	0	0
rxn00883__vc	cpd00001[vc] + cpd02484[vc] -> cpd00009[vc] + cpd00121[vc]	H2O + Inositol 3-phosphate -> Phosphate + L-Inositol	0	1000	0	0	0
rxn00897__vc	cpd00122[vc] <=> cpd00492[vc]	N-Acetyl-D-glucosamine <=> N-Acetyl-D-mannosamine	-1000	1000	0	0	0
rxn00898__vc	cpd02498[vc] -> cpd00001[vc] + cpd00123[vc]	2,3-Dihydroxy-isovalerate -> H2O + 3-Methyl-2-oxobutanoate	0	1000	0.0347832	0.0347832	0.0347832
rxn00902__vc	cpd00001[vc] + cpd00022[vc] + cpd00123[vc] -> cpd00010[vc] + cpd00067[vc] + cpd01646[vc]	H2O + Acetyl-CoA + 3-Methyl-2-oxobutanoate -> CoA + H+ + 2-Isopropylmalate	0	1000	0.0163626	0.0163626	0.0163626
rxn00903__vc	cpd00023[vc] + cpd00123[vc] -> cpd00024[vc] + cpd00156[vc]	L-Glutamate + 3-Methyl-2-oxobutanoate -> 2-Oxoglutarate + L-Valine	0	1000	0	0.0422287	0
rxn00904__vc	cpd00020[vc] + cpd00156[vc] <=> cpd00035[vc] + cpd00123[vc]	Pyruvate + L-Valine <=> L-Alanine + 3-Methyl-2-oxobutanoate	-1000	1000	-0.0183681	0.0238606	0
rxn00907__vc	cpd00006[vc] + cpd00125[vc] -> cpd00005[vc] + cpd00347[vc]	NADP + 5-10-Methylenetetrahydrofolate -> NADPH + 5-10-Methenyltetrahydrofolate	0	1000	0.0433567	0.0433567	0.0433567
rxn00908__vc	cpd00003[vc] + cpd00033[vc] + cpd00087[vc] -> cpd00004[vc] + cpd00011[vc] + cpd00013[vc] + cpd00125[vc]	NAD + Glycine + Tetrahydrofolate -> NADH + CO2 + NH3 + 5-10-Methylenetetrahydrofolate	0	1000	0.0190019	0.0190438	0.0190438
rxn00912__vc	cpd00001[vc] + cpd00123[vc] + cpd00125[vc] -> cpd00087[vc] + cpd00712[vc]	H2O + 3-Methyl-2-oxobutanoate + 5-10-Methylenetetrahydrofolate -> Tetrahydrofolate + 2-Dehydropantoate	0	1000	5.24101e-05	5.24101e-05	5.24101e-05
rxn00915__vc	cpd00103[vc] + cpd00207[vc] -> cpd00012[vc] + cpd00067[vc] + cpd00126[vc]	PRPP + Guanine -> PPi + H+ + GMP	0	1000	0	0	0
rxn00916__vc	cpd00002[vc] + cpd00013[vc] + cpd00497[vc] -> cpd00012[vc] + cpd00018[vc] + 3 cpd00067[vc] + cpd00126[vc]	ATP + NH3 + XMP -> PPi + AMP + 3 H+ + GMP	0	1000	0	0.00880357	0.00880357
rxn00917__vc	cpd00001[vc] + cpd00002[vc] + cpd00053[vc] + cpd00497[vc] -> cpd00012[vc] + cpd00018[vc] + cpd00023[vc] + 3 cpd00067[vc] + cpd00126[vc]	H2O + ATP + L-Glutamine + XMP -> PPi + AMP + L-Glutamate + 3 H+ + GMP	0	1000	0	0.00880357	0
rxn00927__vc	cpd00001[vc] + cpd00182[vc] -> cpd00105[vc] + cpd00128[vc]	H2O + Adenosine -> D-Ribose + Adenine	0	1000	0	0.00215675	0.00215675
rxn00929__vc	cpd00004[vc] + 2 cpd00067[vc] + cpd02431[vc] -> cpd00003[vc] + cpd00129[vc]	NADH + 2 H+ + 1-Pyrroline-5-carboxylate -> NAD + L-Proline	0	1000	0	0.0285381	0.0285381
rxn00931__vc	cpd00005[vc] + 2 cpd00067[vc] + cpd02431[vc] -> cpd00006[vc] + cpd00129[vc]	NADPH + 2 H+ + 1-Pyrroline-5-carboxylate -> NADP + L-Proline	0	1000	0	0.0285381	0
rxn00933__vc	cpd00129[vc] <=> cpd00567[vc]	L-Proline <=> D-Proline	-1000	1000	0	0	0
rxn00942__vc	cpd00001[vc] + cpd02016[vc] <=> cpd00067[vc] + cpd00105[vc] + cpd00133[vc]	H2O + N-Ribosylnicotinamide <=> H+ + D-Ribose + Nicotinamide	-1000	1000	0	0	0
rxn00947__vc	cpd00002[vc] + cpd00010[vc] + cpd00214[vc] -> cpd00012[vc] + cpd00018[vc] + cpd00067[vc] + cpd00134[vc]	ATP + CoA + Palmitate -> PPi + AMP + H+ + Palmitoyl-CoA	0	1000	0	1.91108	0
rxn00950__vc	cpd00001[vc] + cpd00424[vc] -> cpd00013[vc] + cpd00020[vc] + cpd00135[vc]	H2O + Cystathionine -> NH3 + Pyruvate + Homocysteine	0	1000	0	0	0
rxn00952__vc	cpd00239[vc] + cpd00790[vc] -> cpd00029[vc] + cpd00135[vc]	H2S + O-Acetyl-L-homoserine -> Acetate + Homocysteine	0	1000	0.0273614	0.0273614	0.0273614
rxn00973__vc	cpd00137[vc] <=> cpd00260[vc]	Citrate <=> Isocitrate	-1000	1000	0	-2.84217e-12	0
rxn00979__vc	cpd00001[vc] + cpd00003[vc] + cpd00229[vc] -> cpd00004[vc] + 2 cpd00067[vc] + cpd00139[vc]	H2O + NAD + Glycolaldehyde -> NADH + 2 H+ + Glycolate	0	1000	8.38561e-05	8.38561e-05	8.38561e-05
rxn00980__vc	cpd00001[vc] + cpd00727[vc] -> cpd00009[vc] + cpd00139[vc]	H2O + 2-Phosphoglycolate -> Phosphate + Glycolate	0	1000	0	0	0
rxn01000__vc	cpd00067[vc] + cpd00219[vc] -> cpd00001[vc] + cpd00011[vc] + cpd00143[vc]	H+ + Prephenate -> H2O + CO2 + Phenylpyruvate	0	1000	0.0283325	0.0283325	0.0283325
rxn01007__vc	cpd00067[vc] + cpd00144[vc] <=> cpd00011[vc] + cpd00163[vc]	H+ + UDPglucuronate <=> CO2 + UDP-xylose	-1000	1000	0	0	0
rxn01008__vc	cpd00144[vc] <=> cpd00472[vc]	UDPglucuronate <=> UDPgalacturonate	-1000	1000	0	0	0
rxn01011__vc	cpd00003[vc] + cpd00223[vc] <=> cpd00004[vc] + cpd00067[vc] + cpd00145[vc]	NAD + Glycerate <=> NADH + H+ + Hydroxypyruvate	-1000	1000	-0.0422287	4.19281e-05	0
rxn01018__vc	cpd00041[vc] + cpd00146[vc] -> cpd00009[vc] + cpd00067[vc] + cpd00343[vc]	L-Aspartate + Carbamoylphosphate -> Phosphate + H+ + N-Carbamoyl-L-aspartate	0	1000	0.0109862	0.0109862	0.0109862
rxn01019__vc	cpd00064[vc] + cpd00146[vc] -> cpd00009[vc] + cpd00067[vc] + cpd00274[vc]	Ornithine + Carbamoylphosphate -> Phosphate + H+ + Citrulline	0	1000	0.0224378	0.0224378	0.0224378
rxn01022__vc	cpd00009[vc] + cpd00147[vc] -> cpd00128[vc] + cpd02574[vc]	Phosphate + 5-Methylthioadenosine -> Adenine + methylthioribose-1-phosphate	0	1000	0.000610577	0.000610577	0.000610577
rxn01025__vc	cpd00001[vc] + cpd00067[vc] + cpd01587[vc] <=> cpd00013[vc] + cpd00151[vc]	H2O + H+ + 5-Methylcytosine <=> NH3 + Thymine	-1000	1000	0	0	0
rxn01045__vc	cpd00004[vc] + cpd00013[vc] + cpd00067[vc] + cpd00123[vc] -> cpd00001[vc] + cpd00003[vc] + cpd00156[vc]	NADH + NH3 + H+ + 3-Methyl-2-oxobutanoate -> H2O + NAD + L-Valine	0	1000	0	0.0422287	0.0183681
rxn01068__vc	cpd00003[vc] + cpd00161[vc] <=> cpd00004[vc] + cpd00067[vc] + cpd02211[vc]	NAD + L-Threonine <=> NADH + H+ + L-2-Amino-acetoacetate	-1000	1000	0	0	0
rxn01069__vc	cpd00001[vc] + cpd00809[vc] -> cpd00009[vc] + cpd00161[vc]	H2O + O-Phospho-L-homoserine -> Phosphate + L-Threonine	0	1000	0.0423247	0.0423247	0.0423247
rxn01089__vc	cpd00001[vc] + cpd00878[vc] -> cpd00027[vc] + cpd00167[vc]	H2O + Glucocerebroside -> D-Glucose + Ceramide	0	1000	0	0	0
rxn01100__vc	cpd00002[vc] + cpd00169[vc] <=> cpd00008[vc] + cpd00203[vc]	ATP + 3-Phosphoglycerate <=> ADP + 1,3-Bisphospho-D-glycerate	-1000	1000	68.4962	72.3313	68.5092
rxn01101__vc	cpd00003[vc] + cpd00169[vc] -> cpd00004[vc] + cpd00067[vc] + cpd02069[vc]	NAD + 3-Phosphoglycerate -> NADH + H+ + 3-Phosphonooxypyruvate	0	1000	0.0965921	1.69544	0.0965921
rxn01102__vc	cpd00002[vc] + cpd00223[vc] -> cpd00008[vc] + cpd00067[vc] + cpd00169[vc]	ATP + Glycerate -> ADP + H+ + 3-Phosphoglycerate	0	1000	0	0.0422287	0
rxn01103__vc	cpd00001[vc] + cpd00203[vc] -> cpd00009[vc] + cpd00067[vc] + cpd00169[vc]	H2O + 1,3-Bisphospho-D-glycerate -> Phosphate + H+ + 3-Phosphoglycerate	0	1000	0	3.82216	0
rxn01106__vc	cpd00482[vc] <=> cpd00169[vc]	2-Phospho-D-glycerate <=> 3-Phosphoglycerate	-1000	1000	0.402261	1.97609	0.402261
rxn01111__vc	cpd00002[vc] + cpd00171[vc] -> cpd00008[vc] + cpd00067[vc] + cpd00871[vc]	ATP + D-Ribulose5-phosphate -> ADP + H+ + D-Ribulose 1,5-bisphosphate	0	1000	34.1018	34.1018	34.1018
rxn01115__vc	cpd00006[vc] + cpd00284[vc] -> cpd00005[vc] + cpd00011[vc] + cpd00171[vc]	NADP + 6-Phospho-D-gluconate -> NADPH + CO2 + D-Ribulose5-phosphate	0	1000	0	-2.4562e-12	0
rxn01116__vc	cpd00171[vc] <=> cpd00198[vc]	D-Ribulose5-phosphate <=> D-Xylulose5-phosphate	-1000	1000	-22.6994	-22.6994	-22.6994
rxn01119__vc	cpd00043[vc] + cpd00286[vc] <=> cpd00091[vc] + cpd02745[vc]	UDP-galactose + Undecaprenylphosphate <=> UMP + alpha-D-Galactosyl-diphosphoundecaprenol	-1000	1000	0	0	0
rxn01127__vc	cpd00002[vc] + cpd00067[vc] + cpd00294[vc] <=> cpd00008[vc] + cpd00177[vc]	ATP + H+ + dAMP <=> ADP + dADP	-1000	1000	0	0	0
rxn01132__vc	cpd00009[vc] + cpd00179[vc] -> cpd00027[vc] + cpd00501[vc]	Phosphate + Maltose -> D-Glucose + beta-D-Glucose 1-phosphate	0	1000	0	0	0
rxn01134__vc	cpd00179[vc] <=> cpd00794[vc]	Maltose <=> TRHL	-1000	1000	0	0	0
rxn01137__vc	cpd00001[vc] + cpd00067[vc] + cpd00182[vc] -> cpd00013[vc] + cpd00246[vc]	H2O + H+ + Adenosine -> NH3 + Inosine	0	1000	0	0.00215675	0
rxn01153__vc	cpd00001[vc] + cpd00610[vc] -> cpd00013[vc] + cpd00186[vc]	H2O + D-Glutamine -> NH3 + D-Glutamate	0	1000	0	0	0
rxn01164__vc	cpd00007[vc] + cpd00188[vc] -> cpd03555[vc]	O2 + Arachidonate -> 15(S)-HPETE	0	1000	0	0	0
rxn01184__vc	cpd00048[vc] + cpd00067[vc] + cpd00924[vc] -> cpd00002[vc] + cpd00193[vc]	Sulfate + H+ + AppppA -> ATP + APS	0	1000	0	0.0333732	0.0333732
rxn01187__vc	cpd00009[vc] + cpd00198[vc] -> cpd00001[vc] + cpd00102[vc] + cpd00196[vc]	Phosphate + D-Xylulose5-phosphate -> H2O + Glyceraldehyde3-phosphate + Acetylphosphate	0	1000	0	0.291213	0
rxn01200__vc	cpd00102[vc] + cpd00238[vc] <=> cpd00101[vc] + cpd00198[vc]	Glyceraldehyde3-phosphate + Sedoheptulose7-phosphate <=> ribose-5-phosphate + D-Xylulose5-phosphate	-1000	1000	11.462	11.462	11.462
rxn01204__vc	cpd00024[vc] + cpd00281[vc] -> cpd00023[vc] + cpd00199[vc]	2-Oxoglutarate + GABA -> L-Glutamate + 4-Oxobutanoate	0	1000	0	0	0
rxn01208__vc	cpd00067[vc] + cpd02605[vc] -> cpd00011[vc] + cpd00200[vc]	H+ + 2-isopropyl-3-oxosuccinate -> CO2 + 4MOP	0	1000	0.0163626	0.0163626	0.0163626
rxn01210__vc	cpd00002[vc] + cpd00023[vc] + cpd00201[vc] -> cpd00008[vc] + cpd00009[vc] + cpd00067[vc] + cpd03524[vc]	ATP + L-Glutamate + 10-Formyltetrahydrofolate -> ADP + Phosphate + H+ + 10-Formyl-THF-L-glutamate	0	1000	0	0	0
rxn01211__vc	cpd00001[vc] + cpd00347[vc] <=> cpd00067[vc] + cpd00201[vc]	H2O + 5-10-Methenyltetrahydrofolate <=> H+ + 10-Formyltetrahydrofolate	-1000	1000	0.0433357	0.0433357	0.0433357
rxn01213__vc	cpd00113[vc] + cpd00202[vc] -> cpd00012[vc] + cpd00067[vc] + cpd00283[vc]	Isopentenyldiphosphate + DMAPP -> PPi + H+ + Geranyldiphosphate	0	1000	0.00360252	0.00360252	0.00360252
rxn01219__vc	cpd00002[vc] + cpd00067[vc] + cpd00206[vc] <=> cpd00008[vc] + cpd00533[vc]	ATP + H+ + dCMP <=> ADP + dCDP	-1000	1000	0	0	0
rxn01226__vc	cpd00001[vc] + cpd00311[vc] -> cpd00105[vc] + cpd00207[vc]	H2O + Guanosine -> D-Ribose + Guanine	0	1000	0	0	0
rxn01241__vc	cpd00003[vc] + cpd00449[vc] <=> cpd00004[vc] + cpd00067[vc] + cpd00213[vc]	NAD + Dihydrolipoamide <=> NADH + H+ + Lipoamide	-1000	1000	0	-1.01181e-11	0
rxn01242__vc	cpd00020[vc] + cpd00067[vc] + cpd00213[vc] -> cpd00011[vc] + cpd00836[vc]	Pyruvate + H+ + Lipoamide -> CO2 + S-Acetyldihydrolipoamide	0	1000	0	-1.00755e-11	0
rxn01249__vc	cpd00006[vc] + cpd00263[vc] <=> cpd00005[vc] + cpd00067[vc] + cpd00215[vc]	NADP + Pyridoxol <=> NADPH + H+ + Pyridoxal	-1000	1000	0	0	0
rxn01255__vc	cpd00932[vc] -> cpd00009[vc] + cpd00216[vc]	5-O--1-Carboxyvinyl-3-phosphoshikimate -> Phosphate + Chorismate	0	1000	0.066642	0.066642	0.066642
rxn01256__vc	cpd00216[vc] -> cpd00219[vc]	Chorismate -> Prephenate	0	1000	0.0457441	0.0457441	0.0457441
rxn01257__vc	cpd00053[vc] + cpd00216[vc] -> cpd00023[vc] + cpd08210[vc]	L-Glutamine + Chorismate -> L-Glutamate + ADC	0	1000	8.38561e-05	8.38561e-05	8.38561e-05
rxn01258__vc	cpd00216[vc] <=> cpd00658[vc]	Chorismate <=> Isochorismate	-1000	1000	0	0	0
rxn01268__vc	cpd00003[vc] + cpd00219[vc] -> cpd00004[vc] + cpd00011[vc] + cpd00868[vc]	NAD + Prephenate -> NADH + CO2 + p-hydroxyphenylpyruvate	0	1000	0	0.0174115	0
rxn01269__vc	cpd00006[vc] + cpd00219[vc] -> cpd00005[vc] + cpd00011[vc] + cpd00868[vc]	NADP + Prephenate -> NADPH + CO2 + p-hydroxyphenylpyruvate	0	1000	0	0.0174115	0.0174115
rxn01274__vc	cpd00001[vc] + cpd02182[vc] -> cpd00042[vc] + cpd00067[vc] + cpd00221[vc]	H2O + (R)-S-Lactoylglutathione -> GSH + H+ + D-Lactate	0	1000	0	0	0
rxn01275__vc	cpd00002[vc] + cpd00222[vc] -> cpd00008[vc] + cpd00067[vc] + cpd00284[vc]	ATP + GLCN -> ADP + H+ + 6-Phospho-D-gluconate	0	1000	0	0	0
rxn01281__vc	cpd00005[vc] + cpd00067[vc] + cpd00843[vc] -> cpd00006[vc] + cpd00223[vc]	NADPH + H+ + Tartronate semialdehyde -> NADP + Glycerate	0	1000	0	4.19281e-05	0
rxn01286__vc	cpd00001[vc] + cpd00003[vc] + cpd00448[vc] <=> cpd00004[vc] + 2 cpd00067[vc] + cpd00223[vc]	H2O + NAD + D-Glyceraldehyde <=> NADH + 2 H+ + Glycerate	-1000	1000	-0.012966	0	0
rxn01297__vc	cpd00001[vc] + cpd00003[vc] + cpd00226[vc] <=> cpd00004[vc] + cpd00067[vc] + cpd00309[vc]	H2O + NAD + HYXN <=> NADH + H+ + XAN	-1000	1000	0	0.00215675	0
rxn01300__vc	cpd00002[vc] + cpd00227[vc] -> cpd00008[vc] + cpd00067[vc] + cpd00809[vc]	ATP + L-Homoserine -> ADP + H+ + O-Phospho-L-homoserine	0	1000	0.0423247	0.0423247	0.0423247
rxn01302__vc	cpd00005[vc] + cpd00067[vc] + cpd00346[vc] -> cpd00006[vc] + cpd00227[vc]	NADPH + H+ + L-Aspartate4-semialdehyde -> NADP + L-Homoserine	0	1000	0.0696861	0.0696861	0.0696861
rxn01303__vc	cpd00022[vc] + cpd00227[vc] -> cpd00010[vc] + cpd00790[vc]	Acetyl-CoA + L-Homoserine -> CoA + O-Acetyl-L-homoserine	0	1000	0.0273614	0.0273614	0.0273614
rxn01329__vc	cpd00235[vc] <=> cpd00485[vc]	D-mannose-6-phosphate <=> D-Mannose1-phosphate	-1000	1000	0.000147243	0.000147243	0.000147243
rxn01331__vc	cpd00001[vc] + cpd00003[vc] + cpd00236[vc] <=> cpd00004[vc] + 2 cpd00067[vc] + cpd02147[vc]	H2O + NAD + D-Erythrose4-phosphate <=> NADH + 2 H+ + 4-Phosphoerythronate	-1000	1000	2.0964e-05	2.0964e-05	2.0964e-05
rxn01333__vc	cpd00102[vc] + cpd00238[vc] <=> cpd00072[vc] + cpd00236[vc]	Glyceraldehyde3-phosphate + Sedoheptulose7-phosphate <=> D-fructose-6-phosphate + D-Erythrose4-phosphate	-1000	1000	-15.2841	20.9927	0
rxn01334__vc	cpd00349[vc] <=> cpd00095[vc] + cpd00236[vc]	Sedoheptulose 1,7-bisphosphate <=> Glycerone-phosphate + D-Erythrose4-phosphate	-1000	1000	-32.4546	3.82216	-11.462
rxn01343__vc	cpd00002[vc] + cpd00238[vc] -> cpd00008[vc] + cpd00067[vc] + cpd00349[vc]	ATP + Sedoheptulose7-phosphate -> ADP + H+ + Sedoheptulose 1,7-bisphosphate	0	1000	0	3.82216	0
rxn01345__vc	cpd00001[vc] + cpd00349[vc] -> cpd00009[vc] + cpd00238[vc]	H2O + Sedoheptulose 1,7-bisphosphate -> Phosphate + Sedoheptulose7-phosphate	0	1000	0	32.4546	11.462
rxn01351__vc	cpd00001[vc] + cpd00241[vc] -> cpd00012[vc] + 2 cpd00067[vc] + cpd00296[vc]	H2O + dGTP -> PPi + 2 H+ + dGMP	0	1000	0	1.91108	0
rxn01353__vc	cpd00002[vc] + cpd00295[vc] <=> cpd00008[vc] + cpd00241[vc]	ATP + dGDP <=> ADP + dGTP	-1000	1000	0.000335443	1.91142	0.000335443
rxn01362__vc	cpd00103[vc] + cpd00247[vc] -> cpd00012[vc] + cpd00067[vc] + cpd00810[vc]	PRPP + Orotate -> PPi + H+ + Orotidylic acid	0	1000	0.0109862	0.0109862	0.0109862
rxn01366__vc	cpd00009[vc] + cpd00249[vc] <=> cpd00092[vc] + cpd00475[vc]	Phosphate + Uridine <=> Uracil + Ribose 1-phosphate	-1000	1000	0	0	0
rxn01374__vc	cpd00001[vc] + cpd00585[vc] <=> cpd00250[vc]	H2O + Creatinine <=> Creatine	-1000	1000	0	0	0
rxn01385__vc	cpd00004[vc] + cpd00067[vc] + cpd00259[vc] -> cpd00003[vc] + cpd00306[vc]	NADH + H+ + D-Lyxulose -> NAD + Xylitol	0	1000	0	0	0
rxn01416__vc	cpd00150[vc] + cpd00268[vc] <=> cpd00067[vc] + cpd00081[vc] + cpd01211[vc]	HCN + H2S2O3 <=> H+ + Sulfite + Thiocyanate	-1000	1000	0	0	0
rxn01426__vc	cpd00017[vc] + cpd00270[vc] <=> cpd00019[vc] + cpd00067[vc] + cpd00321[vc]	S-Adenosyl-L-methionine + Caffeoyl-CoA <=> S-Adenosyl-homocysteine + H+ + Feruloyl-CoA	-1000	1000	0	0	0
rxn01434__vc	cpd00002[vc] + cpd00041[vc] + cpd00274[vc] -> cpd00012[vc] + cpd00018[vc] + 2 cpd00067[vc] + cpd02152[vc]	ATP + L-Aspartate + Citrulline -> PPi + AMP + 2 H+ + L-Argininosuccinate	0	1000	0.0224378	1.59627	0.0224378
rxn01450__vc	cpd00067[vc] + cpd00278[vc] -> cpd00011[vc] + cpd00486[vc]	H+ + Indolepyruvate -> CO2 + Indoleacetaldehyde	0	1000	0	0	0
rxn01459__vc	cpd00001[vc] + cpd00006[vc] + cpd00434[vc] -> cpd00005[vc] + 2 cpd00067[vc] + cpd00281[vc]	H2O + NADP + 4-Aminobutanal -> NADPH + 2 H+ + GABA	0	1000	0	0	0
rxn01462__vc	cpd00001[vc] + cpd00762[vc] <=> cpd00073[vc] + cpd00281[vc]	H2O + 4-Guanidinobutanoate <=> Urea + GABA	-1000	1000	0	0	0
rxn01465__vc	cpd00001[vc] + cpd00282[vc] <=> cpd00067[vc] + cpd00343[vc]	H2O + S-Dihydroorotate <=> H+ + N-Carbamoyl-L-aspartate	-1000	1000	-0.0109862	-0.0109862	-0.0109862
rxn01466__vc	cpd00113[vc] + cpd00283[vc] -> cpd00012[vc] + cpd00067[vc] + cpd00350[vc]	Isopentenyldiphosphate + Geranyldiphosphate -> PPi + H+ + Farnesyldiphosphate	0	1000	0.00360252	0.00360252	0.00360252
rxn01476__vc	cpd00001[vc] + cpd00911[vc] -> cpd00067[vc] + cpd00284[vc]	H2O + 6-phospho-D-glucono-1-5-lactone -> H+ + 6-Phospho-D-gluconate	0	1000	0	-2.4562e-12	0
rxn01484__vc	cpd00001[vc] + cpd00293[vc] <=> cpd00029[vc] + cpd00288[vc]	H2O + N-Acetyl-D-glucosamine 6-phosphate <=> Acetate + D-Glucosamine phosphate	-1000	1000	0	0	0
rxn01485__vc	cpd03671[vc] <=> cpd00288[vc]	D-Glucosamine1-phosphate <=> D-Glucosamine phosphate	-1000	1000	-0.00982159	-0.00982159	-0.00982159
rxn01486__vc	cpd00113[vc] + cpd00350[vc] -> cpd00012[vc] + cpd00067[vc] + cpd00289[vc]	Isopentenyldiphosphate + Farnesyldiphosphate -> PPi + H+ + Geranylgeranyl diphosphate	0	1000	0.00355535	0.00355535	0.00355535
rxn01487__vc	3 cpd00005[vc] + 3 cpd00067[vc] + cpd00289[vc] -> 3 cpd00006[vc] + cpd03214[vc]	3 NADPH + 3 H+ + Geranylgeranyl diphosphate -> 3 NADP + Phytyl diphosphate	0	1000	0.00198904	0.00198904	0.00198904
rxn01489__vc	2 cpd00289[vc] -> cpd00012[vc] + cpd00067[vc] + cpd02168[vc]	2 Geranylgeranyl diphosphate -> PPi + H+ + Prephytoene diphosphate	0	1000	0.000783158	0.000783158	0.000783158
rxn01509__vc	cpd00002[vc] + cpd00067[vc] + cpd00296[vc] <=> cpd00008[vc] + cpd00295[vc]	ATP + H+ + dGMP <=> ADP + dGDP	-1000	1000	0	1.91108	0
rxn01512__vc	cpd00002[vc] + cpd00297[vc] <=> cpd00008[vc] + cpd00357[vc]	ATP + dTDP <=> ADP + TTP	-1000	1000	0.000440735	0.000440735	0.000440735
rxn01513__vc	cpd00002[vc] + cpd00067[vc] + cpd00298[vc] <=> cpd00008[vc] + cpd00297[vc]	ATP + H+ + dTMP <=> ADP + dTDP	-1000	1000	0.000440735	0.000440735	0.000440735
rxn01517__vc	cpd00002[vc] + cpd00067[vc] + cpd00299[vc] <=> cpd00008[vc] + cpd00978[vc]	ATP + H+ + dUMP <=> ADP + dUDP	-1000	1000	-0.000440735	1.91064	-0.000440735
rxn01519__vc	cpd00001[vc] + cpd00358[vc] -> cpd00012[vc] + 2 cpd00067[vc] + cpd00299[vc]	H2O + dUTP -> PPi + 2 H+ + dUMP	0	1000	0	1.91108	0
rxn01522__vc	cpd00004[vc] + cpd00067[vc] + cpd00300[vc] -> cpd00001[vc] + cpd00003[vc] + cpd00309[vc]	NADH + H+ + Urate -> H2O + NAD + XAN	0	1000	0	0	0
rxn01537__vc	cpd00001[vc] + cpd00305[vc] -> cpd00939[vc] + cpd02636[vc]	H2O + Thiamin -> Toxopyrimidine + 4-Methyl-5--2-hydroxyethyl-thiazole	0	1000	0	0	0
rxn01544__vc	cpd00103[vc] + cpd00309[vc] -> cpd00012[vc] + cpd00067[vc] + cpd00497[vc]	PRPP + XAN -> PPi + H+ + XMP	0	1000	0	0.00215675	0
rxn01545__vc	cpd00001[vc] + cpd01217[vc] -> cpd00105[vc] + cpd00309[vc]	H2O + Xanthosine -> D-Ribose + XAN	0	1000	0	0	0
rxn01555__vc	cpd00007[vc] + cpd00067[vc] + cpd00313[vc] -> cpd00204[vc] + cpd02754[vc]	O2 + H+ + Quercetin -> CO + 2-Protocatechoylphloroglucinolcarboxylate	0	1000	0	0	0
rxn01575__vc	cpd00024[vc] + cpd00322[vc] <=> cpd00023[vc] + cpd00508[vc]	2-Oxoglutarate + L-Isoleucine <=> L-Glutamate + 3MOP	-1000	1000	-0.0344874	-0.0344874	-0.0344874
rxn01603__vc	cpd00002[vc] + cpd00023[vc] + cpd00683[vc] -> cpd00008[vc] + cpd00009[vc] + cpd00067[vc] + cpd00330[vc]	ATP + L-Glutamate + Dihydropteroate -> ADP + Phosphate + H+ + Dihydrofolate	0	1000	8.38561e-05	8.38561e-05	8.38561e-05
rxn01629__vc	cpd02345[vc] -> cpd00338[vc]	L-Glutamate1-semialdehyde -> 5-Aminolevulinate	0	1000	0.0165832	0.0165832	0.0165832
rxn01636__vc	cpd00023[vc] + cpd00342[vc] <=> cpd00064[vc] + cpd00477[vc]	L-Glutamate + N-Acetylornithine <=> Ornithine + N-Acetyl-L-glutamate	-1000	1000	-3.79611	2.70157	0.0260541
rxn01637__vc	cpd00024[vc] + cpd00342[vc] <=> cpd00023[vc] + cpd00918[vc]	2-Oxoglutarate + N-Acetylornithine <=> L-Glutamate + 2-Acetamido-5-oxopentanoate	-1000	1000	-2.70157	-0.0260541	-0.0260541
rxn01643__vc	cpd00005[vc] + cpd00067[vc] + cpd01977[vc] -> cpd00006[vc] + cpd00009[vc] + cpd00346[vc]	NADPH + H+ + 4-Phospho-L-aspartate -> NADP + Phosphate + L-Aspartate4-semialdehyde	0	1000	0.0838275	0.0838275	0.0838275
rxn01644__vc	cpd00020[vc] + cpd00346[vc] -> 2 cpd00001[vc] + cpd00067[vc] + cpd02120[vc]	Pyruvate + L-Aspartate4-semialdehyde -> 2 H2O + H+ + Dihydrodipicolinate	0	1000	0.0141414	0.0141414	0.0141414
rxn01652__vc	cpd00001[vc] + cpd00347[vc] <=> cpd00067[vc] + cpd02197[vc]	H2O + 5-10-Methenyltetrahydrofolate <=> H+ + 5-Formyltetrahydrofolate	-1000	1000	0	3.82216	0
rxn01653__vc	cpd00002[vc] + cpd02197[vc] -> cpd00008[vc] + cpd00009[vc] + cpd00347[vc]	ATP + 5-Formyltetrahydrofolate -> ADP + Phosphate + 5-10-Methenyltetrahydrofolate	0	1000	0	3.82216	0
rxn01669__vc	cpd00001[vc] + cpd00355[vc] -> cpd00013[vc] + cpd00873[vc]	H2O + Nicotinamide ribonucleotide -> NH3 + Nicotinate ribonucleotide	0	1000	0	0	0
rxn01672__vc	cpd00001[vc] + cpd00067[vc] + cpd00356[vc] -> cpd00013[vc] + cpd00358[vc]	H2O + H+ + dCTP -> NH3 + dUTP	0	1000	0	0.000440735	0
rxn01673__vc	cpd00002[vc] + cpd00533[vc] <=> cpd00008[vc] + cpd00356[vc]	ATP + dCDP <=> ADP + dCTP	-1000	1000	0.000292416	0.00073315	0.000292416
rxn01675__vc	cpd00089[vc] + cpd00357[vc] -> cpd00012[vc] + cpd00626[vc]	Glucose-1-phosphate + TTP -> PPi + dTDPglucose	0	1000	0	0	0
rxn01678__vc	cpd00002[vc] + cpd00978[vc] <=> cpd00008[vc] + cpd00358[vc]	ATP + dUDP <=> ADP + dUTP	-1000	1000	-0.000440735	1.91108	0
rxn01682__vc	cpd02210[vc] <=> cpd00102[vc] + cpd00359[vc]	Indoleglycerol phosphate <=> Glyceraldehyde3-phosphate + indol	-1000	1000	0	0.0207931	0
rxn01723__vc	cpd00006[vc] + cpd00376[vc] <=> cpd00005[vc] + cpd00067[vc] + cpd00389[vc]	NADP + Bilirubin <=> NADPH + H+ + Biliverdin	-1000	1000	7.04858e-12	0	0
rxn01724__vc	cpd00007[vc] + 2 cpd00376[vc] -> 2 cpd00001[vc] + 2 cpd00389[vc]	O2 + 2 Bilirubin -> 2 H2O + 2 Biliverdin	0	1000	0	-3.5314e-12	0
rxn01739__vc	cpd00002[vc] + cpd00383[vc] -> cpd00008[vc] + cpd00067[vc] + cpd02030[vc]	ATP + Shikimate -> ADP + H+ + 3-phosphoshikimate	0	1000	0.066642	0.066642	0.066642
rxn01740__vc	cpd00005[vc] + cpd00067[vc] + cpd01716[vc] -> cpd00006[vc] + cpd00383[vc]	NADPH + H+ + 3-Dehydroshikimate -> NADP + Shikimate	0	1000	0.066642	0.066642	0.066642
rxn01748__vc	cpd00001[vc] + cpd01092[vc] <=> cpd00067[vc] + cpd00388[vc]	H2O + Allantoin <=> H+ + Allantoate	-1000	1000	0	0	0
rxn01750__vc	cpd00390[vc] -> cpd00001[vc] + cpd00897[vc]	CDP-glucose -> H2O + CDP-4-dehydro-6-deoxy-D-glucose	0	1000	0	0	0
rxn01790__vc	cpd00005[vc] + cpd00067[vc] + cpd00712[vc] -> cpd00006[vc] + cpd00408[vc]	NADPH + H+ + 2-Dehydropantoate -> NADP + Pantoate	0	1000	5.24101e-05	5.24101e-05	5.24101e-05
rxn01791__vc	cpd00002[vc] + cpd00085[vc] + cpd00408[vc] -> cpd00012[vc] + cpd00018[vc] + 2 cpd00067[vc] + cpd00644[vc]	ATP + beta-Alanine + Pantoate -> PPi + AMP + 2 H+ + PAN	0	1000	5.24101e-05	5.24101e-05	5.24101e-05
rxn01827__vc	cpd00007[vc] + cpd00868[vc] -> cpd00011[vc] + cpd00426[vc]	O2 + p-hydroxyphenylpyruvate -> CO2 + Homogentisate	0	1000	0	0	0
rxn01833__vc	cpd00001[vc] + cpd00007[vc] + cpd01298[vc] -> cpd00013[vc] + cpd00025[vc] + cpd00428[vc]	H2O + O2 + Aminoacetone -> NH3 + H2O2 + 2-Oxopropanal	0	1000	0	0	0
rxn01834__vc	cpd02182[vc] <=> cpd00042[vc] + cpd00428[vc]	(R)-S-Lactoylglutathione <=> GSH + 2-Oxopropanal	-1000	1000	0	0	0
rxn01840__vc	cpd00001[vc] + cpd00003[vc] + cpd00464[vc] <=> cpd00004[vc] + cpd00067[vc] + cpd00430[vc]	H2O + NAD + alpha-Tolualdehyde <=> NADH + H+ + PACT	-1000	1000	0	0	0
rxn01843__vc	cpd00001[vc] + cpd00067[vc] + cpd01647[vc] <=> cpd00013[vc] + cpd00430[vc]	H2O + H+ + 2-Phenylacetamide <=> NH3 + PACT	-1000	1000	0	0	0
rxn01858__vc	cpd00013[vc] + cpd03279[vc] -> cpd00001[vc] + cpd00067[vc] + cpd00438[vc]	NH3 + Deoxyinosine -> H2O + H+ + Deoxyadenosine	0	1000	0	0	0
rxn01870__vc	cpd00802[vc] <=> cpd00095[vc] + cpd00448[vc]	D-fructose-1-phosphate <=> Glycerone-phosphate + D-Glyceraldehyde	-1000	1000	0	0	0
rxn01871__vc	cpd00022[vc] + cpd00449[vc] <=> cpd00010[vc] + cpd00836[vc]	Acetyl-CoA + Dihydrolipoamide <=> CoA + S-Acetyldihydrolipoamide	-1000	1000	1.01181e-11	0	0
rxn01917__vc	cpd00002[vc] + cpd00477[vc] -> cpd00008[vc] + cpd02552[vc]	ATP + N-Acetyl-L-glutamate -> ADP + n-acetylglutamyl-phosphate	0	1000	0.0260541	2.70157	0.0260541
rxn01962__vc	cpd00001[vc] + cpd00530[vc] -> cpd00012[vc] + 2 cpd00067[vc] + cpd00497[vc]	H2O + XTP -> PPi + 2 H+ + XMP	0	1000	0	0	0
rxn01964__vc	cpd00054[vc] + cpd02210[vc] -> cpd00001[vc] + cpd00065[vc] + cpd00102[vc]	L-Serine + Indoleglycerol phosphate -> H2O + L-Tryptophan + Glyceraldehyde3-phosphate	0	1000	0	0.0207931	0.0207931
rxn01966__vc	cpd00009[vc] + cpd00794[vc] -> cpd00027[vc] + cpd00501[vc]	Phosphate + TRHL -> D-Glucose + beta-D-Glucose 1-phosphate	0	1000	0	0	0
rxn01967__vc	cpd00501[vc] <=> cpd00863[vc]	beta-D-Glucose 1-phosphate <=> beta-D-Glucose 6-phosphate	-1000	1000	0	0	0
rxn01974__vc	cpd00504[vc] <=> cpd00516[vc]	LL-2,6-Diaminopimelate <=> meso-2,6-Diaminopimelate	-1000	1000	0.0141414	0.0141414	0.0141414
rxn01987__vc	cpd00002[vc] + cpd01242[vc] -> cpd00008[vc] + cpd00067[vc] + cpd00510[vc]	ATP + Thyminose -> ADP + H+ + deoxyribose-5-phosphate	0	1000	0	0	0
rxn01997__vc	cpd00626[vc] -> cpd00001[vc] + cpd00521[vc]	dTDPglucose -> H2O + dTDP-4-oxo-6-deoxy-D-glucose	0	1000	0	0	0
rxn02000__vc	cpd00521[vc] -> cpd00522[vc]	dTDP-4-oxo-6-deoxy-D-glucose -> dTDP-4-oxo-L-rhamnose	0	1000	0	0	0
rxn02003__vc	cpd00005[vc] + cpd00067[vc] + cpd00522[vc] -> cpd00006[vc] + cpd02113[vc]	NADPH + H+ + dTDP-4-oxo-L-rhamnose -> NADP + dTDP-rhamnose	0	1000	0	0	0
rxn02008__vc	cpd00002[vc] + cpd00186[vc] + cpd00890[vc] -> cpd00008[vc] + cpd00009[vc] + cpd00067[vc] + cpd00525[vc]	ATP + D-Glutamate + UDP-N-acetylmuramoyl-L-alanine -> ADP + Phosphate + H+ + UDP-N-acetylmuramoyl-L-alanyl-D-glutamate	0	1000	0.00254489	0.00254489	0.00254489
rxn02011__vc	cpd00002[vc] + cpd00516[vc] + cpd00525[vc] -> cpd00008[vc] + cpd00009[vc] + cpd00067[vc] + cpd02964[vc]	ATP + meso-2,6-Diaminopimelate + UDP-N-acetylmuramoyl-L-alanyl-D-glutamate -> ADP + Phosphate + H+ + UDP-N-acetylmuramoyl-L-alanyl-D-gamma-glutamyl-meso-2-6-diaminopimelate	0	1000	0.00254489	0.00254489	0.00254489
rxn02155__vc	cpd00002[vc] + cpd00873[vc] <=> cpd00012[vc] + cpd00638[vc]	ATP + Nicotinate ribonucleotide <=> PPi + Deamido-NAD	-1000	1000	0.00020964	0.00020964	0.00020964
rxn02159__vc	cpd00003[vc] + cpd00641[vc] <=> cpd00004[vc] + cpd00067[vc] + cpd01324[vc]	NAD + L-Histidinol <=> NADH + H+ + L-Histidinal	-1000	1000	0.0102917	0.0102917	0.0102917
rxn02160__vc	cpd00001[vc] + cpd00807[vc] -> cpd00009[vc] + cpd00641[vc]	H2O + L-histidinol-phosphate -> Phosphate + L-Histidinol	0	1000	0.0102917	0.0102917	0.0102917
rxn02175__vc	cpd00002[vc] + cpd00834[vc] <=> cpd00012[vc] + cpd00655[vc]	ATP + Phosphopantetheine <=> PPi + Dephospho-CoA	-1000	1000	5.24101e-05	5.24101e-05	5.24101e-05
rxn02186__vc	cpd00005[vc] + cpd00067[vc] + cpd00668[vc] -> cpd00006[vc] + cpd02498[vc]	NADPH + H+ + ALCTT -> NADP + 2,3-Dihydroxy-isovalerate	0	1000	0.0347832	0.0347832	0.0347832
rxn02200__vc	cpd00443[vc] + cpd00954[vc] <=> cpd00001[vc] + cpd00683[vc]	ABEE + 6-hydroxymethyl dihydropterin <=> H2O + Dihydropteroate	-1000	1000	-1.911	8.38561e-05	8.38561e-05
rxn02201__vc	cpd00443[vc] + cpd02920[vc] -> cpd00012[vc] + cpd00683[vc]	ABEE + 2-Amino-4-hydroxy-6-hydroxymethyl-7-8-dihydropteridinediphosphate -> PPi + Dihydropteroate	0	1000	0	1.91108	0
rxn02212__vc	cpd02857[vc] -> cpd00009[vc] + cpd00699[vc]	DAHP -> Phosphate + 5-Dehydroquinate	0	1000	0.066642	0.066642	0.066642
rxn02213__vc	cpd00699[vc] -> cpd00001[vc] + cpd01716[vc]	5-Dehydroquinate -> H2O + 3-Dehydroshikimate	0	1000	0.066642	0.066642	0.066642
rxn02222__vc	cpd00001[vc] + cpd01747[vc] -> cpd00013[vc] + cpd00703[vc]	H2O + Indole-3-acetamide -> NH3 + Indoleacetate	0	1000	0	0	0
rxn02251__vc	cpd00007[vx] + cpd00871[vx] -> cpd00727[vx] + cpd00169[vx] + 2 cpd00067[vx]	O2 + D-Ribulose 1,5-bisphosphate -> 2-Phosphoglycolate + 3-Phosphoglycerate + 2 H+	0	1000	0	0	0
rxn02264__vc	cpd00755[vc] -> cpd00001[vc] + cpd00774[vc]	Hydroxymethylbilane -> H2O + UroporphyrinogenIII	0	1000	0.00207289	0.00207289	0.00207289
rxn02275__vc	cpd00001[vc] + cpd01973[vc] -> cpd00013[vc] + cpd00762[vc]	H2O + 4-Guanidinobutanamide -> NH3 + 4-Guanidinobutanoate	0	1000	0	0	0
rxn02277__vc	cpd00002[vc] + cpd00011[vc] + cpd00764[vc] -> cpd00008[vc] + cpd00009[vc] + 3 cpd00067[vc] + cpd01311[vc]	ATP + CO2 + 7-8-Diaminononanoate -> ADP + Phosphate + 3 H+ + Dethiobiotin	0	1000	0	0	0
rxn02285__vc	cpd00005[vc] + cpd00067[vc] + cpd02820[vc] -> cpd00006[vc] + cpd00773[vc]	NADPH + H+ + UDP-N-acetylglucosamine enolpyruvate -> NADP + UDP-MurNAc	0	1000	0.00254489	0.00254489	0.00254489
rxn02286__vc	cpd00002[vc] + cpd00035[vc] + cpd00773[vc] -> cpd00008[vc] + cpd00009[vc] + cpd00067[vc] + cpd00890[vc]	ATP + L-Alanine + UDP-MurNAc -> ADP + Phosphate + H+ + UDP-N-acetylmuramoyl-L-alanine	0	1000	0.00254489	0.00254489	0.00254489
rxn02288__vc	4 cpd00067[vc] + cpd00774[vc] -> 4 cpd00011[vc] + cpd02083[vc]	4 H+ + UroporphyrinogenIII -> 4 CO2 + CoproporphyrinogenIII	0	1000	0.00205193	0.00205193	0.00205193
rxn02297__vc	cpd00035[vc] + cpd00067[vc] + cpd00782[vc] <=> cpd00010[vc] + cpd00011[vc] + cpd00800[vc]	L-Alanine + H+ + Pimeloyl-CoA <=> CoA + CO2 + 8-Amino-7-oxononanoate	-1000	1000	0	0	0
rxn02303__vc	cpd00007[vc] + 2 cpd00067[vc] + cpd02083[vc] -> 2 cpd00001[vc] + 2 cpd00011[vc] + cpd00791[vc]	O2 + 2 H+ + CoproporphyrinogenIII -> 2 H2O + 2 CO2 + ProtoporphyrinogenIX	0	1000	0.00205193	0.00205193	0.00205193
rxn02305__vc	cpd00067[vc] + cpd02654[vc] + cpd02894[vc] -> cpd00012[vc] + cpd00793[vc]	H+ + 4-Methyl-5--2-phosphoethyl-thiazole + 4-Amino-2-methyl-5-diphosphomethylpyrimidine -> PPi + Thiamine phosphate	0	1000	0	0	0
rxn02320__vc	cpd00023[vc] + cpd00930[vc] -> cpd00024[vc] + cpd00807[vc]	L-Glutamate + imidazole acetol-phosphate -> 2-Oxoglutarate + L-histidinol-phosphate	0	1000	0.0102917	0.0102917	0.0102917
rxn02339__vc	cpd00024[vc] + cpd01974[vc] -> cpd00023[vc] + cpd00830[vc]	2-Oxoglutarate + 4-Hydroxy-L-glutamate -> L-Glutamate + 4-Hydroxy-2-oxoglutarate	0	1000	0	0	0
rxn02341__vc	cpd00067[vc] + cpd02666[vc] -> cpd00011[vc] + cpd00834[vc]	H+ + (R)-4-Phosphopantothenoyl-L-cysteine -> CO2 + Phosphopantetheine	0	1000	5.24101e-05	5.24101e-05	5.24101e-05
rxn02356__vc	cpd00003[vc] + cpd00851[vc] -> cpd00004[vc] + 2 cpd00067[vc] + cpd02625[vc]	NAD + trans-4-Hydroxy-L-proline -> NADH + 2 H+ + 3-Hydroxy-L-1-pyrroline-5-carboxylate	0	1000	0	0	0
rxn02358__vc	cpd00006[vc] + cpd00851[vc] -> cpd00005[vc] + 2 cpd00067[vc] + cpd02625[vc]	NADP + trans-4-Hydroxy-L-proline -> NADPH + 2 H+ + 3-Hydroxy-L-1-pyrroline-5-carboxylate	0	1000	0	0	0
rxn02373__vc	cpd00005[vc] + cpd00067[vc] + cpd02097[vc] -> cpd00006[vc] + cpd00009[vc] + cpd00858[vc]	NADPH + H+ + L-Glutamyl 5-phosphate -> NADP + Phosphate + L-Glutamate5-semialdehyde	0	1000	0	2.67552	0
rxn02402__vc	cpd00067[vc] + cpd00103[vc] + cpd02333[vc] -> cpd00011[vc] + cpd00012[vc] + cpd00873[vc]	H+ + PRPP + Quinolinate -> CO2 + PPi + Nicotinate ribonucleotide	0	1000	0.00020964	0.00020964	0.00020964
rxn02449__vc	cpd00001[vc] + cpd02740[vc] -> cpd00009[vc] + cpd00067[vc] + cpd00905[vc]	H2O + Guanosine 5-triphosphate,3-diphosphate -> Phosphate + H+ + Guanosine 3,5-bis(diphosphate)	0	1000	0	1.27405	0
rxn02465__vc	cpd00006[vc] + cpd00009[vc] + cpd00918[vc] <=> cpd00005[vc] + cpd00067[vc] + cpd02552[vc]	NADP + Phosphate + 2-Acetamido-5-oxopentanoate <=> NADPH + H+ + n-acetylglutamyl-phosphate	-1000	1000	-2.70157	-0.0260541	-0.0260541
rxn02473__vc	cpd02843[vc] -> cpd00001[vc] + cpd00930[vc]	D-erythro-imidazol-glycerol-phosphate -> H2O + imidazole acetol-phosphate	0	1000	0.0102917	0.0102917	0.0102917
rxn02474__vc	cpd00005[vc] + cpd00067[vc] + cpd00931[vc] -> cpd00006[vc] + cpd02720[vc]	NADPH + H+ + 5-Amino-6--5-phosphoribosylaminouracil -> NADP + 5-Amino-6--5-phosphoribitylaminouracil	0	1000	6.28921e-05	6.28921e-05	6.28921e-05
rxn02475__vc	cpd00001[vc] + cpd00067[vc] + cpd00957[vc] -> cpd00013[vc] + cpd00931[vc]	H2O + H+ + 2,5-Diamino-6-(5-phosphoribosylamino)-4-pyrimidineone -> NH3 + 5-Amino-6--5-phosphoribosylaminouracil	0	1000	6.28921e-05	6.28921e-05	6.28921e-05
rxn02476__vc	cpd00061[vc] + cpd02030[vc] -> cpd00009[vc] + cpd00932[vc]	Phosphoenolpyruvate + 3-phosphoshikimate -> Phosphate + 5-O--1-Carboxyvinyl-3-phosphoshikimate	0	1000	0.066642	0.066642	0.066642
rxn02484__vc	cpd00002[vc] + cpd00939[vc] -> cpd00008[vc] + cpd00067[vc] + cpd02775[vc]	ATP + Toxopyrimidine -> ADP + H+ + 4-Amino-5-phosphomethyl-2-methylpyrimidine	0	1000	0	0	0
rxn02503__vc	cpd00002[vc] + cpd00954[vc] -> cpd00018[vc] + 2 cpd00067[vc] + cpd02920[vc]	ATP + 6-hydroxymethyl dihydropterin -> AMP + 2 H+ + 2-Amino-4-hydroxy-6-hydroxymethyl-7-8-dihydropteridinediphosphate	0	1000	0	1.91108	0
rxn02504__vc	cpd02961[vc] -> cpd00229[vc] + cpd00954[vc]	Dihydroneopterin -> Glycolaldehyde + 6-hydroxymethyl dihydropterin	0	1000	8.38561e-05	8.38561e-05	8.38561e-05
rxn02507__vc	cpd00067[vc] + cpd00956[vc] -> cpd00001[vc] + cpd00011[vc] + cpd02210[vc]	H+ + 1-(2-carboxyphenylamino)-1-deoxyribulose 5-phosphate -> H2O + CO2 + Indoleglycerol phosphate	0	1000	0.0207931	0.0207931	0.0207931
rxn02508__vc	cpd02642[vc] -> cpd00956[vc]	N-5-phosphoribosyl-anthranilate -> 1-(2-carboxyphenylamino)-1-deoxyribulose 5-phosphate	0	1000	0.0207931	0.0207931	0.0207931
rxn02590__vc	cpd00007[vc] + cpd01122[vc] -> cpd02873[vc]	O2 + Linoleate -> 13(S)-HPODE	0	1000	0	0	0
rxn02647__vc	cpd00067[vc] + cpd01264[vc] <=> cpd00204[vc] + cpd01250[vc]	H+ + Octadecanal <=> CO + Heptadecane	-1000	1000	-2.0964e-05	-2.0964e-05	-2.0964e-05
rxn02716__vc	cpd00005[vc] + cpd00067[vc] + cpd01845[vc] -> cpd00006[vc] + cpd01449[vc]	NADPH + H+ + Protochlorophyllide -> NADP + Chlorophyllide	0	1000	0	0.00198904	0.00198904
rxn02733__vc	cpd00001[vc] + cpd00002[vc] + cpd00254[vc] + cpd01476[vc] <=> cpd00008[vc] + cpd00009[vc] + 3 cpd00067[vc] + cpd02216[vc]	H2O + ATP + Mg + Protoporphyrin <=> ADP + Phosphate + 3 H+ + Mg-protoporphyrin IX	-1000	1000	0.00198904	0.00198904	0.00198904
rxn02747__vc	cpd00001[vc] + cpd02705[vc] -> cpd00067[vc] + cpd01498[vc]	H2O + 4-Carboxymethylenebut-2-en-4-olide -> H+ + Maleylacetate	0	1000	0	0	0
rxn02749__vc	cpd00001[vc] + cpd01502[vc] -> cpd01700[vc]	H2O + Citraconate -> D-Citramalate	0	1000	0	0	0
rxn02751__vc	cpd00001[vc] + cpd01502[vc] <=> cpd03593[vc]	H2O + Citraconate <=> D-erythro-3-Methylmalate	-1000	1000	0	0	0
rxn02775__vc	cpd00017[vc] + cpd01620[vc] -> cpd00019[vc] + cpd00067[vc] + cpd03420[vc]	S-Adenosyl-L-methionine + Precorrin 2 -> S-Adenosyl-homocysteine + H+ + Precorrin 3A	0	1000	2.0964e-05	2.0964e-05	2.0964e-05
rxn02789__vc	cpd01646[vc] <=> cpd00001[vc] + cpd01710[vc]	2-Isopropylmalate <=> H2O + 2-Isopropylmaleate	-1000	1000	0.0163626	0.0163626	0.0163626
rxn02811__vc	cpd02693[vc] <=> cpd00001[vc] + cpd01710[vc]	3-Isopropylmalate <=> H2O + 2-Isopropylmaleate	-1000	1000	-0.0163626	-0.0163626	-0.0163626
rxn02826__vc	cpd00001[vc] + cpd00007[vc] + cpd01758[vc] -> cpd00013[vc] + cpd00025[vc] + cpd03529[vc]	H2O + O2 + N-Acetylputrescine -> NH3 + H2O2 + N4-Acetylaminobutanal	0	1000	0	0	0
rxn02831__vc	cpd00002[vc] + cpd00010[vc] + cpd01772[vc] -> cpd00012[vc] + cpd00018[vc] + cpd00067[vc] + cpd02021[vc]	ATP + CoA + Succinylbenzoate -> PPi + AMP + H+ + Succinylbenzoyl-CoA	0	1000	0	0	0
rxn02832__vc	cpd03451[vc] -> cpd00001[vc] + cpd01772[vc]	SHCHC -> H2O + Succinylbenzoate	0	1000	0	0	0
rxn02834__vc	cpd00001[vc] + cpd01775[vc] -> cpd00012[vc] + 2 cpd00067[vc] + cpd01777[vc]	H2O + Phosphoribosyl-ATP -> PPi + 2 H+ + Phosphoribosyl-AMP	0	1000	0.0102917	0.0102917	0.0102917
rxn02835__vc	cpd00001[vc] + cpd01777[vc] -> cpd02979[vc]	H2O + Phosphoribosyl-AMP -> phosphoribosylformiminoaicar-phosphate	0	1000	0.0102917	0.0102917	0.0102917
rxn02884__vc	cpd00067[vc] + cpd02507[vc] -> cpd00011[vc] + cpd01960[vc]	H+ + 5-Carboxy-2-oxohept-3-enedioate -> CO2 + 2-Oxohept-3-enedioate	0	1000	0	0	0
rxn02895__vc	cpd00002[vc] + cpd00033[vc] + cpd01982[vc] -> cpd00008[vc] + cpd00009[vc] + cpd00067[vc] + cpd02394[vc]	ATP + Glycine + 5-Phosphoribosylamine -> ADP + Phosphate + H+ + GAR	0	1000	0.016522	0.016522	0.016522
rxn02896__vc	cpd03296[vc] <=> cpd03972[vc]	Isopenicillin N <=> Penicillin N	-1000	1000	0	0	0
rxn02897__vc	cpd00873[vc] + cpd01997[vc] <=> cpd00067[vc] + cpd00218[vc] + cpd02904[vc]	Nicotinate ribonucleotide + Dimethylbenzimidazole <=> H+ + Niacin + alpha-Ribazole 5-phosphate	-1000	1000	2.0964e-05	2.0964e-05	2.0964e-05
rxn02914__vc	cpd00024[vc] + cpd00738[vc] <=> cpd00023[vc] + cpd02069[vc]	2-Oxoglutarate + phosphoserine <=> L-Glutamate + 3-Phosphonooxypyruvate	-1000	1000	-1.69544	-0.0965921	-0.0965921
rxn02922__vc	cpd00001[vc] + cpd02088[vc] -> cpd00832[vc] + cpd02885[vc]	H2O + Globoside -> N-Acetyl-D-chondrosamine + Trihexosylceramide	0	1000	0	0	0
rxn02929__vc	cpd00005[vc] + cpd00067[vc] + cpd02120[vc] -> cpd00006[vc] + cpd02465[vc]	NADPH + H+ + Dihydrodipicolinate -> NADP + tetrahydrodipicolinate	0	1000	0.0141414	0.0141414	0.0141414
rxn02937__vc	cpd00002[vc] + cpd02826[vc] -> cpd00008[vc] + cpd00009[vc] + cpd00067[vc] + cpd02140[vc]	ATP + 5-Phosphoribosylformylglycinamidine -> ADP + Phosphate + H+ + AIR	0	1000	0.016522	0.016522	0.016522
rxn02938__vc	cpd00067[vc] + cpd02893[vc] <=> cpd00011[vc] + cpd02140[vc]	H+ + 5-Phosphoribosyl-4-carboxy-5-aminoimidazole <=> CO2 + AIR	-1000	1000	-0.0165011	-0.0165011	-0.0165011
rxn02939__vc	cpd00003[vc] + cpd02147[vc] <=> cpd00004[vc] + cpd00067[vc] + cpd03606[vc]	NAD + 4-Phosphoerythronate <=> NADH + H+ + 2-Oxo-3-hydroxy-4-phosphobutanoate	-1000	1000	2.0964e-05	2.0964e-05	2.0964e-05
rxn02959__vc	cpd00017[vc] + cpd00067[vc] + cpd02216[vc] -> cpd00019[vc] + cpd02762[vc]	S-Adenosyl-L-methionine + H+ + Mg-protoporphyrin IX -> S-Adenosyl-homocysteine + Mg-Protoporphyrin IX 13-monomethyl ester	0	1000	0.00198904	0.00198904	0.00198904
rxn02986__vc	cpd02978[vc] -> cpd00421[vc] + cpd02315[vc]	7,8-Dihydroneopterin 3-triphosphate -> Triphosphate + 6-Pyruvoyltetrahydropterin	0	1000	0	0	0
rxn02988__vc	cpd00095[vc] + cpd03470[vc] -> 2 cpd00001[vc] + cpd00009[vc] + cpd00067[vc] + cpd02333[vc]	Glycerone-phosphate + Iminoaspartate -> 2 H2O + Phosphate + H+ + Quinolinate	0	1000	0.00020964	0.00020964	0.00020964
rxn03004__vc	cpd00201[vc] + cpd02394[vc] <=> cpd00067[vc] + cpd00087[vc] + cpd02678[vc]	10-Formyltetrahydrofolate + GAR <=> H+ + Tetrahydrofolate + N-Formyl-GAR	-1000	1000	0.016522	0.016522	0.016522
rxn03057__vc	cpd02574[vc] -> cpd02791[vc]	methylthioribose-1-phosphate -> methylthioribulose-1-phosphate	0	1000	0.000610577	0.000610577	0.000610577
rxn03062__vc	cpd00003[vc] + cpd02693[vc] -> cpd00004[vc] + cpd00067[vc] + cpd02605[vc]	NAD + 3-Isopropylmalate -> NADH + H+ + 2-isopropyl-3-oxosuccinate	0	1000	0.0163626	0.0163626	0.0163626
rxn03068__vc	cpd00006[vc] + cpd02498[vc] <=> cpd00005[vc] + cpd00067[vc] + cpd02569[vc]	NADP + 2,3-Dihydroxy-isovalerate <=> NADPH + H+ + 2-Oxo-3-hydroxyisovalerate	-1000	1000	0	0	0
rxn03075__vc	cpd00002[vc] + cpd02636[vc] -> cpd00008[vc] + cpd00067[vc] + cpd02654[vc]	ATP + 4-Methyl-5--2-hydroxyethyl-thiazole -> ADP + H+ + 4-Methyl-5--2-phosphoethyl-thiazole	0	1000	0	0	0
rxn03080__vc	cpd02882[vc] + cpd11225[vc] -> 2 cpd00001[vc] + cpd00009[vc] + cpd00067[vc] + cpd02656[vc]	4--1-D-Ribitylamino-5-aminouracil + 3-4-dihydroxy-2-butanone4-phosphate -> 2 H2O + Phosphate + H+ + 6-7-Dimethyl-8--1-D-ribityllumazine	0	1000	0.000125784	0.000125784	0.000125784
rxn03084__vc	cpd00001[vc] + cpd00002[vc] + cpd00053[vc] + cpd02678[vc] -> cpd00008[vc] + cpd00009[vc] + cpd00023[vc] + cpd00067[vc] + cpd02826[vc]	H2O + ATP + L-Glutamine + N-Formyl-GAR -> ADP + Phosphate + L-Glutamate + H+ + 5-Phosphoribosylformylglycinamidine	0	1000	0.016522	0.016522	0.016522
rxn03108__vc	cpd00002[vc] + cpd02775[vc] <=> cpd00008[vc] + cpd02894[vc]	ATP + 4-Amino-5-phosphomethyl-2-methylpyrimidine <=> ADP + 4-Amino-2-methyl-5-diphosphomethylpyrimidine	-1000	1000	2.0964e-05	2.0964e-05	2.0964e-05
rxn03126__vc	cpd02935[vc] + cpd08702[vc] -> cpd02246[vc] + cpd02817[vc] + cpd08701[vc]	CoM-S-S-CoB + Dihydromethanophenazine -> CoM + HTP + Methanophenazine	0	1000	0	0	0
rxn03136__vc	cpd02921[vc] <=> cpd00106[vc] + cpd02851[vc]	SAICAR <=> Fumarate + AICAR	-1000	1000	0.0165011	0.0165011	0.0165011
rxn03137__vc	cpd00201[vc] + cpd02851[vc] <=> cpd00087[vc] + cpd02884[vc]	10-Formyltetrahydrofolate + AICAR <=> Tetrahydrofolate + FAICAR	-1000	1000	0.0267927	0.0267927	0.0267927
rxn03141__vc	cpd00002[vc] + cpd00731[vc] + cpd03490[vc] -> cpd00008[vc] + cpd00009[vc] + cpd00067[vc] + cpd02862[vc]	ATP + Ala-Ala + UDP-N-acetylmuramoyl-L-alanyl-gamma-D-glutamyl-L-lysine -> ADP + Phosphate + H+ + UDPMurAc(oyl-L-Ala-D-gamma-Glu-L-Lys-D-Ala-D-Ala)	0	1000	0	0	0
rxn03146__vc	cpd00001[vc] + cpd02886[vc] -> cpd00029[vc] + cpd03584[vc]	H2O + UDP-3-O-(beta-hydroxymyristoyl)-N-acetylglucosamine -> Acetate + UDP-3-O-(beta-hydroxymyristoyl)-D-glucosamine	0	1000	0.0047318	0.0047318	0.0047318
rxn03147__vc	cpd00002[vc] + cpd00041[vc] + cpd02893[vc] -> cpd00008[vc] + cpd00009[vc] + 2 cpd00067[vc] + cpd02921[vc]	ATP + L-Aspartate + 5-Phosphoribosyl-4-carboxy-5-aminoimidazole -> ADP + Phosphate + 2 H+ + SAICAR	0	1000	0.0165011	0.0165011	0.0165011
rxn03150__vc	cpd00001[vc] + cpd02904[vc] -> cpd00009[vc] + cpd03423[vc]	H2O + alpha-Ribazole 5-phosphate -> Phosphate + alpha-Ribazole	0	1000	2.0964e-05	2.0964e-05	2.0964e-05
rxn03159__vc	cpd02835[vc] + cpd02930[vc] -> cpd00014[vc] + cpd03002[vc]	UDP-2,3-bis(3-hydroxytetradecanoyl)glucosamine + Lipid X -> UDP + Lipid A disaccharide	0	1000	0.0023659	0.0023659	0.0023659
rxn03164__vc	cpd00002[vc] + cpd00731[vc] + cpd02964[vc] -> cpd00008[vc] + cpd00009[vc] + cpd00067[vc] + cpd02968[vc]	ATP + Ala-Ala + UDP-N-acetylmuramoyl-L-alanyl-D-gamma-glutamyl-meso-2-6-diaminopimelate -> ADP + Phosphate + H+ + UDP-N-acetylmuramoyl-L-alanyl-D-glutamyl-6-carboxy-L-lysyl-D-alanyl- D-alanine	0	1000	0.00254489	0.00254489	0.00254489
rxn03167__vc	3 cpd00001[vc] + cpd02978[vc] -> 3 cpd00009[vc] + 2 cpd00067[vc] + cpd02961[vc]	3 H2O + 7,8-Dihydroneopterin 3-triphosphate -> 3 Phosphate + 2 H+ + Dihydroneopterin	0	1000	8.38561e-05	8.38561e-05	8.38561e-05
rxn03175__vc	cpd02979[vc] -> cpd02991[vc]	phosphoribosylformiminoaicar-phosphate -> phosphoribulosylformimino-AICAR-phosphate	0	1000	0.0102917	0.0102917	0.0102917
rxn03194__vc	cpd00094[vc] + cpd03049[vc] <=> cpd00056[vc] + cpd00498[vc]	2-Oxobutyrate + 2-Hydroxyethyl-ThPP <=> TPP + 2-Aceto-2-hydroxybutanoate	-1000	1000	0.0344874	0.0344874	0.0344874
rxn03236__vc	cpd03897[vc] <=> cpd00001[vc] + cpd00231[vc]	4a-Hydroxytetrahydrobiopterin <=> H2O + Dihydrobiopterin	-1000	1000	0	0	0
rxn03384__vc	4 cpd00067[vc] + cpd03414[vc] -> 4 cpd00011[vc] + cpd03416[vc]	4 H+ + UroporphyrinogenI -> 4 CO2 + CoproporphyrinogenI	0	1000	0	0	0
rxn03397__vc	cpd00017[vc] + cpd03447[vc] -> cpd00019[vc] + cpd00067[vc] + cpd03448[vc]	S-Adenosyl-L-methionine + 2-Octaprenyl-6-methoxy-1,4-benzoquinone -> S-Adenosyl-homocysteine + H+ + 2-Octaprenyl-3-methyl-6-methoxy-1,4-benzoquinone	0	1000	0	0	0
rxn03408__vc	cpd00037[vc] + cpd03494[vc] -> cpd00014[vc] + cpd03495[vc]	UDP-N-acetylglucosamine + Undecaprenyl-diphospho-N-acetylmuramoyl-L-alanyl-D-glutamyl-meso-2-6-diaminopimeloyl-D-alanyl-D-alanine -> UDP + Undecaprenyl-diphospho-N-acetylmuramoyl--N-acetylglucosamine-L-ala-D-glu-meso-2-6-diaminopimeloyl-D-ala-D-ala	0	1000	0.00254489	0.00254489	0.00254489
rxn03435__vc	cpd00006[vc] + cpd02535[vc] <=> cpd00005[vc] + cpd00067[vc] + cpd10162[vc]	NADP + 2,3-Dihydroxy-3-methylvalerate <=> NADPH + H+ + (R)-3-Hydroxy-3-methyl-2-oxopentanoate	-1000	1000	0	0	0
rxn03437__vc	cpd02535[vc] -> cpd00001[vc] + cpd00508[vc]	2,3-Dihydroxy-3-methylvalerate -> H2O + 3MOP	0	1000	0.0344874	0.0344874	0.0344874
rxn03445__vc	cpd00024[vc] + cpd03607[vc] <=> cpd00023[vc] + cpd03606[vc]	2-Oxoglutarate + 4-(Phosphonooxy)-threonine <=> L-Glutamate + 2-Oxo-3-hydroxy-4-phosphobutanoate	-1000	1000	-2.0964e-05	-2.0964e-05	-2.0964e-05
rxn03491__vc	2 cpd00017[vc] + cpd03760[vc] -> cpd00011[vc] + 2 cpd00019[vc] + 2 cpd00067[vc] + cpd03835[vc]	2 S-Adenosyl-L-methionine + Precorrin 6B -> CO2 + 2 S-Adenosyl-homocysteine + 2 H+ + Precorrin 8	0	1000	2.0964e-05	2.0964e-05	2.0964e-05
rxn03492__vc	cpd00005[vc] + cpd00067[vc] + cpd03761[vc] -> cpd00006[vc] + cpd03760[vc]	NADPH + H+ + Precorrin 6A -> NADP + Precorrin 6B	0	1000	2.0964e-05	2.0964e-05	2.0964e-05
rxn03504__vc	cpd00001[vc] + cpd03812[vc] <=> cpd00029[vc] + cpd03813[vc]	H2O + N-Acetyl-D-galactosamine 6-phosphate <=> Acetate + D-Galactosamine 6-phosphate	-1000	1000	0	0	0
rxn03512__vc	3 cpd00067[vc] + cpd03835[vc] -> cpd03832[vc]	3 H+ + Precorrin 8 -> Hydrogenobyrinate	0	1000	2.0964e-05	2.0964e-05	2.0964e-05
rxn03513__vc	cpd00017[vc] + cpd03833[vc] -> cpd00019[vc] + 2 cpd00067[vc] + cpd03834[vc]	S-Adenosyl-L-methionine + Precorrin 3B -> S-Adenosyl-homocysteine + 2 H+ + Precorrin 4	0	1000	2.0964e-05	2.0964e-05	2.0964e-05
rxn03514__vc	cpd00017[vc] + cpd03834[vc] -> cpd00019[vc] + cpd00067[vc] + cpd03839[vc]	S-Adenosyl-L-methionine + Precorrin 4 -> S-Adenosyl-homocysteine + H+ + Precorrin 5	0	1000	2.0964e-05	2.0964e-05	2.0964e-05
rxn03532__vc	cpd00004[vc] + cpd00007[vc] + 2 cpd00067[vc] + cpd03420[vc] <=> cpd00001[vc] + cpd00003[vc] + cpd03833[vc]	NADH + O2 + 2 H+ + Precorrin 3A <=> H2O + NAD + Precorrin 3B	-1000	1000	2.0964e-05	2.0964e-05	2.0964e-05
rxn03534__vc	cpd00001[vc] + cpd00017[vc] + cpd03839[vc] <=> cpd00019[vc] + cpd00029[vc] + 2 cpd00067[vc] + cpd03761[vc]	H2O + S-Adenosyl-L-methionine + Precorrin 5 <=> S-Adenosyl-homocysteine + Acetate + 2 H+ + Precorrin 6A	-1000	1000	2.0964e-05	2.0964e-05	2.0964e-05
rxn03535__vc	cpd00002[vc] + cpd03915[vc] -> cpd00421[vc] + cpd03916[vc]	ATP + Cob(I)yrinate diamide -> Triphosphate + Adenosyl cobyrinate diamide	0	1000	2.0964e-05	2.0964e-05	2.0964e-05
rxn03536__vc	cpd00002[vc] + cpd03918[vc] <=> cpd00008[vc] + cpd00067[vc] + cpd03919[vc]	ATP + Adenosyl cobinamide <=> ADP + H+ + Adenosyl cobinamide phosphate	-1000	1000	0	0	0
rxn03537__vc	cpd00038[vc] + cpd03919[vc] -> cpd00012[vc] + cpd03920[vc]	GTP + Adenosyl cobinamide phosphate -> PPi + Adenosylcobinamide-GDP	0	1000	2.0964e-05	2.0964e-05	2.0964e-05
rxn03538__vc	cpd03423[vc] + cpd03920[vc] -> cpd00067[vc] + cpd00126[vc] + cpd00166[vc]	alpha-Ribazole + Adenosylcobinamide-GDP -> H+ + GMP + Calomide	0	1000	2.0964e-05	2.0964e-05	2.0964e-05
rxn03540__vc	4 cpd00001[vc] + 4 cpd00002[vc] + 4 cpd00053[vc] + cpd03916[vc] -> 4 cpd00008[vc] + 4 cpd00009[vc] + 4 cpd00023[vc] + 4 cpd00067[vc] + cpd03917[vc]	4 H2O + 4 ATP + 4 L-Glutamine + Adenosyl cobyrinate diamide -> 4 ADP + 4 Phosphate + 4 L-Glutamate + 4 H+ + Adenosylcobyric acid	0	1000	2.0964e-05	2.0964e-05	2.0964e-05
rxn03542__vc	cpd00001[vc] + cpd00002[vc] + cpd00149[vc] + cpd03913[vc] <=> cpd00008[vc] + cpd00009[vc] + 5 cpd00067[vc] + cpd03914[vc]	H2O + ATP + Co2+ + Hydrogenobyrinate diamide <=> ADP + Phosphate + 5 H+ + Cob(II)yrinate diamide	-1000	1000	2.0964e-05	2.0964e-05	2.0964e-05
rxn03638__vc	cpd00022[vc] + cpd03671[vc] -> cpd00010[vc] + cpd00067[vc] + cpd02611[vc]	Acetyl-CoA + D-Glucosamine1-phosphate -> CoA + H+ + N-Acetyl-D-glucosamine1-phosphate	0	1000	0.00982159	0.00982159	0.00982159
rxn03646__vc	cpd03217[vc] -> cpd03220[vc]	Lycopene -> gamma-Carotene	0	1000	0.000783158	0.000783158	0.000783158
rxn03801__vc	cpd00001[vc] + cpd02864[vc] -> cpd00067[vc] + cpd03770[vc]	H2O + cis-2-Chlorodienelactone -> H+ + 2-Chloromaleylacetate	0	1000	0	0	0
rxn03839__vc	cpd00001[vc] + cpd01150[vc] -> cpd00013[vc] + cpd00400[vc]	H2O + Acrylamide -> NH3 + Acrylate	0	1000	0	0	0
rxn03841__vc	cpd08210[vc] -> cpd00020[vc] + cpd00067[vc] + cpd00443[vc]	ADC -> Pyruvate + H+ + ABEE	0	1000	8.38561e-05	8.38561e-05	8.38561e-05
rxn03843__vc	cpd00113[vc] + cpd00350[vc] -> cpd00012[vc] + cpd00067[vc] + cpd08211[vc]	Isopentenyldiphosphate + Farnesyldiphosphate -> PPi + H+ + trans,trans,cis-Geranylgeranyl diphosphate	0	1000	5.24101e-06	5.24101e-06	5.24101e-06
rxn03849__vc	cpd00001[vc] + cpd03963[vc] -> cpd00013[vc] + cpd00742[vc]	H2O + Biuret -> NH3 + Allophanate	0	1000	0	0	0
rxn03852__vc	cpd00861[vc] + cpd00946[vc] <=> cpd00014[vc] + cpd02967[vc]	UDP-N-acetyl-D-mannosamine + Undecaprenyl diphospho N-acetyl-glucosamine <=> UDP + N-Acetyl-beta-D-mannosaminyl-1,4-N-acetyl-D- glucosaminyldiphosphoundecaprenol	-1000	1000	0	0	0
rxn03869__vc	cpd00001[vc] + cpd06707[vc] -> cpd00013[vc] + cpd00153[vc]	H2O + Benzamide -> NH3 + Benzoate	0	1000	0	0	0
rxn03884__vc	cpd02711[vc] <=> cpd00020[vc] + cpd00102[vc]	2-Keto-3-deoxy-6-phosphogluconate <=> Pyruvate + Glyceraldehyde3-phosphate	-1000	1000	0	0	0
rxn03901__vc	cpd00001[vc] + cpd02229[vc] -> cpd00009[vc] + 2 cpd00067[vc] + cpd00286[vc]	H2O + Bactoprenyl diphosphate -> Phosphate + 2 H+ + Undecaprenylphosphate	0	1000	0	0	0
rxn03904__vc	cpd00286[vc] + cpd02968[vc] -> cpd00091[vc] + cpd03494[vc]	Undecaprenylphosphate + UDP-N-acetylmuramoyl-L-alanyl-D-glutamyl-6-carboxy-L-lysyl-D-alanyl- D-alanine -> UMP + Undecaprenyl-diphospho-N-acetylmuramoyl-L-alanyl-D-glutamyl-meso-2-6-diaminopimeloyl-D-alanyl-D-alanine	0	1000	0.00254489	0.00254489	0.00254489
rxn03906__vc	cpd00004[vc] + cpd00007[vc] + 2 cpd00067[vc] + cpd02045[vc] -> cpd00001[vc] + cpd00003[vc] + cpd00011[vc] + cpd01932[vc]	NADH + O2 + 2 H+ + 1-Hydroxy-2-naphthoate -> H2O + NAD + CO2 + 1,2-Naphthalenediol	0	1000	0	0	0
rxn03907__vc	cpd00052[vc] + cpd08286[vc] -> cpd00012[vc] + cpd08287[vc]	CTP + 2-C-methyl-D-erythritol4-phosphate -> PPi + 4--cytidine5-diphospho-2-C-methyl-D-erythritol	0	1000	0.0144048	0.0144048	0.0144048
rxn03908__vc	cpd00002[vc] + cpd08287[vc] -> cpd00008[vc] + cpd00067[vc] + cpd08288[vc]	ATP + 4--cytidine5-diphospho-2-C-methyl-D-erythritol -> ADP + H+ + 2-phospho-4--cytidine5-diphospho-2-C-methyl-D-erythritol	0	1000	0.0144048	0.0144048	0.0144048
[truncated: 1,328 more rows]

## Sheet: ATP by NAD(P)H ratio
ATP/NAD(P)H ratio calculation based on pFBA solution
[truncated: 29 more rows]

## Sheet: PPP+LDET
Rxn id	Reaction	Reaction Description	lb	ub	Min flux	Max Flux
[truncated: 1,850 more rows]

[truncated: 2 more sheets: Glycolysis+TCA+LDET(1), Glycolysis+TCA+LDET(2)]
